# Supplementary material for: Functionalized graphene grids with various charges for single-particle cryo-EM
Source: Nat Commun. 2022 Nov 7;13:6718. doi: 10.1038/s41467-022-34579-w (PMC9640669; doi:10.1038/s41467-022-34579-w)
Supplement: Supplementary file 3 — Source Data [file 41467_2022_34579_MOESM3_ESM.zip]

Archive with 29 entries (26 files):
- Source Data/
- Source Data/supplementaryFig9f.star
- __MACOSX/
- __MACOSX/Source Data/
- __MACOSX/Source Data/._supplementaryFig9f.star
- Source Data/figure3f.star
- __MACOSX/Source Data/._figure3f.star
- Source Data/figure4a.star
- __MACOSX/Source Data/._figure4a.star
- Source Data/.DS_Store
- __MACOSX/Source Data/._.DS_Store
- Source Data/figure3g.star
- __MACOSX/Source Data/._figure3g.star
- Source Data/supplementaryFig12b.star
- __MACOSX/Source Data/._supplementaryFig12b.star
- Source Data/figure3c.star
- __MACOSX/Source Data/._figure3c.star
- Source Data/supplementaryFig9d.star
- __MACOSX/Source Data/._supplementaryFig9d.star
- Source Data/figure4c.star
- __MACOSX/Source Data/._figure4c.star
- Source Data/figure3i.star
- __MACOSX/Source Data/._figure3i.star
- Source Data/supplementaryFig9e.star
- __MACOSX/Source Data/._supplementaryFig9e.star
- Source Data/source-datas.xlsx
- __MACOSX/Source Data/._source-datas.xlsx
- Source Data/supplementaryFig3.TIF
- __MACOSX/Source Data/._supplementaryFig3.TIF
