# Supplementary material for: Functionalized graphene grids with various charges for single-particle cryo-EM
Source: Nat Commun. 2022 Nov 7;13:6718. doi: 10.1038/s41467-022-34579-w (PMC9640669; doi:10.1038/s41467-022-34579-w)
Supplement: Supplementary file 3 — Source Data [file 41467_2022_34579_MOESM3_ESM.zip › Source Data/supplementaryFig9f.star]

# version 30001

data_optics

loop_ 
_rlnOpticsGroup #1 
_rlnOpticsGroupName #2 
_rlnAmplitudeContrast #3 
_rlnSphericalAberration #4 
_rlnVoltage #5 
_rlnMicrographOriginalPixelSize #6 
_rlnImagePixelSize #7 
_rlnImageSize #8 
_rlnImageDimensionality #9 
           1 opticsGroup1     0.100000     2.700000   300.000000     0.970000     1.940000          150            2 
 

# version 30001

data_particles

loop_ 
_rlnCoordinateX #1 
_rlnCoordinateY #2 
_rlnClassNumber #3 
_rlnAutopickFigureOfMerit #4 
_rlnAnglePsi #5 
_rlnImageName #6 
_rlnMicrographName #7 
_rlnOpticsGroup #8 
_rlnCtfMaxResolution #9 
_rlnCtfFigureOfMerit #10 
_rlnDefocusU #11 
_rlnDefocusV #12 
_rlnDefocusAngle #13 
_rlnCtfBfactor #14 
_rlnCtfScalefactor #15 
_rlnPhaseShift #16 
_rlnGroupNumber #17 
_rlnAngleRot #18 
_rlnAngleTilt #19 
_rlnOriginXAngst #20 
_rlnOriginYAngst #21 
_rlnNormCorrection #22 
_rlnLogLikeliContribution #23 
_rlnMaxValueProbDistribution #24 
_rlnNrOfSignificantSamples #25 
_rlnRandomSubset #26 
  623.478274   678.260884            1     1.329595    42.057232 000059@Extract/job020/Average/stack_0007_cor2.mrcs Average/stack_0007_cor2.mrc            1     2.760769     0.315515 17377.802734 15758.580078    -24.95456     0.000000     1.000000     0.000000            1   140.306173    98.593990     0.859000     3.922745     0.604644 77876.883325     0.293769            9            1 
 3091.304412  3662.608772            1     1.373603    -46.20645 000123@Extract/job020/Average/stack_0007_cor2.mrcs Average/stack_0007_cor2.mrc            1     2.760769     0.315515 17377.802734 15758.580078    -24.95456     0.000000     1.000000     0.000000            1   157.827568    88.328477     3.922745     -3.83725     0.605406 77904.358237     0.189188            6            2 
 3433.043549  2034.782651            1     1.218988    -44.10469 000288@Extract/job020/Average/stack_0007_cor2.mrcs Average/stack_0007_cor2.mrc            1     2.760769     0.315515 17377.802734 15758.580078    -24.95456     0.000000     1.000000     0.000000            1    -76.93717    81.726615     3.106490     -3.83725     0.594236 77913.248870     0.263684            8            1 
 4729.565315  3245.217459            1     0.929580   127.361567 000306@Extract/job020/Average/stack_0007_cor2.mrcs Average/stack_0007_cor2.mrc            1     2.760769     0.315515 17377.802734 15758.580078    -24.95456     0.000000     1.000000     0.000000            1   140.977060    93.184030     0.042745     -1.89725     0.601852 78063.814506     0.151347           39            1 
 2478.260921  1813.043516            1     1.096777    15.793728 000413@Extract/job020/Average/stack_0007_cor2.mrcs Average/stack_0007_cor2.mrc            1     2.760769     0.315515 17377.802734 15758.580078    -24.95456     0.000000     1.000000     0.000000            1   141.669701    91.387506     0.350235     3.106490     0.595566 77965.080604     0.213477            9            1 
  730.434798  2848.695711            1     1.376673     1.265189 000568@Extract/job020/Average/stack_0007_cor2.mrcs Average/stack_0007_cor2.mrc            1     2.760769     0.315515 17377.802734 15758.580078    -24.95456     0.000000     1.000000     0.000000            1    -15.11622    82.113123     0.042745     -5.77725     0.621191 78326.065689     0.182066            8            2 
 4593.913139  3756.521817            1     1.819233   173.361963 000718@Extract/job020/Average/stack_0007_cor2.mrcs Average/stack_0007_cor2.mrc            1     2.760769     0.315515 17377.802734 15758.580078    -24.95456     0.000000     1.000000     0.000000            1   131.112657    89.663031     -2.71351     6.679000     0.614568 77915.978150     0.583670            5            2 
  226.956526   879.130453            1     1.334872   -103.11931 000092@Extract/job020/Average/stack_0007_cor2.mrcs Average/stack_0007_cor2.mrc            1     2.760769     0.315515 17377.802734 15758.580078    -24.95456     0.000000     1.000000     0.000000            1   114.257720    92.179616     -4.65351     -2.71351     0.601455 77875.475931     0.323987           11            1 
 1653.913078  1810.434820            1     1.690030    -14.01696 000400@Extract/job020/Average/stack_0007_cor2.mrcs Average/stack_0007_cor2.mrc            1     2.760769     0.315515 17377.802734 15758.580078    -24.95456     0.000000     1.000000     0.000000            1    -53.76068    83.722576     0.042745     -2.71351     0.607342 78022.411001     0.404178            5            2 
 4442.608788   406.956530            1     1.106008    95.441684 000025@Extract/job020/Average/stack_0007_cor2.mrcs Average/stack_0007_cor2.mrc            1     2.760769     0.315515 17377.802734 15758.580078    -24.95456     0.000000     1.000000     0.000000            1   147.317323    96.146359     -9.34976     -1.89725     0.608351 77876.941654     0.168074            9            1 
 1254.782635   793.043495            1     1.361547   178.877589 000066@Extract/job020/Average/stack_0007_cor2.mrcs Average/stack_0007_cor2.mrc            1     2.760769     0.315515 17377.802734 15758.580078    -24.95456     0.000000     1.000000     0.000000            1   147.281659    88.970013     0.859000     -5.77725     0.605015 77938.155825     0.177142            7            2 
 5100.000106  1883.478300            1     1.524979   -135.04248 000272@Extract/job020/Average/stack_0007_cor2.mrcs Average/stack_0007_cor2.mrc            1     2.760769     0.315515 17377.802734 15758.580078    -24.95456     0.000000     1.000000     0.000000            1    -98.82366    91.706798     -1.89725     -3.83725     0.598927 77940.167163     0.428762            9            1 
 3511.304421  2355.652223            1     1.446815    -97.47833 000277@Extract/job020/Average/stack_0007_cor2.mrcs Average/stack_0007_cor2.mrc            1     2.760769     0.315515 17377.802734 15758.580078    -24.95456     0.000000     1.000000     0.000000            1   109.331550    91.623845     5.862745     0.042745     0.606207 77925.986209     0.489044            5            2 
 1860.000039  1241.739156            1     1.548545    55.117411 000396@Extract/job020/Average/stack_0007_cor2.mrcs Average/stack_0007_cor2.mrc            1     2.760769     0.315515 17377.802734 15758.580078    -24.95456     0.000000     1.000000     0.000000            1   148.710845    93.741494     2.799000     3.106490     0.616779 77834.907562     0.205556            6            2 
 3088.695716  1335.652202            1     1.555861   -126.72654 000407@Extract/job020/Average/stack_0007_cor2.mrcs Average/stack_0007_cor2.mrc            1     2.760769     0.315515 17377.802734 15758.580078    -24.95456     0.000000     1.000000     0.000000            1   144.475249    90.178128     -4.65351     -5.77725     0.584674 77831.970266     0.579499            2            1 
 3044.347889  2128.695696            1     1.090050    30.017295 000450@Extract/job020/Average/stack_0007_cor2.mrcs Average/stack_0007_cor2.mrc            1     2.760769     0.315515 17377.802734 15758.580078    -24.95456     0.000000     1.000000     0.000000            1    -59.48580    96.838694     2.799000     3.106490     0.614511 77946.831699     0.257481           12            2 
 1025.217413  1844.347864            1     1.540328   -141.51667 000546@Extract/job020/Average/stack_0007_cor2.mrcs Average/stack_0007_cor2.mrc            1     2.760769     0.315515 17377.802734 15758.580078    -24.95456     0.000000     1.000000     0.000000            1    97.384977    92.326193     -1.08100     -3.83725     0.600453 77880.307926     0.281626           10            2 
 5574.782724  1773.913080            1     1.311663    -50.91172 000556@Extract/job020/Average/stack_0007_cor2.mrcs Average/stack_0007_cor2.mrc            1     2.760769     0.315515 17377.802734 15758.580078    -24.95456     0.000000     1.000000     0.000000            1   159.939272    88.918352     -2.71351     0.042745     0.588823 77864.470519     0.146904            5            2 
  547.826098  1361.739159            1     1.626257    -84.42154 000504@Extract/job020/Average/stack_0007_cor2.mrcs Average/stack_0007_cor2.mrc            1     2.760769     0.315515 17377.802734 15758.580078    -24.95456     0.000000     1.000000     0.000000            1    -95.30294    91.141277     -4.65351     -0.77351     0.603292 77871.788174     0.176206            3            2 
 1322.608723  1374.782637            1     1.500214     -7.34154 000509@Extract/job020/Average/stack_0007_cor2.mrcs Average/stack_0007_cor2.mrc            1     2.760769     0.315515 17377.802734 15758.580078    -24.95456     0.000000     1.000000     0.000000            1    -36.21166    86.831665     -0.77351     5.862745     0.605800 77964.268882     0.428112            5            1 
 3952.173995  1153.043502            1     0.883685    11.247101 000314@Extract/job020/Average/stack_0007_cor2.mrcs Average/stack_0007_cor2.mrc            1     2.760769     0.315515 17377.802734 15758.580078    -24.95456     0.000000     1.000000     0.000000            1   117.826275    98.752010     0.042745     5.046490     0.608764 77943.162578     0.220958           13            1 
 3213.913110  2139.130479            1     0.872026   103.794388 000451@Extract/job020/Average/stack_0007_cor2.mrcs Average/stack_0007_cor2.mrc            1     2.760769     0.315515 17377.802734 15758.580078    -24.95456     0.000000     1.000000     0.000000            1   157.852631    95.501339     -7.71725     -1.08100     0.595967 77961.699027     0.197410            9            1 
 3120.000065  3866.087037            1     1.622977    -44.77135 000336@Extract/job020/Average/stack_0007_cor2.mrcs Average/stack_0007_cor2.mrc            1     2.760769     0.315515 17377.802734 15758.580078    -24.95456     0.000000     1.000000     0.000000            1   -136.99566   173.045065     -2.71351     -0.77351     0.602002 77837.470127     0.345988            6            1 
 1387.826116   273.913049            1     0.887085    -91.97007 000017@Extract/job020/Average/stack_0007_cor2.mrcs Average/stack_0007_cor2.mrc            1     2.760769     0.315515 17377.802734 15758.580078    -24.95456     0.000000     1.000000     0.000000            1   134.593237    84.260287     -5.77725     -1.89725     0.603112 77902.260814     0.277431            4            1 
 2371.304397   461.739140            1     1.301621    22.717398 000031@Extract/job020/Average/stack_0007_cor2.mrcs Average/stack_0007_cor2.mrc            1     2.760769     0.315515 17377.802734 15758.580078    -24.95456     0.000000     1.000000     0.000000            1    -28.50441    92.243624     -2.71351     -6.90100     0.600760 77886.625250     0.319888            4            2 
  553.043490  2008.695694            1     1.194933    -96.59811 000558@Extract/job020/Average/stack_0007_cor2.mrcs Average/stack_0007_cor2.mrc            1     2.760769     0.315515 17377.802734 15758.580078    -24.95456     0.000000     1.000000     0.000000            1    -74.84459    83.551019     3.106490     -1.08100     0.595826 77858.536421     0.399393            6            2 
 4372.174004  3511.304421            1     1.265778   -152.19038 000282@Extract/job020/Average/stack_0007_cor2.mrcs Average/stack_0007_cor2.mrc            1     2.760769     0.315515 17377.802734 15758.580078    -24.95456     0.000000     1.000000     0.000000            1   163.479275    97.890452     -0.77351     -3.83725     0.597355 77960.719336     0.259463           15            1 
 1985.217432  2499.130487            1     1.080088    -30.99345 000455@Extract/job020/Average/stack_0007_cor2.mrcs Average/stack_0007_cor2.mrc            1     2.760769     0.315515 17377.802734 15758.580078    -24.95456     0.000000     1.000000     0.000000            1   128.248581    82.502159     -4.65351     2.799000     0.602236 78099.170191     0.235100           13            2 
 5530.434897  2473.043530            1     1.441662    -69.49942 000683@Extract/job020/Average/stack_0007_cor2.mrcs Average/stack_0007_cor2.mrc            1     2.760769     0.315515 17377.802734 15758.580078    -24.95456     0.000000     1.000000     0.000000            1   138.843440    89.016347     5.862745     -2.71351     0.608078 77855.541521     0.160147            5            2 
 2206.956567  2950.434844            1     1.395653    47.004038 000692@Extract/job020/Average/stack_0007_cor2.mrcs Average/stack_0007_cor2.mrc            1     2.760769     0.315515 17377.802734 15758.580078    -24.95456     0.000000     1.000000     0.000000            1    -40.43569    88.003045     3.922745     3.922745     0.606460 77978.395352     0.496753            3            1 
 3876.521819   639.130448            1     0.983401   106.840291 000056@Extract/job020/Average/stack_0007_cor2.mrcs Average/stack_0007_cor2.mrc            1     2.760769     0.315515 17377.802734 15758.580078    -24.95456     0.000000     1.000000     0.000000            1   -103.03152    90.475540     -7.71725     0.042745     0.605704 77949.230947     0.350469           28            1 
 4878.260971   751.304363            1     1.515183   104.177580 000076@Extract/job020/Average/stack_0007_cor2.mrcs Average/stack_0007_cor2.mrc            1     2.760769     0.315515 17377.802734 15758.580078    -24.95456     0.000000     1.000000     0.000000            1    -42.55554    89.781426     5.046490     -3.02100     0.610718 77856.376619     0.522340            7            2 
 3180.000066  1515.652205            1     0.995412     -6.40394 000460@Extract/job020/Average/stack_0007_cor2.mrcs Average/stack_0007_cor2.mrc            1     2.760769     0.315515 17377.802734 15758.580078    -24.95456     0.000000     1.000000     0.000000            1    -36.24398    92.802915     1.166490     0.859000     0.597008 77958.751449     0.422834            4            2 
 1867.826126  1494.782640            1     1.229521    30.146556 000534@Extract/job020/Average/stack_0007_cor2.mrcs Average/stack_0007_cor2.mrc            1     2.760769     0.315515 17377.802734 15758.580078    -24.95456     0.000000     1.000000     0.000000            1    -36.86371    77.775670     -1.08100     -5.77725     0.611429 77850.560265     0.313796            2            2 
 5073.913149  3706.956599            1     1.411322   -159.49436 000740@Extract/job020/Average/stack_0007_cor2.mrcs Average/stack_0007_cor2.mrc            1     2.760769     0.315515 17377.802734 15758.580078    -24.95456     0.000000     1.000000     0.000000            1   138.908899    99.812910     -1.89725     -4.96100     0.612819 77956.910331     0.336658            9            1 
 1588.695685  1320.000027            1     0.630476     3.755008 000510@Extract/job020/Average/stack_0007_cor2.mrcs Average/stack_0007_cor2.mrc            1     2.760769     0.315515 17377.802734 15758.580078    -24.95456     0.000000     1.000000     0.000000            1   117.866991   103.624496     0.042745     -7.71725     0.599863 77875.134945     0.302316           14            1 
  422.608704  2128.695696            1     0.937702    96.592328 000559@Extract/job020/Average/stack_0007_cor2.mrcs Average/stack_0007_cor2.mrc            1     2.760769     0.315515 17377.802734 15758.580078    -24.95456     0.000000     1.000000     0.000000            1   107.977536    97.627630     -6.59351     -2.71351     0.607744 77880.586107     0.338426            5            1 
 1134.782632  2253.913090            1     0.625352   -106.22041 000606@Extract/job020/Average/stack_0007_cor2.mrcs Average/stack_0007_cor2.mrc            1     2.760769     0.315515 17377.802734 15758.580078    -24.95456     0.000000     1.000000     0.000000            1   160.586239    71.303127     -4.96100     -3.02100     0.616942 78176.172459     0.179141           10            2 
 1823.478299   388.695660            1     0.922976    -32.85988 000028@Extract/job020/Average/stack_0007_cor2.mrcs Average/stack_0007_cor2.mrc            1     2.760769     0.315515 17377.802734 15758.580078    -24.95456     0.000000     1.000000     0.000000            1    -98.04007    82.741894     -3.02100     2.799000     0.609312 77944.577891     0.214306            2            1 
  378.260877   675.652188            1     0.868125   -100.37272 000078@Extract/job020/Average/stack_0007_cor2.mrcs Average/stack_0007_cor2.mrc            1     2.760769     0.315515 17377.802734 15758.580078    -24.95456     0.000000     1.000000     0.000000            1    -97.97235    75.445440     5.046490     -2.71351     0.597681 77893.041402     0.133658           19            2 
 4961.739233  3323.478330            1     1.003955    76.892390 000302@Extract/job020/Average/stack_0007_cor2.mrcs Average/stack_0007_cor2.mrc            1     2.760769     0.315515 17377.802734 15758.580078    -24.95456     0.000000     1.000000     0.000000            1   112.062806    82.026836     1.982745     -1.89725     0.605712 78028.813919     0.124551           10            2 
 3386.087027  2804.347884            1     0.450474    47.817197 000148@Extract/job020/Average/stack_0007_cor2.mrcs Average/stack_0007_cor2.mrc            1     2.760769     0.315515 17377.802734 15758.580078    -24.95456     0.000000     1.000000     0.000000            1    -60.93214   101.663019     -0.77351     3.922745     0.592119 78078.436803     0.189880            4            2 
 2551.304401   313.043485            1     0.858074    37.523459 000004@Extract/job020/Average/stack_0007_cor2.mrcs Average/stack_0007_cor2.mrc            1     2.760769     0.315515 17377.802734 15758.580078    -24.95456     0.000000     1.000000     0.000000            1    -56.52422    77.645730     1.982745     5.046490     0.599558 77869.670568     0.365021            8            2 
 3148.695717  1713.913079            1     1.255413   174.603753 000408@Extract/job020/Average/stack_0007_cor2.mrcs Average/stack_0007_cor2.mrc            1     2.760769     0.315515 17377.802734 15758.580078    -24.95456     0.000000     1.000000     0.000000            1    -26.43713   102.486391     -1.89725     1.166490     0.591017 77861.321145     0.124758           14            1 
 1312.173940  1938.260910            1     1.000429     4.239919 000486@Extract/job020/Average/stack_0007_cor2.mrcs Average/stack_0007_cor2.mrc            1     2.760769     0.315515 17377.802734 15758.580078    -24.95456     0.000000     1.000000     0.000000            1    63.658146    29.040808     1.982745     -4.65351     0.598537 77930.207442     0.299976           12            2 
 2269.565264  1299.130462            1     1.124883   113.085653 000392@Extract/job020/Average/stack_0007_cor2.mrcs Average/stack_0007_cor2.mrc            1     2.760769     0.315515 17377.802734 15758.580078    -24.95456     0.000000     1.000000     0.000000            1   167.656322    79.901059     -5.77725     0.042745     0.599325 77885.873512     0.198501            9            2 
 3628.695727   712.173928            1     0.324981   135.083721 000079@Extract/job020/Average/stack_0007_cor2.mrcs Average/stack_0007_cor2.mrc            1     2.760769     0.315515 17377.802734 15758.580078    -24.95456     0.000000     1.000000     0.000000            1   104.624712   114.499109     2.799000     -5.77725     0.587779 77828.308696     0.179241            5            2 
 2467.826138   993.913064            1     0.591038   156.605354 000101@Extract/job020/Average/stack_0007_cor2.mrcs Average/stack_0007_cor2.mrc            1     2.760769     0.315515 17377.802734 15758.580078    -24.95456     0.000000     1.000000     0.000000            1   113.012934   110.545002     -3.02100     5.046490     0.592065 77918.149616     0.270176            3            1 
 4969.565320  2071.304391            1     0.857684    43.223093 000130@Extract/job020/Average/stack_0007_cor2.mrcs Average/stack_0007_cor2.mrc            1     2.760769     0.315515 17377.802734 15758.580078    -24.95456     0.000000     1.000000     0.000000            1    -44.03884   101.784389     3.106490     5.046490     0.604001 77893.333620     0.285714            9            2 
 3730.434860  1194.782633            1     0.513569   -166.81188 000331@Extract/job020/Average/stack_0007_cor2.mrcs Average/stack_0007_cor2.mrc            1     2.760769     0.315515 17377.802734 15758.580078    -24.95456     0.000000     1.000000     0.000000            1   113.064432   115.746887     -1.89725     -7.71725     0.590545 77891.360886     0.190877           16            2 
 5392.174025  1693.043513            1     0.793276   -152.74629 000545@Extract/job020/Average/stack_0007_cor2.mrcs Average/stack_0007_cor2.mrc            1     2.760769     0.315515 17377.802734 15758.580078    -24.95456     0.000000     1.000000     0.000000            1    -48.97121   102.361381     -3.83725     -5.77725     0.607629 77905.337500     0.235764           10            1 
 5439.130548  2720.869622            1     0.858023   -152.01428 000690@Extract/job020/Average/stack_0007_cor2.mrcs Average/stack_0007_cor2.mrc            1     2.760769     0.315515 17377.802734 15758.580078    -24.95456     0.000000     1.000000     0.000000            1   143.659117    70.114142     -3.83725     -4.65351     0.602491 77902.280467     0.306745           10            2 
 3365.217461  3884.347907            1     0.725609    -58.90762 000768@Extract/job020/Average/stack_0007_cor2.mrcs Average/stack_0007_cor2.mrc            1     2.760769     0.315515 17377.802734 15758.580078    -24.95456     0.000000     1.000000     0.000000            1    -34.91634   107.379937     5.046490     0.042745     0.607866 77876.183905     0.442705            3            2 
  326.086963  1416.521768            1     0.257970   -103.12926 000153@Extract/job020/Average/stack_0008_cor2.mrcs Average/stack_0008_cor2.mrc            1     3.859140     0.208300 14265.368164 12740.833008    -23.14032     0.000000     1.000000     0.000000            2    -61.66166   104.719670     2.799000     -1.58976     0.595801 77783.617814     0.182618            4            2 
  717.391319  1288.695679            1     0.534201    32.897114 000145@Extract/job020/Average/stack_0008_cor2.mrcs Average/stack_0008_cor2.mrc            1     3.859140     0.208300 14265.368164 12740.833008    -23.14032     0.000000     1.000000     0.000000            2    -45.99483    78.331421     -3.02100     -7.71725     0.592119 77791.942331     0.107787           16            1 
 1789.565254   148.695655            1     0.166821     9.543915 000001@Extract/job020/Average/stack_0008_cor2.mrcs Average/stack_0008_cor2.mrc            1     3.859140     0.208300 14265.368164 12740.833008    -23.14032     0.000000     1.000000     0.000000            2    -34.06231    79.011052     -1.08100     -5.77725     0.552259 77796.501775     0.170958            4            1 
 1677.391339   602.608708            1     0.596175     7.538924 000039@Extract/job020/Average/stack_0008_cor2.mrcs Average/stack_0008_cor2.mrc            1     3.859140     0.208300 14265.368164 12740.833008    -23.14032     0.000000     1.000000     0.000000            2    -52.28205    73.977836     0.859000     -5.77725     0.585987 77802.782257     0.158615           17            1 
 3010.434845   485.217401            1     0.771788   123.920393 000032@Extract/job020/Average/stack_0008_cor2.mrcs Average/stack_0008_cor2.mrc            1     3.859140     0.208300 14265.368164 12740.833008    -23.14032     0.000000     1.000000     0.000000            2    -34.16828    99.415237     -4.96100     1.982745     0.584440 77811.614448     0.136936            9            1 
 1116.521762  3289.565286            1     0.391386   132.970089 000349@Extract/job020/Average/stack_0008_cor2.mrcs Average/stack_0008_cor2.mrc            1     3.859140     0.208300 14265.368164 12740.833008    -23.14032     0.000000     1.000000     0.000000            2   143.821249    99.178992     -6.59351     1.166490     0.585314 77851.793436     0.256136           15            1 
 2212.173959  3086.087021            1     0.337039    39.990120 000326@Extract/job020/Average/stack_0008_cor2.mrcs Average/stack_0008_cor2.mrc            1     3.859140     0.208300 14265.368164 12740.833008    -23.14032     0.000000     1.000000     0.000000            2    -21.04879   166.560290     0.350235     0.859000     0.600532 77850.975080     0.162737            5            1 
 3967.826169   409.565226            1     0.389377   143.719417 000396@Extract/job020/Average/stack_0008_cor2.mrcs Average/stack_0008_cor2.mrc            1     3.859140     0.208300 14265.368164 12740.833008    -23.14032     0.000000     1.000000     0.000000            2    72.784071   139.082967     -1.89725     -5.77725     0.592506 77803.506444     0.193020           18            1 
 4244.347914   978.260890            1     0.082807    -98.31071 000397@Extract/job020/Average/stack_0008_cor2.mrcs Average/stack_0008_cor2.mrc            1     3.859140     0.208300 14265.368164 12740.833008    -23.14032     0.000000     1.000000     0.000000            2    71.007722    55.217632     -3.83725     -0.77351     0.583980 77909.802193     0.112013           24            1 
 4909.565319   151.304351            1     0.331943   136.911513 000003@Extract/job020/Average/stack_0008_cor2.mrcs Average/stack_0008_cor2.mrc            1     3.859140     0.208300 14265.368164 12740.833008    -23.14032     0.000000     1.000000     0.000000            2    -55.27393    98.074072     -4.65351     3.106490     0.581256 77810.640330     0.191440           13            2 
 5491.304462   913.043497            1     1.891442    26.624169 000113@Extract/job020/Average/stack_0008_cor2.mrcs Average/stack_0008_cor2.mrc            1     3.859140     0.208300 14265.368164 12740.833008    -23.14032     0.000000     1.000000     0.000000            2    -45.89902   169.382054     -3.83725     1.166490     0.598899 77880.301892     0.179680            4            1 
 5060.869670  1108.695675            1     0.807411    79.167192 000136@Extract/job020/Average/stack_0008_cor2.mrcs Average/stack_0008_cor2.mrc            1     3.859140     0.208300 14265.368164 12740.833008    -23.14032     0.000000     1.000000     0.000000            2    48.770648   172.306792     1.982745     -1.89725     0.589361 77860.662258     0.307461            8            2 
 1001.739151  3474.782681            1     1.225697    49.706119 000357@Extract/job020/Average/stack_0008_cor2.mrcs Average/stack_0008_cor2.mrc            1     3.859140     0.208300 14265.368164 12740.833008    -23.14032     0.000000     1.000000     0.000000            2    40.194153   172.358084     -2.71351     0.859000     0.598943 77844.161808     0.331079            5            2 
 2645.217446   414.782617            1     0.999965    -63.27860 000021@Extract/job020/Average/stack_0008_cor2.mrcs Average/stack_0008_cor2.mrc            1     3.859140     0.208300 14265.368164 12740.833008    -23.14032     0.000000     1.000000     0.000000            2    44.193567    11.350074     0.042745     4.739000     0.591141 77840.868037     0.168687            6            1 
 2441.739181  1711.304383            1     1.170272    78.940708 000164@Extract/job020/Average/stack_0008_cor2.mrcs Average/stack_0008_cor2.mrc            1     3.859140     0.208300 14265.368164 12740.833008    -23.14032     0.000000     1.000000     0.000000            2   -136.08660   170.116829     -3.02100     0.042745     0.596826 77897.969698     0.252443           12            2 
 4831.304448  2525.217444            1     0.767330    57.561669 000250@Extract/job020/Average/stack_0008_cor2.mrcs Average/stack_0008_cor2.mrc            1     3.859140     0.208300 14265.368164 12740.833008    -23.14032     0.000000     1.000000     0.000000            2    -45.89902   169.382054     1.982745     3.106490     0.603019 77981.032254     0.368238            3            1 
 1025.217413  2316.521787            1     0.873242    58.281998 000278@Extract/job020/Average/stack_0008_cor2.mrcs Average/stack_0008_cor2.mrc            1     3.859140     0.208300 14265.368164 12740.833008    -23.14032     0.000000     1.000000     0.000000            2   -159.74598   171.467225     0.042745     1.166490     0.586086 77820.495249     0.422065           11            1 
 1038.260891  3036.521802            1     1.627494   -152.00009 000314@Extract/job020/Average/stack_0008_cor2.mrcs Average/stack_0008_cor2.mrc            1     3.859140     0.208300 14265.368164 12740.833008    -23.14032     0.000000     1.000000     0.000000            2   -130.57921     6.230380     -1.89725     -3.83725     0.594518 77894.765348     0.288287            6            2 
 1273.043505   519.130446            1     1.062787   -101.24074 000016@Extract/job020/Average/stack_0008_cor2.mrcs Average/stack_0008_cor2.mrc            1     3.859140     0.208300 14265.368164 12740.833008    -23.14032     0.000000     1.000000     0.000000            2   139.397429    13.528382     -3.83725     2.799000     0.590475 77822.622991     0.138169           19            2 
 2084.347869  1309.565245            1     0.674180    -98.57120 000149@Extract/job020/Average/stack_0008_cor2.mrcs Average/stack_0008_cor2.mrc            1     3.859140     0.208300 14265.368164 12740.833008    -23.14032     0.000000     1.000000     0.000000            2   144.273079    13.501632     0.042745     -3.83725     0.589028 77829.405143     0.315362            8            1 
 1682.608731  2274.782656            1     0.800110    51.420782 000244@Extract/job020/Average/stack_0008_cor2.mrcs Average/stack_0008_cor2.mrc            1     3.859140     0.208300 14265.368164 12740.833008    -23.14032     0.000000     1.000000     0.000000            2    -45.46799   166.442128     -1.89725     1.982745     0.579779 77881.199871     0.450193           20            1 
 5050.434887  3153.913109            1     0.886177    66.702139 000329@Extract/job020/Average/stack_0008_cor2.mrcs Average/stack_0008_cor2.mrc            1     3.859140     0.208300 14265.368164 12740.833008    -23.14032     0.000000     1.000000     0.000000            2    66.474531   169.239766     1.166490     -3.83725     0.589966 77877.906438     0.343692            9            2 
 2647.826142  3172.173979            1     1.194710    78.131748 000339@Extract/job020/Average/stack_0008_cor2.mrcs Average/stack_0008_cor2.mrc            1     3.859140     0.208300 14265.368164 12740.833008    -23.14032     0.000000     1.000000     0.000000            2    -69.61434   166.261770     -1.89725     -1.89725     0.585084 77822.328863     0.316758           14            2 
 4953.913146   474.782619            1     1.128854    55.446166 000030@Extract/job020/Average/stack_0008_cor2.mrcs Average/stack_0008_cor2.mrc            1     3.859140     0.208300 14265.368164 12740.833008    -23.14032     0.000000     1.000000     0.000000            2   138.487575   171.575532     0.042745     -2.71351     0.581148 77802.685554     0.318182            5            1 
  401.739139  2407.826137            1     0.596385    70.367185 000288@Extract/job020/Average/stack_0008_cor2.mrcs Average/stack_0008_cor2.mrc            1     3.859140     0.208300 14265.368164 12740.833008    -23.14032     0.000000     1.000000     0.000000            2    90.256238    81.616481     6.679000     3.106490     0.594269 77836.481162     0.107696           36            2 
 1012.173934   318.260876            1     0.883102     4.793027 000014@Extract/job020/Average/stack_0008_cor2.mrcs Average/stack_0008_cor2.mrc            1     3.859140     0.208300 14265.368164 12740.833008    -23.14032     0.000000     1.000000     0.000000            2    -43.94656    87.384017     0.042745     5.862745     0.584592 77788.207928     0.242927            9            2 
 3571.304422   211.304352            1     0.657252   -142.51548 000009@Extract/job020/Average/stack_0008_cor2.mrcs Average/stack_0008_cor2.mrc            1     3.859140     0.208300 14265.368164 12740.833008    -23.14032     0.000000     1.000000     0.000000            2    -68.59464    92.572734     -4.65351     -4.65351     0.580524 77822.786297     0.279157            7            2 
 3573.913118   420.000009            1     1.233394    88.903578 000028@Extract/job020/Average/stack_0008_cor2.mrcs Average/stack_0008_cor2.mrc            1     3.859140     0.208300 14265.368164 12740.833008    -23.14032     0.000000     1.000000     0.000000            2   143.768942    89.585065     5.046490     0.859000     0.582716 77806.722706     0.229920            6            1 
 2345.217440   607.826100            1     0.918915    93.713039 000033@Extract/job020/Average/stack_0008_cor2.mrcs Average/stack_0008_cor2.mrc            1     3.859140     0.208300 14265.368164 12740.833008    -23.14032     0.000000     1.000000     0.000000            2   124.099477    92.101645    -11.59725     -2.71351     0.585637 77857.937732     0.221998           13            2 
 4612.174009  3033.913106            1     0.822042    -31.01279 000262@Extract/job020/Average/stack_0008_cor2.mrcs Average/stack_0008_cor2.mrc            1     3.859140     0.208300 14265.368164 12740.833008    -23.14032     0.000000     1.000000     0.000000            2   131.129052    92.050990     -3.83725     3.106490     0.590126 77882.695404     0.217782            7            1 
 4880.869666  3795.652253            1     1.377298   151.697155 000386@Extract/job020/Average/stack_0008_cor2.mrcs Average/stack_0008_cor2.mrc            1     3.859140     0.208300 14265.368164 12740.833008    -23.14032     0.000000     1.000000     0.000000            2   146.551176    83.591282     1.166490     -4.65351     0.591126 77792.097434     0.331577            4            2 
 1554.782641   785.217408            1     0.912419   178.781954 000095@Extract/job020/Average/stack_0008_cor2.mrcs Average/stack_0008_cor2.mrc            1     3.859140     0.208300 14265.368164 12740.833008    -23.14032     0.000000     1.000000     0.000000            2   159.249785    93.100763     0.859000     -3.83725     0.592527 77844.985817     0.181804            5            1 
 1359.130463   816.521756            1     0.879412   -135.19027 000097@Extract/job020/Average/stack_0008_cor2.mrcs Average/stack_0008_cor2.mrc            1     3.859140     0.208300 14265.368164 12740.833008    -23.14032     0.000000     1.000000     0.000000            2   147.993554    90.757132     3.922745     3.922745     0.592092 77841.440758     0.333656            5            1 
 2731.304404  3513.913116            1     0.711907   152.864116 000362@Extract/job020/Average/stack_0008_cor2.mrcs Average/stack_0008_cor2.mrc            1     3.859140     0.208300 14265.368164 12740.833008    -23.14032     0.000000     1.000000     0.000000            2    93.907677    96.549241     -4.65351     2.799000     0.591114 77776.207108     0.123767           45            1 
 4210.434870  2415.652224            1     0.882378    -65.60629 000290@Extract/job020/Average/stack_0008_cor2.mrcs Average/stack_0008_cor2.mrc            1     3.859140     0.208300 14265.368164 12740.833008    -23.14032     0.000000     1.000000     0.000000            2    -59.39188    84.880090     4.739000     -3.83725     0.588934 77811.453513     0.176473            9            2 
  769.565233  2718.260926            1     0.801501   -146.19072 000300@Extract/job020/Average/stack_0008_cor2.mrcs Average/stack_0008_cor2.mrc            1     3.859140     0.208300 14265.368164 12740.833008    -23.14032     0.000000     1.000000     0.000000            2    92.337356    78.567928     0.042745     0.042745     0.586235 77826.195172     0.126724           21            1 
 1426.956551  3109.565282            1     0.791890   -149.04508 000334@Extract/job020/Average/stack_0008_cor2.mrcs Average/stack_0008_cor2.mrc            1     3.859140     0.208300 14265.368164 12740.833008    -23.14032     0.000000     1.000000     0.000000            2   110.737623    91.611866     -3.83725     -4.65351     0.585125 77814.169976     0.111576           17            1 
 4335.652264   164.347829            1     1.297965    50.853647 000002@Extract/job020/Average/stack_0008_cor2.mrcs Average/stack_0008_cor2.mrc            1     3.859140     0.208300 14265.368164 12740.833008    -23.14032     0.000000     1.000000     0.000000            2   -136.99566   173.045065     -3.83725     0.042745     0.591630 77835.255696     0.470871            5            2 
 4134.782694   722.608711            1     1.085708    94.617743 000048@Extract/job020/Average/stack_0008_cor2.mrcs Average/stack_0008_cor2.mrc            1     3.859140     0.208300 14265.368164 12740.833008    -23.14032     0.000000     1.000000     0.000000            2   157.239812   175.874584     -5.77725     0.859000     0.596762 77884.617845     0.779402            6            2 
 4476.521832  1429.565247            1     1.325468   -101.18225 000064@Extract/job020/Average/stack_0008_cor2.mrcs Average/stack_0008_cor2.mrc            1     3.859140     0.208300 14265.368164 12740.833008    -23.14032     0.000000     1.000000     0.000000            2   132.707552     6.223385     -4.65351     3.922745     0.608789 77897.318136     0.162201            8            1 
 4852.174014  1140.000024            1     0.988893    -72.75488 000065@Extract/job020/Average/stack_0008_cor2.mrcs Average/stack_0008_cor2.mrc            1     3.859140     0.208300 14265.368164 12740.833008    -23.14032     0.000000     1.000000     0.000000            2   133.347333     7.686283     -3.83725     1.982745     0.597850 77919.601959     0.378921            9            1 
 1265.217418  1327.826114            1     1.373842   107.099687 000138@Extract/job020/Average/stack_0008_cor2.mrcs Average/stack_0008_cor2.mrc            1     3.859140     0.208300 14265.368164 12740.833008    -23.14032     0.000000     1.000000     0.000000            2   -122.75608   176.086129     -3.83725     3.106490     0.584113 77875.465260     0.890998            6            2 
 1977.391345  2063.478304            1     1.057162    20.932407 000222@Extract/job020/Average/stack_0008_cor2.mrcs Average/stack_0008_cor2.mrc            1     3.859140     0.208300 14265.368164 12740.833008    -23.14032     0.000000     1.000000     0.000000            2    -69.61100   176.553118     0.042745     -5.46976     0.590819 77869.628059     0.391969            5            1 
 4742.608794  2898.260930            1     0.983745   -158.48690 000261@Extract/job020/Average/stack_0008_cor2.mrcs Average/stack_0008_cor2.mrc            1     3.859140     0.208300 14265.368164 12740.833008    -23.14032     0.000000     1.000000     0.000000            2   -155.28733   175.878352     -1.89725     -5.77725     0.589125 77950.437493     0.909703            5            1 
 4888.695754  3211.304414            1     1.402909    80.523594 000341@Extract/job020/Average/stack_0008_cor2.mrcs Average/stack_0008_cor2.mrc            1     3.859140     0.208300 14265.368164 12740.833008    -23.14032     0.000000     1.000000     0.000000            2   -139.21018   175.964778     -4.65351     3.922745     0.593310 77860.684695     0.397665            4            2 
 2126.087001  3026.087019            1     0.371793    45.122124 000325@Extract/job020/Average/stack_0008_cor2.mrcs Average/stack_0008_cor2.mrc            1     3.859140     0.208300 14265.368164 12740.833008    -23.14032     0.000000     1.000000     0.000000            2    -40.37763    78.366533     3.106490     3.106490     0.603743 77905.737268     0.166900           11            2 
  547.826098  3399.130505            1     0.590222    -41.27986 000356@Extract/job020/Average/stack_0008_cor2.mrcs Average/stack_0008_cor2.mrc            1     3.859140     0.208300 14265.368164 12740.833008    -23.14032     0.000000     1.000000     0.000000            2    -72.74114    84.169785     2.799000     -4.65351     0.591361 77808.317636     0.157512           18            1 
 1320.000027   367.826095            1     1.066791    60.878065 000015@Extract/job020/Average/stack_0008_cor2.mrcs Average/stack_0008_cor2.mrc            1     3.859140     0.208300 14265.368164 12740.833008    -23.14032     0.000000     1.000000     0.000000            2   128.308708    90.876448     3.106490     3.106490     0.585722 77752.998015     0.191109            7            2 
 2791.304406   936.521759            1     0.976420   153.756103 000100@Extract/job020/Average/stack_0008_cor2.mrcs Average/stack_0008_cor2.mrc            1     3.859140     0.208300 14265.368164 12740.833008    -23.14032     0.000000     1.000000     0.000000            2    -62.28989    95.616202     1.166490     -5.77725     0.583530 77833.144756     0.252860           13            1 
  153.913047  1906.956561            1     1.061102    72.184460 000210@Extract/job020/Average/stack_0008_cor2.mrcs Average/stack_0008_cor2.mrc            1     3.859140     0.208300 14265.368164 12740.833008    -23.14032     0.000000     1.000000     0.000000            2    -65.07369    92.004844     4.739000     0.042745     0.590755 77897.743329     0.213950            9            1 
 1740.000036  2013.913085            1     0.474086   151.762580 000226@Extract/job020/Average/stack_0008_cor2.mrcs Average/stack_0008_cor2.mrc            1     3.859140     0.208300 14265.368164 12740.833008    -23.14032     0.000000     1.000000     0.000000            2   138.218135   101.641905     2.799000     -6.59351     0.590921 77853.373329     0.106379            9            2 
 4001.739213  2102.608739            1     0.817809   -119.81146 000233@Extract/job020/Average/stack_0008_cor2.mrcs Average/stack_0008_cor2.mrc            1     3.859140     0.208300 14265.368164 12740.833008    -23.14032     0.000000     1.000000     0.000000            2    -32.04144    96.415689     1.982745     1.166490     0.582331 77784.399441     0.304343           14            2 
 4849.565318  2248.695699            1     1.821153   -127.32611 000247@Extract/job020/Average/stack_0008_cor2.mrcs Average/stack_0008_cor2.mrc            1     3.859140     0.208300 14265.368164 12740.833008    -23.14032     0.000000     1.000000     0.000000            2    -34.13701    93.411524     3.106490     0.042745     0.606607 77964.290658     0.454182            4            2 
 2908.695712  2280.000047            1     1.122027    76.236165 000269@Extract/job020/Average/stack_0008_cor2.mrcs Average/stack_0008_cor2.mrc            1     3.859140     0.208300 14265.368164 12740.833008    -23.14032     0.000000     1.000000     0.000000            2    -18.64722    88.698353     -5.77725     -3.02100     0.585430 77827.005481     0.180663           11            1 
 3391.304418  2350.434831            1     1.001409    -46.13317 000279@Extract/job020/Average/stack_0008_cor2.mrcs Average/stack_0008_cor2.mrc            1     3.859140     0.208300 14265.368164 12740.833008    -23.14032     0.000000     1.000000     0.000000            2   148.693735    90.156848     -4.65351     0.859000     0.575762 77822.506313     0.216572           11            2 
  602.608708  2488.695704            1     0.723022   -136.29675 000293@Extract/job020/Average/stack_0008_cor2.mrcs Average/stack_0008_cor2.mrc            1     3.859140     0.208300 14265.368164 12740.833008    -23.14032     0.000000     1.000000     0.000000            2   168.391505    96.073315     -2.71351     -4.65351     0.589747 77823.836888     0.067370           18            1 
  151.304351  2767.826144            1     0.619982    88.010528 000301@Extract/job020/Average/stack_0008_cor2.mrcs Average/stack_0008_cor2.mrc            1     3.859140     0.208300 14265.368164 12740.833008    -23.14032     0.000000     1.000000     0.000000            2   137.422319    86.636294     4.739000     -2.71351     0.604914 77848.595969     0.088002           22            2 
 4072.173997  3396.521810            1     0.802816   -177.26330 000351@Extract/job020/Average/stack_0008_cor2.mrcs Average/stack_0008_cor2.mrc            1     3.859140     0.208300 14265.368164 12740.833008    -23.14032     0.000000     1.000000     0.000000            2   132.600766   101.677906     2.799000     -5.77725     0.586638 77852.710200     0.194578            7            1 
 4421.739222   553.043490            1     0.610829    35.511269 000023@Extract/job020/Average/stack_0008_cor2.mrcs Average/stack_0008_cor2.mrc            1     3.859140     0.208300 14265.368164 12740.833008    -23.14032     0.000000     1.000000     0.000000            2   137.474055    95.001020     1.982745     4.739000     0.602361 77848.772488     0.167650            9            1 
  430.434792   777.391320            1     0.466387     1.855061 000094@Extract/job020/Average/stack_0008_cor2.mrcs Average/stack_0008_cor2.mrc            1     3.859140     0.208300 14265.368164 12740.833008    -23.14032     0.000000     1.000000     0.000000            2   121.212934    82.554677     0.042745     4.739000     0.586991 77852.642457     0.338555            6            2 
 4168.695739  1132.173937            1     1.508487   -159.37410 000131@Extract/job020/Average/stack_0008_cor2.mrcs Average/stack_0008_cor2.mrc            1     3.859140     0.208300 14265.368164 12740.833008    -23.14032     0.000000     1.000000     0.000000            2   115.673517    93.363312     -0.77351     -4.65351     0.602782 77927.134343     0.392447            5            1 
 4160.869651  2178.260915            1     1.237985   -147.97857 000231@Extract/job020/Average/stack_0008_cor2.mrcs Average/stack_0008_cor2.mrc            1     3.859140     0.208300 14265.368164 12740.833008    -23.14032     0.000000     1.000000     0.000000            2   -140.99106    88.997825     -3.83725     -5.77725     0.593312 77877.885607     0.067934           28            1 
 1197.391329   795.652190            1     0.631994    90.958567 000092@Extract/job020/Average/stack_0008_cor2.mrcs Average/stack_0008_cor2.mrc            1     3.859140     0.208300 14265.368164 12740.833008    -23.14032     0.000000     1.000000     0.000000            2    -58.77760    96.243760     -5.77725     -1.89725     0.587018 77831.191346     0.122163           13            2 
 2600.869619  1061.739152            1     0.951587     -6.44451 000122@Extract/job020/Average/stack_0008_cor2.mrcs Average/stack_0008_cor2.mrc            1     3.859140     0.208300 14265.368164 12740.833008    -23.14032     0.000000     1.000000     0.000000            2    -41.08355    78.971873     -0.77351     3.106490     0.579870 77818.167113     0.461688            5            2 
 4192.174000  2913.913104            1     1.069848   156.556992 000304@Extract/job020/Average/stack_0008_cor2.mrcs Average/stack_0008_cor2.mrc            1     3.859140     0.208300 14265.368164 12740.833008    -23.14032     0.000000     1.000000     0.000000            2   119.251387   101.166569     -3.02100     3.106490     0.591706 77829.694155     0.232217            5            1 
 4875.652275  3391.304418            1     0.873335    79.686226 000355@Extract/job020/Average/stack_0008_cor2.mrcs Average/stack_0008_cor2.mrc            1     3.859140     0.208300 14265.368164 12740.833008    -23.14032     0.000000     1.000000     0.000000            2   117.836268    99.962588     5.046490     -1.89725     0.585230 77843.983797     0.267101            3            1 
 3714.782686  2538.260922            1     0.567493    87.228151 000272@Extract/job020/Average/stack_0008_cor2.mrcs Average/stack_0008_cor2.mrc            1     3.859140     0.208300 14265.368164 12740.833008    -23.14032     0.000000     1.000000     0.000000            2    -55.20202    88.500841     -6.59351     -1.08100     0.587338 77819.933687     0.186886            4            2 
  999.130455   735.652189            1     0.826384   -129.58695 000091@Extract/job020/Average/stack_0008_cor2.mrcs Average/stack_0008_cor2.mrc            1     3.859140     0.208300 14265.368164 12740.833008    -23.14032     0.000000     1.000000     0.000000            2   150.794956    88.356523     -1.89725     -3.83725     0.592057 77789.667659     0.381639            4            1 
 3151.304413   331.304355            1     0.932777   151.925578 000011@Extract/job020/Average/stack_0008_cor2.mrcs Average/stack_0008_cor2.mrc            1     3.859140     0.208300 14265.368164 12740.833008    -23.14032     0.000000     1.000000     0.000000            2   102.398823   102.529511     1.166490     -5.77725     0.592731 77796.703375     0.241502           10            2 
 5311.304458   816.521756            1     0.289161    25.388299 000098@Extract/job020/Average/stack_0008_cor2.mrcs Average/stack_0008_cor2.mrc            1     3.859140     0.208300 14265.368164 12740.833008    -23.14032     0.000000     1.000000     0.000000            2    -47.39923    78.322094     -1.89725     -3.83725     0.591619 77841.231671     0.207000           12            1 
 3915.652255  3560.869639            1     0.688188   -162.12456 000365@Extract/job020/Average/stack_0008_cor2.mrcs Average/stack_0008_cor2.mrc            1     3.859140     0.208300 14265.368164 12740.833008    -23.14032     0.000000     1.000000     0.000000            2    -49.67078   101.746998     -1.89725     3.106490     0.580142 77797.301793     0.253510           12            1 
 5381.739242  2400.000050            1     0.918952    64.420262 000280@Extract/job020/Average/stack_0008_cor2.mrcs Average/stack_0008_cor2.mrc            1     3.859140     0.208300 14265.368164 12740.833008    -23.14032     0.000000     1.000000     0.000000            2   157.806541    82.341507     3.106490     1.982745     0.596881 77913.789537     0.256134           13            1 
 4116.521824   571.304360            1     0.945707    -76.80544 000022@Extract/job020/Average/stack_0008_cor2.mrcs Average/stack_0008_cor2.mrc            1     3.859140     0.208300 14265.368164 12740.833008    -23.14032     0.000000     1.000000     0.000000            2    -48.95387    99.930809     3.922745     -1.08100     0.583403 77835.853010     0.265436           12            2 
 4570.434877  1244.347852            1     0.844237    -18.70254 000062@Extract/job020/Average/stack_0008_cor2.mrcs Average/stack_0008_cor2.mrc            1     3.859140     0.208300 14265.368164 12740.833008    -23.14032     0.000000     1.000000     0.000000            2   104.512816   103.123297     -3.02100     3.922745     0.594788 77854.547276     0.140120            9            1 
 2136.521783   521.739141            1     0.840430    -95.76683 000034@Extract/job020/Average/stack_0008_cor2.mrcs Average/stack_0008_cor2.mrc            1     3.859140     0.208300 14265.368164 12740.833008    -23.14032     0.000000     1.000000     0.000000            2    76.392329    13.303452     0.042745     2.799000     0.584179 77855.483700     0.348509            6            1 
 2814.782667  1132.173937            1     1.332346   -112.54299 000099@Extract/job020/Average/stack_0008_cor2.mrcs Average/stack_0008_cor2.mrc            1     3.859140     0.208300 14265.368164 12740.833008    -23.14032     0.000000     1.000000     0.000000            2    -34.10884    12.138332     -2.71351     4.739000     0.586825 77905.640393     0.199320           18            1 
 2389.565267  1591.304381            1     0.861608   -113.66603 000165@Extract/job020/Average/stack_0008_cor2.mrcs Average/stack_0008_cor2.mrc            1     3.859140     0.208300 14265.368164 12740.833008    -23.14032     0.000000     1.000000     0.000000            2    -42.36912    12.825420     -1.08100     -0.77351     0.595235 77918.429669     0.165460            9            1 
 2264.347873  1599.130468            1     0.597409    98.643379 000167@Extract/job020/Average/stack_0008_cor2.mrcs Average/stack_0008_cor2.mrc            1     3.859140     0.208300 14265.368164 12740.833008    -23.14032     0.000000     1.000000     0.000000            2   157.302849   161.912789     -0.77351     3.922745     0.588519 77832.259694     0.317800           10            1 
 4672.174010  2037.391347            1     1.277952    54.907931 000182@Extract/job020/Average/stack_0008_cor2.mrcs Average/stack_0008_cor2.mrc            1     3.859140     0.208300 14265.368164 12740.833008    -23.14032     0.000000     1.000000     0.000000            2    -19.50769   168.772008     3.106490     -2.71351     0.596398 77890.417944     0.172492           17            1 
 3177.391370  1906.956561            1     1.144981    -91.12431 000185@Extract/job020/Average/stack_0008_cor2.mrcs Average/stack_0008_cor2.mrc            1     3.859140     0.208300 14265.368164 12740.833008    -23.14032     0.000000     1.000000     0.000000            2   -161.74839    13.428463     0.859000     3.106490     0.584832 77897.430675     0.115805            9            1 
 4980.000103  1922.608736            1     1.278773   -132.27008 000201@Extract/job020/Average/stack_0008_cor2.mrcs Average/stack_0008_cor2.mrc            1     3.859140     0.208300 14265.368164 12740.833008    -23.14032     0.000000     1.000000     0.000000            2   135.260616   163.505049     4.739000     -5.77725     0.655843 78220.512963     0.309344            7            1 
 4878.260971  2822.608754            1     1.289042   -173.55844 000248@Extract/job020/Average/stack_0008_cor2.mrcs Average/stack_0008_cor2.mrc            1     3.859140     0.208300 14265.368164 12740.833008    -23.14032     0.000000     1.000000     0.000000            2   138.799927    81.830605     1.982745     -8.53351     0.591027 78049.698899     0.164367            9            2 
 5418.260982  1434.782638            1     1.070662   134.055459 000054@Extract/job020/Average/stack_0008_cor2.mrcs Average/stack_0008_cor2.mrc            1     3.859140     0.208300 14265.368164 12740.833008    -23.14032     0.000000     1.000000     0.000000            2   121.394082   105.448591     0.859000     -4.65351     0.598465 77939.252723     0.189206            4            2 
 1828.695690  2436.521790            1     0.584249    27.226260 000243@Extract/job020/Average/stack_0008_cor2.mrcs Average/stack_0008_cor2.mrc            1     3.859140     0.208300 14265.368164 12740.833008    -23.14032     0.000000     1.000000     0.000000            2    -54.44062    80.703003     -3.83725     -7.40976     0.588594 77876.444882     0.136834            5            1 
 4998.260973  2525.217444            1     0.747448   -118.02187 000266@Extract/job020/Average/stack_0008_cor2.mrcs Average/stack_0008_cor2.mrc            1     3.859140     0.208300 14265.368164 12740.833008    -23.14032     0.000000     1.000000     0.000000            2    -41.96274   107.340007     -2.71351     -6.59351     0.600465 77930.835275     0.130624            7            1 
 2423.478311  3735.652251            1     0.484718   -100.37796 000385@Extract/job020/Average/stack_0008_cor2.mrcs Average/stack_0008_cor2.mrc            1     3.859140     0.208300 14265.368164 12740.833008    -23.14032     0.000000     1.000000     0.000000            2    -86.72149    75.546827     6.679000     -1.08100     0.589049 77851.033391     0.075134            4            1 
 2739.130492   540.000011            1     0.692199    60.972613 000038@Extract/job020/Average/stack_0008_cor2.mrcs Average/stack_0008_cor2.mrc            1     3.859140     0.208300 14265.368164 12740.833008    -23.14032     0.000000     1.000000     0.000000            2    -55.87334    84.307316     -7.71725     -0.77351     0.593683 77886.199260     0.207981            5            1 
 4171.304434  3678.260946            1     0.877827    -58.06893 000370@Extract/job020/Average/stack_0008_cor2.mrcs Average/stack_0008_cor2.mrc            1     3.859140     0.208300 14265.368164 12740.833008    -23.14032     0.000000     1.000000     0.000000            2   102.421891   104.988571     -5.46976     1.982745     0.596946 77980.670436     0.182944           13            2 
 2238.260916   824.347843            1     0.098343   166.906417 000080@Extract/job020/Average/stack_0009_cor2.mrcs Average/stack_0009_cor2.mrc            1     3.535961     0.227857 14280.737305 12692.952148    -23.30479     0.000000     1.000000     0.000000            3    -52.54416   109.151119     1.166490     3.106490     0.597189 77854.998117     0.104342            8            1 
 4820.869665  2580.000053            1     0.680632    -91.07866 000251@Extract/job020/Average/stack_0009_cor2.mrcs Average/stack_0009_cor2.mrc            1     3.535961     0.227857 14280.737305 12692.952148    -23.30479     0.000000     1.000000     0.000000            3   142.294427    77.568285     -6.59351     -1.89725     0.603494 77846.429529     0.178720            5            2 
  584.347838  3002.608758            1     0.497236   -105.09135 000298@Extract/job020/Average/stack_0009_cor2.mrcs Average/stack_0009_cor2.mrc            1     3.535961     0.227857 14280.737305 12692.952148    -23.30479     0.000000     1.000000     0.000000            3   136.140664   105.965023     -3.83725     -3.02100     0.588633 77869.604698     0.067568           13            1 
  362.608703  3811.304427            1     0.617942    -53.36131 000356@Extract/job020/Average/stack_0009_cor2.mrcs Average/stack_0009_cor2.mrc            1     3.535961     0.227857 14280.737305 12692.952148    -23.30479     0.000000     1.000000     0.000000            3    -45.96036    73.398470     -5.77725     1.982745     0.576826 77804.615934     0.190408           10            2 
 5598.260986  1233.913069            1     0.413423    -57.12104 000117@Extract/job020/Average/stack_0009_cor2.mrcs Average/stack_0009_cor2.mrc            1     3.535961     0.227857 14280.737305 12692.952148    -23.30479     0.000000     1.000000     0.000000            3    -50.31873    93.910452    -17.41725     3.106490     0.597556 77840.391077     0.277519            9            2 
 5060.869670  3808.695731            1     0.235438   -134.08676 000413@Extract/job020/Average/stack_0009_cor2.mrcs Average/stack_0009_cor2.mrc            1     3.535961     0.227857 14280.737305 12692.952148    -23.30479     0.000000     1.000000     0.000000            3    -65.89557   105.921626     0.350235     0.042745     0.590835 77870.126500     0.098808           13            1 
 2520.000052  1771.304385            1     0.531675    -91.90811 000178@Extract/job020/Average/stack_0009_cor2.mrcs Average/stack_0009_cor2.mrc            1     3.535961     0.227857 14280.737305 12692.952148    -23.30479     0.000000     1.000000     0.000000            3    -72.00111    79.955258     -6.90100     -1.08100     0.586622 77791.354198     0.500121            4            1 
 3644.347902  3109.565282            1     0.749573    -13.27554 000317@Extract/job020/Average/stack_0009_cor2.mrcs Average/stack_0009_cor2.mrc            1     3.535961     0.227857 14280.737305 12692.952148    -23.30479     0.000000     1.000000     0.000000            3   144.382576    73.246710     0.042745     -5.77725     0.585179 77837.004580     0.198281            8            2 
 3652.173989  2141.739175            1     0.374430   101.701374 000209@Extract/job020/Average/stack_0009_cor2.mrcs Average/stack_0009_cor2.mrc            1     3.535961     0.227857 14280.737305 12692.952148    -23.30479     0.000000     1.000000     0.000000            3    42.389595   158.323113     2.799000     -5.77725     0.597395 77868.698419     0.262838            6            1 
  568.695664  1580.869598            1     0.934005   123.297925 000154@Extract/job020/Average/stack_0009_cor2.mrcs Average/stack_0009_cor2.mrc            1     3.535961     0.227857 14280.737305 12692.952148    -23.30479     0.000000     1.000000     0.000000            3   130.654078   171.628633     -3.83725     -4.65351     0.585240 77851.481232     0.311864           12            2 
  438.260879  1622.608729            1     0.698494   -148.54977 000155@Extract/job020/Average/stack_0009_cor2.mrcs Average/stack_0009_cor2.mrc            1     3.535961     0.227857 14280.737305 12692.952148    -23.30479     0.000000     1.000000     0.000000            3    -35.23649     9.928961     -3.83725     0.042745     0.593997 77844.061889     0.379433            2            2 
  260.869571  2076.521782            1     0.781240    47.651971 000206@Extract/job020/Average/stack_0009_cor2.mrcs Average/stack_0009_cor2.mrc            1     3.535961     0.227857 14280.737305 12692.952148    -23.30479     0.000000     1.000000     0.000000            3   -112.42195   168.827105     5.046490     -2.71351     0.579386 77863.550626     0.468799            3            1 
  701.739145  3151.304413            1     0.870024    16.761914 000359@Extract/job020/Average/stack_0009_cor2.mrcs Average/stack_0009_cor2.mrc            1     3.535961     0.227857 14280.737305 12692.952148    -23.30479     0.000000     1.000000     0.000000            3    -33.45692   169.451924     -3.83725     1.982745     0.598063 77841.788724     0.942499            3            1 
 4633.043574  2428.695703            1     0.628088   -116.86066 000221@Extract/job020/Average/stack_0009_cor2.mrcs Average/stack_0009_cor2.mrc            1     3.535961     0.227857 14280.737305 12692.952148    -23.30479     0.000000     1.000000     0.000000            3   134.342167    12.086798     -3.83725     3.922745     0.599673 77946.002093     0.424231            3            2 
  918.260889  3258.260937            1     0.852014    49.795068 000380@Extract/job020/Average/stack_0009_cor2.mrcs Average/stack_0009_cor2.mrc            1     3.535961     0.227857 14280.737305 12692.952148    -23.30479     0.000000     1.000000     0.000000            3   -124.15849   168.732246     0.042745     0.350235     0.594119 77850.529313     0.183842            5            1 
 3923.478342   605.217404            1     0.719825   100.005047 000058@Extract/job020/Average/stack_0009_cor2.mrcs Average/stack_0009_cor2.mrc            1     3.535961     0.227857 14280.737305 12692.952148    -23.30479     0.000000     1.000000     0.000000            3    18.601063    85.712057     -5.77725     0.042745     0.595423 77869.623109     0.126306            9            2 
 3266.087024  1351.304376            1     0.737814    98.590391 000102@Extract/job020/Average/stack_0009_cor2.mrcs Average/stack_0009_cor2.mrc            1     3.535961     0.227857 14280.737305 12692.952148    -23.30479     0.000000     1.000000     0.000000            3    -36.29028   101.221697     -3.52976     -0.77351     0.592253 77834.684262     0.128937            4            1 
 4969.565320  1875.652213            1     0.924441    -89.99612 000174@Extract/job020/Average/stack_0009_cor2.mrcs Average/stack_0009_cor2.mrc            1     3.535961     0.227857 14280.737305 12692.952148    -23.30479     0.000000     1.000000     0.000000            3   114.975520    93.967267     6.986490     -0.77351     0.587618 77878.886071     0.556637            6            1 
 4724.347924  3639.130510            1     1.145609   -162.98702 000405@Extract/job020/Average/stack_0009_cor2.mrcs Average/stack_0009_cor2.mrc            1     3.535961     0.227857 14280.737305 12692.952148    -23.30479     0.000000     1.000000     0.000000            3    -39.01602    85.619120     1.982745     3.922745     0.580749 77849.859280     0.236471            9            1 
 5167.826194   420.000009            1     0.869437   -177.98678 000035@Extract/job020/Average/stack_0009_cor2.mrcs Average/stack_0009_cor2.mrc            1     3.535961     0.227857 14280.737305 12692.952148    -23.30479     0.000000     1.000000     0.000000            3    -38.39899   100.603002     0.042745     -6.59351     0.591682 77862.763281     0.147745            5            1 
 1557.391337  1687.826122            1     0.839799    -46.87162 000171@Extract/job020/Average/stack_0009_cor2.mrcs Average/stack_0009_cor2.mrc            1     3.535961     0.227857 14280.737305 12692.952148    -23.30479     0.000000     1.000000     0.000000            3    -61.45615    79.436055     1.982745     -4.65351     0.590762 77819.291149     0.161197            5            1 
 3845.217471  2746.956579            1     0.597399   171.419003 000277@Extract/job020/Average/stack_0009_cor2.mrcs Average/stack_0009_cor2.mrc            1     3.535961     0.227857 14280.737305 12692.952148    -23.30479     0.000000     1.000000     0.000000            3   142.423663   100.399546     -1.08100     3.922745     0.596142 77920.261300     0.278173            4            1 
 4359.130525   433.043487            1     1.276911    45.051677 000024@Extract/job020/Average/stack_0009_cor2.mrcs Average/stack_0009_cor2.mrc            1     3.535961     0.227857 14280.737305 12692.952148    -23.30479     0.000000     1.000000     0.000000            3    -53.11474    91.500847     -3.02100     -4.96100     0.583592 77839.463178     0.336352            7            1 
 2008.695694   406.956530            1     1.097093    92.532880 000038@Extract/job020/Average/stack_0009_cor2.mrcs Average/stack_0009_cor2.mrc            1     3.535961     0.227857 14280.737305 12692.952148    -23.30479     0.000000     1.000000     0.000000            3   159.218321    83.538337     1.982745     0.042745     0.596749 77837.801162     0.227892            4            2 
 1750.434819   563.478273            1     0.694619    -92.03356 000054@Extract/job020/Average/stack_0009_cor2.mrcs Average/stack_0009_cor2.mrc            1     3.535961     0.227857 14280.737305 12692.952148    -23.30479     0.000000     1.000000     0.000000            3   143.756017    87.197085     3.106490     1.166490     0.588026 77886.495960     0.148675            8            2 
 3926.087038   850.434800            1     1.047901    95.455913 000072@Extract/job020/Average/stack_0009_cor2.mrcs Average/stack_0009_cor2.mrc            1     3.535961     0.227857 14280.737305 12692.952148    -23.30479     0.000000     1.000000     0.000000            3   145.168966    88.383855     1.166490     0.042745     0.601611 77859.378893     0.451437            3            1 
 1377.391333   941.739150            1     0.716163   -148.08079 000094@Extract/job020/Average/stack_0009_cor2.mrcs Average/stack_0009_cor2.mrc            1     3.535961     0.227857 14280.737305 12692.952148    -23.30479     0.000000     1.000000     0.000000            3    98.748358    87.537754     -1.89725     -5.77725     0.593720 77844.928932     0.223300           11            2 
 4066.956606  1134.782632            1     1.066627    93.795272 000112@Extract/job020/Average/stack_0009_cor2.mrcs Average/stack_0009_cor2.mrc            1     3.535961     0.227857 14280.737305 12692.952148    -23.30479     0.000000     1.000000     0.000000            3    98.093406    92.917355     3.106490     -0.77351     0.603430 77813.588448     0.256792           12            2 
 3219.130502  1523.478292            1     0.877342    -32.79725 000147@Extract/job020/Average/stack_0009_cor2.mrcs Average/stack_0009_cor2.mrc            1     3.535961     0.227857 14280.737305 12692.952148    -23.30479     0.000000     1.000000     0.000000            3    -59.36322    81.270282     -5.77725     4.739000     0.597478 77831.451252     0.609761            2            1 
 4106.087042  1682.608731            1     1.165497    -53.39800 000156@Extract/job020/Average/stack_0009_cor2.mrcs Average/stack_0009_cor2.mrc            1     3.535961     0.227857 14280.737305 12692.952148    -23.30479     0.000000     1.000000     0.000000            3   102.322281    94.075753     -5.77725     3.106490     0.588543 77805.261193     0.485019            4            2 
 3550.434856  2300.869613            1     0.872326    81.344978 000208@Extract/job020/Average/stack_0009_cor2.mrcs Average/stack_0009_cor2.mrc            1     3.535961     0.227857 14280.737305 12692.952148    -23.30479     0.000000     1.000000     0.000000            3   151.511297    91.337911     -6.59351     -4.65351     0.591005 77805.530313     0.136138            4            2 
 3031.304411  2410.434833            1     1.224548   -125.53684 000235@Extract/job020/Average/stack_0009_cor2.mrcs Average/stack_0009_cor2.mrc            1     3.535961     0.227857 14280.737305 12692.952148    -23.30479     0.000000     1.000000     0.000000            3    -46.78194    90.948043     3.106490     3.106490     0.597902 77833.260034     0.345462            4            2 
 2791.304406  2491.304399            1     0.816228   -111.75790 000240@Extract/job020/Average/stack_0009_cor2.mrcs Average/stack_0009_cor2.mrc            1     3.535961     0.227857 14280.737305 12692.952148    -23.30479     0.000000     1.000000     0.000000            3   148.705127    92.545485     -3.83725     -3.02100     0.596827 77844.807578     0.297589            4            1 
 2984.347888  2885.217451            1     0.984854   -130.20245 000292@Extract/job020/Average/stack_0009_cor2.mrcs Average/stack_0009_cor2.mrc            1     3.535961     0.227857 14280.737305 12692.952148    -23.30479     0.000000     1.000000     0.000000            3    -43.27730    92.761857     2.799000     1.982745     0.590132 77818.083895     0.223826            3            2 
  435.652183  2966.087018            1     1.198433   -173.39335 000297@Extract/job020/Average/stack_0009_cor2.mrcs Average/stack_0009_cor2.mrc            1     3.535961     0.227857 14280.737305 12692.952148    -23.30479     0.000000     1.000000     0.000000            3    98.791102    92.313594     -0.77351     -4.65351     0.602046 77881.986709     0.234111            5            1 
 5212.174021  2966.087018            1     1.387854    -49.92158 000299@Extract/job020/Average/stack_0009_cor2.mrcs Average/stack_0009_cor2.mrc            1     3.535961     0.227857 14280.737305 12692.952148    -23.30479     0.000000     1.000000     0.000000            3   153.627537    93.121497     -3.83725     0.350235     0.602061 77815.371297     0.427820            4            2 
 3062.608759  3049.565281            1     1.023819   -121.89942 000314@Extract/job020/Average/stack_0009_cor2.mrcs Average/stack_0009_cor2.mrc            1     3.535961     0.227857 14280.737305 12692.952148    -23.30479     0.000000     1.000000     0.000000            3   -107.25002    90.438834     -4.65351     -6.59351     0.588303 77800.987437     0.171534           14            2 
  615.652187  3589.565292            1     0.534168    -38.41402 000340@Extract/job020/Average/stack_0009_cor2.mrcs Average/stack_0009_cor2.mrc            1     3.535961     0.227857 14280.737305 12692.952148    -23.30479     0.000000     1.000000     0.000000            3   108.613123    89.839155     5.046490     -5.77725     0.538485 77827.050542     0.444938            4            1 
 1301.739157  3250.434850            1     1.109974    -47.68346 000377@Extract/job020/Average/stack_0009_cor2.mrcs Average/stack_0009_cor2.mrc            1     3.535961     0.227857 14280.737305 12692.952148    -23.30479     0.000000     1.000000     0.000000            3    -40.43569    88.003045     3.106490     -4.65351     0.582332 77803.451771     0.289920            4            1 
 2642.608750  3699.130511            1     1.119830   121.862217 000397@Extract/job020/Average/stack_0009_cor2.mrcs Average/stack_0009_cor2.mrc            1     3.535961     0.227857 14280.737305 12692.952148    -23.30479     0.000000     1.000000     0.000000            3    62.199041    89.051872     3.106490     -3.83725     0.605622 77826.444886     0.123083            9            1 
 2193.913089  3785.217470            1     1.191624    55.360580 000416@Extract/job020/Average/stack_0009_cor2.mrcs Average/stack_0009_cor2.mrc            1     3.535961     0.227857 14280.737305 12692.952148    -23.30479     0.000000     1.000000     0.000000            3    98.007414    83.352641     1.982745     1.166490     0.598101 77848.939771     0.358890            5            2 
 2449.565268   975.652194            1     1.026925    -21.55784 000095@Extract/job020/Average/stack_0009_cor2.mrcs Average/stack_0009_cor2.mrc            1     3.535961     0.227857 14280.737305 12692.952148    -23.30479     0.000000     1.000000     0.000000            3    -62.92062    86.648125     1.166490     -4.65351     0.601606 77779.527646     0.415214            5            2 
 2527.826139  1210.434808            1     0.889761    14.944016 000114@Extract/job020/Average/stack_0009_cor2.mrcs Average/stack_0009_cor2.mrc            1     3.535961     0.227857 14280.737305 12692.952148    -23.30479     0.000000     1.000000     0.000000            3    -83.94427    79.242610     1.166490     5.046490     0.584600 77797.037643     0.266738            5            1 
 4325.217481  2921.739191            1     1.020131   140.541404 000293@Extract/job020/Average/stack_0009_cor2.mrcs Average/stack_0009_cor2.mrc            1     3.535961     0.227857 14280.737305 12692.952148    -23.30479     0.000000     1.000000     0.000000            3   133.844904    77.619707     1.982745     -4.96100     0.597502 77888.174181     0.347871            3            2 
 1828.695690  2973.913105            1     1.110386    44.077474 000302@Extract/job020/Average/stack_0009_cor2.mrcs Average/stack_0009_cor2.mrc            1     3.535961     0.227857 14280.737305 12692.952148    -23.30479     0.000000     1.000000     0.000000            3   112.083288    84.430085     1.166490     2.799000     0.595855 77933.287787     0.128593            5            2 
 3803.478340  3811.304427            1     0.768512    -62.77429 000401@Extract/job020/Average/stack_0009_cor2.mrcs Average/stack_0009_cor2.mrc            1     3.535961     0.227857 14280.737305 12692.952148    -23.30479     0.000000     1.000000     0.000000            3    -55.16607    83.712167     3.106490     -3.83725     0.594333 77834.367449     0.243257           11            1 
 4434.782701  3733.043556            1     1.108296    22.196400 000411@Extract/job020/Average/stack_0009_cor2.mrcs Average/stack_0009_cor2.mrc            1     3.535961     0.227857 14280.737305 12692.952148    -23.30479     0.000000     1.000000     0.000000            3   162.071255    96.689547     -0.77351     -5.46976     0.604125 77839.173736     0.140042            6            2 
 1035.652195   957.391324            1     0.702287    99.893815 000087@Extract/job020/Average/stack_0009_cor2.mrcs Average/stack_0009_cor2.mrc            1     3.535961     0.227857 14280.737305 12692.952148    -23.30479     0.000000     1.000000     0.000000            3     5.967172   101.322431     -5.77725     -1.89725     0.584623 77785.796308     0.262993            8            2 
 2193.913089   584.347838            1     1.064635    -17.74805 000056@Extract/job020/Average/stack_0009_cor2.mrcs Average/stack_0009_cor2.mrc            1     3.535961     0.227857 14280.737305 12692.952148    -23.30479     0.000000     1.000000     0.000000            3    32.311252   176.794880     -6.59351     -1.89725     0.591278 77816.339875     0.603059            3            1 
 1528.695684  2175.652219            1     0.931800   102.906517 000191@Extract/job020/Average/stack_0009_cor2.mrcs Average/stack_0009_cor2.mrc            1     3.535961     0.227857 14280.737305 12692.952148    -23.30479     0.000000     1.000000     0.000000            3    -78.37285   173.537027     -1.08100     -7.71725     0.599850 77878.113051     0.645447            3            2 
 1583.478294  2060.869608            1     0.746696   167.203729 000192@Extract/job020/Average/stack_0009_cor2.mrcs Average/stack_0009_cor2.mrc            1     3.535961     0.227857 14280.737305 12692.952148    -23.30479     0.000000     1.000000     0.000000            3    -25.96700   173.885224     3.922745     -3.83725     0.606152 77859.266387     0.332969            2            2 
 1098.260892  3654.782684            1     0.868812    49.428085 000333@Extract/job020/Average/stack_0009_cor2.mrcs Average/stack_0009_cor2.mrc            1     3.535961     0.227857 14280.737305 12692.952148    -23.30479     0.000000     1.000000     0.000000            3   -142.18540   177.417569     -4.96100     -4.65351     0.575866 77916.834554     0.621778            5            1 
 2960.869627   459.130444            1     1.132734    95.494732 000042@Extract/job020/Average/stack_0009_cor2.mrcs Average/stack_0009_cor2.mrc            1     3.535961     0.227857 14280.737305 12692.952148    -23.30479     0.000000     1.000000     0.000000            3   140.306173    98.593990     5.046490     0.042745     0.593241 77841.491332     0.552686            8            2 
 2778.260927   607.826100            1     0.904619   103.069431 000050@Extract/job020/Average/stack_0009_cor2.mrcs Average/stack_0009_cor2.mrc            1     3.535961     0.227857 14280.737305 12692.952148    -23.30479     0.000000     1.000000     0.000000            3   127.592759    89.090950     3.922745     -0.77351     0.590706 77829.619618     0.147012            4            2 
 3326.087025   701.739145            1     1.215872   105.891143 000066@Extract/job020/Average/stack_0009_cor2.mrcs Average/stack_0009_cor2.mrc            1     3.535961     0.227857 14280.737305 12692.952148    -23.30479     0.000000     1.000000     0.000000            3    -83.32346    88.264700     -4.96100     -1.08100     0.594301 77803.902671     0.131411            4            2 
  902.608714  1100.869588            1     0.985896     -0.22316 000097@Extract/job020/Average/stack_0009_cor2.mrcs Average/stack_0009_cor2.mrc            1     3.535961     0.227857 14280.737305 12692.952148    -23.30479     0.000000     1.000000     0.000000            3   152.206587    89.544095     -0.77351     5.046490     0.592367 77822.283971     0.227402            2            1 
  790.434799  1252.173939            1     0.741942   -150.01185 000098@Extract/job020/Average/stack_0009_cor2.mrcs Average/stack_0009_cor2.mrc            1     3.535961     0.227857 14280.737305 12692.952148    -23.30479     0.000000     1.000000     0.000000            3    -67.12821    85.416596     1.166490     1.982745     0.590560 77831.732042     0.258775            7            2 
 1682.608731  1314.782636            1     0.745389   -133.93339 000121@Extract/job020/Average/stack_0009_cor2.mrcs Average/stack_0009_cor2.mrc            1     3.535961     0.227857 14280.737305 12692.952148    -23.30479     0.000000     1.000000     0.000000            3    -40.45692    91.584746     1.982745     1.982745     0.588640 77822.964843     0.354935            6            1 
 3344.347895  2196.521785            1     1.214401    -95.45063 000181@Extract/job020/Average/stack_0009_cor2.mrcs Average/stack_0009_cor2.mrc            1     3.535961     0.227857 14280.737305 12692.952148    -23.30479     0.000000     1.000000     0.000000            3    -34.12472    91.022891     3.922745     -1.89725     0.596958 77890.406792     0.150686            6            1 
 5506.956636  1886.086996            1     0.635405    74.022176 000188@Extract/job020/Average/stack_0009_cor2.mrcs Average/stack_0009_cor2.mrc            1     3.535961     0.227857 14280.737305 12692.952148    -23.30479     0.000000     1.000000     0.000000            3   124.806914    92.693847     -6.59351     -3.83725     0.598027 77876.164011     0.495791            5            1 
 2431.304398  2123.478305            1     0.985981   168.649025 000213@Extract/job020/Average/stack_0009_cor2.mrcs Average/stack_0009_cor2.mrc            1     3.535961     0.227857 14280.737305 12692.952148    -23.30479     0.000000     1.000000     0.000000            3   135.316069    87.247051     1.982745     -7.71725     0.584182 77843.409500     0.300094            9            1 
  245.217396  2480.869617            1     0.740655    98.333736 000243@Extract/job020/Average/stack_0009_cor2.mrcs Average/stack_0009_cor2.mrc            1     3.535961     0.227857 14280.737305 12692.952148    -23.30479     0.000000     1.000000     0.000000            3   136.076341    96.209997     -5.46976     -0.77351     0.592367 77912.129160     0.354910            3            2 
 3519.130508  2746.956579            1     0.903469    77.867643 000273@Extract/job020/Average/stack_0009_cor2.mrcs Average/stack_0009_cor2.mrc            1     3.535961     0.227857 14280.737305 12692.952148    -23.30479     0.000000     1.000000     0.000000            3    88.305139    99.009663     5.862745     0.042745     0.605804 77894.124142     0.239164           10            2 
 2697.391360  2903.478321            1     1.177730    64.676699 000290@Extract/job020/Average/stack_0009_cor2.mrcs Average/stack_0009_cor2.mrc            1     3.535961     0.227857 14280.737305 12692.952148    -23.30479     0.000000     1.000000     0.000000            3    -67.18824    92.584552     6.986490     1.982745     0.594474 77855.307731     0.291059            6            1 
 4502.608789  2890.434843            1     0.831466    95.593847 000294@Extract/job020/Average/stack_0009_cor2.mrcs Average/stack_0009_cor2.mrc            1     3.535961     0.227857 14280.737305 12692.952148    -23.30479     0.000000     1.000000     0.000000            3    -73.44932    84.763444     6.986490     -1.89725     0.590769 77816.766288     0.339282            4            1 
 1489.565248  3396.521810            1     0.862631   -137.86812 000386@Extract/job020/Average/stack_0009_cor2.mrcs Average/stack_0009_cor2.mrc            1     3.535961     0.227857 14280.737305 12692.952148    -23.30479     0.000000     1.000000     0.000000            3   127.601366    90.284603     -2.71351     -6.90100     0.590436 77876.737846     0.547562            4            2 
 4458.260962  2679.130490            1     1.012514    -12.17630 000219@Extract/job020/Average/stack_0009_cor2.mrcs Average/stack_0009_cor2.mrc            1     3.535961     0.227857 14280.737305 12692.952148    -23.30479     0.000000     1.000000     0.000000            3    -61.53387    89.048919     1.166490     -5.46976     0.603676 77834.758081     0.186092            5            1 
  294.782615  2679.130490            1     0.900432   -128.77718 000242@Extract/job020/Average/stack_0009_cor2.mrcs Average/stack_0009_cor2.mrc            1     3.535961     0.227857 14280.737305 12692.952148    -23.30479     0.000000     1.000000     0.000000            3   166.291018    99.092129     -3.02100     -2.71351     0.590328 77825.733722     0.281670            4            1 
 2160.000045  2890.434843            1     0.980437    14.964887 000260@Extract/job020/Average/stack_0009_cor2.mrcs Average/stack_0009_cor2.mrc            1     3.535961     0.227857 14280.737305 12692.952148    -23.30479     0.000000     1.000000     0.000000            3   124.126656    95.692684     -0.77351     1.982745     0.595697 77843.255724     0.313082            2            2 
 1053.913065  2820.000058            1     1.257293    -73.00088 000285@Extract/job020/Average/stack_0009_cor2.mrcs Average/stack_0009_cor2.mrc            1     3.535961     0.227857 14280.737305 12692.952148    -23.30479     0.000000     1.000000     0.000000            3    -41.13502    87.401370     -8.53351     1.166490     0.597665 77823.171671     0.069665           24            1 
 1690.434818  2825.217450            1     0.888869   -132.93513 000287@Extract/job020/Average/stack_0009_cor2.mrcs Average/stack_0009_cor2.mrc            1     3.535961     0.227857 14280.737305 12692.952148    -23.30479     0.000000     1.000000     0.000000            3    -31.99482    86.853323     -3.83725     -4.96100     0.594155 77834.018308     0.331579           10            1 
 4625.217487  3203.478327            1     0.811142   -144.26470 000368@Extract/job020/Average/stack_0009_cor2.mrcs Average/stack_0009_cor2.mrc            1     3.535961     0.227857 14280.737305 12692.952148    -23.30479     0.000000     1.000000     0.000000            3    -42.61524    99.367383     -3.02100     -7.71725     0.605876 77814.637059     0.365326            5            1 
 5086.956627  1849.565256            1     1.035625    -84.67926 000172@Extract/job020/Average/stack_0009_cor2.mrcs Average/stack_0009_cor2.mrc            1     3.535961     0.227857 14280.737305 12692.952148    -23.30479     0.000000     1.000000     0.000000            3   162.064318    94.288993     4.739000     0.042745     0.586785 77855.720025     0.102866            8            1 
 5334.782719  2861.739190            1     1.088538   163.933462 000281@Extract/job020/Average/stack_0009_cor2.mrcs Average/stack_0009_cor2.mrc            1     3.535961     0.227857 14280.737305 12692.952148    -23.30479     0.000000     1.000000     0.000000            3   139.564310    91.996955     1.166490     -4.65351     0.587184 77812.671016     0.247012           14            1 
 1064.347848  3052.173976            1     0.876493    -98.44445 000307@Extract/job020/Average/stack_0009_cor2.mrcs Average/stack_0009_cor2.mrc            1     3.535961     0.227857 14280.737305 12692.952148    -23.30479     0.000000     1.000000     0.000000            3   117.719814    85.581610     -5.77725     -1.89725     0.593582 77835.808656     0.280920            6            1 
 5110.434889  3315.652243            1     1.199065     -6.39899 000383@Extract/job020/Average/stack_0009_cor2.mrcs Average/stack_0009_cor2.mrc            1     3.535961     0.227857 14280.737305 12692.952148    -23.30479     0.000000     1.000000     0.000000            3    -35.54382    93.404169     1.166490     -5.77725     0.610861 77919.430290     0.153296            5            2 
 2415.652224  3803.478340            1     0.648542    19.664782 000417@Extract/job020/Average/stack_0009_cor2.mrcs Average/stack_0009_cor2.mrc            1     3.535961     0.227857 14280.737305 12692.952148    -23.30479     0.000000     1.000000     0.000000            3   121.241158    86.152002     1.982745     4.739000     0.585853 77821.326880     0.567468            3            1 
 2076.521782  2713.043535            1     1.099104    -39.42101 000259@Extract/job020/Average/stack_0009_cor2.mrcs Average/stack_0009_cor2.mrc            1     3.535961     0.227857 14280.737305 12692.952148    -23.30479     0.000000     1.000000     0.000000            3   126.151198    84.318776     -1.89725     1.166490     0.584085 77809.322547     0.435268            3            2 
 2178.260915  2613.913098            1     1.058731    -45.99132 000262@Extract/job020/Average/stack_0009_cor2.mrcs Average/stack_0009_cor2.mrc            1     3.535961     0.227857 14280.737305 12692.952148    -23.30479     0.000000     1.000000     0.000000            3    -95.20511    80.353900     2.799000     -5.77725     0.593688 77826.556282     0.254703            6            1 
 2694.782665  1463.478291            1     0.677096   166.964274 000144@Extract/job020/Average/stack_0009_cor2.mrcs Average/stack_0009_cor2.mrc            1     3.535961     0.227857 14280.737305 12692.952148    -23.30479     0.000000     1.000000     0.000000            3    -46.12229    97.536457     -2.71351     3.106490     0.602509 77904.414660     0.272673            3            1 
 2770.434840   993.913064            1     0.740698   -118.98862 000090@Extract/job020/Average/stack_0009_cor2.mrcs Average/stack_0009_cor2.mrc            1     3.535961     0.227857 14280.737305 12692.952148    -23.30479     0.000000     1.000000     0.000000            3    -48.11430    80.142089     1.982745     0.042745     0.586805 77847.658550     0.283752            7            1 
 2034.782651  3010.434845            1     0.807515   166.866062 000310@Extract/job020/Average/stack_0009_cor2.mrcs Average/stack_0009_cor2.mrc            1     3.535961     0.227857 14280.737305 12692.952148    -23.30479     0.000000     1.000000     0.000000            3   119.231550    98.740789     -0.77351     -5.77725     0.593151 77889.101605     0.423781            4            2 
  787.826103  1627.826121            1     0.980366    31.953225 000161@Extract/job020/Average/stack_0009_cor2.mrcs Average/stack_0009_cor2.mrc            1     3.535961     0.227857 14280.737305 12692.952148    -23.30479     0.000000     1.000000     0.000000            3    -46.86341   102.986555     -1.08100     -3.02100     0.593891 77841.201867     0.154508           13            1 
  902.608714  2668.695708            1     0.713973     -8.48332 000253@Extract/job020/Average/stack_0009_cor2.mrcs Average/stack_0009_cor2.mrc            1     3.535961     0.227857 14280.737305 12692.952148    -23.30479     0.000000     1.000000     0.000000            3   -101.52896    79.691597     0.042745     -7.71725     0.585552 77856.418314     0.390565            5            2 
 2934.782670  2713.043535            1     0.900826   177.163472 000275@Extract/job020/Average/stack_0009_cor2.mrcs Average/stack_0009_cor2.mrc            1     3.535961     0.227857 14280.737305 12692.952148    -23.30479     0.000000     1.000000     0.000000            3   -107.98905    94.615990     -1.89725     3.106490     0.592179 77816.436643     0.289312            8            1 
 4166.087043   920.869584            1     0.674019   163.794067 000088@Extract/job020/Average/stack_0009_cor2.mrcs Average/stack_0009_cor2.mrc            1     3.535961     0.227857 14280.737305 12692.952148    -23.30479     0.000000     1.000000     0.000000            3   158.587044   104.614502     -0.77351     5.862745     0.602664 77837.400905     0.267827           11            1 
 2720.869622  1249.565243            1     0.831386   121.917012 000118@Extract/job020/Average/stack_0009_cor2.mrcs Average/stack_0009_cor2.mrc            1     3.535961     0.227857 14280.737305 12692.952148    -23.30479     0.000000     1.000000     0.000000            3    76.174855    79.320945     -6.59351     -0.77351     0.582457 77855.157553     0.126569            9            2 
 2136.521783  2113.043522            1     1.114628   140.446697 000201@Extract/job020/Average/stack_0009_cor2.mrcs Average/stack_0009_cor2.mrc            1     3.535961     0.227857 14280.737305 12692.952148    -23.30479     0.000000     1.000000     0.000000            3   148.072469   106.520955     -5.77725     4.739000     0.593988 77855.761027     0.153698            5            1 
 2334.782657  3216.521806            1     1.002810    -96.51937 000370@Extract/job020/Average/stack_0009_cor2.mrcs Average/stack_0009_cor2.mrc            1     3.535961     0.227857 14280.737305 12692.952148    -23.30479     0.000000     1.000000     0.000000            3    77.591508    80.521400     3.106490     -1.08100     0.595405 77863.853923     0.274411           16            1 
 5433.913156  1121.739154            1     0.940626     -9.42116 000113@Extract/job020/Average/stack_0009_cor2.mrcs Average/stack_0009_cor2.mrc            1     3.535961     0.227857 14280.737305 12692.952148    -23.30479     0.000000     1.000000     0.000000            3    -72.65363    74.435460     -0.77351     -3.83725     0.591733 77881.061223     0.242677           10            2 
 5517.391419  3740.869643            1     0.636260   166.935569 000409@Extract/job020/Average/stack_0009_cor2.mrcs Average/stack_0009_cor2.mrc            1     3.535961     0.227857 14280.737305 12692.952148    -23.30479     0.000000     1.000000     0.000000            3    91.849037   102.013167     -2.71351     2.799000     0.586805 77892.352885     0.160062           13            1 
 4181.739217   297.391311            1     0.744939    -75.97587 000029@Extract/job020/Average/stack_0009_cor2.mrcs Average/stack_0009_cor2.mrc            1     3.535961     0.227857 14280.737305 12692.952148    -23.30479     0.000000     1.000000     0.000000            3    42.463488    15.040435     -1.89725     -5.46976     0.595614 77819.907815     0.498295            4            1 
 1518.260901   393.913052            1     0.606583    82.010879 000034@Extract/job020/Average/stack_0009_cor2.mrcs Average/stack_0009_cor2.mrc            1     3.535961     0.227857 14280.737305 12692.952148    -23.30479     0.000000     1.000000     0.000000            3    -75.79224   164.734020     1.166490     1.166490     0.601094 77839.744571     0.199385           26            1 
 5386.956633   529.565228            1     0.872060     4.970704 000047@Extract/job020/Average/stack_0009_cor2.mrcs Average/stack_0009_cor2.mrc            1     3.535961     0.227857 14280.737305 12692.952148    -23.30479     0.000000     1.000000     0.000000            3    60.522700   164.868701     -5.77725     -1.08100     0.603535 77868.840366     0.702182            1            2 
 1904.347866  3451.304419            1     0.765472   -112.91167 000303@Extract/job020/Average/stack_0009_cor2.mrcs Average/stack_0009_cor2.mrc            1     3.535961     0.227857 14280.737305 12692.952148    -23.30479     0.000000     1.000000     0.000000            3   159.058522    10.497724     -0.77351     0.042745     0.592107 77868.912579     0.528040            5            2 
 1886.086996   701.739145            1     0.632498   135.953058 000063@Extract/job020/Average/stack_0009_cor2.mrcs Average/stack_0009_cor2.mrc            1     3.535961     0.227857 14280.737305 12692.952148    -23.30479     0.000000     1.000000     0.000000            3    -58.12699   102.905469     -3.02100     1.166490     0.587251 77794.653067     0.476693            6            2 
 4171.304434  3469.565289            1     0.656001   148.116333 000389@Extract/job020/Average/stack_0009_cor2.mrcs Average/stack_0009_cor2.mrc            1     3.535961     0.227857 14280.737305 12692.952148    -23.30479     0.000000     1.000000     0.000000            3    -62.37084   105.331285     -3.83725     1.982745     0.602578 77853.391547     0.115257            2            1 
 3302.608764  1087.826110            1     0.485716     -9.36562 000107@Extract/job020/Average/stack_0009_cor2.mrcs Average/stack_0009_cor2.mrc            1     3.535961     0.227857 14280.737305 12692.952148    -23.30479     0.000000     1.000000     0.000000            3   120.401568    69.635829     -3.02100     3.922745     0.585664 77814.588471     0.478520            6            2 
 3339.130504  2032.173955            1     0.786117     1.870759 000183@Extract/job020/Average/stack_0009_cor2.mrcs Average/stack_0009_cor2.mrc            1     3.535961     0.227857 14280.737305 12692.952148    -23.30479     0.000000     1.000000     0.000000            3    -60.70727    73.913930     0.859000     -5.77725     0.579576 77836.886216     0.174586            8            2 
 3858.260950  2470.434834            1     0.881918    66.641589 000246@Extract/job020/Average/stack_0009_cor2.mrcs Average/stack_0009_cor2.mrc            1     3.535961     0.227857 14280.737305 12692.952148    -23.30479     0.000000     1.000000     0.000000            3   101.787560   111.924020     1.166490     7.802745     0.596991 77847.647334     0.280994           14            2 
 3143.478326  3148.695717            1     1.075937    45.956317 000313@Extract/job020/Average/stack_0009_cor2.mrcs Average/stack_0009_cor2.mrc            1     3.535961     0.227857 14280.737305 12692.952148    -23.30479     0.000000     1.000000     0.000000            3    -56.50446    75.186643     -1.89725     -4.65351     0.601468 77879.286620     0.247419            4            2 
 3667.826163   409.565226            1     0.569002    -63.78437 000048@Extract/job020/Average/stack_0011_cor2.mrcs Average/stack_0011_cor2.mrc            1     3.643655     0.303333 10022.839844  8506.001953    -19.41967     0.000000     1.000000     0.000000            4    -75.58452    87.736276     3.106490     -2.71351     0.613793 77844.848543     0.359718           10            2 
 2726.087013   187.826091            1     0.589778   -162.33874 000011@Extract/job020/Average/stack_0011_cor2.mrcs Average/stack_0011_cor2.mrc            1     3.643655     0.303333 10022.839844  8506.001953    -19.41967     0.000000     1.000000     0.000000            4   143.108806    97.371495     0.042745     -7.71725     0.601744 77794.999011     0.104452            6            2 
 1672.173948  3333.913113            1     0.129048   127.462006 000478@Extract/job020/Average/stack_0011_cor2.mrcs Average/stack_0011_cor2.mrc            1     3.643655     0.303333 10022.839844  8506.001953    -19.41967     0.000000     1.000000     0.000000            4   146.801863   137.711266     3.922745     -1.89725     0.602440 77840.200457     0.456071            1            2 
 2898.260930   751.304363            1     0.385718    -79.29457 000084@Extract/job020/Average/stack_0011_cor2.mrcs Average/stack_0011_cor2.mrc            1     3.643655     0.303333 10022.839844  8506.001953    -19.41967     0.000000     1.000000     0.000000            4   -175.43618    28.293649     5.046490     3.922745     0.614850 77846.989902     0.451061            9            2 
 1797.391342  2113.043522            1     0.412648   126.571904 000285@Extract/job020/Average/stack_0011_cor2.mrcs Average/stack_0011_cor2.mrc            1     3.643655     0.303333 10022.839844  8506.001953    -19.41967     0.000000     1.000000     0.000000            4   -139.35946   133.011795     3.922745     -3.02100     0.594879 77842.320380     0.353878            6            2 
 2812.173971   446.086966            1     0.511678    -27.75700 000005@Extract/job020/Average/stack_0011_cor2.mrcs Average/stack_0011_cor2.mrc            1     3.643655     0.303333 10022.839844  8506.001953    -19.41967     0.000000     1.000000     0.000000            4    -10.24308   106.843585     1.166490     -3.02100     0.596366 77836.389043     0.139556           10            1 
 3516.521812  1129.565241            1     0.998086   111.395173 000122@Extract/job020/Average/stack_0011_cor2.mrcs Average/stack_0011_cor2.mrc            1     3.643655     0.303333 10022.839844  8506.001953    -19.41967     0.000000     1.000000     0.000000            4   145.143810    83.598512     4.739000     -3.02100     0.600531 77841.889280     0.295312            5            2 
 1273.043505  1082.608718            1     1.062213    87.929403 000129@Extract/job020/Average/stack_0011_cor2.mrcs Average/stack_0011_cor2.mrc            1     3.643655     0.303333 10022.839844  8506.001953    -19.41967     0.000000     1.000000     0.000000            4   148.699426    91.350777     5.862745     -0.77351     0.604512 77831.624117     0.183423            6            1 
  380.869573  1288.695679            1     1.084070    -83.16897 000157@Extract/job020/Average/stack_0011_cor2.mrcs Average/stack_0011_cor2.mrc            1     3.643655     0.303333 10022.839844  8506.001953    -19.41967     0.000000     1.000000     0.000000            4    -22.18078    94.061081     6.679000     -1.89725     0.596529 77835.092567     0.536381            4            1 
 5222.608804  3576.521813            1     0.911566    45.967557 000514@Extract/job020/Average/stack_0011_cor2.mrcs Average/stack_0011_cor2.mrc            1     3.643655     0.303333 10022.839844  8506.001953    -19.41967     0.000000     1.000000     0.000000            4    -57.30646    87.887681     5.862745     3.922745     0.597724 77818.366985     0.335111            5            2 
 3099.130499  3761.739208            1     1.058987   -175.33847 000538@Extract/job020/Average/stack_0011_cor2.mrcs Average/stack_0011_cor2.mrc            1     3.643655     0.303333 10022.839844  8506.001953    -19.41967     0.000000     1.000000     0.000000            4   122.004433    93.911178     0.042745     -6.59351     0.595124 77815.316476     0.211568           10            1 
 1033.043500   756.521755            1     1.288255   -136.83780 000074@Extract/job020/Average/stack_0011_cor2.mrcs Average/stack_0011_cor2.mrc            1     3.643655     0.303333 10022.839844  8506.001953    -19.41967     0.000000     1.000000     0.000000            4    -55.90952    89.092588     2.799000     1.982745     0.586197 77818.789988     0.308018            6            2 
 4677.391401  1768.695689            1     0.792732     2.860547 000241@Extract/job020/Average/stack_0011_cor2.mrcs Average/stack_0011_cor2.mrc            1     3.643655     0.303333 10022.839844  8506.001953    -19.41967     0.000000     1.000000     0.000000            4    95.227330    86.971855     -0.77351     3.106490     0.603738 77763.869757     0.334922            5            2 
 3654.782684  2520.000052            1     1.388791   124.775710 000336@Extract/job020/Average/stack_0011_cor2.mrcs Average/stack_0011_cor2.mrc            1     3.643655     0.303333 10022.839844  8506.001953    -19.41967     0.000000     1.000000     0.000000            4    -46.77401    89.754385     -6.59351     3.106490     0.600673 77804.034551     0.170486            7            2 
 4390.434874  2893.043538            1     0.808241   -140.83674 000429@Extract/job020/Average/stack_0011_cor2.mrcs Average/stack_0011_cor2.mrc            1     3.643655     0.303333 10022.839844  8506.001953    -19.41967     0.000000     1.000000     0.000000            4   150.789597    87.162268     3.106490     3.106490     0.597146 77828.781484     0.308704            5            1 
 3219.130502  3070.434846            1     1.828954   166.662969 000441@Extract/job020/Average/stack_0011_cor2.mrcs Average/stack_0011_cor2.mrc            1     3.643655     0.303333 10022.839844  8506.001953    -19.41967     0.000000     1.000000     0.000000            4   150.805655    90.743996     3.922745     -5.46976     0.614925 77822.282267     0.183004           11            2 
 5248.695761  3190.434849            1     0.892974   106.962568 000458@Extract/job020/Average/stack_0011_cor2.mrcs Average/stack_0011_cor2.mrc            1     3.643655     0.303333 10022.839844  8506.001953    -19.41967     0.000000     1.000000     0.000000            4    -46.79783    93.336654     7.802745     -2.71351     0.601551 77824.743043     0.393800            4            2 
 1870.434821  3143.478326            1     1.015736   159.413208 000475@Extract/job020/Average/stack_0011_cor2.mrcs Average/stack_0011_cor2.mrc            1     3.643655     0.303333 10022.839844  8506.001953    -19.41967     0.000000     1.000000     0.000000            4    -55.16607    83.712167     3.106490     -9.65725     0.590547 77841.172618     0.228197           12            1 
 1768.695689  3279.130503            1     0.853429    91.047745 000477@Extract/job020/Average/stack_0011_cor2.mrcs Average/stack_0011_cor2.mrc            1     3.643655     0.303333 10022.839844  8506.001953    -19.41967     0.000000     1.000000     0.000000            4    -43.24742    87.985919     -9.65725     -3.02100     0.597565 77836.634028     0.568315            5            1 
 4207.826174  3485.217464            1     1.466247    -20.80849 000515@Extract/job020/Average/stack_0011_cor2.mrcs Average/stack_0011_cor2.mrc            1     3.643655     0.303333 10022.839844  8506.001953    -19.41967     0.000000     1.000000     0.000000            4   147.257872    84.187535     -3.83725     3.106490     0.591114 77864.992696     0.117179            9            1 
 2136.521783  3573.913118            1     1.031511   -137.01887 000528@Extract/job020/Average/stack_0011_cor2.mrcs Average/stack_0011_cor2.mrc            1     3.643655     0.303333 10022.839844  8506.001953    -19.41967     0.000000     1.000000     0.000000            4   141.662930    90.193583     1.982745     3.106490     0.601902 77871.686412     0.195019            8            1 
 2963.478322  3910.434864            1     0.738562    97.533764 000542@Extract/job020/Average/stack_0011_cor2.mrcs Average/stack_0011_cor2.mrc            1     3.643655     0.303333 10022.839844  8506.001953    -19.41967     0.000000     1.000000     0.000000            4    -56.61710    89.684161     -4.65351     1.166490     0.592816 77838.953706     0.292654           10            1 
 2739.130492  2086.956565            1     0.804224    16.074389 000275@Extract/job020/Average/stack_0011_cor2.mrcs Average/stack_0011_cor2.mrc            1     3.643655     0.303333 10022.839844  8506.001953    -19.41967     0.000000     1.000000     0.000000            4    -39.07815    96.378290     0.042745     5.046490     0.596675 77815.022984     0.181514            6            2 
 4711.304446   657.391318            1     1.177178   -121.91253 000034@Extract/job020/Average/stack_0011_cor2.mrcs Average/stack_0011_cor2.mrc            1     3.643655     0.303333 10022.839844  8506.001953    -19.41967     0.000000     1.000000     0.000000            4   -101.62535    90.487931     6.679000     3.922745     0.598689 77801.342300     0.226192           10            2 
 5227.826195   229.565222            1     0.862445    -39.43813 000026@Extract/job020/Average/stack_0011_cor2.mrcs Average/stack_0011_cor2.mrc            1     3.643655     0.303333 10022.839844  8506.001953    -19.41967     0.000000     1.000000     0.000000            4   128.990623    87.886992     -3.83725     2.799000     0.589830 77834.697211     0.484967            4            2 
 4680.000097  2160.000045            1     1.060387    84.291207 000260@Extract/job020/Average/stack_0011_cor2.mrcs Average/stack_0011_cor2.mrc            1     3.643655     0.303333 10022.839844  8506.001953    -19.41967     0.000000     1.000000     0.000000            4   132.510880    88.459761     4.739000     0.042745     0.596961 77788.725966     0.315869            9            1 
 5240.869674  2337.391353            1     1.847400    95.584001 000305@Extract/job020/Average/stack_0011_cor2.mrcs Average/stack_0011_cor2.mrc            1     3.643655     0.303333 10022.839844  8506.001953    -19.41967     0.000000     1.000000     0.000000            4    -77.07540    97.292299     -7.71725     -0.77351     0.622699 77886.697533     0.212558            9            2 
 1160.869589  2501.739182            1     1.271570   146.201023 000350@Extract/job020/Average/stack_0011_cor2.mrcs Average/stack_0011_cor2.mrc            1     3.643655     0.303333 10022.839844  8506.001953    -19.41967     0.000000     1.000000     0.000000            4    -88.26124    90.011034     3.106490     -5.77725     0.594214 77828.753251     0.284993            5            1 
 5243.478370  2561.739184            1     1.035745    79.636624 000354@Extract/job020/Average/stack_0011_cor2.mrcs Average/stack_0011_cor2.mrc            1     3.643655     0.303333 10022.839844  8506.001953    -19.41967     0.000000     1.000000     0.000000            4    -82.56069    81.676528     -3.83725     -5.77725     0.601842 77812.427581     0.274780            7            2 
  986.086977  3472.173985            1     0.898022     8.671262 000387@Extract/job020/Average/stack_0011_cor2.mrcs Average/stack_0011_cor2.mrc            1     3.643655     0.303333 10022.839844  8506.001953    -19.41967     0.000000     1.000000     0.000000            4    -26.36755    85.681643     -0.77351     -3.83725     0.611061 77869.121033     0.276595            8            1 
 3091.304412  2666.087012            1     0.988090   -132.17800 000403@Extract/job020/Average/stack_0011_cor2.mrcs Average/stack_0011_cor2.mrc            1     3.643655     0.303333 10022.839844  8506.001953    -19.41967     0.000000     1.000000     0.000000            4    -61.58168    95.022668     -6.59351     -6.59351     0.604323 77836.494087     0.258578            5            1 
 5525.217506  3093.913108            1     0.944354   -102.90834 000455@Extract/job020/Average/stack_0011_cor2.mrcs Average/stack_0011_cor2.mrc            1     3.643655     0.303333 10022.839844  8506.001953    -19.41967     0.000000     1.000000     0.000000            4    -28.47292    85.073529     1.982745     1.166490     0.598942 77832.960520     0.267214            4            1 
 1447.826117  3683.478337            1     1.543064    -59.01671 000545@Extract/job020/Average/stack_0011_cor2.mrcs Average/stack_0011_cor2.mrc            1     3.643655     0.303333 10022.839844  8506.001953    -19.41967     0.000000     1.000000     0.000000            4    84.010062    90.655559     3.106490     -2.71351     0.603365 77784.168105     0.334948           12            2 
  892.173932  3808.695731            1     1.378891    -35.49589 000554@Extract/job020/Average/stack_0011_cor2.mrcs Average/stack_0011_cor2.mrc            1     3.643655     0.303333 10022.839844  8506.001953    -19.41967     0.000000     1.000000     0.000000            4    -39.68657    80.195413     1.166490     -5.77725     0.607446 77809.758143     0.620302            3            2 
 4841.739231  2006.086998            1     1.064611   121.502705 000259@Extract/job020/Average/stack_0011_cor2.mrcs Average/stack_0011_cor2.mrc            1     3.643655     0.303333 10022.839844  8506.001953    -19.41967     0.000000     1.000000     0.000000            4   169.788275    91.281996     5.046490     -4.65351     0.602204 77821.427292     0.135228           22            2 
 2209.565263  3706.956599            1     1.247359   166.864546 000527@Extract/job020/Average/stack_0011_cor2.mrcs Average/stack_0011_cor2.mrc            1     3.643655     0.303333 10022.839844  8506.001953    -19.41967     0.000000     1.000000     0.000000            4    -67.17824    91.390327     -1.89725     2.799000     0.598125 77905.676690     0.289168            4            2 
 3375.652244   516.521750            1     0.731446   -147.13844 000058@Extract/job020/Average/stack_0011_cor2.mrcs Average/stack_0011_cor2.mrc            1     3.643655     0.303333 10022.839844  8506.001953    -19.41967     0.000000     1.000000     0.000000            4    89.624081    89.411212     -1.08100     -5.77725     0.602148 77823.307784     0.090559           10            1 
 3790.434861  1056.521761            1     0.939329   118.924355 000123@Extract/job020/Average/stack_0011_cor2.mrcs Average/stack_0011_cor2.mrc            1     3.643655     0.303333 10022.839844  8506.001953    -19.41967     0.000000     1.000000     0.000000            4   140.935751    86.017505     2.799000     -1.89725     0.597812 77845.583032     0.160944            9            1 
  240.000005  2830.434841            1     1.054709   -147.19995 000377@Extract/job020/Average/stack_0011_cor2.mrcs Average/stack_0011_cor2.mrc            1     3.643655     0.303333 10022.839844  8506.001953    -19.41967     0.000000     1.000000     0.000000            4   119.202482    95.130984     1.982745     5.046490     0.606082 77862.475842     0.131923           13            2 
 5102.608801  2788.695710            1     1.003163    89.950450 000410@Extract/job020/Average/stack_0011_cor2.mrcs Average/stack_0011_cor2.mrc            1     3.643655     0.303333 10022.839844  8506.001953    -19.41967     0.000000     1.000000     0.000000            4    -86.82265    86.440561     4.739000     -0.77351     0.605850 77872.279471     0.253049            7            1 
  242.608701  2102.608739            1     0.889301    -40.36228 000274@Extract/job020/Average/stack_0011_cor2.mrcs Average/stack_0011_cor2.mrc            1     3.643655     0.303333 10022.839844  8506.001953    -19.41967     0.000000     1.000000     0.000000            4    -88.99134    92.990064     -2.71351     0.350235     0.588434 77825.587286     0.182087            5            2 
 5595.652290  2580.000053            1     1.028737    29.047148 000330@Extract/job020/Average/stack_0011_cor2.mrcs Average/stack_0011_cor2.mrc            1     3.643655     0.303333 10022.839844  8506.001953    -19.41967     0.000000     1.000000     0.000000            4    -68.55430    87.796874     -3.83725     -3.02100     0.603853 77850.535843     0.199494            3            1 
 2428.695703   748.695668            1     0.600246    -28.15234 000092@Extract/job020/Average/stack_0011_cor2.mrcs Average/stack_0011_cor2.mrc            1     3.643655     0.303333 10022.839844  8506.001953    -19.41967     0.000000     1.000000     0.000000            4    -70.60626    81.177906     0.042745     -3.02100     0.605831 77813.719570     0.525258            1            1 
 5047.826192  3234.782676            1     0.642089    90.150993 000465@Extract/job020/Average/stack_0011_cor2.mrcs Average/stack_0011_cor2.mrc            1     3.643655     0.303333 10022.839844  8506.001953    -19.41967     0.000000     1.000000     0.000000            4    -36.15824    77.167117     -5.77725     -0.77351     0.600975 77866.177733     0.432564            3            1 
 3730.434860  1518.260901            1     0.954643   -110.25370 000188@Extract/job020/Average/stack_0011_cor2.mrcs Average/stack_0011_cor2.mrc            1     3.643655     0.303333 10022.839844  8506.001953    -19.41967     0.000000     1.000000     0.000000            4    -10.22794    98.291489     3.922745     1.166490     0.602775 77821.900752     0.347109            4            2 
 3062.608759  2504.347878            1     0.409608   -133.97253 000315@Extract/job020/Average/stack_0011_cor2.mrcs Average/stack_0011_cor2.mrc            1     3.643655     0.303333 10022.839844  8506.001953    -19.41967     0.000000     1.000000     0.000000            4    -44.57391    75.887774     -3.83725     -5.77725     0.580270 77792.235562     0.143894            8            1 
 3576.521813  1492.173944            1     1.011678     8.658296 000186@Extract/job020/Average/stack_0011_cor2.mrcs Average/stack_0011_cor2.mrc            1     3.643655     0.303333 10022.839844  8506.001953    -19.41967     0.000000     1.000000     0.000000            4    -27.75725    82.070444     0.042745     -3.52976     0.606375 77832.267062     0.174938            4            1 
 1314.782636   166.956525            1     0.756274    -75.90572 000013@Extract/job020/Average/stack_0011_cor2.mrcs Average/stack_0011_cor2.mrc            1     3.643655     0.303333 10022.839844  8506.001953    -19.41967     0.000000     1.000000     0.000000            4   107.831814    80.856245     1.166490     -3.83725     0.601672 77851.518374     0.115039           24            1 
 3140.869630  3889.565298            1     0.842984     9.521556 000541@Extract/job020/Average/stack_0011_cor2.mrcs Average/stack_0011_cor2.mrc            1     3.643655     0.303333 10022.839844  8506.001953    -19.41967     0.000000     1.000000     0.000000            4    -36.86371    77.775670     1.166490     3.922745     0.613237 77852.406619     0.312334            2            1 
 2381.739180  2921.739191            1     0.645536   134.043284 000426@Extract/job020/Average/stack_0011_cor2.mrcs Average/stack_0011_cor2.mrc            1     3.643655     0.303333 10022.839844  8506.001953    -19.41967     0.000000     1.000000     0.000000            4   121.334592    98.120499     1.982745     -4.65351     0.591587 77786.981105     0.292551           14            1 
 2773.043536   649.565231            1     1.164322    -59.27348 000081@Extract/job020/Average/stack_0011_cor2.mrcs Average/stack_0011_cor2.mrc            1     3.643655     0.303333 10022.839844  8506.001953    -19.41967     0.000000     1.000000     0.000000            4   150.778825    84.770116     -5.77725     1.982745     0.594067 77791.720428     0.173449            6            2 
 2994.782671   673.043492            1     0.989920    -59.97092 000083@Extract/job020/Average/stack_0011_cor2.mrcs Average/stack_0011_cor2.mrc            1     3.643655     0.303333 10022.839844  8506.001953    -19.41967     0.000000     1.000000     0.000000            4   106.509005    90.454200     -3.83725     -0.77351     0.594052 77862.351874     0.129429           22            1 
  610.434795  1484.347857            1     1.256147   -137.06926 000192@Extract/job020/Average/stack_0011_cor2.mrcs Average/stack_0011_cor2.mrc            1     3.643655     0.303333 10022.839844  8506.001953    -19.41967     0.000000     1.000000     0.000000            4   148.665156    84.180695     -3.02100     -4.65351     0.605013 77802.144381     0.187691            8            1 
 5214.782717   566.086968            1     0.616951   -179.95923 000030@Extract/job020/Average/stack_0011_cor2.mrcs Average/stack_0011_cor2.mrc            1     3.643655     0.303333 10022.839844  8506.001953    -19.41967     0.000000     1.000000     0.000000            4    -54.56578    97.477363     0.042745     3.106490     0.598776 77804.634384     0.612542            5            1 
 2880.000060   159.130438            1     0.590142   113.497194 000010@Extract/job020/Average/stack_0011_cor2.mrcs Average/stack_0011_cor2.mrc            1     3.643655     0.303333 10022.839844  8506.001953    -19.41967     0.000000     1.000000     0.000000            4    -50.37028   101.133872     -4.65351     -0.77351     0.603075 77822.293691     0.385373            6            2 
 2645.217446  1586.086989            1     0.882275    -44.02367 000194@Extract/job020/Average/stack_0011_cor2.mrcs Average/stack_0011_cor2.mrc            1     3.643655     0.303333 10022.839844  8506.001953    -19.41967     0.000000     1.000000     0.000000            4   105.018309    80.880688     -1.08100     1.982745     0.605245 77835.846858     0.277773            2            1 
 4870.434884  2212.173959            1     0.560515   -143.71356 000261@Extract/job020/Average/stack_0011_cor2.mrcs Average/stack_0011_cor2.mrc            1     3.643655     0.303333 10022.839844  8506.001953    -19.41967     0.000000     1.000000     0.000000            4   159.282182   102.765404     2.799000     4.739000     0.597990 77825.166143     0.315225            5            1 
 2324.347874  3683.478337            1     0.575396   133.101544 000529@Extract/job020/Average/stack_0011_cor2.mrcs Average/stack_0011_cor2.mrc            1     3.643655     0.303333 10022.839844  8506.001953    -19.41967     0.000000     1.000000     0.000000            4   124.909839   106.042779     5.862745     -4.65351     0.619117 77889.484038     0.320771            6            1 
 1100.869588  3936.521821            1     0.767096    27.138083 000569@Extract/job020/Average/stack_0011_cor2.mrcs Average/stack_0011_cor2.mrc            1     3.643655     0.303333 10022.839844  8506.001953    -19.41967     0.000000     1.000000     0.000000            4    -72.64195    73.191608     -0.77351     -5.77725     0.600824 77824.365819     0.271697            4            1 
 1708.695688  1085.217414            1     0.703382    73.207522 000118@Extract/job020/Average/stack_0011_cor2.mrcs Average/stack_0011_cor2.mrc            1     3.643655     0.303333 10022.839844  8506.001953    -19.41967     0.000000     1.000000     0.000000            4    -46.70958    80.151523     -5.77725     -3.02100     0.597714 77811.885722     0.232877            5            2 
 3920.869647  1387.826116            1     0.681339    11.214246 000180@Extract/job020/Average/stack_0011_cor2.mrcs Average/stack_0011_cor2.mrc            1     3.643655     0.303333 10022.839844  8506.001953    -19.41967     0.000000     1.000000     0.000000            4    -67.71896    72.608591     -0.77351     -4.65351     0.601068 77785.035455     0.269596            7            1 
 2940.000061  1526.086988            1     0.914615    26.274887 000197@Extract/job020/Average/stack_0011_cor2.mrcs Average/stack_0011_cor2.mrc            1     3.643655     0.303333 10022.839844  8506.001953    -19.41967     0.000000     1.000000     0.000000            4   109.259663    83.253775     0.859000     1.982745     0.597465 77833.442201     0.335766            3            1 
 1826.086994  2640.000055            1     1.058926   -179.02293 000361@Extract/job020/Average/stack_0011_cor2.mrcs Average/stack_0011_cor2.mrc            1     3.643655     0.303333 10022.839844  8506.001953    -19.41967     0.000000     1.000000     0.000000            4   105.896027   100.670008     0.859000     -5.77725     0.604905 77850.866704     0.290583            2            2 
 2423.478311   409.565226            1     0.875231   113.331115 000045@Extract/job020/Average/stack_0011_cor2.mrcs Average/stack_0011_cor2.mrc            1     3.643655     0.303333 10022.839844  8506.001953    -19.41967     0.000000     1.000000     0.000000            4    47.280780   163.485715     -1.89725     -0.77351     0.593540 77833.115084     0.835482            4            2 
 3748.695730  1173.913068            1     0.707417    -25.35830 000189@Extract/job020/Average/stack_0012_cor2.mrcs Average/stack_0012_cor2.mrc            1     3.162115     0.308044 14987.725586 13318.966797    -21.77691     0.000000     1.000000     0.000000            5    -71.94526    73.820594     8.926490    -12.41351     0.607874 77885.518991     0.252220           12            1 
 5517.391419  3104.347890            1     0.620518   -167.91915 000451@Extract/job020/Average/stack_0012_cor2.mrcs Average/stack_0012_cor2.mrc            1     3.162115     0.308044 14987.725586 13318.966797    -21.77691     0.000000     1.000000     0.000000            5   141.821741   116.206388     -3.83725     -7.71725     0.599977 77858.867690     0.156049            8            1 
  151.304351  2089.565261            1     0.908432   -162.26957 000309@Extract/job020/Average/stack_0012_cor2.mrcs Average/stack_0012_cor2.mrc            1     3.162115     0.308044 14987.725586 13318.966797    -21.77691     0.000000     1.000000     0.000000            5   132.559180    95.632504     0.859000     -6.59351     0.588387 77810.323229     0.291053            9            1 
 5340.000111  2300.869613            1     0.966424    81.454082 000325@Extract/job020/Average/stack_0012_cor2.mrcs Average/stack_0012_cor2.mrc            1     3.162115     0.308044 14987.725586 13318.966797    -21.77691     0.000000     1.000000     0.000000            5   137.512088   101.036681     5.046490     1.982745     0.605605 77873.149065     0.124742           13            1 
 2713.043535  3172.173979            1     0.705811   -162.05687 000374@Extract/job020/Average/stack_0012_cor2.mrcs Average/stack_0012_cor2.mrc            1     3.162115     0.308044 14987.725586 13318.966797    -21.77691     0.000000     1.000000     0.000000            5    -39.79250    98.177736     -0.77351     5.046490     0.596939 77913.465526     0.291699            9            1 
  646.956535  3633.913119            1     1.252495   -137.04211 000552@Extract/job020/Average/stack_0012_cor2.mrcs Average/stack_0012_cor2.mrc            1     3.162115     0.308044 14987.725586 13318.966797    -21.77691     0.000000     1.000000     0.000000            5   145.212915    96.758244     -2.71351     -3.83725     0.593726 77842.998305     0.107328            3            1 
 1528.695684  3863.478341            1     1.102395    -86.30401 000561@Extract/job020/Average/stack_0012_cor2.mrcs Average/stack_0012_cor2.mrc            1     3.162115     0.308044 14987.725586 13318.966797    -21.77691     0.000000     1.000000     0.000000            5    -92.40358    81.587724     -7.71725     0.042745     0.605669 77929.437315     0.294375           16            1 
  156.521742   740.869581            1     0.656863   106.657942 000020@Extract/job020/Average/stack_0012_cor2.mrcs Average/stack_0012_cor2.mrc            1     3.162115     0.308044 14987.725586 13318.966797    -21.77691     0.000000     1.000000     0.000000            5   151.521799    93.728631    17.502745     -3.83725     0.606115 77929.664539     0.314886            5            2 
 2963.478322   247.826092            1     1.562093   -144.13768 000071@Extract/job020/Average/stack_0012_cor2.mrcs Average/stack_0012_cor2.mrc            1     3.162115     0.308044 14987.725586 13318.966797    -21.77691     0.000000     1.000000     0.000000            5   -152.94293    88.342961     -1.89725     -3.83725     0.599471 77880.779784     0.244587           11            1 
 3706.956599   511.304358            1     1.126815   157.543106 000107@Extract/job020/Average/stack_0012_cor2.mrcs Average/stack_0012_cor2.mrc            1     3.162115     0.308044 14987.725586 13318.966797    -21.77691     0.000000     1.000000     0.000000            5    -54.47681    85.516745     -3.83725     2.799000     0.606485 77842.831192     0.211278            8            1 
 3633.913119   774.782625            1     1.318198   -124.65313 000132@Extract/job020/Average/stack_0012_cor2.mrcs Average/stack_0012_cor2.mrc            1     3.162115     0.308044 14987.725586 13318.966797    -21.77691     0.000000     1.000000     0.000000            5   104.415482    92.263724     -5.46976     -4.65351     0.599672 77833.175238     0.172215            7            2 
  524.347837  1241.739156            1     1.839315    -15.16339 000153@Extract/job020/Average/stack_0012_cor2.mrcs Average/stack_0012_cor2.mrc            1     3.162115     0.308044 14987.725586 13318.966797    -21.77691     0.000000     1.000000     0.000000            5   144.494342    93.762764     -3.83725     3.922745     0.596967 77776.475810     0.370339            6            2 
 1325.217419  1351.304376            1     0.931094   -148.05423 000201@Extract/job020/Average/stack_0012_cor2.mrcs Average/stack_0012_cor2.mrc            1     3.162115     0.308044 14987.725586 13318.966797    -21.77691     0.000000     1.000000     0.000000            5    -49.61119    93.317553     -3.83725     -6.59351     0.593739 77844.507441     0.164123           14            1 
  289.565223  1557.391337            1     1.391008    -13.34255 000236@Extract/job020/Average/stack_0012_cor2.mrcs Average/stack_0012_cor2.mrc            1     3.162115     0.308044 14987.725586 13318.966797    -21.77691     0.000000     1.000000     0.000000            5   151.500829    88.950307     -1.08100     3.922745     0.595600 77862.670028     0.438157            4            2 
  448.695661  3213.913110            1     1.664697   175.348597 000519@Extract/job020/Average/stack_0012_cor2.mrcs Average/stack_0012_cor2.mrc            1     3.162115     0.308044 14987.725586 13318.966797    -21.77691     0.000000     1.000000     0.000000            5   103.717713    92.867370     -2.71351     4.739000     0.608569 77871.580940     0.444940            4            1 
 1781.739167  3438.260941            1     1.285410   -149.01347 000537@Extract/job020/Average/stack_0012_cor2.mrcs Average/stack_0012_cor2.mrc            1     3.162115     0.308044 14987.725586 13318.966797    -21.77691     0.000000     1.000000     0.000000            5    99.553731    98.908329     -2.71351     -6.59351     0.602025 77835.401983     0.355400            8            1 
 3649.565293  1528.695684            1     1.682605   153.774359 000202@Extract/job020/Average/stack_0012_cor2.mrcs Average/stack_0012_cor2.mrc            1     3.162115     0.308044 14987.725586 13318.966797    -21.77691     0.000000     1.000000     0.000000            5   108.643942    93.422344     3.106490     -4.96100     0.598755 77868.348399     0.410247            5            2 
 3219.130502  3187.826153            1     1.275015    -29.98726 000364@Extract/job020/Average/stack_0012_cor2.mrcs Average/stack_0012_cor2.mrc            1     3.162115     0.308044 14987.725586 13318.966797    -21.77691     0.000000     1.000000     0.000000            5   112.123622    89.212453     -2.71351     3.106490     0.613657 77872.929005     0.183237           28            2 
  920.869584  3876.521819            1     1.158360   135.001263 000555@Extract/job020/Average/stack_0012_cor2.mrcs Average/stack_0012_cor2.mrc            1     3.162115     0.308044 14987.725586 13318.966797    -21.77691     0.000000     1.000000     0.000000            5    -63.68682    94.407016     -4.96100     1.982745     0.593746 77848.907865     0.198990            4            1 
 2900.869625  2994.782671            1     0.387661   103.133816 000386@Extract/job020/Average/stack_0012_cor2.mrcs Average/stack_0012_cor2.mrc            1     3.162115     0.308044 14987.725586 13318.966797    -21.77691     0.000000     1.000000     0.000000            5    -60.22342   101.060367     6.679000     -2.71351     0.606458 77929.694598     0.213752            5            1 
 2947.826148  3555.652248            1     1.570750   -113.37897 000351@Extract/job020/Average/stack_0012_cor2.mrcs Average/stack_0012_cor2.mrc            1     3.162115     0.308044 14987.725586 13318.966797    -21.77691     0.000000     1.000000     0.000000            5    -51.72546    93.900500     1.982745     1.982745     0.606944 77953.400888     0.397088            8            2 
 3493.043551  1387.826116            1     1.597731   123.248251 000204@Extract/job020/Average/stack_0012_cor2.mrcs Average/stack_0012_cor2.mrc            1     3.162115     0.308044 14987.725586 13318.966797    -21.77691     0.000000     1.000000     0.000000            5   -148.43769     7.599157     -1.89725     -2.71351     0.589379 77834.169455     0.416698            3            2 
  336.521746   965.217411            1     0.791856   -136.69110 000154@Extract/job020/Average/stack_0012_cor2.mrcs Average/stack_0012_cor2.mrc            1     3.162115     0.308044 14987.725586 13318.966797    -21.77691     0.000000     1.000000     0.000000            5    -32.68868    85.053840     1.166490     0.859000     0.604675 77912.638095     0.142088           13            1 
 1353.913072   860.869583            1     0.797964   144.379541 000047@Extract/job020/Average/stack_0012_cor2.mrcs Average/stack_0012_cor2.mrc            1     3.162115     0.308044 14987.725586 13318.966797    -21.77691     0.000000     1.000000     0.000000            5   117.148980   101.792971     -3.02100     2.799000     0.596945 77937.192310     0.233600            8            2 
 3164.347892   250.434788            1     1.587986    -35.46619 000070@Extract/job020/Average/stack_0012_cor2.mrcs Average/stack_0012_cor2.mrc            1     3.162115     0.308044 14987.725586 13318.966797    -21.77691     0.000000     1.000000     0.000000            5    -36.23752    91.608666     2.290235     -3.83725     0.585799 77839.552462     0.245839            3            2 
 3161.739196   422.608704            1     1.078955   -114.47414 000072@Extract/job020/Average/stack_0012_cor2.mrcs Average/stack_0012_cor2.mrc            1     3.162115     0.308044 14987.725586 13318.966797    -21.77691     0.000000     1.000000     0.000000            5   135.292892    83.655984     1.166490     0.042745     0.599340 77835.153673     0.624333            4            1 
 1653.913078   216.521744            1     1.076084    -82.55934 000092@Extract/job020/Average/stack_0012_cor2.mrcs Average/stack_0012_cor2.mrc            1     3.162115     0.308044 14987.725586 13318.966797    -21.77691     0.000000     1.000000     0.000000            5   128.291651    88.489012     -3.83725     -0.77351     0.596605 77805.560043     0.233848           12            1 
 4786.956621   730.434798            1     1.098251    59.046893 000127@Extract/job020/Average/stack_0012_cor2.mrcs Average/stack_0012_cor2.mrc            1     3.162115     0.308044 14987.725586 13318.966797    -21.77691     0.000000     1.000000     0.000000            5    -65.66114    78.184036     1.982745     4.739000     0.593711 77837.750050     0.330138            4            2 
 4014.782692  1260.000026            1     1.522754   175.348731 000159@Extract/job020/Average/stack_0012_cor2.mrcs Average/stack_0012_cor2.mrc            1     3.162115     0.308044 14987.725586 13318.966797    -21.77691     0.000000     1.000000     0.000000            5    77.666300    88.921390     -0.77351     -3.83725     0.614363 77889.866992     0.270301            5            2 
  357.391312  1333.043506            1     1.003711    54.408556 000199@Extract/job020/Average/stack_0012_cor2.mrcs Average/stack_0012_cor2.mrc            1     3.162115     0.308044 14987.725586 13318.966797    -21.77691     0.000000     1.000000     0.000000            5    76.249693    87.739524     -3.83725     -3.83725     0.595173 77805.249631     0.210211            5            2 
 2350.434831  2006.086998            1     1.069712    28.012892 000253@Extract/job020/Average/stack_0012_cor2.mrcs Average/stack_0012_cor2.mrc            1     3.162115     0.308044 14987.725586 13318.966797    -21.77691     0.000000     1.000000     0.000000            5   137.489067    97.404309     1.982745     4.739000     0.622091 77927.467403     0.223833            8            2 
  876.521757  2201.739176            1     1.225654   -133.95310 000323@Extract/job020/Average/stack_0012_cor2.mrcs Average/stack_0012_cor2.mrc            1     3.162115     0.308044 14987.725586 13318.966797    -21.77691     0.000000     1.000000     0.000000            5    -43.23241    85.593790     3.106490     1.982745     0.594101 77875.912770     0.472971            6            2 
 3328.695721  3613.043553            1     1.504295   -145.34912 000357@Extract/job020/Average/stack_0012_cor2.mrcs Average/stack_0012_cor2.mrc            1     3.162115     0.308044 14987.725586 13318.966797    -21.77691     0.000000     1.000000     0.000000            5    -75.55284    84.145273     3.106490     5.046490     0.602597 77885.748275     0.319624            8            2 
 1873.043517  2572.173966            1     1.210227   -125.67464 000397@Extract/job020/Average/stack_0012_cor2.mrcs Average/stack_0012_cor2.mrc            1     3.162115     0.308044 14987.725586 13318.966797    -21.77691     0.000000     1.000000     0.000000            5    -85.49205    94.816421     3.922745     1.982745     0.600866 77926.674164     0.350043            4            2 
 1922.608736  1033.043500            1     0.934114    -24.40242 000180@Extract/job020/Average/stack_0012_cor2.mrcs Average/stack_0012_cor2.mrc            1     3.162115     0.308044 14987.725586 13318.966797    -21.77691     0.000000     1.000000     0.000000            5    -72.80342    91.342421     1.166490     -5.77725     0.610861 77941.712280     0.281890            3            2 
 4492.174006  3307.826156            1     1.481669   -121.68601 000491@Extract/job020/Average/stack_0012_cor2.mrcs Average/stack_0012_cor2.mrc            1     3.162115     0.308044 14987.725586 13318.966797    -21.77691     0.000000     1.000000     0.000000            5    -31.98310    84.457517     -3.83725     -4.65351     0.593073 77821.857233     0.294281            7            2 
 2227.826133   991.304368            1     1.620756   -126.55435 000166@Extract/job020/Average/stack_0012_cor2.mrcs Average/stack_0012_cor2.mrc            1     3.162115     0.308044 14987.725586 13318.966797    -21.77691     0.000000     1.000000     0.000000            5    -62.23212    88.446270     -2.71351     -3.83725     0.597589 77850.524710     0.260153            8            2 
 2707.826143  2733.913100            1     1.036983    -75.94318 000367@Extract/job020/Average/stack_0012_cor2.mrcs Average/stack_0012_cor2.mrc            1     3.162115     0.308044 14987.725586 13318.966797    -21.77691     0.000000     1.000000     0.000000            5    -65.00458    83.634750     1.166490     -2.71351     0.597640 77972.568771     0.142533           25            2 
  626.086970  2767.826144            1     1.566240    -66.36687 000429@Extract/job020/Average/stack_0012_cor2.mrcs Average/stack_0012_cor2.mrc            1     3.162115     0.308044 14987.725586 13318.966797    -21.77691     0.000000     1.000000     0.000000            5    -31.31196    91.036822     3.106490     -3.02100     0.600470 77849.729082     0.211969            3            1 
 2454.782660  3592.173988            1     1.639219   -173.24232 000546@Extract/job020/Average/stack_0012_cor2.mrcs Average/stack_0012_cor2.mrc            1     3.162115     0.308044 14987.725586 13318.966797    -21.77691     0.000000     1.000000     0.000000            5    -31.32336    93.425459     1.982745     5.046490     0.608870 77958.833442     0.295784            9            2 
 2243.478307  3039.130498            1     1.369090   106.078654 000456@Extract/job020/Average/stack_0012_cor2.mrcs Average/stack_0012_cor2.mrc            1     3.162115     0.308044 14987.725586 13318.966797    -21.77691     0.000000     1.000000     0.000000            5    -38.29609    82.620661     -2.71351     -0.77351     0.611378 77895.689220     0.256730           12            1 
 2663.478316  1711.304383            1     1.206050   121.922939 000244@Extract/job020/Average/stack_0012_cor2.mrcs Average/stack_0012_cor2.mrc            1     3.162115     0.308044 14987.725586 13318.966797    -21.77691     0.000000     1.000000     0.000000            5    98.125837    96.511296     3.922745     -4.65351     0.616887 77896.295159     0.240238           10            2 
 4351.304438   344.347833            1     0.793899   125.375035 000094@Extract/job020/Average/stack_0012_cor2.mrcs Average/stack_0012_cor2.mrc            1     3.162115     0.308044 14987.725586 13318.966797    -21.77691     0.000000     1.000000     0.000000            5   156.370744    75.049853     4.739000     -2.71351     0.596421 77860.334521     0.162914            4            2 
 3834.782688  2191.304393            1     0.366354    35.710282 000294@Extract/job020/Average/stack_0012_cor2.mrcs Average/stack_0012_cor2.mrc            1     3.162115     0.308044 14987.725586 13318.966797    -21.77691     0.000000     1.000000     0.000000            5    99.686359   112.588048     -2.71351     -7.40976     0.606611 77864.215203     0.320093            6            1 
 5467.826200  2199.130480            1     0.519996    -38.67520 000326@Extract/job020/Average/stack_0012_cor2.mrcs Average/stack_0012_cor2.mrc            1     3.162115     0.308044 14987.725586 13318.966797    -21.77691     0.000000     1.000000     0.000000            5   155.081732   105.246333     3.922745     -4.65351     0.608626 77855.975116     0.437127            6            2 
 3328.695721   600.000012            1     1.177097    -22.42964 000075@Extract/job020/Average/stack_0012_cor2.mrcs Average/stack_0012_cor2.mrc            1     3.162115     0.308044 14987.725586 13318.966797    -21.77691     0.000000     1.000000     0.000000            5    -48.82094    80.743129     -2.71351     3.106490     0.596689 77829.889302     0.535279            5            2 
 1805.217429  1202.608721            1     1.132146   -121.34621 000176@Extract/job020/Average/stack_0012_cor2.mrcs Average/stack_0012_cor2.mrc            1     3.162115     0.308044 14987.725586 13318.966797    -21.77691     0.000000     1.000000     0.000000            5   173.992292    78.070347     5.862745     1.166490     0.599952 77903.839013     0.185429           23            2 
 2908.695712   654.782622            1     1.152931    -90.94968 000121@Extract/job020/Average/stack_0012_cor2.mrcs Average/stack_0012_cor2.mrc            1     3.162115     0.308044 14987.725586 13318.966797    -21.77691     0.000000     1.000000     0.000000            5   119.796231    81.360940     -5.77725     -1.89725     0.609148 77833.580680     0.183074           17            1 
 2509.565269  3855.652254            1     1.305352    -73.99827 000549@Extract/job020/Average/stack_0012_cor2.mrcs Average/stack_0012_cor2.mrc            1     3.162115     0.308044 14987.725586 13318.966797    -21.77691     0.000000     1.000000     0.000000            5    -48.98005   103.584666     2.799000     -1.89725     0.599798 77916.909947     0.367862            8            1 
 2976.521801  3219.130502            1     1.410065   157.173853 000358@Extract/job020/Average/stack_0012_cor2.mrcs Average/stack_0012_cor2.mrc            1     3.162115     0.308044 14987.725586 13318.966797    -21.77691     0.000000     1.000000     0.000000            5   164.892916   101.526027     1.982745     -2.71351     0.595190 77927.567238     0.351572           12            2 
 3487.826159  3482.608768            1     1.015461   -133.93297 000370@Extract/job020/Average/stack_0012_cor2.mrcs Average/stack_0012_cor2.mrc            1     3.162115     0.308044 14987.725586 13318.966797    -21.77691     0.000000     1.000000     0.000000            5    -39.79972    99.384300     -5.46976     -3.83725     0.589004 77929.327838     0.398283            5            1 
 5326.956632   766.956538            1     0.797974   106.006331 000114@Extract/job020/Average/stack_0012_cor2.mrcs Average/stack_0012_cor2.mrc            1     3.162115     0.308044 14987.725586 13318.966797    -21.77691     0.000000     1.000000     0.000000            5   112.369428   116.418360     3.106490     -3.83725     0.595032 77862.377017     0.212961            6            2 
 5053.043583   928.695671            1     1.003322    82.302358 000149@Extract/job020/Average/stack_0012_cor2.mrcs Average/stack_0012_cor2.mrc            1     3.162115     0.308044 14987.725586 13318.966797    -21.77691     0.000000     1.000000     0.000000            5   149.439214    99.150658     5.046490     -0.77351     0.600434 77866.346196     0.518911            7            2 
 3586.956596  1990.434824            1     0.572317    99.411541 000205@Extract/job020/Average/stack_0012_cor2.mrcs Average/stack_0012_cor2.mrc            1     3.162115     0.308044 14987.725586 13318.966797    -21.77691     0.000000     1.000000     0.000000            5    -46.98058   118.303728     -3.83725     -2.71351     0.609604 77950.643864     0.148556            6            1 
 5199.130543  1708.695688            1     1.094578    -76.76201 000219@Extract/job020/Average/stack_0012_cor2.mrcs Average/stack_0012_cor2.mrc            1     3.162115     0.308044 14987.725586 13318.966797    -21.77691     0.000000     1.000000     0.000000            5    -41.92281   101.189288     5.046490     0.042745     0.601249 77836.738769     0.300497           11            1 
 5483.478375  1606.956555            1     0.813199   151.585985 000231@Extract/job020/Average/stack_0012_cor2.mrcs Average/stack_0012_cor2.mrc            1     3.162115     0.308044 14987.725586 13318.966797    -21.77691     0.000000     1.000000     0.000000            5   162.125503   114.133032     3.106490     -5.77725     0.608791 77902.548826     0.105281           12            1 
 4265.217480  1648.695686            1     0.857122   173.371115 000250@Extract/job020/Average/stack_0012_cor2.mrcs Average/stack_0012_cor2.mrc            1     3.162115     0.308044 14987.725586 13318.966797    -21.77691     0.000000     1.000000     0.000000            5    -82.08387   106.402180     -2.71351     4.739000     0.601167 77843.648244     0.245407            6            2 
 4998.260973  1807.826124            1     0.803935    -76.78888 000270@Extract/job020/Average/stack_0012_cor2.mrcs Average/stack_0012_cor2.mrc            1     3.162115     0.308044 14987.725586 13318.966797    -21.77691     0.000000     1.000000     0.000000            5    97.155465    67.914894     -5.77725     -1.89725     0.596827 77878.784865     0.423731           15            1 
 3075.652238  1938.260910            1     0.789145    98.472502 000273@Extract/job020/Average/stack_0012_cor2.mrcs Average/stack_0012_cor2.mrc            1     3.162115     0.308044 14987.725586 13318.966797    -21.77691     0.000000     1.000000     0.000000            5   110.145264   104.304099     2.799000     1.982745     0.616662 77894.781664     0.263004           13            1 
 4481.739223  2165.217436            1     0.796333   -135.90911 000286@Extract/job020/Average/stack_0012_cor2.mrcs Average/stack_0012_cor2.mrc            1     3.162115     0.308044 14987.725586 13318.966797    -21.77691     0.000000     1.000000     0.000000            5    -50.11010    65.703542     0.042745     3.106490     0.612005 77884.558977     0.204881           10            1 
  493.043488  2220.000046            1     0.588572    85.335580 000328@Extract/job020/Average/stack_0012_cor2.mrcs Average/stack_0012_cor2.mrc            1     3.162115     0.308044 14987.725586 13318.966797    -21.77691     0.000000     1.000000     0.000000            5   116.506090   108.613132     4.739000     1.982745     0.601149 77804.795226     0.183679           14            2 
 3057.391368  3404.347897            1     1.349738   -167.86491 000361@Extract/job020/Average/stack_0012_cor2.mrcs Average/stack_0012_cor2.mrc            1     3.162115     0.308044 14987.725586 13318.966797    -21.77691     0.000000     1.000000     0.000000            5    -98.91083   101.330782     0.042745     -5.77725     0.613415 77983.973330     0.120583           12            2 
 3412.173984  3354.782678            1     0.527057   -139.64696 000371@Extract/job020/Average/stack_0012_cor2.mrcs Average/stack_0012_cor2.mrc            1     3.162115     0.308044 14987.725586 13318.966797    -21.77691     0.000000     1.000000     0.000000            5   110.876277   107.403270     -4.65351     -3.83725     0.590012 77892.189584     0.311398            4            2 
  860.869583  1638.260904            1     0.151798    -23.38377 000623@Extract/job020/Average/stack_0013_cor2.mrcs Average/stack_0013_cor2.mrc            1     3.434450     0.277178 16476.214844 14762.185547    -22.72690     0.000000     1.000000     0.000000            6   118.903906    60.439590     -5.46976     -2.71351     0.600884 77947.251538     0.328926            5            1 
 2220.000046  2733.913100            1     0.746019    79.599170 000661@Extract/job020/Average/stack_0013_cor2.mrcs Average/stack_0013_cor2.mrc            1     3.434450     0.277178 16476.214844 14762.185547    -22.72690     0.000000     1.000000     0.000000            6    -85.23995    68.013053     -6.59351     -7.71725     0.598956 77879.850374     0.196973           13            1 
  774.782625  2903.478321            1     1.153398   101.206069 000694@Extract/job020/Average/stack_0013_cor2.mrcs Average/stack_0013_cor2.mrc            1     3.434450     0.277178 16476.214844 14762.185547    -22.72690     0.000000     1.000000     0.000000            6    -79.06223    83.513806     -2.71351     -3.83725     0.591376 77888.170148     0.375917            6            1 
 5504.347940  3104.347890            1     0.852927    13.178150 000510@Extract/job020/Average/stack_0013_cor2.mrcs Average/stack_0013_cor2.mrc            1     3.434450     0.277178 16476.214844 14762.185547    -22.72690     0.000000     1.000000     0.000000            6   105.244401   106.203822     1.166490     3.922745     0.575122 77830.538293     0.248076           11            2 
 3284.347894  1471.304378            1     0.842568    -44.88128 000094@Extract/job020/Average/stack_0013_cor2.mrcs Average/stack_0013_cor2.mrc            1     3.434450     0.277178 16476.214844 14762.185547    -22.72690     0.000000     1.000000     0.000000            6    -40.36234    75.913765     1.166490     -3.83725     0.606353 78104.353429     0.186352            3            1 
  459.130444  2126.087001            1     0.632894    62.775212 000636@Extract/job020/Average/stack_0013_cor2.mrcs Average/stack_0013_cor2.mrc            1     3.434450     0.277178 16476.214844 14762.185547    -22.72690     0.000000     1.000000     0.000000            6    -73.58579   100.342148     -4.96100     -3.83725     0.618038 77966.497700     0.155673            6            2 
 1846.956560  2480.869617            1     0.676733    28.441267 000653@Extract/job020/Average/stack_0013_cor2.mrcs Average/stack_0013_cor2.mrc            1     3.434450     0.277178 16476.214844 14762.185547    -22.72690     0.000000     1.000000     0.000000            6    -13.81309   123.298992    10.559000     5.862745     0.601397 77861.140426     0.298386            9            2 
 2042.608738   401.739139            1     1.077590     -2.78064 000584@Extract/job020/Average/stack_0013_cor2.mrcs Average/stack_0013_cor2.mrc            1     3.434450     0.277178 16476.214844 14762.185547    -22.72690     0.000000     1.000000     0.000000            6   115.821462   110.521765     -3.83725     -7.71725     0.599768 77865.482842     0.229462           14            2 
 3753.913121  1111.304371            1     1.085476   117.939338 000084@Extract/job020/Average/stack_0013_cor2.mrcs Average/stack_0013_cor2.mrc            1     3.434450     0.277178 16476.214844 14762.185547    -22.72690     0.000000     1.000000     0.000000            6    57.283744   172.248169     0.042745     2.799000     0.584564 78034.179671     0.504495            7            2 
 3793.043557  3062.608759            1     1.009248    76.504877 000682@Extract/job020/Average/stack_0013_cor2.mrcs Average/stack_0013_cor2.mrc            1     3.434450     0.277178 16476.214844 14762.185547    -22.72690     0.000000     1.000000     0.000000            6    -46.65267   172.313717     -0.77351     1.982745     0.585066 77895.459212     0.270504            6            1 
 1429.565247  2955.652235            1     0.979004    43.839747 000696@Extract/job020/Average/stack_0013_cor2.mrcs Average/stack_0013_cor2.mrc            1     3.434450     0.277178 16476.214844 14762.185547    -22.72690     0.000000     1.000000     0.000000            6   -124.50888     9.206884     2.799000     -3.83725     0.603792 77850.137657     0.386673            3            1 
 1020.000021  1505.217423            1     1.073370   -152.68488 000032@Extract/job020/Average/stack_0013_cor2.mrcs Average/stack_0013_cor2.mrc            1     3.434450     0.277178 16476.214844 14762.185547    -22.72690     0.000000     1.000000     0.000000            6    -40.41431    84.411967     3.922745     3.922745     0.610376 77875.026590     0.315454            2            1 
 5092.174019  1236.521765            1     1.622768   -150.88844 000222@Extract/job020/Average/stack_0013_cor2.mrcs Average/stack_0013_cor2.mrc            1     3.434450     0.277178 16476.214844 14762.185547    -22.72690     0.000000     1.000000     0.000000            6    92.425679    88.191902     -1.89725     -7.40976     0.594295 77970.688605     0.302600            2            2 
 4309.565307  2311.304396            1     1.651338   111.608002 000461@Extract/job020/Average/stack_0013_cor2.mrcs Average/stack_0013_cor2.mrc            1     3.434450     0.277178 16476.214844 14762.185547    -22.72690     0.000000     1.000000     0.000000            6    97.374250    91.131974     3.922745     -1.89725     0.594813 77828.066497     0.296911            5            2 
 4286.087045  3639.130510            1     1.390912   -105.94814 000468@Extract/job020/Average/stack_0013_cor2.mrcs Average/stack_0013_cor2.mrc            1     3.434450     0.277178 16476.214844 14762.185547    -22.72690     0.000000     1.000000     0.000000            6    60.199423   102.897432     3.106490     -0.77351     0.605889 77906.911184     0.138735           23            2 
 3746.087034  2606.087011            1     1.066108    -77.85980 000499@Extract/job020/Average/stack_0013_cor2.mrcs Average/stack_0013_cor2.mrc            1     3.434450     0.277178 16476.214844 14762.185547    -22.72690     0.000000     1.000000     0.000000            6    -94.57298    88.163191     5.046490     -1.89725     0.586674 77965.389368     0.437011           11            1 
 1966.956563   623.478274            1     1.351642   110.824402 000575@Extract/job020/Average/stack_0013_cor2.mrcs Average/stack_0013_cor2.mrc            1     3.434450     0.277178 16476.214844 14762.185547    -22.72690     0.000000     1.000000     0.000000            6    -30.63403    96.422396     -6.90100     0.042745     0.598200 78031.000091     0.158348            7            2 
  782.608712  1262.608722            1     1.772366    -14.06939 000596@Extract/job020/Average/stack_0013_cor2.mrcs Average/stack_0013_cor2.mrc            1     3.434450     0.277178 16476.214844 14762.185547    -22.72690     0.000000     1.000000     0.000000            6    -64.99453    82.431670     -2.71351     6.679000     0.594564 77828.314494     0.151054            9            1 
 3879.130515  3513.913116            1     1.736643    53.414083 000747@Extract/job020/Average/stack_0013_cor2.mrcs Average/stack_0013_cor2.mrc            1     3.434450     0.277178 16476.214844 14762.185547    -22.72690     0.000000     1.000000     0.000000            6   121.287591    92.123159     -5.77725     -6.59351     0.604098 77816.507040     0.226175            4            1 
 1398.260899  3813.913123            1     1.725602    -30.99284 000763@Extract/job020/Average/stack_0013_cor2.mrcs Average/stack_0013_cor2.mrc            1     3.434450     0.277178 16476.214844 14762.185547    -22.72690     0.000000     1.000000     0.000000            6   127.584144    87.897039     -2.71351     1.166490     0.597321 77913.323914     0.329672            7            1 
 4935.652276   673.043492            1     1.657999   -121.16628 000190@Extract/job020/Average/stack_0013_cor2.mrcs Average/stack_0013_cor2.mrc            1     3.434450     0.277178 16476.214844 14762.185547    -22.72690     0.000000     1.000000     0.000000            6   152.912227    90.137952     -6.59351     -5.46976     0.604343 77921.910450     0.292428           11            2 
 4552.174007  1826.086994            1     1.402629   103.172389 000223@Extract/job020/Average/stack_0013_cor2.mrcs Average/stack_0013_cor2.mrc            1     3.434450     0.277178 16476.214844 14762.185547    -22.72690     0.000000     1.000000     0.000000            6    -53.83112    93.287416     6.986490     -1.89725     0.599844 77915.240400     0.394468            4            2 
 5580.000116  1554.782641            1     1.117927    -28.69646 000320@Extract/job020/Average/stack_0013_cor2.mrcs Average/stack_0013_cor2.mrc            1     3.434450     0.277178 16476.214844 14762.185547    -22.72690     0.000000     1.000000     0.000000            6    -10.92003    91.701311     -3.83725     1.982745     0.603796 77904.055722     0.207767           11            1 
 4361.739221  2024.347868            1     1.885825    31.875424 000452@Extract/job020/Average/stack_0013_cor2.mrcs Average/stack_0013_cor2.mrc            1     3.434450     0.277178 16476.214844 14762.185547    -22.72690     0.000000     1.000000     0.000000            6   115.663713    92.168046     -0.77351     3.106490     0.593513 77904.882670     0.145185           21            1 
 3725.217469  2368.695701            1     1.474413   -172.37728 000465@Extract/job020/Average/stack_0013_cor2.mrcs Average/stack_0013_cor2.mrc            1     3.434450     0.277178 16476.214844 14762.185547    -22.72690     0.000000     1.000000     0.000000            6    -41.18541    95.766104     0.042745     3.106490     0.606433 77837.222306     0.138551            6            1 
 1680.000035  2350.434831            1     1.401885   103.239829 000649@Extract/job020/Average/stack_0013_cor2.mrcs Average/stack_0013_cor2.mrc            1     3.434450     0.277178 16476.214844 14762.185547    -22.72690     0.000000     1.000000     0.000000            6    -42.57029    92.169007     -3.83725     -0.77351     0.590403 77831.651840     0.311197            6            1 
 1077.391327  3461.739202            1     1.295642    -88.35942 000714@Extract/job020/Average/stack_0013_cor2.mrcs Average/stack_0013_cor2.mrc            1     3.434450     0.277178 16476.214844 14762.185547    -22.72690     0.000000     1.000000     0.000000            6   153.612869    89.538205     -6.59351     -1.08100     0.595433 77936.985637     0.504565            6            1 
  973.043498  3433.043549            1     1.112051    -92.86178 000715@Extract/job020/Average/stack_0013_cor2.mrcs Average/stack_0013_cor2.mrc            1     3.434450     0.277178 16476.214844 14762.185547    -22.72690     0.000000     1.000000     0.000000            6    -90.38671    91.782682     1.166490     1.166490     0.593162 77971.191998     0.113734           23            1 
 3057.391368  3182.608762            1     1.455841    81.383275 000726@Extract/job020/Average/stack_0013_cor2.mrcs Average/stack_0013_cor2.mrc            1     3.434450     0.277178 16476.214844 14762.185547    -22.72690     0.000000     1.000000     0.000000            6   146.599575    93.153639     3.922745     -0.77351     0.591703 77851.988414     0.144964           14            2 
 1093.043501  2139.130479            1     1.307328    -90.85739 000632@Extract/job020/Average/stack_0013_cor2.mrcs Average/stack_0013_cor2.mrc            1     3.434450     0.277178 16476.214844 14762.185547    -22.72690     0.000000     1.000000     0.000000            6    -47.42442    81.961169     -6.59351     -0.77351     0.593683 77861.447200     0.562063            7            2 
 1849.565256  2689.565273            1     1.422737    42.199950 000651@Extract/job020/Average/stack_0013_cor2.mrcs Average/stack_0013_cor2.mrc            1     3.434450     0.277178 16476.214844 14762.185547    -22.72690     0.000000     1.000000     0.000000            6    -60.79752    84.869016     -3.83725     -3.83725     0.609434 77991.911891     0.267755            8            2 
  589.565230  3125.217456            1     0.992883   -149.08313 000710@Extract/job020/Average/stack_0013_cor2.mrcs Average/stack_0013_cor2.mrc            1     3.434450     0.277178 16476.214844 14762.185547    -22.72690     0.000000     1.000000     0.000000            6    -69.33364    96.758209     0.042745     2.799000     0.598802 77892.897409     0.293906            4            2 
 2587.826141  3339.130504            1     1.680166    31.912929 000736@Extract/job020/Average/stack_0013_cor2.mrcs Average/stack_0013_cor2.mrc            1     3.434450     0.277178 16476.214844 14762.185547    -22.72690     0.000000     1.000000     0.000000            6   102.956653    86.304994     -1.58976     3.106490     0.593507 77879.686698     0.189746            8            2 
 1093.043501  1085.217414            1     1.307200   -139.91615 000005@Extract/job020/Average/stack_0013_cor2.mrcs Average/stack_0013_cor2.mrc            1     3.434450     0.277178 16476.214844 14762.185547    -22.72690     0.000000     1.000000     0.000000            6    43.004336     6.954935     -6.59351     1.982745     0.624108 78310.254300     0.313280            6            2 
  701.739145   380.869573            1     1.354588    10.053085 000014@Extract/job020/Average/stack_0013_cor2.mrcs Average/stack_0013_cor2.mrc            1     3.434450     0.277178 16476.214844 14762.185547    -22.72690     0.000000     1.000000     0.000000            6   -142.18540   177.417569     3.615255     -6.90100     0.607648 77924.864066     0.803632            4            1 
 1606.956555  1828.695690            1     1.533319    -39.30725 000610@Extract/job020/Average/stack_0013_cor2.mrcs Average/stack_0013_cor2.mrc            1     3.434450     0.277178 16476.214844 14762.185547    -22.72690     0.000000     1.000000     0.000000            6   132.707552     6.223385     1.166490     2.799000     0.598524 77940.048192     0.313230            3            2 
  926.086976  2919.130495            1     1.462118   108.174346 000693@Extract/job020/Average/stack_0013_cor2.mrcs Average/stack_0013_cor2.mrc            1     3.434450     0.277178 16476.214844 14762.185547    -22.72690     0.000000     1.000000     0.000000            6    -89.06890   179.487812     1.982745     -6.59351     0.594587 77901.169178     0.453938            2            1 
 4416.521831  3860.869645            1     1.361716   -177.89635 000765@Extract/job020/Average/stack_0013_cor2.mrcs Average/stack_0013_cor2.mrc            1     3.434450     0.277178 16476.214844 14762.185547    -22.72690     0.000000     1.000000     0.000000            6   -136.99566   173.045065     0.350235     3.922745     0.602521 77884.961451     0.467532            2            2 
 1072.173935   920.869584            1     1.987529    -37.31051 000002@Extract/job020/Average/stack_0013_cor2.mrcs Average/stack_0013_cor2.mrc            1     3.434450     0.277178 16476.214844 14762.185547    -22.72690     0.000000     1.000000     0.000000            6    -31.98898    85.656467     2.799000     -1.89725     0.592129 77879.626278     0.430658            3            2 
 4591.304443  1974.782650            1     1.843123   -152.85237 000221@Extract/job020/Average/stack_0013_cor2.mrcs Average/stack_0013_cor2.mrc            1     3.434450     0.277178 16476.214844 14762.185547    -22.72690     0.000000     1.000000     0.000000            6    -78.39668    87.711461     0.042745     2.799000     0.607290 77826.085370     0.323347            3            1 
 2264.347873   258.260875            1     1.011142    59.875632 000500@Extract/job020/Average/stack_0013_cor2.mrcs Average/stack_0013_cor2.mrc            1     3.434450     0.277178 16476.214844 14762.185547    -22.72690     0.000000     1.000000     0.000000            6   138.857789    91.403930     3.106490     2.799000     0.597917 77881.900696     0.550597            4            1 
  873.913062  1006.956543            1     1.288422    74.940784 000595@Extract/job020/Average/stack_0013_cor2.mrcs Average/stack_0013_cor2.mrc            1     3.434450     0.277178 16476.214844 14762.185547    -22.72690     0.000000     1.000000     0.000000            6   128.317245    92.070685     2.799000     0.859000     0.584762 77871.219992     0.292003            4            2 
 5580.000116  2246.087003            1     1.348311    57.136260 000642@Extract/job020/Average/stack_0013_cor2.mrcs Average/stack_0013_cor2.mrc            1     3.434450     0.277178 16476.214844 14762.185547    -22.72690     0.000000     1.000000     0.000000            6    -92.42565    83.994006     -3.83725     -3.83725     0.610821 77950.761411     0.367880            9            1 
  670.434797  2397.391354            1     0.862398   167.011036 000646@Extract/job020/Average/stack_0013_cor2.mrcs Average/stack_0013_cor2.mrc            1     3.434450     0.277178 16476.214844 14762.185547    -22.72690     0.000000     1.000000     0.000000            6    -39.08518    97.579869     -3.02100     3.922745     0.597958 77864.311713     0.391245            5            2 
 3422.608767  3080.869629            1     1.549829     -2.69296 000681@Extract/job020/Average/stack_0013_cor2.mrcs Average/stack_0013_cor2.mrc            1     3.434450     0.277178 16476.214844 14762.185547    -22.72690     0.000000     1.000000     0.000000            6    -41.84155    87.994597     0.042745     -8.53351     0.601264 77866.878609     0.267631            4            2 
  560.869577  3446.087028            1     1.243230    52.456529 000745@Extract/job020/Average/stack_0013_cor2.mrcs Average/stack_0013_cor2.mrc            1     3.434450     0.277178 16476.214844 14762.185547    -22.72690     0.000000     1.000000     0.000000            6    -79.78139    85.306878     -2.71351     -1.89725     0.610870 77853.686316     0.286458           18            2 
 1549.565250  3615.652249            1     1.341650    66.768795 000754@Extract/job020/Average/stack_0013_cor2.mrcs Average/stack_0013_cor2.mrc            1     3.434450     0.277178 16476.214844 14762.185547    -22.72690     0.000000     1.000000     0.000000            6    -29.88916    87.461082     -5.77725     -2.71351     0.601407 77860.624482     0.393435            5            2 
 5488.695766  3667.826163            1     1.769190    -43.13186 000454@Extract/job020/Average/stack_0013_cor2.mrcs Average/stack_0013_cor2.mrc            1     3.434450     0.277178 16476.214844 14762.185547    -22.72690     0.000000     1.000000     0.000000            6    -65.72241    85.428290     4.739000     -6.59351     0.605669 78000.170136     0.228825            8            1 
 5410.434895   926.086976            1     1.208743    -46.88431 000483@Extract/job020/Average/stack_0013_cor2.mrcs Average/stack_0013_cor2.mrc            1     3.434450     0.277178 16476.214844 14762.185547    -22.72690     0.000000     1.000000     0.000000            6    -65.82181    97.388826     3.922745     -4.65351     0.601401 77819.782642     0.263073            9            2 
 2676.521795  3023.478324            1     1.261692   110.284054 000700@Extract/job020/Average/stack_0013_cor2.mrcs Average/stack_0013_cor2.mrc            1     3.434450     0.277178 16476.214844 14762.185547    -22.72690     0.000000     1.000000     0.000000            6   166.280156    94.278265     3.922745     -2.71351     0.604321 77840.913057     0.096217           20            1 
 3490.434855  3425.217462            1     1.437651     0.931333 000739@Extract/job020/Average/stack_0013_cor2.mrcs Average/stack_0013_cor2.mrc            1     3.434450     0.277178 16476.214844 14762.185547    -22.72690     0.000000     1.000000     0.000000            6    -65.73237    86.625119     0.042745     4.739000     0.602613 77845.027937     0.292547            9            2 
 3910.434864  2966.087018            1     1.114816   151.063758 000688@Extract/job020/Average/stack_0013_cor2.mrcs Average/stack_0013_cor2.mrc            1     3.434450     0.277178 16476.214844 14762.185547    -22.72690     0.000000     1.000000     0.000000            6    -40.49266    97.571647     -2.71351     3.106490     0.602091 77897.862991     0.193943            9            2 
 4573.043573  3401.739201            1     1.961979   143.440360 000350@Extract/job020/Average/stack_0013_cor2.mrcs Average/stack_0013_cor2.mrc            1     3.434450     0.277178 16476.214844 14762.185547    -22.72690     0.000000     1.000000     0.000000            6   116.420960    98.763373     3.922745     -5.77725     0.597806 78038.115825     0.290992            8            2 
 2261.739177  3263.478329            1     1.128304   164.642624 000729@Extract/job020/Average/stack_0013_cor2.mrcs Average/stack_0013_cor2.mrc            1     3.434450     0.277178 16476.214844 14762.185547    -22.72690     0.000000     1.000000     0.000000            6   168.403322   102.129336     1.166490     -5.77725     0.596375 77861.763597     0.255832           10            2 
 4573.043573  2934.782670            1     1.711114    11.290097 000351@Extract/job020/Average/stack_0013_cor2.mrcs Average/stack_0013_cor2.mrc            1     3.434450     0.277178 16476.214844 14762.185547    -22.72690     0.000000     1.000000     0.000000            6    -55.23773    93.276999     -0.77351     -6.59351     0.608307 78440.185906     0.278945           12            2 
 1933.043518  3540.000073            1     1.443876     7.612108 000727@Extract/job020/Average/stack_0013_cor2.mrcs Average/stack_0013_cor2.mrc            1     3.434450     0.277178 16476.214844 14762.185547    -22.72690     0.000000     1.000000     0.000000            6    -42.51093    82.595691     -0.77351     -6.90100     0.596678 77900.731066     0.281116            5            2 
  443.478270   406.956530            1     1.644191   -173.64111 000012@Extract/job020/Average/stack_0013_cor2.mrcs Average/stack_0013_cor2.mrc            1     3.434450     0.277178 16476.214844 14762.185547    -22.72690     0.000000     1.000000     0.000000            6   150.138596    98.542648     -0.77351     5.046490     0.616201 77964.068417     0.173607            4            1 
 1497.391335   673.043492            1     1.002611   127.244529 000034@Extract/job020/Average/stack_0013_cor2.mrcs Average/stack_0013_cor2.mrc            1     3.434450     0.277178 16476.214844 14762.185547    -22.72690     0.000000     1.000000     0.000000            6   156.398781    82.346557     -7.71725     3.106490     0.587381 77832.288878     0.149220            9            2 
 4828.695752  1875.652213            1     1.597731    73.158159 000317@Extract/job020/Average/stack_0013_cor2.mrcs Average/stack_0013_cor2.mrc            1     3.434450     0.277178 16476.214844 14762.185547    -22.72690     0.000000     1.000000     0.000000            6   105.071478    86.884249     3.922745     1.166490     0.602996 78082.361554     0.206568            8            2 
 1126.956545  1784.347863            1     1.642513   -126.51511 000624@Extract/job020/Average/stack_0013_cor2.mrcs Average/stack_0013_cor2.mrc            1     3.434450     0.277178 16476.214844 14762.185547    -22.72690     0.000000     1.000000     0.000000            6    -53.83112    93.287416     1.166490     2.799000     0.604449 77778.454485     0.245030            7            2 
 3639.130510  1189.565242            1     1.094180   -122.74956 000083@Extract/job020/Average/stack_0013_cor2.mrcs Average/stack_0013_cor2.mrc            1     3.434450     0.277178 16476.214844 14762.185547    -22.72690     0.000000     1.000000     0.000000            6    -49.67078   101.746998     -6.59351     -4.65351     0.595892 77858.725985     0.872813            3            1 
 2154.782653  3482.608768            1     0.851680    -91.83626 000732@Extract/job020/Average/stack_0013_cor2.mrcs Average/stack_0013_cor2.mrc            1     3.434450     0.277178 16476.214844 14762.185547    -22.72690     0.000000     1.000000     0.000000            6    -52.99855    75.830009     3.922745     -2.71351     0.602563 77915.599815     0.284143            5            1 
 4121.739216  3039.130498            1     0.843502    -39.20581 000368@Extract/job020/Average/stack_0013_cor2.mrcs Average/stack_0013_cor2.mrc            1     3.434450     0.277178 16476.214844 14762.185547    -22.72690     0.000000     1.000000     0.000000            6    47.566032   166.435336     -3.83725     -2.71351     0.598477 77869.247173     0.477054            7            2 
 1484.347857  1865.217430            1     1.083243    92.286673 000611@Extract/job020/Average/stack_0013_cor2.mrcs Average/stack_0013_cor2.mrc            1     3.434450     0.277178 16476.214844 14762.185547    -22.72690     0.000000     1.000000     0.000000            6    -20.94148   169.502276     -1.89725     1.166490     0.600110 77965.771483     0.434720            8            2 
 4038.260953  2329.565266            1     0.400964   113.563963 000400@Extract/job020/Average/stack_0013_cor2.mrcs Average/stack_0013_cor2.mrc            1     3.434450     0.277178 16476.214844 14762.185547    -22.72690     0.000000     1.000000     0.000000            6    -37.06612   113.080349     3.922745     -1.89725     0.598825 77840.533619     0.156244            7            2 
 2313.913091   623.478274            1     0.719830    -25.33480 000518@Extract/job020/Average/stack_0013_cor2.mrcs Average/stack_0013_cor2.mrc            1     3.434450     0.277178 16476.214844 14762.185547    -22.72690     0.000000     1.000000     0.000000            6    -62.41531   110.341829     -0.77351     5.862745     0.608686 77886.939961     0.204880            3            2 
 2019.130477  2053.043521            1     0.549553    -68.91151 000630@Extract/job020/Average/stack_0013_cor2.mrcs Average/stack_0013_cor2.mrc            1     3.434450     0.277178 16476.214844 14762.185547    -22.72690     0.000000     1.000000     0.000000            6   -178.96193    62.872079     -7.71725     5.046490     0.598934 77858.438741     0.253166            4            2 
 3260.869633  3480.000072            1     0.637334    -39.40028 000742@Extract/job020/Average/stack_0013_cor2.mrcs Average/stack_0013_cor2.mrc            1     3.434450     0.277178 16476.214844 14762.185547    -22.72690     0.000000     1.000000     0.000000            6    -64.90971    72.631958     1.982745     -2.71351     0.594719 77867.124575     0.228391            3            2 
  352.173920   871.304366            1     0.555547   137.794587 000590@Extract/job020/Average/stack_0013_cor2.mrcs Average/stack_0013_cor2.mrc            1     3.434450     0.277178 16476.214844 14762.185547    -22.72690     0.000000     1.000000     0.000000            6   126.355198   111.079349     -3.83725     -6.90100     0.594637 77840.279581     0.142579            6            2 
  273.913049  1823.478299            1     1.832070   155.808896 000625@Extract/job020/Average/stack_0013_cor2.mrcs Average/stack_0013_cor2.mrc            1     3.434450     0.277178 16476.214844 14762.185547    -22.72690     0.000000     1.000000     0.000000            6    -32.68868    85.053840     -0.77351     2.799000     0.601835 77996.704528     0.282848            4            1 
 4072.173997  1280.869592            1     0.687742   171.404758 000097@Extract/job020/Average/stack_0014_cor2.mrcs Average/stack_0014_cor2.mrc            1     2.848413     0.233828 16209.764648 14508.772461    -22.24999     0.000000     1.000000     0.000000            7    35.580625   107.381870     0.350235     -1.08100     0.604980 77933.259134     0.140072            9            2 
 1703.478296  1938.260910            1     0.256813    -52.57677 000140@Extract/job020/Average/stack_0014_cor2.mrcs Average/stack_0014_cor2.mrc            1     2.848413     0.233828 16209.764648 14508.772461    -22.24999     0.000000     1.000000     0.000000            7    -66.19808    60.890396     3.106490     -3.52976     0.603331 77874.862547     0.592856            2            2 
 3260.869633  2760.000057            1     0.544476   -154.79256 000205@Extract/job020/Average/stack_0014_cor2.mrcs Average/stack_0014_cor2.mrc            1     2.848413     0.233828 16209.764648 14508.772461    -22.24999     0.000000     1.000000     0.000000            7   137.527907   103.483424     1.166490     3.922745     0.591249 77811.988888     0.285716            2            2 
  331.304355   933.913063            1     0.763454    22.480543 000070@Extract/job020/Average/stack_0014_cor2.mrcs Average/stack_0014_cor2.mrc            1     2.848413     0.233828 16209.764648 14508.772461    -22.24999     0.000000     1.000000     0.000000            7   -111.37705    79.606608     0.042745     -7.71725     0.597270 77878.916245     0.581847            5            2 
 5131.304454   649.565231            1     0.421246    47.001830 000050@Extract/job020/Average/stack_0014_cor2.mrcs Average/stack_0014_cor2.mrc            1     2.848413     0.233828 16209.764648 14508.772461    -22.24999     0.000000     1.000000     0.000000            7    -39.81439   101.810115     -0.77351     -4.65351     0.612711 77883.404403     0.285779            7            1 
 3352.173983  2029.565259            1     0.279535    -97.55191 000144@Extract/job020/Average/stack_0014_cor2.mrcs Average/stack_0014_cor2.mrc            1     2.848413     0.233828 16209.764648 14508.772461    -22.24999     0.000000     1.000000     0.000000            7    39.448177    51.719914     5.862745     5.046490     0.602532 77896.423485     0.118567           16            1 
  816.521756  1119.130458            1     0.592262    -37.83279 000090@Extract/job020/Average/stack_0014_cor2.mrcs Average/stack_0014_cor2.mrc            1     2.848413     0.233828 16209.764648 14508.772461    -22.24999     0.000000     1.000000     0.000000            7   165.542278    79.299797     -6.59351     3.922745     0.591573 77828.087667     0.276470           13            1 
 1458.260900  3226.956589            1     0.540122    -37.43556 000250@Extract/job020/Average/stack_0014_cor2.mrcs Average/stack_0014_cor2.mrc            1     2.848413     0.233828 16209.764648 14508.772461    -22.24999     0.000000     1.000000     0.000000            7   142.764791   167.143630     0.042745     0.042745     0.597301 77827.784135     0.345869            7            1 
  907.826106  3049.565281            1     0.374358    -68.39065 000236@Extract/job020/Average/stack_0014_cor2.mrcs Average/stack_0014_cor2.mrc            1     2.848413     0.233828 16209.764648 14508.772461    -22.24999     0.000000     1.000000     0.000000            7   100.959586    98.895803     -6.59351     1.982745     0.602059 77812.399739     0.162564            4            2 
 1025.217413  3297.391373            1     0.356856    -47.88369 000253@Extract/job020/Average/stack_0014_cor2.mrcs Average/stack_0014_cor2.mrc            1     2.848413     0.233828 16209.764648 14508.772461    -22.24999     0.000000     1.000000     0.000000            7    -83.17646    72.473369     5.862745     -3.83725     0.594090 77834.669060     0.392276            2            1 
  542.608707  3521.739203            1     0.155025   -115.36110 000273@Extract/job020/Average/stack_0014_cor2.mrcs Average/stack_0014_cor2.mrc            1     2.848413     0.233828 16209.764648 14508.772461    -22.24999     0.000000     1.000000     0.000000            7   141.219016   128.282199    -13.53725    -10.47351     0.597309 77840.668847     0.250492            2            1 
 5032.174017  2736.521796            1     1.066951    55.588981 000201@Extract/job020/Average/stack_0014_cor2.mrcs Average/stack_0014_cor2.mrc            1     2.848413     0.233828 16209.764648 14508.772461    -22.24999     0.000000     1.000000     0.000000            7   -129.99260   168.689297     0.042745     1.166490     0.590466 77830.636420     0.393704            3            1 
 3315.652243  1093.043501            1     0.891005    68.065921 000083@Extract/job020/Average/stack_0014_cor2.mrcs Average/stack_0014_cor2.mrc            1     2.848413     0.233828 16209.764648 14508.772461    -22.24999     0.000000     1.000000     0.000000            7    -55.16472   166.375818     -1.89725     3.922745     0.592543 77865.038932     0.347062            4            2 
  978.260890  2066.086999            1     1.153385    59.673161 000150@Extract/job020/Average/stack_0014_cor2.mrcs Average/stack_0014_cor2.mrc            1     2.848413     0.233828 16209.764648 14508.772461    -22.24999     0.000000     1.000000     0.000000            7    -45.65783   167.913202     -2.71351     1.982745     0.597990 77933.192254     0.487750            3            2 
  902.608714  3706.956599            1     0.836267    51.608658 000287@Extract/job020/Average/stack_0014_cor2.mrcs Average/stack_0014_cor2.mrc            1     2.848413     0.233828 16209.764648 14508.772461    -22.24999     0.000000     1.000000     0.000000            7   -135.27444   164.236364     1.166490     -2.71351     0.599518 77849.066071     0.325664            9            2 
 1194.782633  3902.608777            1     0.834101    35.298161 000302@Extract/job020/Average/stack_0014_cor2.mrcs Average/stack_0014_cor2.mrc            1     2.848413     0.233828 16209.764648 14508.772461    -22.24999     0.000000     1.000000     0.000000            7    -45.65783   167.913202     -3.83725     0.859000     0.591848 77878.822941     0.278491            9            1 
 2243.478307  2825.217450            1     0.653813    71.159267 000210@Extract/job020/Average/stack_0014_cor2.mrcs Average/stack_0014_cor2.mrc            1     2.848413     0.233828 16209.764648 14508.772461    -22.24999     0.000000     1.000000     0.000000            7   -135.41616   165.709893     -3.83725     1.982745     0.594211 77852.892821     0.733514            5            1 
  373.043486   706.956536            1     0.846378    -46.78268 000053@Extract/job020/Average/stack_0014_cor2.mrcs Average/stack_0014_cor2.mrc            1     2.848413     0.233828 16209.764648 14508.772461    -22.24999     0.000000     1.000000     0.000000            7    -46.05917    87.967893     4.739000     -5.77725     0.596255 77864.732997     0.226136            4            2 
 3315.652243  2167.826132            1     0.901200   -128.38188 000143@Extract/job020/Average/stack_0014_cor2.mrcs Average/stack_0014_cor2.mrc            1     2.848413     0.233828 16209.764648 14508.772461    -22.24999     0.000000     1.000000     0.000000            7    -52.39863    89.715397     3.922745     1.166490     0.587382 77841.127853     0.393590            6            2 
  187.826091   727.826102            1     1.054647    -34.64266 000052@Extract/job020/Average/stack_0014_cor2.mrcs Average/stack_0014_cor2.mrc            1     2.848413     0.233828 16209.764648 14508.772461    -22.24999     0.000000     1.000000     0.000000            7    98.082683    91.722682     -3.02100     1.982745     0.600297 77872.211765     0.423058            6            2 
 2457.391355   886.956540            1     0.820155    90.957957 000061@Extract/job020/Average/stack_0014_cor2.mrcs Average/stack_0014_cor2.mrc            1     2.848413     0.233828 16209.764648 14508.772461    -22.24999     0.000000     1.000000     0.000000            7    -59.43875    90.856127     6.679000     -2.71351     0.587655 77859.990584     0.234676           16            2 
 2376.521788  2452.173964            1     1.123385   -118.96995 000178@Extract/job020/Average/stack_0014_cor2.mrcs Average/stack_0014_cor2.mrc            1     2.848413     0.233828 16209.764648 14508.772461    -22.24999     0.000000     1.000000     0.000000            7    -46.07485    90.355857     3.922745     3.106490     0.595431 77858.229969     0.642158            4            2 
 1267.826113  2989.565279            1     1.144976    46.125092 000226@Extract/job020/Average/stack_0014_cor2.mrcs Average/stack_0014_cor2.mrc            1     2.848413     0.233828 16209.764648 14508.772461    -22.24999     0.000000     1.000000     0.000000            7    -31.97124    82.051164     -6.59351     -6.59351     0.599951 77956.614134     0.255729           10            2 
 4314.782698  3104.347890            1     1.280038   152.471207 000232@Extract/job020/Average/stack_0014_cor2.mrcs Average/stack_0014_cor2.mrc            1     2.848413     0.233828 16209.764648 14508.772461    -22.24999     0.000000     1.000000     0.000000            7   166.272161    90.691830     1.982745     -5.77725     0.585942 77805.361976     0.415009            9            1 
 1909.565257  3821.739210            1     0.913750   -114.20210 000295@Extract/job020/Average/stack_0014_cor2.mrcs Average/stack_0014_cor2.mrc            1     2.848413     0.233828 16209.764648 14508.772461    -22.24999     0.000000     1.000000     0.000000            7    -34.14939    95.805365     6.679000     3.922745     0.606289 77878.435402     0.282825            7            1 
 1886.086996  1132.173937            1     1.082846    -68.38568 000086@Extract/job020/Average/stack_0014_cor2.mrcs Average/stack_0014_cor2.mrc            1     2.848413     0.233828 16209.764648 14508.772461    -22.24999     0.000000     1.000000     0.000000            7    91.684539    84.010054     -1.08100     -3.83725     0.597187 77877.185187     0.324674            6            1 
 5465.217505   360.000007            1     1.156219   173.550789 000006@Extract/job020/Average/stack_0014_cor2.mrcs Average/stack_0014_cor2.mrc            1     2.848413     0.233828 16209.764648 14508.772461    -22.24999     0.000000     1.000000     0.000000            7    -42.59255    95.757533     -1.89725     4.739000     0.585734 77893.235425     0.371629           11            2 
 5553.913159   206.086961            1     1.142803   107.606922 000008@Extract/job020/Average/stack_0014_cor2.mrcs Average/stack_0014_cor2.mrc            1     2.848413     0.233828 16209.764648 14508.772461    -22.24999     0.000000     1.000000     0.000000            7   150.121840    94.932766     3.922745     -1.89725     0.604505 77974.367439     0.213243            6            2 
  764.347842  1646.086991            1     0.698911   105.961117 000127@Extract/job020/Average/stack_0014_cor2.mrcs Average/stack_0014_cor2.mrc            1     2.848413     0.233828 16209.764648 14508.772461    -22.24999     0.000000     1.000000     0.000000            7   108.602865    88.645450     -4.65351     0.042745     0.587380 77823.272064     0.252526            7            2 
 5324.347936  1993.043520            1     0.901940   174.745610 000146@Extract/job020/Average/stack_0014_cor2.mrcs Average/stack_0014_cor2.mrc            1     2.848413     0.233828 16209.764648 14508.772461    -22.24999     0.000000     1.000000     0.000000            7    -10.23212   100.708690     0.859000     -7.71725     0.579867 77792.028305     0.116469           12            1 
 5504.347940  2105.217435            1     0.767382    -43.03259 000160@Extract/job020/Average/stack_0014_cor2.mrcs Average/stack_0014_cor2.mrc            1     2.848413     0.233828 16209.764648 14508.772461    -22.24999     0.000000     1.000000     0.000000            7    -46.08270    91.549580     3.106490     -2.71351     0.595134 77877.562732     0.325257            4            2 
  448.695661  2233.043525            1     1.077577    -30.84677 000163@Extract/job020/Average/stack_0014_cor2.mrcs Average/stack_0014_cor2.mrc            1     2.848413     0.233828 16209.764648 14508.772461    -22.24999     0.000000     1.000000     0.000000            7    -46.03548    84.376830     1.982745     -5.77725     0.595656 77832.277096     0.118654           14            2 
  686.086971  2366.087006            1     1.221868   163.763952 000168@Extract/job020/Average/stack_0014_cor2.mrcs Average/stack_0014_cor2.mrc            1     2.848413     0.233828 16209.764648 14508.772461    -22.24999     0.000000     1.000000     0.000000            7   161.356328    92.496364     0.042745     -4.65351     0.603533 77841.811821     0.095010            9            2 
  975.652194  2280.000047            1     0.967639   -152.06449 000171@Extract/job020/Average/stack_0014_cor2.mrcs Average/stack_0014_cor2.mrc            1     2.848413     0.233828 16209.764648 14508.772461    -22.24999     0.000000     1.000000     0.000000            7   148.011025    94.343533     -3.83725     -6.59351     0.583629 77810.946214     0.291899            9            2 
 1406.086986  2475.652225            1     0.991726   107.537738 000180@Extract/job020/Average/stack_0014_cor2.mrcs Average/stack_0014_cor2.mrc            1     2.848413     0.233828 16209.764648 14508.772461    -22.24999     0.000000     1.000000     0.000000            7   158.528814    87.729029     3.106490     -1.89725     0.580123 77805.086076     0.203173            7            1 
 4567.826182  2786.087014            1     1.334015   163.132793 000187@Extract/job020/Average/stack_0014_cor2.mrcs Average/stack_0014_cor2.mrc            1     2.848413     0.233828 16209.764648 14508.772461    -22.24999     0.000000     1.000000     0.000000            7    -62.22251    87.251588     -2.71351     1.982745     0.587193 77839.234249     0.139830           30            1 
 4609.565313  2655.652229            1     1.278927   174.407699 000189@Extract/job020/Average/stack_0014_cor2.mrcs Average/stack_0014_cor2.mrc            1     2.848413     0.233828 16209.764648 14508.772461    -22.24999     0.000000     1.000000     0.000000            7   105.081948    88.078925     -2.71351     3.922745     0.583243 77867.959269     0.375864            3            2 
 4361.739221  2705.217447            1     0.537510   -106.75255 000199@Extract/job020/Average/stack_0014_cor2.mrcs Average/stack_0014_cor2.mrc            1     2.848413     0.233828 16209.764648 14508.772461    -22.24999     0.000000     1.000000     0.000000            7    -41.11329    83.807349     5.046490     -0.77351     0.592943 77803.835597     0.419169            2            2 
 2094.782652  3044.347889            1     1.103982     -7.65591 000208@Extract/job020/Average/stack_0014_cor2.mrcs Average/stack_0014_cor2.mrc            1     2.848413     0.233828 16209.764648 14508.772461    -22.24999     0.000000     1.000000     0.000000            7   143.814566    97.970481     -3.02100     3.922745     0.587424 77819.318188     0.354500            1            1 
 1606.956555  2859.130494            1     0.578017   162.918918 000220@Extract/job020/Average/stack_0014_cor2.mrcs Average/stack_0014_cor2.mrc            1     2.848413     0.233828 16209.764648 14508.772461    -22.24999     0.000000     1.000000     0.000000            7   150.083486    86.567969     -5.77725     3.922745     0.585949 77812.724975     0.171542            8            1 
 5060.869670  3140.869630            1     1.044701    56.212027 000237@Extract/job020/Average/stack_0014_cor2.mrcs Average/stack_0014_cor2.mrc            1     2.848413     0.233828 16209.764648 14508.772461    -22.24999     0.000000     1.000000     0.000000            7   -104.35330    80.877449     3.922745     1.982745     0.584632 77823.884168     0.135159           17            2 
 1231.304373  3331.304417            1     1.038885   -114.59177 000254@Extract/job020/Average/stack_0014_cor2.mrcs Average/stack_0014_cor2.mrc            1     2.848413     0.233828 16209.764648 14508.772461    -22.24999     0.000000     1.000000     0.000000            7   151.485072    85.365655     -4.65351     -3.83725     0.587302 77815.372565     0.250673           12            1 
 5206.956630  3300.000068            1     1.105307    -29.01607 000255@Extract/job020/Average/stack_0014_cor2.mrcs Average/stack_0014_cor2.mrc            1     2.848413     0.233828 16209.764648 14508.772461    -22.24999     0.000000     1.000000     0.000000            7    -53.76958    84.922757     1.982745     -4.65351     0.589201 77871.500173     0.409212            4            1 
 4413.913135  3566.087030            1     0.919427   141.251764 000260@Extract/job020/Average/stack_0014_cor2.mrcs Average/stack_0014_cor2.mrc            1     2.848413     0.233828 16209.764648 14508.772461    -22.24999     0.000000     1.000000     0.000000            7   162.752113    88.910005     1.982745     -3.02100     0.588406 77866.836577     0.235561            5            1 
  373.043486  3435.652245            1     0.903725    -74.88109 000265@Extract/job020/Average/stack_0014_cor2.mrcs Average/stack_0014_cor2.mrc            1     2.848413     0.233828 16209.764648 14508.772461    -22.24999     0.000000     1.000000     0.000000            7    -41.87797    93.965823     3.106490     -1.89725     0.577396 77833.785632     0.538981            6            2 
 2102.608739  3584.347900            1     0.798343    -15.86944 000275@Extract/job020/Average/stack_0014_cor2.mrcs Average/stack_0014_cor2.mrc            1     2.848413     0.233828 16209.764648 14508.772461    -22.24999     0.000000     1.000000     0.000000            7    -49.53620    82.549593     3.922745     -6.59351     0.602533 77847.059835     0.260592           16            1 
 5400.000112   860.869583            1     0.635267    -38.42462 000059@Extract/job020/Average/stack_0014_cor2.mrcs Average/stack_0014_cor2.mrc            1     2.848413     0.233828 16209.764648 14508.772461    -22.24999     0.000000     1.000000     0.000000            7   112.143688    91.599995     -3.83725     1.982745     0.596799 77832.321289     0.164435            5            1 
  529.565228  1314.782636            1     0.841430   -143.70462 000108@Extract/job020/Average/stack_0014_cor2.mrcs Average/stack_0014_cor2.mrc            1     2.848413     0.233828 16209.764648 14508.772461    -22.24999     0.000000     1.000000     0.000000            7   157.861136    97.907706     -1.89725     -4.96100     0.598384 77814.865406     0.401526            4            2 
 5303.478371  2921.739191            1     0.781758    -95.91771 000216@Extract/job020/Average/stack_0014_cor2.mrcs Average/stack_0014_cor2.mrc            1     2.848413     0.233828 16209.764648 14508.772461    -22.24999     0.000000     1.000000     0.000000            7   160.647983    90.706737     -5.77725     -2.71351     0.602323 77875.542102     0.349610            5            2 
 5340.000111  3354.782678            1     0.836672   -122.87508 000256@Extract/job020/Average/stack_0014_cor2.mrcs Average/stack_0014_cor2.mrc            1     2.848413     0.233828 16209.764648 14508.772461    -22.24999     0.000000     1.000000     0.000000            7    -92.35805    76.725453     -5.77725     -4.65351     0.597174 77884.805100     0.514302            4            2 
 4831.304448  3683.478337            1     0.995319   133.076155 000282@Extract/job020/Average/stack_0014_cor2.mrcs Average/stack_0014_cor2.mrc            1     2.848413     0.233828 16209.764648 14508.772461    -22.24999     0.000000     1.000000     0.000000            7    -92.45825    87.585000     4.739000     -5.77725     0.607190 77825.688611     0.307854            5            1 
 5324.347936   571.304360            1     0.869530    51.601059 000039@Extract/job020/Average/stack_0014_cor2.mrcs Average/stack_0014_cor2.mrc            1     2.848413     0.233828 16209.764648 14508.772461    -22.24999     0.000000     1.000000     0.000000            7   103.030595    94.668181     -3.83725     -5.77725     0.585660 77800.085915     0.353378            5            1 
 1815.652212  2152.173958            1     0.823447    -70.22815 000157@Extract/job020/Average/stack_0014_cor2.mrcs Average/stack_0014_cor2.mrc            1     2.848413     0.233828 16209.764648 14508.772461    -22.24999     0.000000     1.000000     0.000000            7    -46.83003    98.133756     3.922745     -2.71351     0.594479 77850.261054     0.187909            9            1 
 4750.434881  3840.000080            1     0.878078    -77.86288 000298@Extract/job020/Average/stack_0014_cor2.mrcs Average/stack_0014_cor2.mrc            1     2.848413     0.233828 16209.764648 14508.772461    -22.24999     0.000000     1.000000     0.000000            7    -98.19111    99.516043     5.862745     -0.77351     0.597195 77854.346427     0.221919            7            2 
 4849.565318  2587.826141            1     0.813358    -74.02918 000184@Extract/job020/Average/stack_0014_cor2.mrcs Average/stack_0014_cor2.mrc            1     2.848413     0.233828 16209.764648 14508.772461    -22.24999     0.000000     1.000000     0.000000            7   111.561510   105.528483     -3.83725     1.166490     0.583467 77855.664558     0.326918            5            1 
 3967.826169   341.739138            1     0.787098    35.965784 000020@Extract/job020/Average/stack_0014_cor2.mrcs Average/stack_0014_cor2.mrc            1     2.848413     0.233828 16209.764648 14508.772461    -22.24999     0.000000     1.000000     0.000000            7   157.770379   172.943155     -3.83725     -0.77351     0.588077 77869.904648     0.675066            6            1 
 3088.695716  2340.000049            1     0.913191    87.321166 000174@Extract/job020/Average/stack_0014_cor2.mrcs Average/stack_0014_cor2.mrc            1     2.848413     0.233828 16209.764648 14508.772461    -22.24999     0.000000     1.000000     0.000000            7   138.487575   171.575532     1.982745     2.799000     0.602566 77891.952506     0.344511            4            2 
 3913.043559  3571.304422            1     0.991262   138.218096 000270@Extract/job020/Average/stack_0014_cor2.mrcs Average/stack_0014_cor2.mrc            1     2.848413     0.233828 16209.764648 14508.772461    -22.24999     0.000000     1.000000     0.000000            7   127.783403   174.584547     0.859000     -4.65351     0.578614 77894.148212     0.337734            8            1 
 4794.782708  1820.869603            1     1.116786   -108.64903 000135@Extract/job020/Average/stack_0014_cor2.mrcs Average/stack_0014_cor2.mrc            1     2.848413     0.233828 16209.764648 14508.772461    -22.24999     0.000000     1.000000     0.000000            7    -44.68393    92.752949     5.862745     1.166490     0.596928 77873.977502     0.394756           10            1 
 2809.565276  3404.347897            1     0.722425   102.023994 000257@Extract/job020/Average/stack_0014_cor2.mrcs Average/stack_0014_cor2.mrc            1     2.848413     0.233828 16209.764648 14508.772461    -22.24999     0.000000     1.000000     0.000000            7   144.456177    86.595831     -8.53351     0.042745     0.586770 77855.766837     0.144719            8            1 
 1346.086984   560.869577            1     1.321749   165.902017 000027@Extract/job020/Average/stack_0014_cor2.mrcs Average/stack_0014_cor2.mrc            1     2.848413     0.233828 16209.764648 14508.772461    -22.24999     0.000000     1.000000     0.000000            7    -76.30333    89.521202     1.982745     -6.59351     0.583131 77865.425424     0.265458            4            1 
 2629.565272   761.739146            1     0.851039    -47.85994 000055@Extract/job020/Average/stack_0014_cor2.mrcs Average/stack_0014_cor2.mrc            1     2.848413     0.233828 16209.764648 14508.772461    -22.24999     0.000000     1.000000     0.000000            7    -80.45727    82.298207     2.799000     -3.83725     0.596458 77893.017382     0.265037            4            2 
 3508.695725   983.478281            1     1.422686    22.891000 000080@Extract/job020/Average/stack_0014_cor2.mrcs Average/stack_0014_cor2.mrc            1     2.848413     0.233828 16209.764648 14508.772461    -22.24999     0.000000     1.000000     0.000000            7     -8.10042    86.928672     -2.71351     -4.65351     0.589558 77833.354777     0.127937           19            2 
 4481.739223  1121.739154            1     0.807309   -165.15890 000095@Extract/job020/Average/stack_0014_cor2.mrcs Average/stack_0014_cor2.mrc            1     2.848413     0.233828 16209.764648 14508.772461    -22.24999     0.000000     1.000000     0.000000            7   143.775397    90.778796     1.166490     -7.71725     0.593196 77800.926946     0.324495            4            1 
 3086.087021  1280.869592            1     0.923923   -118.26615 000102@Extract/job020/Average/stack_0014_cor2.mrcs Average/stack_0014_cor2.mrc            1     2.848413     0.233828 16209.764648 14508.772461    -22.24999     0.000000     1.000000     0.000000            7   141.703908    97.379339     -3.83725     -3.83725     0.594417 77872.765841     0.341367            9            1 
 5063.478366  2084.347869            1     1.004072    59.019394 000155@Extract/job020/Average/stack_0014_cor2.mrcs Average/stack_0014_cor2.mrc            1     2.848413     0.233828 16209.764648 14508.772461    -22.24999     0.000000     1.000000     0.000000            7   125.523185    94.483255     0.859000     1.166490     0.601786 77857.326180     0.252491            5            1 
 4314.782698  2313.913091            1     0.916954    -60.95320 000172@Extract/job020/Average/stack_0014_cor2.mrcs Average/stack_0014_cor2.mrc            1     2.848413     0.233828 16209.764648 14508.772461    -22.24999     0.000000     1.000000     0.000000            7    -67.81585    83.611367     -6.59351     -1.08100     0.594441 77858.783073     0.244172            9            1 
 2788.695710  2780.869623            1     0.838241    72.935127 000207@Extract/job020/Average/stack_0014_cor2.mrcs Average/stack_0014_cor2.mrc            1     2.848413     0.233828 16209.764648 14508.772461    -22.24999     0.000000     1.000000     0.000000            7   148.005183    93.146677     -6.59351     -3.83725     0.596798 77824.044542     0.356829            3            1 
 2553.913096  3000.000062            1     1.072752    -72.94012 000229@Extract/job020/Average/stack_0014_cor2.mrcs Average/stack_0014_cor2.mrc            1     2.848413     0.233828 16209.764648 14508.772461    -22.24999     0.000000     1.000000     0.000000            7    -32.70651    88.642390     1.166490     -0.77351     0.602699 77928.667893     0.459748            4            2 
 2094.782652  3240.000067            1     0.842056    66.531719 000248@Extract/job020/Average/stack_0014_cor2.mrcs Average/stack_0014_cor2.mrc            1     2.848413     0.233828 16209.764648 14508.772461    -22.24999     0.000000     1.000000     0.000000            7    -74.19928    90.136499     -3.83725     -3.83725     0.594677 77815.367642     0.198048            4            1 
 4108.695737   743.478276            1     0.801394    -16.05844 000054@Extract/job020/Average/stack_0014_cor2.mrcs Average/stack_0014_cor2.mrc            1     2.848413     0.233828 16209.764648 14508.772461    -22.24999     0.000000     1.000000     0.000000            7   138.799927    81.830605     1.982745     -6.59351     0.586898 77837.446519     0.329065           11            1 
 2149.565262  2535.652226            1     1.343617    69.366725 000183@Extract/job020/Average/stack_0014_cor2.mrcs Average/stack_0014_cor2.mrc            1     2.848413     0.233828 16209.764648 14508.772461    -22.24999     0.000000     1.000000     0.000000            7   117.748690    89.166180     1.982745     0.859000     0.593076 77857.568165     0.158178           12            1 
 1030.434804   386.086965            1     1.081011    61.582356 000010@Extract/job020/Average/stack_0014_cor2.mrcs Average/stack_0014_cor2.mrc            1     2.848413     0.233828 16209.764648 14508.772461    -22.24999     0.000000     1.000000     0.000000            7   160.640646    88.319251     3.106490     1.166490     0.596376 77831.100332     0.306842            9            1 
 5136.521846  1346.086984            1     1.574980    71.299764 000111@Extract/job020/Average/stack_0014_cor2.mrcs Average/stack_0014_cor2.mrc            1     2.848413     0.233828 16209.764648 14508.772461    -22.24999     0.000000     1.000000     0.000000            7   -125.51260    87.904558     -3.83725     -3.02100     0.590118 77864.530923     0.135781           20            2 
 1014.782630  2666.087012            1     0.846699   114.528770 000197@Extract/job020/Average/stack_0014_cor2.mrcs Average/stack_0014_cor2.mrc            1     2.848413     0.233828 16209.764648 14508.772461    -22.24999     0.000000     1.000000     0.000000            7    -36.92435    88.620344     -4.65351     1.166490     0.590049 77784.848275     0.209620            5            1 
 4849.565318  2869.565277            1     0.728683    56.241965 000190@Extract/job020/Average/stack_0014_cor2.mrcs Average/stack_0014_cor2.mrc            1     2.848413     0.233828 16209.764648 14508.772461    -22.24999     0.000000     1.000000     0.000000            7   117.739089    87.972276     3.922745     -0.77351     0.595404 77825.233019     0.299815            6            2 
 2243.478307  3281.739198            1     1.281058   -170.63045 000247@Extract/job020/Average/stack_0014_cor2.mrcs Average/stack_0014_cor2.mrc            1     2.848413     0.233828 16209.764648 14508.772461    -22.24999     0.000000     1.000000     0.000000            7   117.050378    89.768671     1.166490     -3.83725     0.587182 77798.405122     0.201998            5            2 
 1197.391329  1121.739154            1     0.469504    92.804193 000096@Extract/job020/Average/stack_0014_cor2.mrcs Average/stack_0014_cor2.mrc            1     2.848413     0.233828 16209.764648 14508.772461    -22.24999     0.000000     1.000000     0.000000            7   119.087760    80.762761     3.922745     -1.89725     0.588919 77819.562426     0.650251            3            1 
 1698.260905  2225.217437            1     0.518937    -62.03046 000159@Extract/job020/Average/stack_0014_cor2.mrcs Average/stack_0014_cor2.mrc            1     2.848413     0.233828 16209.764648 14508.772461    -22.24999     0.000000     1.000000     0.000000            7   144.547136   103.443045     -4.65351     1.982745     0.586969 77905.845928     0.315813            2            1 
 3761.739208  2011.304390            1     1.074309    -46.13690 000147@Extract/job020/Average/stack_0014_cor2.mrcs Average/stack_0014_cor2.mrc            1     2.848413     0.233828 16209.764648 14508.772461    -22.24999     0.000000     1.000000     0.000000            7   149.365970    83.577604     -5.77725     1.982745     0.587972 77794.788544     0.091799            6            1 
 4823.478361  3159.130500            1     0.873335   134.016955 000241@Extract/job020/Average/stack_0014_cor2.mrcs Average/stack_0014_cor2.mrc            1     2.848413     0.233828 16209.764648 14508.772461    -22.24999     0.000000     1.000000     0.000000            7   126.239322    96.277424     -7.71725     1.982745     0.580710 77804.462769     0.524270            3            2 
 3881.739211  1022.608717            1     1.379000   125.380203 000076@Extract/job020/Average/stack_0014_cor2.mrcs Average/stack_0014_cor2.mrc            1     2.848413     0.233828 16209.764648 14508.772461    -22.24999     0.000000     1.000000     0.000000            7   155.042483    95.511705     1.166490     -3.83725     0.608631 77954.506691     0.150794           22            1 
 3602.608770  2634.782663            1     1.120131    -80.56618 000193@Extract/job020/Average/stack_0014_cor2.mrcs Average/stack_0014_cor2.mrc            1     2.848413     0.233828 16209.764648 14508.772461    -22.24999     0.000000     1.000000     0.000000            7    -51.67420    86.734039     -7.71725     -0.77351     0.592493 77828.866189     0.740675            3            2 
 1758.260906   466.956531            1     0.450643    96.599626 000034@Extract/job020/Average/stack_0014_cor2.mrcs Average/stack_0014_cor2.mrc            1     2.848413     0.233828 16209.764648 14508.772461    -22.24999     0.000000     1.000000     0.000000            7    -53.90359   102.937269     -0.77351     -2.71351     0.598735 77838.065682     0.494841            7            2 
 4818.260969  1492.173944            1     0.694889   153.685515 000105@Extract/job020/Average/stack_0014_cor2.mrcs Average/stack_0014_cor2.mrc            1     2.848413     0.233828 16209.764648 14508.772461    -22.24999     0.000000     1.000000     0.000000            7   -104.24918    69.761693     0.042745     -6.59351     0.601487 77878.953746     0.226302           17            2 
  161.739134  2040.000042            1     0.606634    -13.98853 000154@Extract/job020/Average/stack_0014_cor2.mrcs Average/stack_0014_cor2.mrc            1     2.848413     0.233828 16209.764648 14508.772461    -22.24999     0.000000     1.000000     0.000000            7    -47.39063    77.098807     -3.83725     5.046490     0.594546 77767.940904     0.138050           13            2 
 4609.565313   600.000012            1     1.249629   -175.26320 000045@Extract/job020/Average/stack_0014_cor2.mrcs Average/stack_0014_cor2.mrc            1     2.848413     0.233828 16209.764648 14508.772461    -22.24999     0.000000     1.000000     0.000000            7    -53.14975    96.286128     -1.89725     3.106490     0.585542 77801.110461     0.376967            5            2 
 2767.826144  2066.086999            1     0.940370    28.161487 000148@Extract/job020/Average/stack_0014_cor2.mrcs Average/stack_0014_cor2.mrc            1     2.848413     0.233828 16209.764648 14508.772461    -22.24999     0.000000     1.000000     0.000000            7   107.112189    79.044770     -2.71351     -7.71725     0.602748 77847.662888     0.294727            9            1 
 1515.652205  3751.304426            1     0.699966   103.099412 000291@Extract/job020/Average/stack_0014_cor2.mrcs Average/stack_0014_cor2.mrc            1     2.848413     0.233828 16209.764648 14508.772461    -22.24999     0.000000     1.000000     0.000000            7    -67.04467    75.719624     -4.65351     -1.89725     0.591309 77844.094788     0.368114            3            2 
  438.260879   482.608706            1     0.720471   -109.59306 000032@Extract/job020/Average/stack_0014_cor2.mrcs Average/stack_0014_cor2.mrc            1     2.848413     0.233828 16209.764648 14508.772461    -22.24999     0.000000     1.000000     0.000000            7    22.173375    20.315386     2.799000     -6.59351     0.595682 77834.506012     0.485986            3            2 
 4262.608784   996.521760            1     0.377258   131.650161 000082@Extract/job020/Average/stack_0014_cor2.mrcs Average/stack_0014_cor2.mrc            1     2.848413     0.233828 16209.764648 14508.772461    -22.24999     0.000000     1.000000     0.000000            7   -138.24290   159.778441     -5.77725     -6.90100     0.594805 77872.600243     0.250985            5            1 
 1920.000040  1359.130463            1     1.130045    56.214972 000088@Extract/job020/Average/stack_0014_cor2.mrcs Average/stack_0014_cor2.mrc            1     2.848413     0.233828 16209.764648 14508.772461    -22.24999     0.000000     1.000000     0.000000            7    -14.45059   165.104277     -2.71351     2.799000     0.592899 77830.633329     0.355841           10            1 
  542.608707  1606.956555            1     0.740028    26.200497 000125@Extract/job020/Average/stack_0014_cor2.mrcs Average/stack_0014_cor2.mrc            1     2.848413     0.233828 16209.764648 14508.772461    -22.24999     0.000000     1.000000     0.000000            7    52.954991   162.707893     -5.77725     0.042745     0.592089 77832.523752     0.311362            2            2 
  161.739134  3886.956602            1     0.706274    55.759524 000296@Extract/job020/Average/stack_0014_cor2.mrcs Average/stack_0014_cor2.mrc            1     2.848413     0.233828 16209.764648 14508.772461    -22.24999     0.000000     1.000000     0.000000            7    -25.94893   166.542871     -1.08100     3.106490     0.607247 77940.663126     0.732952            4            1 
 2264.347873   352.173920            1     0.529284   103.142352 000022@Extract/job020/Average/stack_0014_cor2.mrcs Average/stack_0014_cor2.mrc            1     2.848413     0.233828 16209.764648 14508.772461    -22.24999     0.000000     1.000000     0.000000            7    -55.06964    71.452716     -5.77725     0.042745     0.569198 77845.637669     0.305257            8            1 
 1930.434823   803.478278            1     0.552586   -119.04472 000065@Extract/job020/Average/stack_0014_cor2.mrcs Average/stack_0014_cor2.mrc            1     2.848413     0.233828 16209.764648 14508.772461    -22.24999     0.000000     1.000000     0.000000            7   -123.97384    70.866799     -3.02100     -2.71351     0.604448 77788.558906     0.143518           11            2 
 3753.913121  2405.217441            1     0.662470   -122.77566 000176@Extract/job020/Average/stack_0014_cor2.mrcs Average/stack_0014_cor2.mrc            1     2.848413     0.233828 16209.764648 14508.772461    -22.24999     0.000000     1.000000     0.000000            7   106.593349   100.056910     -6.59351     -3.83725     0.588330 77858.320425     0.237992            9            1 
 3065.217455  2992.173975            1     0.162306   171.615409 000215@Extract/job020/Average/stack_0014_cor2.mrcs Average/stack_0014_cor2.mrc            1     2.848413     0.233828 16209.764648 14508.772461    -22.24999     0.000000     1.000000     0.000000            7   108.078472   108.683885     -2.71351     2.799000     0.596747 77875.601959     0.365415            6            1 
 3263.478329  3785.217470            1     0.543630    65.648811 000277@Extract/job020/Average/stack_0014_cor2.mrcs Average/stack_0014_cor2.mrc            1     2.848413     0.233828 16209.764648 14508.772461    -22.24999     0.000000     1.000000     0.000000            7   112.718864    76.555837     2.290235     1.166490     0.597832 77901.444192     0.155366            4            2 
 2629.565272  3931.304429            1     0.644414     1.978211 000303@Extract/job020/Average/stack_0014_cor2.mrcs Average/stack_0014_cor2.mrc            1     2.848413     0.233828 16209.764648 14508.772461    -22.24999     0.000000     1.000000     0.000000            7    -38.88366    64.455213     -1.89725     5.046490     0.583765 77809.967104     0.280866            2            2 
 3516.521812  1922.608736            1     0.171933    -99.54912 000139@Extract/job020/Average/stack_0014_cor2.mrcs Average/stack_0014_cor2.mrc            1     2.848413     0.233828 16209.764648 14508.772461    -22.24999     0.000000     1.000000     0.000000            7    -92.15842   126.401117     0.042745     -8.53351     0.607462 77846.293996     0.314592            2            1 
 2264.347873  2791.304406            1     0.252238   111.476546 000180@Extract/job020/Average/stack_0015_cor2.mrcs Average/stack_0015_cor2.mrc            1     8.250575     0.062859 14394.727539 13242.794922    12.141560     0.000000     1.000000     0.000000            8   133.265885    96.228233     -6.59351     0.042745     0.590348 77831.340297     0.103504           22            1 
 4077.391389  3289.565286            1     0.064716   -150.08327 000219@Extract/job020/Average/stack_0015_cor2.mrcs Average/stack_0015_cor2.mrc            1     8.250575     0.062859 14394.727539 13242.794922    12.141560     0.000000     1.000000     0.000000            8   136.882201   111.649973     2.799000     -1.89725     0.589569 77820.456541     0.111428           36            2 
 4995.652277  3352.173983            1     0.071071    -75.85849 000221@Extract/job020/Average/stack_0015_cor2.mrcs Average/stack_0015_cor2.mrc            1     8.250575     0.062859 14394.727539 13242.794922    12.141560     0.000000     1.000000     0.000000            8    82.089405   110.819152     3.922745     -5.77725     0.591314 77765.830242     0.059394           18            1 
 3644.347902  3633.913119            1     0.575421   162.147469 000233@Extract/job020/Average/stack_0015_cor2.mrcs Average/stack_0015_cor2.mrc            1     8.250575     0.062859 14394.727539 13242.794922    12.141560     0.000000     1.000000     0.000000            8    -74.29468   100.943006     2.799000     -7.71725     0.583401 77757.574163     0.104754           18            2 
 5577.391420  3524.347899            1     0.139369   -163.17043 000228@Extract/job020/Average/stack_0015_cor2.mrcs Average/stack_0015_cor2.mrc            1     8.250575     0.062859 14394.727539 13242.794922    12.141560     0.000000     1.000000     0.000000            8   129.574129    71.463288     -2.71351     6.986490     0.581228 77783.161105     0.158756           28            2 
 4690.434880  3156.521805            1     0.340522    -40.27852 000208@Extract/job020/Average/stack_0015_cor2.mrcs Average/stack_0015_cor2.mrc            1     8.250575     0.062859 14394.727539 13242.794922    12.141560     0.000000     1.000000     0.000000            8   104.394519    89.875801     -5.77725     1.982745     0.580686 77778.757769     0.118850            8            2 
 2671.304403   182.608699            1     0.294301    -73.94059 000011@Extract/job020/Average/stack_0015_cor2.mrcs Average/stack_0015_cor2.mrc            1     8.250575     0.062859 14394.727539 13242.794922    12.141560     0.000000     1.000000     0.000000            8   -138.24332    99.810694     -1.58976     -3.83725     0.585271 77772.764889     0.058466           11            1 
 2420.869615  3404.347897            1     0.567903    -74.09899 000222@Extract/job020/Average/stack_0015_cor2.mrcs Average/stack_0015_cor2.mrc            1     8.250575     0.062859 14394.727539 13242.794922    12.141560     0.000000     1.000000     0.000000            8    -68.42711    73.227663     -6.59351     1.166490     0.591186 77877.121169     0.124964           16            2 
 3203.478327  3315.652243            1     0.236984   100.383340 000206@Extract/job020/Average/stack_0015_cor2.mrcs Average/stack_0015_cor2.mrc            1     8.250575     0.062859 14394.727539 13242.794922    12.141560     0.000000     1.000000     0.000000            8    91.187425   106.329457     8.619000     -2.71351     0.587561 77817.946200     0.171019           19            2 
 1064.347848  1912.173953            1     0.697310    14.128678 000128@Extract/job020/Average/stack_0015_cor2.mrcs Average/stack_0015_cor2.mrc            1     8.250575     0.062859 14394.727539 13242.794922    12.141560     0.000000     1.000000     0.000000            8    -50.26003    85.547144     -0.77351     -4.65351     0.594767 77795.765474     0.164814           29            1 
 1552.173945  2136.521783            1     0.489574    47.908277 000146@Extract/job020/Average/stack_0015_cor2.mrcs Average/stack_0015_cor2.mrc            1     8.250575     0.062859 14394.727539 13242.794922    12.141560     0.000000     1.000000     0.000000            8    -45.39893    94.541887     3.922745     3.106490     0.587127 77810.460230     0.222959           16            1 
 3234.782676  1943.478301            1     0.513838    92.775987 000115@Extract/job020/Average/stack_0015_cor2.mrcs Average/stack_0015_cor2.mrc            1     8.250575     0.062859 14394.727539 13242.794922    12.141560     0.000000     1.000000     0.000000            8   124.726067    81.925928     -5.77725     -7.71725     0.600199 77856.782432     0.137195           23            2 
 2496.521791  2924.347887            1     0.520622   -138.72544 000193@Extract/job020/Average/stack_0015_cor2.mrcs Average/stack_0015_cor2.mrc            1     8.250575     0.062859 14394.727539 13242.794922    12.141560     0.000000     1.000000     0.000000            8   109.372749    96.412477     -3.02100     -4.65351     0.596036 77761.884721     0.201601           14            2 
 2569.565271  2021.739172            1     0.791123     3.134287 000134@Extract/job020/Average/stack_0015_cor2.mrcs Average/stack_0015_cor2.mrc            1     8.250575     0.062859 14394.727539 13242.794922    12.141560     0.000000     1.000000     0.000000            8   -149.22643   165.632510     -3.83725     -1.58976     0.578641 77844.439150     0.157081            9            2 
 3023.478324   456.521749            1     1.238851     6.753208 000032@Extract/job020/Average/stack_0015_cor2.mrcs Average/stack_0015_cor2.mrc            1     8.250575     0.062859 14394.727539 13242.794922    12.141560     0.000000     1.000000     0.000000            8   -136.08660   170.116829     -3.52976     -3.83725     0.591472 77853.971610     0.314472            6            1 
 1382.608724   725.217406            1     0.723878   112.129877 000050@Extract/job020/Average/stack_0015_cor2.mrcs Average/stack_0015_cor2.mrc            1     8.250575     0.062859 14394.727539 13242.794922    12.141560     0.000000     1.000000     0.000000            8    -46.65267   172.313717     0.859000     -2.71351     0.596967 77872.327165     0.202397            6            2 
 1132.173937   900.000019            1     0.733995   -128.31872 000068@Extract/job020/Average/stack_0015_cor2.mrcs Average/stack_0015_cor2.mrc            1     8.250575     0.062859 14394.727539 13242.794922    12.141560     0.000000     1.000000     0.000000            8   115.617294    10.751722     -4.96100     0.350235     0.590796 77843.577708     0.149339            7            1 
  905.217410  1460.869596            1     0.915878   -101.59930 000089@Extract/job020/Average/stack_0015_cor2.mrcs Average/stack_0015_cor2.mrc            1     8.250575     0.062859 14394.727539 13242.794922    12.141560     0.000000     1.000000     0.000000            8   140.990577     9.108393     -1.89725     1.982745     0.589696 77842.220939     0.081820           23            1 
 2765.217449  2840.869624            1     0.699430    63.041147 000184@Extract/job020/Average/stack_0015_cor2.mrcs Average/stack_0015_cor2.mrc            1     8.250575     0.062859 14394.727539 13242.794922    12.141560     0.000000     1.000000     0.000000            8   -136.99566   173.045065     -3.83725     0.859000     0.581894 77796.578660     0.150685           20            1 
 1171.304372  3106.956586            1     0.867117    39.500093 000203@Extract/job020/Average/stack_0015_cor2.mrcs Average/stack_0015_cor2.mrc            1     8.250575     0.062859 14394.727539 13242.794922    12.141560     0.000000     1.000000     0.000000            8    49.420790   173.769620     -3.02100     1.982745     0.595950 77854.279779     0.238671           26            1 
 2997.391366   584.347838            1     0.802962   107.105646 000033@Extract/job020/Average/stack_0015_cor2.mrcs Average/stack_0015_cor2.mrc            1     8.250575     0.062859 14394.727539 13242.794922    12.141560     0.000000     1.000000     0.000000            8    -41.88141     9.889543     0.859000     -5.77725     0.586259 77853.365989     0.315840            9            1 
 3213.913110  1171.304372            1     1.125253    59.713930 000077@Extract/job020/Average/stack_0015_cor2.mrcs Average/stack_0015_cor2.mrc            1     8.250575     0.062859 14394.727539 13242.794922    12.141560     0.000000     1.000000     0.000000            8   139.009999   173.038802     5.046490     -2.71351     0.592980 77795.852136     0.207015           12            1 
 4403.478352  2741.739187            1     0.487323    -21.82526 000178@Extract/job020/Average/stack_0015_cor2.mrcs Average/stack_0015_cor2.mrc            1     8.250575     0.062859 14394.727539 13242.794922    12.141560     0.000000     1.000000     0.000000            8    -50.32230   166.410116     -4.65351     -1.89725     0.588634 77822.373794     0.132065           16            2 
 2911.304408  3135.652239            1     0.732831    -15.73637 000207@Extract/job020/Average/stack_0015_cor2.mrcs Average/stack_0015_cor2.mrc            1     8.250575     0.062859 14394.727539 13242.794922    12.141560     0.000000     1.000000     0.000000            8    -83.93900   166.136801     1.166490     -1.08100     0.589668 77795.973234     0.169062           37            1 
 1833.913081  3461.739202            1     0.564875    -91.68934 000224@Extract/job020/Average/stack_0015_cor2.mrcs Average/stack_0015_cor2.mrc            1     8.250575     0.062859 14394.727539 13242.794922    12.141560     0.000000     1.000000     0.000000            8   -122.71626     7.751831     -3.83725     0.042745     0.593615 77862.489302     0.443121            5            1 
 1346.086984  3769.565296            1     0.713709    21.213051 000240@Extract/job020/Average/stack_0015_cor2.mrcs Average/stack_0015_cor2.mrc            1     8.250575     0.062859 14394.727539 13242.794922    12.141560     0.000000     1.000000     0.000000            8   111.234155   170.315558     -4.65351     -0.77351     0.595158 77850.205904     0.050958           30            1 
  516.521750  3774.782687            1     0.416054   146.204516 000237@Extract/job020/Average/stack_0015_cor2.mrcs Average/stack_0015_cor2.mrc            1     8.250575     0.062859 14394.727539 13242.794922    12.141560     0.000000     1.000000     0.000000            8   130.819285    16.533678     -1.89725     5.046490     0.583942 77841.966551     0.145987           28            1 
 3576.521813  1126.956545            1     0.590342   140.726228 000079@Extract/job020/Average/stack_0015_cor2.mrcs Average/stack_0015_cor2.mrc            1     8.250575     0.062859 14394.727539 13242.794922    12.141560     0.000000     1.000000     0.000000            8    -43.17813    77.126137     -1.89725     1.982745     0.591185 77813.579966     0.108577            5            1 
 2058.260912   226.956526            1     0.731432    -30.04873 000014@Extract/job020/Average/stack_0015_cor2.mrcs Average/stack_0015_cor2.mrc            1     8.250575     0.062859 14394.727539 13242.794922    12.141560     0.000000     1.000000     0.000000            8    -93.15596    86.981190     2.799000     -4.65351     0.581784 77832.512105     0.255000           12            1 
 4609.565313   307.826093            1     0.922443    -90.74438 000022@Extract/job020/Average/stack_0015_cor2.mrcs Average/stack_0015_cor2.mrc            1     8.250575     0.062859 14394.727539 13242.794922    12.141560     0.000000     1.000000     0.000000            8   -147.32263    89.561605     -3.83725     -2.71351     0.586384 77777.766990     0.076396           31            2 
 4299.130524   597.391317            1     0.735690    -21.44753 000043@Extract/job020/Average/stack_0015_cor2.mrcs Average/stack_0015_cor2.mrc            1     8.250575     0.062859 14394.727539 13242.794922    12.141560     0.000000     1.000000     0.000000            8    -42.54817    88.587506     3.922745     -5.77725     0.580262 77853.133353     0.077504           39            1 
 2783.478319  1453.043508            1     0.665252    30.301846 000100@Extract/job020/Average/stack_0015_cor2.mrcs Average/stack_0015_cor2.mrc            1     8.250575     0.062859 14394.727539 13242.794922    12.141560     0.000000     1.000000     0.000000            8   -160.68061    88.912942     3.106490     5.862745     0.589916 77797.720225     0.080691           15            1 
 1901.739170  2473.043530            1     0.444446   146.200617 000165@Extract/job020/Average/stack_0015_cor2.mrcs Average/stack_0015_cor2.mrc            1     8.250575     0.062859 14394.727539 13242.794922    12.141560     0.000000     1.000000     0.000000            8    -92.51220    93.556094     -3.83725     4.739000     0.590762 77757.292598     0.137270           18            1 
 1270.434809  2681.739186            1     1.013795    -55.21567 000168@Extract/job020/Average/stack_0015_cor2.mrcs Average/stack_0015_cor2.mrc            1     8.250575     0.062859 14394.727539 13242.794922    12.141560     0.000000     1.000000     0.000000            8    -45.36011    88.569700     4.739000     -3.52976     0.582825 77825.017312     0.210172            9            1 
 3686.087033  2454.782660            1     0.276054    55.326595 000164@Extract/job020/Average/stack_0015_cor2.mrcs Average/stack_0015_cor2.mrc            1     8.250575     0.062859 14394.727539 13242.794922    12.141560     0.000000     1.000000     0.000000            8   112.093430    85.627893     2.799000     0.350235     0.573342 77778.544231     0.087601           10            2 
 5433.913156   307.826093            1     0.704685   133.094628 000006@Extract/job020/Average/stack_0015_cor2.mrcs Average/stack_0015_cor2.mrc            1     8.250575     0.062859 14394.727539 13242.794922    12.141560     0.000000     1.000000     0.000000            8   -105.11478    87.472348     3.922745     -5.77725     0.588273 77835.439899     0.282577           23            2 
  680.869579   258.260875            1     0.800337    -77.07598 000018@Extract/job020/Average/stack_0015_cor2.mrcs Average/stack_0015_cor2.mrc            1     8.250575     0.062859 14394.727539 13242.794922    12.141560     0.000000     1.000000     0.000000            8   149.388450    88.362960     -3.83725     -1.89725     0.575654 77796.333662     0.364077            8            2 
 3529.565291  1380.000029            1     1.040570   -129.35450 000095@Extract/job020/Average/stack_0015_cor2.mrcs Average/stack_0015_cor2.mrc            1     8.250575     0.062859 14394.727539 13242.794922    12.141560     0.000000     1.000000     0.000000            8    -59.42941    89.662480     2.799000     3.106490     0.597644 77845.094627     0.287519            7            2 
  349.565225  2452.173964            1     0.787936    -88.17012 000161@Extract/job020/Average/stack_0015_cor2.mrcs Average/stack_0015_cor2.mrc            1     8.250575     0.062859 14394.727539 13242.794922    12.141560     0.000000     1.000000     0.000000            8    -96.68769    88.741249     4.739000     0.350235     0.582316 77850.553373     0.092956           12            1 
 4797.391404  3292.173981            1     0.714916    45.989270 000215@Extract/job020/Average/stack_0015_cor2.mrcs Average/stack_0015_cor2.mrc            1     8.250575     0.062859 14394.727539 13242.794922    12.141560     0.000000     1.000000     0.000000            8    -53.09737    89.113413     -1.89725     -3.83725     0.582448 77796.272019     0.106276           38            1 
 1155.652198   654.782622            1     1.100666    80.308365 000045@Extract/job020/Average/stack_0015_cor2.mrcs Average/stack_0015_cor2.mrc            1     8.250575     0.062859 14394.727539 13242.794922    12.141560     0.000000     1.000000     0.000000            8   163.450569    87.116936     3.922745     0.859000     0.582181 77770.715789     0.175485           12            2 
 2113.043522  2225.217437            1     0.610375   -173.74597 000150@Extract/job020/Average/stack_0015_cor2.mrcs Average/stack_0015_cor2.mrc            1     8.250575     0.062859 14394.727539 13242.794922    12.141560     0.000000     1.000000     0.000000            8   162.782143    99.706724     0.859000     -3.83725     0.578936 77825.432913     0.130417           25            1 
 1481.739161  2546.087009            1     0.770276   -118.09034 000166@Extract/job020/Average/stack_0015_cor2.mrcs Average/stack_0015_cor2.mrc            1     8.250575     0.062859 14394.727539 13242.794922    12.141560     0.000000     1.000000     0.000000            8    -55.96373    96.265289     3.922745     1.982745     0.575820 77771.891887     0.116968           15            2 
 2653.043533   346.956529            1     1.162564    13.692377 000024@Extract/job020/Average/stack_0015_cor2.mrcs Average/stack_0015_cor2.mrc            1     8.250575     0.062859 14394.727539 13242.794922    12.141560     0.000000     1.000000     0.000000            8    -46.65267   172.313717     -3.83725     0.042745     0.592253 77831.293617     0.215009           16            2 
 3526.956595   453.913053            1     1.016515   177.263804 000031@Extract/job020/Average/stack_0015_cor2.mrcs Average/stack_0015_cor2.mrc            1     8.250575     0.062859 14394.727539 13242.794922    12.141560     0.000000     1.000000     0.000000            8    98.967053     8.689250     -5.77725     -1.08100     0.600620 77798.335505     0.105532           25            2 
 2559.130488   524.347837            1     0.592936   -152.35562 000040@Extract/job020/Average/stack_0015_cor2.mrcs Average/stack_0015_cor2.mrc            1     8.250575     0.062859 14394.727539 13242.794922    12.141560     0.000000     1.000000     0.000000            8   151.681321   174.433985     -3.83725     0.042745     0.600613 77801.097669     0.322917            6            2 
  725.217406   787.826103            1     1.100922     8.134834 000052@Extract/job020/Average/stack_0015_cor2.mrcs Average/stack_0015_cor2.mrc            1     8.250575     0.062859 14394.727539 13242.794922    12.141560     0.000000     1.000000     0.000000            8    -88.45609   173.447268     -5.77725     -3.83725     0.593270 77825.513930     0.823724            6            1 
 2647.826142  1129.565241            1     0.919574   -159.36796 000074@Extract/job020/Average/stack_0015_cor2.mrcs Average/stack_0015_cor2.mrc            1     8.250575     0.062859 14394.727539 13242.794922    12.141560     0.000000     1.000000     0.000000            8    -68.14915   173.623699     -4.65351     3.106490     0.587976 77801.879914     0.248585           31            1 
 5167.826194  1129.565241            1     0.981764   -149.10729 000082@Extract/job020/Average/stack_0015_cor2.mrcs Average/stack_0015_cor2.mrc            1     8.250575     0.062859 14394.727539 13242.794922    12.141560     0.000000     1.000000     0.000000            8    -34.42107   175.314627     3.106490     -1.89725     0.581168 77807.523259     0.382793           17            2 
  973.043498  1340.869593            1     0.676244   152.813206 000090@Extract/job020/Average/stack_0015_cor2.mrcs Average/stack_0015_cor2.mrc            1     8.250575     0.062859 14394.727539 13242.794922    12.141560     0.000000     1.000000     0.000000            8    -38.82035     4.041215     -3.83725     -3.83725     0.598449 77863.565219     0.183860           11            1 
 1338.260897  1395.652203            1     0.680957   -168.74802 000098@Extract/job020/Average/stack_0015_cor2.mrcs Average/stack_0015_cor2.mrc            1     8.250575     0.062859 14394.727539 13242.794922    12.141560     0.000000     1.000000     0.000000            8    -61.95624   175.141452     3.922745     -2.71351     0.590374 77859.849260     0.256339           17            1 
 4137.391390  1549.565250            1     0.970614     -0.70885 000102@Extract/job020/Average/stack_0015_cor2.mrcs Average/stack_0015_cor2.mrc            1     8.250575     0.062859 14394.727539 13242.794922    12.141560     0.000000     1.000000     0.000000            8   -136.99566   173.045065     -3.83725     -3.83725     0.591340 77798.056502     0.261303            4            1 
 4320.000090  2441.739181            1     0.708235   -120.15546 000156@Extract/job020/Average/stack_0015_cor2.mrcs Average/stack_0015_cor2.mrc            1     8.250575     0.062859 14394.727539 13242.794922    12.141560     0.000000     1.000000     0.000000            8    -48.32231   175.237199     -0.77351     -3.83725     0.594744 77811.861899     0.136739           12            2 
  594.782621  2439.130485            1     0.975890    30.869751 000158@Extract/job020/Average/stack_0015_cor2.mrcs Average/stack_0015_cor2.mrc            1     8.250575     0.062859 14394.727539 13242.794922    12.141560     0.000000     1.000000     0.000000            8    -47.29245   173.776615     3.922745     0.859000     0.585794 77874.535047     0.130746           14            2 
 4672.174010  2655.652229            1     0.898578    13.994751 000177@Extract/job020/Average/stack_0015_cor2.mrcs Average/stack_0015_cor2.mrc            1     8.250575     0.062859 14394.727539 13242.794922    12.141560     0.000000     1.000000     0.000000            8    -47.29245   173.776615     -2.71351     3.922745     0.585983 77806.510296     0.316495            6            1 
 1145.217415  3245.217459            1     1.125449    -62.65826 000202@Extract/job020/Average/stack_0015_cor2.mrcs Average/stack_0015_cor2.mrc            1     8.250575     0.062859 14394.727539 13242.794922    12.141560     0.000000     1.000000     0.000000            8    11.593443   176.854103     -5.77725     0.042745     0.601244 77855.160201     0.255462           24            2 
 3260.869633  3740.869643            1     1.025981    72.266357 000241@Extract/job020/Average/stack_0015_cor2.mrcs Average/stack_0015_cor2.mrc            1     8.250575     0.062859 14394.727539 13242.794922    12.141560     0.000000     1.000000     0.000000            8    -30.09684   176.799729     -5.77725     -3.02100     0.597338 77821.591916     0.196994           17            2 
  988.695673  3892.173994            1     0.906140   -116.33099 000248@Extract/job020/Average/stack_0015_cor2.mrcs Average/stack_0015_cor2.mrc            1     8.250575     0.062859 14394.727539 13242.794922    12.141560     0.000000     1.000000     0.000000            8   155.496987     9.041732     3.922745     -2.71351     0.587423 77774.478896     0.668342            5            2 
 4779.130534  3474.782681            1     0.427794   -159.49434 000225@Extract/job020/Average/stack_0015_cor2.mrcs Average/stack_0015_cor2.mrc            1     8.250575     0.062859 14394.727539 13242.794922    12.141560     0.000000     1.000000     0.000000            8   138.129340    87.229461     1.166490     6.986490     0.589732 77797.626455     0.127627            7            1 
 2298.260917   550.434794            1     0.507486   167.846720 000041@Extract/job020/Average/stack_0015_cor2.mrcs Average/stack_0015_cor2.mrc            1     8.250575     0.062859 14394.727539 13242.794922    12.141560     0.000000     1.000000     0.000000            8    76.302057    93.710632     0.042745     -2.71351     0.589400 77798.963053     0.162061            7            2 
  837.391322   232.173918            1     0.970568    61.160364 000017@Extract/job020/Average/stack_0015_cor2.mrcs Average/stack_0015_cor2.mrc            1     8.250575     0.062859 14394.727539 13242.794922    12.141560     0.000000     1.000000     0.000000            8    -27.80366    92.843898     -6.59351     -3.83725     0.587093 77768.626339     0.195191           11            1 
 4158.260956   362.608703            1     0.853213    31.848150 000020@Extract/job020/Average/stack_0015_cor2.mrcs Average/stack_0015_cor2.mrc            1     8.250575     0.062859 14394.727539 13242.794922    12.141560     0.000000     1.000000     0.000000            8   121.985956    91.520505     -1.89725     -6.59351     0.587718 77801.336692     0.156184           18            1 
 4901.739232   430.434792            1     0.667252   133.665479 000025@Extract/job020/Average/stack_0015_cor2.mrcs Average/stack_0015_cor2.mrc            1     8.250575     0.062859 14394.727539 13242.794922    12.141560     0.000000     1.000000     0.000000            8   172.591144    84.107720     4.739000     -5.77725     0.585950 77809.861462     0.125698           37            2 
 2180.869610   346.956529            1     0.543805   -105.97461 000027@Extract/job020/Average/stack_0015_cor2.mrcs Average/stack_0015_cor2.mrc            1     8.250575     0.062859 14394.727539 13242.794922    12.141560     0.000000     1.000000     0.000000            8   124.843051    97.490920     -3.83725     -3.83725     0.588678 77805.829222     0.279129           15            2 
 2319.130483   777.391320            1     0.916155    -20.71755 000066@Extract/job020/Average/stack_0015_cor2.mrcs Average/stack_0015_cor2.mrc            1     8.250575     0.062859 14394.727539 13242.794922    12.141560     0.000000     1.000000     0.000000            8   133.925145    89.644143     -0.77351     0.859000     0.590579 77829.081053     0.368553           18            2 
 1732.173949  1155.652198            1     0.586460   -107.14927 000084@Extract/job020/Average/stack_0015_cor2.mrcs Average/stack_0015_cor2.mrc            1     8.250575     0.062859 14394.727539 13242.794922    12.141560     0.000000     1.000000     0.000000            8   158.520695    85.338299     -1.89725     -1.58976     0.595815 77777.801847     0.077863           22            1 
 3245.217459  1604.347859            1     0.781068   148.036838 000103@Extract/job020/Average/stack_0015_cor2.mrcs Average/stack_0015_cor2.mrc            1     8.250575     0.062859 14394.727539 13242.794922    12.141560     0.000000     1.000000     0.000000            8   133.218058    89.051957     3.922745     -7.40976     0.585727 77794.623078     0.154615            4            1 
  628.695665  2253.913090            1     0.584724    62.807535 000153@Extract/job020/Average/stack_0015_cor2.mrcs Average/stack_0015_cor2.mrc            1     8.250575     0.062859 14394.727539 13242.794922    12.141560     0.000000     1.000000     0.000000            8   117.031054    87.380734     5.046490     1.166490     0.588671 77801.033096     0.245181           15            1 
 5527.826202  2585.217445            1     0.732957   174.224007 000173@Extract/job020/Average/stack_0015_cor2.mrcs Average/stack_0015_cor2.mrc            1     8.250575     0.062859 14394.727539 13242.794922    12.141560     0.000000     1.000000     0.000000            8    38.282587    86.826000     -1.89725     -1.08100     0.583884 77845.710234     0.072170           49            2 
 3380.869635  2885.217451            1     1.086782    -73.12710 000186@Extract/job020/Average/stack_0015_cor2.mrcs Average/stack_0015_cor2.mrc            1     8.250575     0.062859 14394.727539 13242.794922    12.141560     0.000000     1.000000     0.000000            8   116.371575    92.759781     -5.77725     -0.77351     0.590655 77797.469566     0.065598           16            2 
 4753.043577  2981.739192            1     0.419342    -82.65285 000195@Extract/job020/Average/stack_0015_cor2.mrcs Average/stack_0015_cor2.mrc            1     8.250575     0.062859 14394.727539 13242.794922    12.141560     0.000000     1.000000     0.000000            8   143.042774    85.407434     -5.77725     -3.02100     0.571752 77836.669835     0.123024            7            2 
 1766.086993  3547.826161            1     0.776174     4.956529 000223@Extract/job020/Average/stack_0015_cor2.mrcs Average/stack_0015_cor2.mrc            1     8.250575     0.062859 14394.727539 13242.794922    12.141560     0.000000     1.000000     0.000000            8    -22.16827    90.477781     -1.89725     -4.65351     0.589468 77778.550415     0.186233            6            2 
 1771.304385  3834.782688            1     0.500828   -113.44484 000246@Extract/job020/Average/stack_0015_cor2.mrcs Average/stack_0015_cor2.mrc            1     8.250575     0.062859 14394.727539 13242.794922    12.141560     0.000000     1.000000     0.000000            8   119.241413    99.951369     -3.83725     -6.59351     0.586005 77862.966785     0.171224            7            2 
  675.652188   691.304362            1     0.511834    -53.91742 000053@Extract/job020/Average/stack_0015_cor2.mrcs Average/stack_0015_cor2.mrc            1     8.250575     0.062859 14394.727539 13242.794922    12.141560     0.000000     1.000000     0.000000            8   -178.25951    81.096735     -3.52976     0.859000     0.581420 77770.090915     0.056018           35            1 
 3939.130516  1160.869589            1     0.624463    31.951853 000085@Extract/job020/Average/stack_0015_cor2.mrcs Average/stack_0015_cor2.mrc            1     8.250575     0.062859 14394.727539 13242.794922    12.141560     0.000000     1.000000     0.000000            8    -48.22913    96.921210     -3.83725     -4.65351     0.580819 77790.188832     0.124170           17            1 
 1867.826126   362.608703            1     0.596178    50.019668 000015@Extract/job020/Average/stack_0015_cor2.mrcs Average/stack_0015_cor2.mrc            1     8.250575     0.062859 14394.727539 13242.794922    12.141560     0.000000     1.000000     0.000000            8   -140.61191   161.987282     -0.77351     -5.77725     0.588718 77892.404129     0.359003           12            2 
 3143.478326   714.782624            1     0.755349   -152.78271 000034@Extract/job020/Average/stack_0015_cor2.mrcs Average/stack_0015_cor2.mrc            1     8.250575     0.062859 14394.727539 13242.794922    12.141560     0.000000     1.000000     0.000000            8    69.024845    11.895815     -5.77725     1.982745     0.590250 77862.566941     0.114684           64            1 
 4400.869656   605.217404            1     0.759661   -151.17998 000042@Extract/job020/Average/stack_0015_cor2.mrcs Average/stack_0015_cor2.mrc            1     8.250575     0.062859 14394.727539 13242.794922    12.141560     0.000000     1.000000     0.000000            8   133.203993    18.738586     -3.83725     1.166490     0.584199 77914.261837     0.136510           14            1 
 5089.565323   777.391320            1     0.897330    41.069230 000062@Extract/job020/Average/stack_0015_cor2.mrcs Average/stack_0015_cor2.mrc            1     8.250575     0.062859 14394.727539 13242.794922    12.141560     0.000000     1.000000     0.000000            8   -136.46284   171.581859     1.166490     5.046490     0.601599 77925.937585     0.122649            6            2 
 4361.739221  2058.260912            1     0.307100   -109.63906 000125@Extract/job020/Average/stack_0015_cor2.mrcs Average/stack_0015_cor2.mrc            1     8.250575     0.062859 14394.727539 13242.794922    12.141560     0.000000     1.000000     0.000000            8    19.586133    19.582043     -5.77725     1.982745     0.584723 77825.408501     0.087320           15            2 
 5225.217500  2593.043532            1     0.637510    32.167708 000170@Extract/job020/Average/stack_0015_cor2.mrcs Average/stack_0015_cor2.mrc            1     8.250575     0.062859 14394.727539 13242.794922    12.141560     0.000000     1.000000     0.000000            8    16.783835   169.516777     3.922745     -0.77351     0.587282 77797.771994     0.241592            8            1 
 1421.739160  2919.130495            1     0.209609   -123.25647 000189@Extract/job020/Average/stack_0015_cor2.mrcs Average/stack_0015_cor2.mrc            1     8.250575     0.062859 14394.727539 13242.794922    12.141560     0.000000     1.000000     0.000000            8   149.428453    15.688881     3.106490     -3.83725     0.579601 77823.039092     0.285553           21            2 
 4103.478346  3093.913108            1     0.962210    67.329330 000198@Extract/job020/Average/stack_0015_cor2.mrcs Average/stack_0015_cor2.mrc            1     8.250575     0.062859 14394.727539 13242.794922    12.141560     0.000000     1.000000     0.000000            8    -15.84238    13.682552     -3.02100     1.982745     0.586532 77912.139054     0.094013           38            2 
 4554.782703  3727.826164            1     0.546811    12.099160 000239@Extract/job020/Average/stack_0015_cor2.mrcs Average/stack_0015_cor2.mrc            1     8.250575     0.062859 14394.727539 13242.794922    12.141560     0.000000     1.000000     0.000000            8    43.021767   164.989091     -3.02100     0.042745     0.591980 77845.258053     0.146196            9            2 
 2895.652234  2527.826139            1     0.086463   141.602650 000167@Extract/job020/Average/stack_0015_cor2.mrcs Average/stack_0015_cor2.mrc            1     8.250575     0.062859 14394.727539 13242.794922    12.141560     0.000000     1.000000     0.000000            8    -51.82483   107.274586     8.619000     -7.71725     0.584748 77823.235676     0.220480            6            1 
 3860.869645  1706.086992            1     0.603802    -32.07085 000107@Extract/job020/Average/stack_0015_cor2.mrcs Average/stack_0015_cor2.mrc            1     8.250575     0.062859 14394.727539 13242.794922    12.141560     0.000000     1.000000     0.000000            8   149.342858    78.749892     2.799000     -5.77725     0.576862 77825.559951     0.121193           14            1 
 1831.304386  1844.347864            1     0.649036   -144.31051 000113@Extract/job020/Average/stack_0015_cor2.mrcs Average/stack_0015_cor2.mrc            1     8.250575     0.062859 14394.727539 13242.794922    12.141560     0.000000     1.000000     0.000000            8   105.280920   109.974349     -4.65351     -5.77725     0.588748 77818.303253     0.102339           29            2 
 2371.304397  2355.652223            1     0.665256   -100.66124 000154@Extract/job020/Average/stack_0015_cor2.mrcs Average/stack_0015_cor2.mrc            1     8.250575     0.062859 14394.727539 13242.794922    12.141560     0.000000     1.000000     0.000000            8   167.710810   106.452836     -4.65351     -3.83725     0.587204 77801.987902     0.053835           43            2 
  433.043487  2590.434836            1     0.273222   -158.66700 000174@Extract/job020/Average/stack_0015_cor2.mrcs Average/stack_0015_cor2.mrc            1     8.250575     0.062859 14394.727539 13242.794922    12.141560     0.000000     1.000000     0.000000            8   155.824481   114.812303     -3.83725     -5.77725     0.586605 77790.670064     0.103293           21            2 
 3328.695721  3939.130516            1     0.430558   156.563206 000251@Extract/job020/Average/stack_0015_cor2.mrcs Average/stack_0015_cor2.mrc            1     8.250575     0.062859 14394.727539 13242.794922    12.141560     0.000000     1.000000     0.000000            8    -38.82035     4.041215    -23.23725     -5.77725     0.587731 77795.616371     0.231613           16            2 
 3633.913119  3918.260951            1     1.199918   -151.32499 000249@Extract/job020/Average/stack_0015_cor2.mrcs Average/stack_0015_cor2.mrc            1     8.250575     0.062859 14394.727539 13242.794922    12.141560     0.000000     1.000000     0.000000            8     9.462544    82.728825     -1.89725     -4.65351     0.585351 77879.776726     0.028152          139            2 
 2778.260927  1325.217419            1     0.573384   117.374199 000083@Extract/job020/Average/stack_0016_cor2.mrcs Average/stack_0016_cor2.mrc            1     3.176106     0.198532 17478.667969 15751.928711    -22.28912     0.000000     1.000000     0.000000            9    -31.96524    80.842649     -5.77725     2.799000     0.586152 77883.081593     0.098328           13            2 
 1046.086978  2144.347871            1     0.809285   103.161877 000114@Extract/job020/Average/stack_0016_cor2.mrcs Average/stack_0016_cor2.mrc            1     3.176106     0.198532 17478.667969 15751.928711    -22.28912     0.000000     1.000000     0.000000            9   102.988320    89.888176     5.046490     -1.08100     0.582072 77811.684885     0.122585            8            2 
 3644.347902   526.956533            1     0.625964    83.736239 000023@Extract/job020/Average/stack_0016_cor2.mrcs Average/stack_0016_cor2.mrc            1     3.176106     0.198532 17478.667969 15751.928711    -22.28912     0.000000     1.000000     0.000000            9    -15.23243   124.727386     -1.89725     -7.71725     0.581657 77910.138725     0.155457           25            1 
 3125.217456  1513.043510            1     0.866270   133.064521 000089@Extract/job020/Average/stack_0016_cor2.mrcs Average/stack_0016_cor2.mrc            1     3.176106     0.198532 17478.667969 15751.928711    -22.28912     0.000000     1.000000     0.000000            9    -91.18388   102.009819     -2.71351     3.922745     0.595099 77861.506849     0.124724            7            1 
 3341.739200   219.130439            1     0.569470   -148.13906 000003@Extract/job020/Average/stack_0016_cor2.mrcs Average/stack_0016_cor2.mrc            1     3.176106     0.198532 17478.667969 15751.928711    -22.28912     0.000000     1.000000     0.000000            9    -66.54059    99.191470     -0.77351     0.042745     0.604366 77857.791500     0.259744           17            1 
 5470.434896  2966.087018            1     0.295507   -137.73081 000151@Extract/job020/Average/stack_0016_cor2.mrcs Average/stack_0016_cor2.mrc            1     3.176106     0.198532 17478.667969 15751.928711    -22.28912     0.000000     1.000000     0.000000            9    -46.16356   103.603581     1.166490     -0.77351     0.579228 77842.726632     0.224954           14            2 
 2814.782667  2929.565278            1     0.778125    -29.77135 000150@Extract/job020/Average/stack_0016_cor2.mrcs Average/stack_0016_cor2.mrc            1     3.176106     0.198532 17478.667969 15751.928711    -22.28912     0.000000     1.000000     0.000000            9   -136.99566   173.045065     -2.71351     -4.65351     0.585980 77852.364251     0.199813            5            2 
  247.826092  2180.869610            1     1.106343    24.282802 000116@Extract/job020/Average/stack_0016_cor2.mrcs Average/stack_0016_cor2.mrc            1     3.176106     0.198532 17478.667969 15751.928711    -22.28912     0.000000     1.000000     0.000000            9   118.551910   168.049553     3.922745     -3.83725     0.593824 77829.450605     0.148629           26            2 
 4734.782707  3451.304419            1     0.540211     -8.33536 000171@Extract/job020/Average/stack_0016_cor2.mrcs Average/stack_0016_cor2.mrc            1     3.176106     0.198532 17478.667969 15751.928711    -22.28912     0.000000     1.000000     0.000000            9    -98.64651   166.740794     -3.02100     0.042745     0.586136 77858.719868     0.361112           12            1 
 1158.260894  3780.000078            1     0.596949   -108.95685 000183@Extract/job020/Average/stack_0016_cor2.mrcs Average/stack_0016_cor2.mrc            1     3.176106     0.198532 17478.667969 15751.928711    -22.28912     0.000000     1.000000     0.000000            9    -55.26731    15.681940     -4.65351     4.739000     0.596296 77839.514043     0.167731           16            1 
 4891.304449  2866.956581            1     0.773889    -21.04977 000143@Extract/job020/Average/stack_0016_cor2.mrcs Average/stack_0016_cor2.mrc            1     3.176106     0.198532 17478.667969 15751.928711    -22.28912     0.000000     1.000000     0.000000            9    -35.23649     9.928961     2.799000     1.166490     0.587013 77883.822650     0.181741            7            1 
 2851.304407  3046.956585            1     0.939650   158.435945 000149@Extract/job020/Average/stack_0016_cor2.mrcs Average/stack_0016_cor2.mrc            1     3.176106     0.198532 17478.667969 15751.928711    -22.28912     0.000000     1.000000     0.000000            9   -157.11499     7.565953     -1.89725     -0.77351     0.589256 77890.656450     0.457775            2            2 
  409.565226   268.695658            1     0.535177    66.352077 000011@Extract/job020/Average/stack_0016_cor2.mrcs Average/stack_0016_cor2.mrc            1     3.176106     0.198532 17478.667969 15751.928711    -22.28912     0.000000     1.000000     0.000000            9    -34.29116   154.625508     -3.83725     -0.77351     0.600640 77782.942436     0.146052            7            2 
 1998.260911  3485.217464            1     1.010673    -73.05357 000172@Extract/job020/Average/stack_0016_cor2.mrcs Average/stack_0016_cor2.mrc            1     3.176106     0.198532 17478.667969 15751.928711    -22.28912     0.000000     1.000000     0.000000            9    -49.58632    89.735291     3.922745     -1.89725     0.591118 77880.754559     0.152200            9            1 
 1927.826127   446.086966            1     1.063807   133.174577 000012@Extract/job020/Average/stack_0016_cor2.mrcs Average/stack_0016_cor2.mrc            1     3.176106     0.198532 17478.667969 15751.928711    -22.28912     0.000000     1.000000     0.000000            9    93.112561    86.393088     3.922745     -1.89725     0.593411 77817.852670     0.226559           18            2 
 4546.956616   281.739136            1     1.125906    -69.06424 000016@Extract/job020/Average/stack_0016_cor2.mrcs Average/stack_0016_cor2.mrc            1     3.176106     0.198532 17478.667969 15751.928711    -22.28912     0.000000     1.000000     0.000000            9    -17.24460    89.896316     -7.71725     1.982745     0.580860 77801.725126     0.175970           14            1 
 2462.608747   701.739145            1     0.867536    -35.49437 000048@Extract/job020/Average/stack_0016_cor2.mrcs Average/stack_0016_cor2.mrc            1     3.176106     0.198532 17478.667969 15751.928711    -22.28912     0.000000     1.000000     0.000000            9    -39.79250    98.177736     3.922745     -6.59351     0.592308 77895.620042     0.315919            9            1 
  386.086965  3396.521810            1     1.062866   172.183393 000169@Extract/job020/Average/stack_0016_cor2.mrcs Average/stack_0016_cor2.mrc            1     3.176106     0.198532 17478.667969 15751.928711    -22.28912     0.000000     1.000000     0.000000            9   163.466417    93.088252     -3.83725     6.986490     0.583149 77826.627745     0.265051           16            2 
 2986.956584  3847.826167            1     1.026115   -129.42818 000188@Extract/job020/Average/stack_0016_cor2.mrcs Average/stack_0016_cor2.mrc            1     3.176106     0.198532 17478.667969 15751.928711    -22.28912     0.000000     1.000000     0.000000            9    -89.73267    97.178786     4.739000     1.166490     0.591232 77799.910493     0.259480            6            2 
  902.608714  3297.391373            1     0.496161   164.440684 000162@Extract/job020/Average/stack_0016_cor2.mrcs Average/stack_0016_cor2.mrc            1     3.176106     0.198532 17478.667969 15751.928711    -22.28912     0.000000     1.000000     0.000000            9     -9.51914    95.290117     -1.89725     3.922745     0.585843 77797.146255     0.131623           28            1 
 1207.826112   336.521746            1     1.021347    -75.24574 000020@Extract/job020/Average/stack_0016_cor2.mrcs Average/stack_0016_cor2.mrc            1     3.176106     0.198532 17478.667969 15751.928711    -22.28912     0.000000     1.000000     0.000000            9   155.014508    88.338854     -4.65351     -0.77351     0.584582 77809.424638     0.225168            9            1 
 2666.087012  1348.695680            1     0.922772   119.922608 000084@Extract/job020/Average/stack_0016_cor2.mrcs Average/stack_0016_cor2.mrc            1     3.176106     0.198532 17478.667969 15751.928711    -22.28912     0.000000     1.000000     0.000000            9   131.860622    96.237671     3.106490     -1.89725     0.581866 77807.687930     0.214452           16            1 
  459.130444  1515.652205            1     0.664061    -88.09385 000086@Extract/job020/Average/stack_0016_cor2.mrcs Average/stack_0016_cor2.mrc            1     3.176106     0.198532 17478.667969 15751.928711    -22.28912     0.000000     1.000000     0.000000            9   106.550685    95.236556     6.679000     0.042745     0.584601 77802.639898     0.129596           27            2 
 2619.130489  1546.956554            1     0.688419    -14.07930 000093@Extract/job020/Average/stack_0016_cor2.mrcs Average/stack_0016_cor2.mrc            1     3.176106     0.198532 17478.667969 15751.928711    -22.28912     0.000000     1.000000     0.000000            9   -110.03200    86.832608     -3.83725     1.982745     0.588138 77807.058689     0.115048           13            2 
 5582.608811  2373.913093            1     0.932502   -142.41205 000120@Extract/job020/Average/stack_0016_cor2.mrcs Average/stack_0016_cor2.mrc            1     3.176106     0.198532 17478.667969 15751.928711    -22.28912     0.000000     1.000000     0.000000            9    -46.78988    92.141959     3.922745     2.799000     0.587704 77837.305005     0.399134           10            1 
 3073.043542  2739.130492            1     1.120525    68.440987 000134@Extract/job020/Average/stack_0016_cor2.mrcs Average/stack_0016_cor2.mrc            1     3.176106     0.198532 17478.667969 15751.928711    -22.28912     0.000000     1.000000     0.000000            9   114.916462    86.800476     -3.83725     -2.71351     0.585331 77808.606275     0.180557           17            2 
 1664.347861  3631.304423            1     0.867729   151.771465 000174@Extract/job020/Average/stack_0016_cor2.mrcs Average/stack_0016_cor2.mrc            1     3.176106     0.198532 17478.667969 15751.928711    -22.28912     0.000000     1.000000     0.000000            9   136.669166    78.819403     -2.71351     5.046490     0.601266 77940.581050     0.193105           12            1 
 3928.695734   759.130451            1     1.029961    -31.84871 000032@Extract/job020/Average/stack_0016_cor2.mrcs Average/stack_0016_cor2.mrc            1     3.176106     0.198532 17478.667969 15751.928711    -22.28912     0.000000     1.000000     0.000000            9    -58.05090    93.255643     0.042745     -2.71351     0.590699 77793.799063     0.178843            7            1 
 4400.869656   657.391318            1     0.985217    57.844193 000047@Extract/job020/Average/stack_0016_cor2.mrcs Average/stack_0016_cor2.mrc            1     3.176106     0.198532 17478.667969 15751.928711    -22.28912     0.000000     1.000000     0.000000            9   159.241938    90.711203     3.106490     1.166490     0.581744 77822.714636     0.191891           15            1 
  824.347843  2866.956581            1     0.794063   164.201315 000147@Extract/job020/Average/stack_0016_cor2.mrcs Average/stack_0016_cor2.mrc            1     3.176106     0.198532 17478.667969 15751.928711    -22.28912     0.000000     1.000000     0.000000            9    -39.05046    91.592961     0.042745     -9.34976     0.588374 77828.090221     0.057068           31            2 
 2371.304397  1364.347854            1     0.883204    76.016365 000085@Extract/job020/Average/stack_0016_cor2.mrcs Average/stack_0016_cor2.mrc            1     3.176106     0.198532 17478.667969 15751.928711    -22.28912     0.000000     1.000000     0.000000            9    -47.41612    80.752668     -1.08100     -1.08100     0.588683 77789.439938     0.097305            4            2 
 1356.521767   260.869571            1     1.244795    44.738060 000007@Extract/job020/Average/stack_0016_cor2.mrcs Average/stack_0016_cor2.mrc            1     3.176106     0.198532 17478.667969 15751.928711    -22.28912     0.000000     1.000000     0.000000            9   146.277747   171.529907     -3.83725     1.982745     0.598450 77905.686079     0.542785            8            1 
 2128.695696  1857.391343            1     0.962813    34.317377 000103@Extract/job020/Average/stack_0016_cor2.mrcs Average/stack_0016_cor2.mrc            1     3.176106     0.198532 17478.667969 15751.928711    -22.28912     0.000000     1.000000     0.000000            9    -46.65267   172.313717     -4.65351     1.166490     0.592084 77861.907065     0.315286           11            2 
 5590.434899  3349.565287            1     1.100790    58.124294 000161@Extract/job020/Average/stack_0016_cor2.mrcs Average/stack_0016_cor2.mrc            1     3.176106     0.198532 17478.667969 15751.928711    -22.28912     0.000000     1.000000     0.000000            9   141.179653   175.958785     3.106490     0.042745     0.597442 77824.834044     0.386082            9            2 
 2895.652234  3386.087027            1     1.272268     -1.32110 000163@Extract/job020/Average/stack_0016_cor2.mrcs Average/stack_0016_cor2.mrc            1     3.176106     0.198532 17478.667969 15751.928711    -22.28912     0.000000     1.000000     0.000000            9   -152.62681   178.845472     -3.02100     -1.08100     0.592790 77794.557588     0.238297           10            1 
 2773.043536   331.304355            1     0.730630   106.722109 000018@Extract/job020/Average/stack_0016_cor2.mrcs Average/stack_0016_cor2.mrc            1     3.176106     0.198532 17478.667969 15751.928711    -22.28912     0.000000     1.000000     0.000000            9   143.709717    78.778303     3.922745     -0.77351     0.582674 77812.028276     0.209113           12            2 
 4390.434874   926.086976            1     0.746023   -102.78985 000062@Extract/job020/Average/stack_0016_cor2.mrcs Average/stack_0016_cor2.mrc            1     3.176106     0.198532 17478.667969 15751.928711    -22.28912     0.000000     1.000000     0.000000            9    -14.43225    89.903473     1.166490     -1.89725     0.592452 77841.686987     0.250988           16            1 
 3678.260946   438.260879            1     1.275660   -155.46754 000022@Extract/job020/Average/stack_0016_cor2.mrcs Average/stack_0016_cor2.mrc            1     3.176106     0.198532 17478.667969 15751.928711    -22.28912     0.000000     1.000000     0.000000            9    -36.19863    84.435866     1.982745     3.922745     0.595153 77914.483084     0.222107           16            2 
 4142.608782   545.217403            1     1.170113     -3.70064 000031@Extract/job020/Average/stack_0016_cor2.mrcs Average/stack_0016_cor2.mrc            1     3.176106     0.198532 17478.667969 15751.928711    -22.28912     0.000000     1.000000     0.000000            9    85.459468    95.425258     -2.71351     5.046490     0.596457 77767.161414     0.134522           20            1 
 3866.087037   558.260881            1     0.806879   121.857954 000034@Extract/job020/Average/stack_0016_cor2.mrcs Average/stack_0016_cor2.mrc            1     3.176106     0.198532 17478.667969 15751.928711    -22.28912     0.000000     1.000000     0.000000            9   119.881635    92.134158     -6.59351     1.982745     0.587133 77863.260949     0.117624           11            2 
 3657.391380  1197.391329            1     1.306171    97.557644 000065@Extract/job020/Average/stack_0016_cor2.mrcs Average/stack_0016_cor2.mrc            1     3.176106     0.198532 17478.667969 15751.928711    -22.28912     0.000000     1.000000     0.000000            9   -126.93621    90.281938     -7.71725     -1.89725     0.591662 77919.002405     0.105562           42            2 
 3816.521818   978.260890            1     0.981028    81.685661 000066@Extract/job020/Average/stack_0016_cor2.mrcs Average/stack_0016_cor2.mrc            1     3.176106     0.198532 17478.667969 15751.928711    -22.28912     0.000000     1.000000     0.000000            9    -41.12057    85.007541     -6.90100     -0.77351     0.574919 77813.062994     0.159171            7            1 
 1938.260910  1140.000024            1     1.087213    90.048272 000075@Extract/job020/Average/stack_0016_cor2.mrcs Average/stack_0016_cor2.mrc            1     3.176106     0.198532 17478.667969 15751.928711    -22.28912     0.000000     1.000000     0.000000            9    84.750884    94.832421     5.046490     -0.77351     0.597425 77802.529399     0.204195           10            1 
 1361.739159  1800.000037            1     1.011757    -22.54794 000097@Extract/job020/Average/stack_0016_cor2.mrcs Average/stack_0016_cor2.mrc            1     3.176106     0.198532 17478.667969 15751.928711    -22.28912     0.000000     1.000000     0.000000            9   126.203980    91.488746     -5.46976     3.106490     0.586833 77850.460132     0.233809            4            2 
  785.217408  2420.869615            1     0.678612    46.149545 000123@Extract/job020/Average/stack_0016_cor2.mrcs Average/stack_0016_cor2.mrc            1     3.176106     0.198532 17478.667969 15751.928711    -22.28912     0.000000     1.000000     0.000000            9    -29.19969    90.449740     -3.83725     -4.65351     0.595283 77807.856776     0.185723           11            2 
 1766.086993  3109.565282            1     1.322052    -12.17189 000158@Extract/job020/Average/stack_0016_cor2.mrcs Average/stack_0016_cor2.mrc            1     3.176106     0.198532 17478.667969 15751.928711    -22.28912     0.000000     1.000000     0.000000            9    69.279968    94.967951     -2.71351     3.106490     0.587487 77802.691297     0.158140           18            1 
 3339.130504  3571.304422            1     0.989189    98.671922 000180@Extract/job020/Average/stack_0016_cor2.mrcs Average/stack_0016_cor2.mrc            1     3.176106     0.198532 17478.667969 15751.928711    -22.28912     0.000000     1.000000     0.000000            9    -26.38713    90.461795     6.679000     -0.77351     0.585255 77785.944415     0.427021            4            2 
 1560.000032  3926.087038            1     1.110221   168.046639 000192@Extract/job020/Average/stack_0016_cor2.mrcs Average/stack_0016_cor2.mrc            1     3.176106     0.198532 17478.667969 15751.928711    -22.28912     0.000000     1.000000     0.000000            9    -26.39691    92.849790     -1.89725     0.859000     0.595948 77802.493423     0.239978           12            2 
 1862.608734   307.826093            1     0.971728    16.864168 000014@Extract/job020/Average/stack_0016_cor2.mrcs Average/stack_0016_cor2.mrc            1     3.176106     0.198532 17478.667969 15751.928711    -22.28912     0.000000     1.000000     0.000000            9    -66.41020    83.623120     -0.77351     4.739000     0.592693 77850.687719     0.139426           22            2 
 1450.434813   425.217400            1     0.746291    -50.58991 000028@Extract/job020/Average/stack_0016_cor2.mrcs Average/stack_0016_cor2.mrc            1     3.176106     0.198532 17478.667969 15751.928711    -22.28912     0.000000     1.000000     0.000000            9    74.790945    81.754508     -3.83725     2.799000     0.584437 77771.041095     0.186106            9            2 
 5527.826202  2040.000042            1     0.820632   148.940049 000111@Extract/job020/Average/stack_0016_cor2.mrcs Average/stack_0016_cor2.mrc            1     3.176106     0.198532 17478.667969 15751.928711    -22.28912     0.000000     1.000000     0.000000            9   138.886707    96.192651     -3.83725     3.922745     0.591899 77815.664050     0.198849            5            2 
 1244.347852  3096.521803            1     1.375922   -135.80826 000156@Extract/job020/Average/stack_0016_cor2.mrcs Average/stack_0016_cor2.mrc            1     3.176106     0.198532 17478.667969 15751.928711    -22.28912     0.000000     1.000000     0.000000            9    -40.44984    90.391018     -4.65351     -7.71725     0.594520 77821.231626     0.247786           12            2 
 1494.782640  3615.652249            1     0.890748    56.231364 000173@Extract/job020/Average/stack_0016_cor2.mrcs Average/stack_0016_cor2.mrc            1     3.176106     0.198532 17478.667969 15751.928711    -22.28912     0.000000     1.000000     0.000000            9    -69.31311    94.360231     -3.83725     -2.71351     0.603199 77928.576911     0.060397           20            2 
 4335.652264  1539.130467            1     0.769874    -15.92439 000087@Extract/job020/Average/stack_0016_cor2.mrcs Average/stack_0016_cor2.mrc            1     3.176106     0.198532 17478.667969 15751.928711    -22.28912     0.000000     1.000000     0.000000            9   112.781548    83.824433     -2.71351     6.679000     0.596233 77854.260297     0.073819           16            2 
 5110.434889   401.739139            1     0.930465    44.993393 000027@Extract/job020/Average/stack_0016_cor2.mrcs Average/stack_0016_cor2.mrc            1     3.176106     0.198532 17478.667969 15751.928711    -22.28912     0.000000     1.000000     0.000000            9   118.523991    98.142640     -3.83725     -7.71725     0.595616 77856.641355     0.254543            6            2 
  169.565221   746.086972            1     0.943948    -16.89798 000049@Extract/job020/Average/stack_0016_cor2.mrcs Average/stack_0016_cor2.mrc            1     3.176106     0.198532 17478.667969 15751.928711    -22.28912     0.000000     1.000000     0.000000            9   121.296896    93.318429     -3.83725     2.799000     0.596617 77873.703267     0.276303            5            1 
 1275.652200  2700.000056            1     0.913944   -135.11300 000128@Extract/job020/Average/stack_0016_cor2.mrcs Average/stack_0016_cor2.mrc            1     3.176106     0.198532 17478.667969 15751.928711    -22.28912     0.000000     1.000000     0.000000            9   137.481535    96.201210     -3.83725     -4.65351     0.595221 77748.816286     0.183107            9            1 
 5058.260974  3858.260950            1     0.895544   104.948455 000186@Extract/job020/Average/stack_0016_cor2.mrcs Average/stack_0016_cor2.mrc            1     3.176106     0.198532 17478.667969 15751.928711    -22.28912     0.000000     1.000000     0.000000            9   126.911330    92.080822     4.739000     -2.71351     0.592780 77799.181604     0.182470           12            2 
 4333.043568  2752.173970            1     0.761861   163.283808 000137@Extract/job020/Average/stack_0016_cor2.mrcs Average/stack_0016_cor2.mrc            1     3.176106     0.198532 17478.667969 15751.928711    -22.28912     0.000000     1.000000     0.000000            9    -36.23752    91.608666     1.166490     -6.59351     0.590262 77793.137942     0.185557           14            1 
 3686.087033  1946.086997            1     1.116119     -3.78869 000105@Extract/job020/Average/stack_0016_cor2.mrcs Average/stack_0016_cor2.mrc            1     3.176106     0.198532 17478.667969 15751.928711    -22.28912     0.000000     1.000000     0.000000            9    -76.25044    83.538684     2.799000     -7.40976     0.587908 77849.141837     0.274866            6            2 
 5561.739246  2746.956579            1     0.500946    73.431364 000136@Extract/job020/Average/stack_0016_cor2.mrcs Average/stack_0016_cor2.mrc            1     3.176106     0.198532 17478.667969 15751.928711    -22.28912     0.000000     1.000000     0.000000            9    -17.20733    76.631259     -2.71351     -0.77351     0.587939 77826.067629     0.056448           34            2 
 4857.391405  3054.782672            1     0.886068    37.231808 000142@Extract/job020/Average/stack_0016_cor2.mrcs Average/stack_0016_cor2.mrc            1     3.176106     0.198532 17478.667969 15751.928711    -22.28912     0.000000     1.000000     0.000000            9   157.815017    84.742056     1.982745     2.799000     0.594460 77895.817976     0.075840           10            2 
 1192.173938   628.695665            1     0.839964   103.161781 000037@Extract/job020/Average/stack_0016_cor2.mrcs Average/stack_0016_cor2.mrc            1     3.176106     0.198532 17478.667969 15751.928711    -22.28912     0.000000     1.000000     0.000000            9    -55.93651    92.674250     -6.59351     0.042745     0.593566 77799.807343     0.230944           14            2 
 1802.608733  1129.565241            1     0.838320    -79.95642 000076@Extract/job020/Average/stack_0016_cor2.mrcs Average/stack_0016_cor2.mrc            1     3.176106     0.198532 17478.667969 15751.928711    -22.28912     0.000000     1.000000     0.000000            9   157.840057    91.910219     -7.71725     -1.89725     0.588364 77839.081801     0.151690            8            1 
 2141.739175   182.608699            1     0.905914   -121.20900 000006@Extract/job020/Average/stack_0016_cor2.mrcs Average/stack_0016_cor2.mrc            1     3.176106     0.198532 17478.667969 15751.928711    -22.28912     0.000000     1.000000     0.000000            9   158.499945    79.319945     -2.71351     -5.46976     0.579677 77851.080171     0.176104            4            1 
 3313.043547   461.739140            1     0.409399   -178.07114 000029@Extract/job020/Average/stack_0016_cor2.mrcs Average/stack_0016_cor2.mrc            1     3.176106     0.198532 17478.667969 15751.928711    -22.28912     0.000000     1.000000     0.000000            9    -50.90594    77.686964     -1.89725     -0.77351     0.581371 77870.348348     0.113087           15            2 
 2371.304397  1666.956556            1     1.139515    91.173595 000090@Extract/job020/Average/stack_0016_cor2.mrcs Average/stack_0016_cor2.mrc            1     3.176106     0.198532 17478.667969 15751.928711    -22.28912     0.000000     1.000000     0.000000            9    -25.72519   100.664471     6.679000     -0.77351     0.593633 77894.401430     0.287171           10            2 
 4706.087054  3727.826164            1     0.735559   106.927961 000185@Extract/job020/Average/stack_0016_cor2.mrcs Average/stack_0016_cor2.mrc            1     3.176106     0.198532 17478.667969 15751.928711    -22.28912     0.000000     1.000000     0.000000            9    97.974249    79.732465     5.862745     -3.83725     0.592516 77855.581471     0.122126           17            2 
 5543.478376   232.173918            1     0.793707    47.114290 000010@Extract/job020/Average/stack_0016_cor2.mrcs Average/stack_0016_cor2.mrc            1     3.176106     0.198532 17478.667969 15751.928711    -22.28912     0.000000     1.000000     0.000000            9    -25.03343   103.715319     -3.83725     -3.83725     0.591355 77812.328499     0.136806           28            2 
 2436.521790  1077.391327            1     0.569634    -42.67791 000069@Extract/job020/Average/stack_0016_cor2.mrcs Average/stack_0016_cor2.mrc            1     3.176106     0.198532 17478.667969 15751.928711    -22.28912     0.000000     1.000000     0.000000            9     -1.78300   106.852251     1.166490     -5.46976     0.583876 77825.729111     0.095990           15            1 
  988.695673   148.695655            1     0.233521    56.023932 000001@Extract/job020/Average/stack_0016_cor2.mrcs Average/stack_0016_cor2.mrc            1     3.176106     0.198532 17478.667969 15751.928711    -22.28912     0.000000     1.000000     0.000000            9   -122.67986   164.325847    -10.47351    22.506490     0.545193 77815.033771     0.161361            6            1 
  798.260886  1106.086979            1     0.817570    73.108085 000071@Extract/job020/Average/stack_0016_cor2.mrcs Average/stack_0016_cor2.mrc            1     3.176106     0.198532 17478.667969 15751.928711    -22.28912     0.000000     1.000000     0.000000            9    58.155443   161.929727     1.166490     -7.71725     0.593488 77854.610488     0.148276           23            1 
 1893.913083  2473.043530            1     0.787469    68.135884 000125@Extract/job020/Average/stack_0016_cor2.mrcs Average/stack_0016_cor2.mrc            1     3.176106     0.198532 17478.667969 15751.928711    -22.28912     0.000000     1.000000     0.000000            9    36.870667   164.285405     -1.89725     1.166490     0.591132 77827.361490     0.206075           10            1 
 2806.956580  2658.260925            1     0.587556   -139.67986 000132@Extract/job020/Average/stack_0016_cor2.mrcs Average/stack_0016_cor2.mrc            1     3.176106     0.198532 17478.667969 15751.928711    -22.28912     0.000000     1.000000     0.000000            9    97.476873    21.252156     -4.65351     3.106490     0.595382 77847.102757     0.106365           24            1 
 4925.217493  2989.565279            1     1.100271    13.762337 000140@Extract/job020/Average/stack_0016_cor2.mrcs Average/stack_0016_cor2.mrc            1     3.176106     0.198532 17478.667969 15751.928711    -22.28912     0.000000     1.000000     0.000000            9   -118.46567   164.359009     -2.71351     0.042745     0.589659 77922.997352     0.202222           10            2 
 5533.043593  3130.434848            1     0.443714    55.118265 000195@Extract/job020/Average/stack_0016_cor2.mrcs Average/stack_0016_cor2.mrc            1     3.176106     0.198532 17478.667969 15751.928711    -22.28912     0.000000     1.000000     0.000000            9    74.931664    24.437998     0.042745     -3.83725     0.594532 77824.249004     0.315943            8            2 
 5363.478372  3234.782676            1     0.684419   -166.49116 000196@Extract/job020/Average/stack_0016_cor2.mrcs Average/stack_0016_cor2.mrc            1     3.176106     0.198532 17478.667969 15751.928711    -22.28912     0.000000     1.000000     0.000000            9    -32.75596    16.565020     -0.77351     -0.77351     0.588546 77838.668698     0.115126            8            1 
 3086.087021   286.956528            1     1.039280    47.516930 000002@Extract/job020/Average/stack_0016_cor2.mrcs Average/stack_0016_cor2.mrc            1     3.176106     0.198532 17478.667969 15751.928711    -22.28912     0.000000     1.000000     0.000000            9   161.381739   100.925978     2.799000     1.982745     0.590299 77835.547908     0.294777           15            2 
 2564.347879  2149.565262            1     0.443599   179.090935 000113@Extract/job020/Average/stack_0016_cor2.mrcs Average/stack_0016_cor2.mrc            1     3.176106     0.198532 17478.667969 15751.928711    -22.28912     0.000000     1.000000     0.000000            9   112.966395   105.516678     -1.08100     5.046490     0.587663 77857.546985     0.505142            4            2 
 5264.347935  1223.478286            1     0.860901    52.300802 000078@Extract/job020/Average/stack_0016_cor2.mrcs Average/stack_0016_cor2.mrc            1     3.176106     0.198532 17478.667969 15751.928711    -22.28912     0.000000     1.000000     0.000000            9   150.161749   103.415246     2.799000     0.859000     0.589560 77853.386738     0.275267            6            1 
  756.521755  1661.739165            1     0.351214    -14.00652 000094@Extract/job020/Average/stack_0016_cor2.mrcs Average/stack_0016_cor2.mrc            1     3.176106     0.198532 17478.667969 15751.928711    -22.28912     0.000000     1.000000     0.000000            9    68.323332    66.225247     0.042745     5.046490     0.587704 77845.587819     0.115372           31            1 
 4215.652261  1982.608737            1     0.646287    36.977505 000107@Extract/job020/Average/stack_0016_cor2.mrcs Average/stack_0016_cor2.mrc            1     3.176106     0.198532 17478.667969 15751.928711    -22.28912     0.000000     1.000000     0.000000            9     -5.28036    77.267175     -2.71351     -4.65351     0.597021 77823.678096     0.085697           10            1 
 5308.695762  2136.521783            1     0.271224    -41.22233 000115@Extract/job020/Average/stack_0016_cor2.mrcs Average/stack_0016_cor2.mrc            1     3.176106     0.198532 17478.667969 15751.928711    -22.28912     0.000000     1.000000     0.000000            9    -48.68518    63.058050     3.106490     -5.77725     0.576432 77809.136089     0.173388           10            2 
 2026.956564  2835.652233            1     0.446797    -65.20481 000139@Extract/job020/Average/stack_0016_cor2.mrcs Average/stack_0016_cor2.mrc            1     3.176106     0.198532 17478.667969 15751.928711    -22.28912     0.000000     1.000000     0.000000            9     -4.57384    71.676390     2.799000     -3.02100     0.589466 77805.699160     0.168310            5            2 
 1711.304383  3563.478335            1     0.500256   -104.04793 000175@Extract/job020/Average/stack_0016_cor2.mrcs Average/stack_0016_cor2.mrc            1     3.176106     0.198532 17478.667969 15751.928711    -22.28912     0.000000     1.000000     0.000000            9    -49.36810    61.019691     -6.59351     -3.83725     0.586085 77920.131977     0.283120            6            2 
 2011.304390   975.652194            1     0.534881    72.918211 000060@Extract/job020/Average/stack_0016_cor2.mrcs Average/stack_0016_cor2.mrc            1     3.176106     0.198532 17478.667969 15751.928711    -22.28912     0.000000     1.000000     0.000000            9   -149.10213   156.744403    12.806490     -4.65351     0.595702 77878.408486     0.290875           15            1 
 2853.913103  1356.521767            1     0.832767    -12.36716 000153@Extract/job020/Average/stack_0017_cor2.mrcs Average/stack_0017_cor2.mrc            1     3.176106     0.312156 16612.269531 14860.125977    -21.30473     0.000000     1.000000     0.000000           10   147.341832   100.981863     -0.77351     5.862745     0.605540 77860.245336     0.241852            5            2 
 2446.956572  1416.521768            1     1.433416    -84.60914 000148@Extract/job020/Average/stack_0017_cor2.mrcs Average/stack_0017_cor2.mrc            1     3.176106     0.312156 16612.269531 14860.125977    -21.30473     0.000000     1.000000     0.000000           10   153.603094    87.150210     -4.65351     -2.71351     0.614993 77934.251606     0.358126            9            1 
 1716.521775  2966.087018            1     1.565697   -114.42366 000337@Extract/job020/Average/stack_0017_cor2.mrcs Average/stack_0017_cor2.mrc            1     3.176106     0.312156 16612.269531 14860.125977    -21.30473     0.000000     1.000000     0.000000           10    -86.84426    88.830037     2.799000     3.922745     0.609449 77874.611827     0.131869            6            1 
 4617.391400   360.000007            1     0.984325   -177.15076 000006@Extract/job020/Average/stack_0017_cor2.mrcs Average/stack_0017_cor2.mrc            1     3.176106     0.312156 16612.269531 14860.125977    -21.30473     0.000000     1.000000     0.000000           10   103.728277    94.063345     0.042745     5.046490     0.593951 77899.987734     0.225737            4            2 
 4917.391406   511.304358            1     1.189701     -9.39048 000039@Extract/job020/Average/stack_0017_cor2.mrcs Average/stack_0017_cor2.mrc            1     3.176106     0.312156 16612.269531 14860.125977    -21.30473     0.000000     1.000000     0.000000           10    -68.59464    92.572734     0.042745     -7.71725     0.606958 77871.770486     0.116135            4            2 
 3806.087035  2269.565264            1     1.407771   -126.47084 000262@Extract/job020/Average/stack_0017_cor2.mrcs Average/stack_0017_cor2.mrc            1     3.176106     0.312156 16612.269531 14860.125977    -21.30473     0.000000     1.000000     0.000000           10    -46.09842    93.939102     5.046490     1.982745     0.606864 77831.736882     0.634247            8            2 
 3331.304417  3198.260936            1     1.836973    -43.40413 000350@Extract/job020/Average/stack_0017_cor2.mrcs Average/stack_0017_cor2.mrc            1     3.176106     0.312156 16612.269531 14860.125977    -21.30473     0.000000     1.000000     0.000000           10   159.214319    82.336744     4.739000     -5.77725     0.615062 77933.087576     0.328059            6            1 
 4849.565318  3114.782673            1     1.102291    -85.35978 000371@Extract/job020/Average/stack_0017_cor2.mrcs Average/stack_0017_cor2.mrc            1     3.176106     0.312156 16612.269531 14860.125977    -21.30473     0.000000     1.000000     0.000000           10    -94.60523    91.744615     3.106490     -1.89725     0.608269 77855.164976     0.257014            6            1 
 1966.956563  3414.782679            1     1.483804   -101.23500 000409@Extract/job020/Average/stack_0017_cor2.mrcs Average/stack_0017_cor2.mrc            1     3.176106     0.312156 16612.269531 14860.125977    -21.30473     0.000000     1.000000     0.000000           10   111.425533    89.815196     -5.77725     -2.71351     0.613684 77855.452322     0.110445            6            2 
  461.739140  3829.565297            1     1.337181    -73.39395 000456@Extract/job020/Average/stack_0017_cor2.mrcs Average/stack_0017_cor2.mrc            1     3.176106     0.312156 16612.269531 14860.125977    -21.30473     0.000000     1.000000     0.000000           10   157.827568    88.328477     -5.77725     0.042745     0.602763 77841.904366     0.250938           10            2 
 3169.565283  1119.130458            1     0.971619    -17.22817 000108@Extract/job020/Average/stack_0017_cor2.mrcs Average/stack_0017_cor2.mrc            1     3.176106     0.312156 16612.269531 14860.125977    -21.30473     0.000000     1.000000     0.000000           10   167.666174    84.714926     -0.77351     2.799000     0.605909 77894.043000     0.141441            6            2 
 2462.608747  3821.739210            1     1.172959   163.913851 000432@Extract/job020/Average/stack_0017_cor2.mrcs Average/stack_0017_cor2.mrc            1     3.176106     0.312156 16612.269531 14860.125977    -21.30473     0.000000     1.000000     0.000000           10   142.376015    91.980772     -2.71351     5.046490     0.609548 77937.751210     0.192073            5            1 
 4163.478347  3860.869645            1     1.288332    20.622533 000453@Extract/job020/Average/stack_0017_cor2.mrcs Average/stack_0017_cor2.mrc            1     3.176106     0.312156 16612.269531 14860.125977    -21.30473     0.000000     1.000000     0.000000           10    -64.30675    84.240934     -1.89725     -5.77725     0.596314 77884.527879     0.202936            8            1 
 2475.652225   263.478266            1     1.371277     -5.68686 000016@Extract/job020/Average/stack_0017_cor2.mrcs Average/stack_0017_cor2.mrc            1     3.176106     0.312156 16612.269531 14860.125977    -21.30473     0.000000     1.000000     0.000000           10    51.035006   101.136464     -2.71351     3.106490     0.603127 77889.626805     0.082753           16            1 
 5308.695762  1304.347853            1     1.150303   -175.22263 000129@Extract/job020/Average/stack_0017_cor2.mrcs Average/stack_0017_cor2.mrc            1     3.176106     0.312156 16612.269531 14860.125977    -21.30473     0.000000     1.000000     0.000000           10    -46.02749    83.175257     -1.89725     2.799000     0.606791 77861.754738     0.159589           13            1 
 3863.478341   555.652185            1     1.015095   -114.42185 000050@Extract/job020/Average/stack_0017_cor2.mrcs Average/stack_0017_cor2.mrc            1     3.176106     0.312156 16612.269531 14860.125977    -21.30473     0.000000     1.000000     0.000000           10    -83.36641    93.040798     3.106490     1.982745     0.590958 77899.986018     0.345767            7            1 
 5360.869676  1674.782643            1     1.381925   -171.39868 000179@Extract/job020/Average/stack_0017_cor2.mrcs Average/stack_0017_cor2.mrc            1     3.176106     0.312156 16612.269531 14860.125977    -21.30473     0.000000     1.000000     0.000000           10    -35.53745    92.209465     0.042745     2.799000     0.599333 77850.638151     0.223188            5            2 
 1317.391332  2173.043523            1     1.133034   -177.28876 000192@Extract/job020/Average/stack_0017_cor2.mrcs Average/stack_0017_cor2.mrc            1     3.176106     0.312156 16612.269531 14860.125977    -21.30473     0.000000     1.000000     0.000000           10   135.323737    88.441293     0.042745     -6.59351     0.611069 77959.978261     0.329231            8            2 
 5334.782719  1922.608736            1     1.345257   156.190181 000223@Extract/job020/Average/stack_0017_cor2.mrcs Average/stack_0017_cor2.mrc            1     3.176106     0.312156 16612.269531 14860.125977    -21.30473     0.000000     1.000000     0.000000           10   169.786265    90.088055     -3.83725     1.166490     0.599889 77858.505320     0.175104            7            1 
  832.173930  2227.826133            1     1.621371    -68.55844 000246@Extract/job020/Average/stack_0017_cor2.mrcs Average/stack_0017_cor2.mrc            1     3.176106     0.312156 16612.269531 14860.125977    -21.30473     0.000000     1.000000     0.000000           10   138.799927    81.830605     -5.77725     0.042745     0.617384 77853.101292     0.152797           16            1 
  970.434803  2812.173971            1     1.329158   120.905654 000323@Extract/job020/Average/stack_0017_cor2.mrcs Average/stack_0017_cor2.mrc            1     3.176106     0.312156 16612.269531 14860.125977    -21.30473     0.000000     1.000000     0.000000           10   -104.41683    88.075686     -6.59351     1.166490     0.605115 77877.697503     0.164835           23            1 
 2893.043538  3294.782677            1     1.226317    -35.59010 000397@Extract/job020/Average/stack_0017_cor2.mrcs Average/stack_0017_cor2.mrc            1     3.176106     0.312156 16612.269531 14860.125977    -21.30473     0.000000     1.000000     0.000000           10   104.425996    93.458984     -2.71351     2.799000     0.603185 77916.486588     0.276331            4            2 
 2076.521782   667.826101            1     1.326564   -121.74437 000044@Extract/job020/Average/stack_0017_cor2.mrcs Average/stack_0017_cor2.mrc            1     3.176106     0.312156 16612.269531 14860.125977    -21.30473     0.000000     1.000000     0.000000           10    -39.79250    98.177736     -3.83725     -3.83725     0.591141 77905.311621     0.452822            3            2 
 4669.565314   962.608716            1     1.893465    34.701770 000091@Extract/job020/Average/stack_0017_cor2.mrcs Average/stack_0017_cor2.mrc            1     3.176106     0.312156 16612.269531 14860.125977    -21.30473     0.000000     1.000000     0.000000           10    -60.83556    89.651402     -2.71351     -6.59351     0.599558 77883.808537     0.372103            5            2 
 2762.608753   466.956531            1     0.521429   -151.68528 000041@Extract/job020/Average/stack_0017_cor2.mrcs Average/stack_0017_cor2.mrc            1     3.176106     0.312156 16612.269531 14860.125977    -21.30473     0.000000     1.000000     0.000000           10    -31.36434   101.855013     -1.08100     -8.53351     0.598251 77827.611564     0.304080            4            2 
 2540.869618  1732.173949            1     1.057373     -6.23029 000184@Extract/job020/Average/stack_0017_cor2.mrcs Average/stack_0017_cor2.mrc            1     3.176106     0.312156 16612.269531 14860.125977    -21.30473     0.000000     1.000000     0.000000           10    -14.46067   101.915440     0.042745     -4.65351     0.606933 77909.244890     0.384679            8            2 
 1518.260901   172.173917            1     1.114235   -132.11944 000005@Extract/job020/Average/stack_0017_cor2.mrcs Average/stack_0017_cor2.mrc            1     3.176106     0.312156 16612.269531 14860.125977    -21.30473     0.000000     1.000000     0.000000           10    -49.53620    82.549593     1.166490     1.166490     0.595392 77929.866981     0.188935           15            1 
  957.391324  2546.087009            1     1.096559   -112.80955 000280@Extract/job020/Average/stack_0017_cor2.mrcs Average/stack_0017_cor2.mrc            1     3.176106     0.312156 16612.269531 14860.125977    -21.30473     0.000000     1.000000     0.000000           10   162.735517    82.927277     -3.83725     -2.71351     0.610163 77889.788156     0.295859            6            1 
 1231.304373   876.521757            1     1.180340    75.046791 000100@Extract/job020/Average/stack_0017_cor2.mrcs Average/stack_0017_cor2.mrc            1     3.176106     0.312156 16612.269531 14860.125977    -21.30473     0.000000     1.000000     0.000000           10    -53.83994    94.483406     -3.02100     -2.71351     0.611505 77790.942921     0.288882            9            2 
 3406.956592  1846.956560            1     0.375220    53.488694 000221@Extract/job020/Average/stack_0017_cor2.mrcs Average/stack_0017_cor2.mrc            1     3.176106     0.312156 16612.269531 14860.125977    -21.30473     0.000000     1.000000     0.000000           10    -49.71660   107.914457     -2.71351     -4.65351     0.611836 77848.573520     0.267729           14            2 
 4617.391400   826.956539            1     1.215835    -94.95569 000092@Extract/job020/Average/stack_0017_cor2.mrcs Average/stack_0017_cor2.mrc            1     3.176106     0.312156 16612.269531 14860.125977    -21.30473     0.000000     1.000000     0.000000           10   157.815017    84.742056     -3.83725     -2.71351     0.610301 77868.228062     0.354127            9            2 
 5154.782716  1687.826122            1     0.861643   107.882381 000190@Extract/job020/Average/stack_0017_cor2.mrcs Average/stack_0017_cor2.mrc            1     3.176106     0.312156 16612.269531 14860.125977    -21.30473     0.000000     1.000000     0.000000           10    93.999541   106.304057     5.862745     0.042745     0.607476 77825.440382     0.210849            8            1 
  448.695661  1755.652210            1     1.036555   -143.66892 000208@Extract/job020/Average/stack_0017_cor2.mrcs Average/stack_0017_cor2.mrc            1     3.176106     0.312156 16612.269531 14860.125977    -21.30473     0.000000     1.000000     0.000000           10   153.652425    99.132193     -3.83725     -4.65351     0.608965 77833.672202     0.294036            4            2 
  226.956526  2144.347871            1     1.338306     2.860734 000237@Extract/job020/Average/stack_0017_cor2.mrcs Average/stack_0017_cor2.mrc            1     3.176106     0.312156 16612.269531 14860.125977    -21.30473     0.000000     1.000000     0.000000           10    -53.15862    97.487695     0.859000     -4.96100     0.592682 77835.293509     0.281019            4            2 
 2478.260921  2525.217444            1     0.746782    98.469923 000289@Extract/job020/Average/stack_0017_cor2.mrcs Average/stack_0017_cor2.mrc            1     3.176106     0.312156 16612.269531 14860.125977    -21.30473     0.000000     1.000000     0.000000           10    -53.92280   105.396361     -6.59351     -0.77351     0.600931 77861.439385     0.196027            6            1 
 1920.000040  1510.434814            1     0.998808    72.906655 000139@Extract/job020/Average/stack_0017_cor2.mrcs Average/stack_0017_cor2.mrc            1     3.176106     0.312156 16612.269531 14860.125977    -21.30473     0.000000     1.000000     0.000000           10   152.159634    78.737273     -7.40976     -2.71351     0.605550 77862.280146     0.246276            3            1 
 4437.391396  3250.434850            1     1.174851   -119.97463 000379@Extract/job020/Average/stack_0017_cor2.mrcs Average/stack_0017_cor2.mrc            1     3.176106     0.312156 16612.269531 14860.125977    -21.30473     0.000000     1.000000     0.000000           10   113.406170    74.703264     -1.89725     -4.65351     0.606838 77860.982325     0.300463            6            1 
 2358.260918  3273.913111            1     0.905658    83.468134 000402@Extract/job020/Average/stack_0017_cor2.mrcs Average/stack_0017_cor2.mrc            1     3.176106     0.312156 16612.269531 14860.125977    -21.30473     0.000000     1.000000     0.000000           10    -56.67183    96.860388     -2.71351     -2.71351     0.604361 77874.867133     0.650228            3            1 
 2047.826129  3646.956597            1     1.040701    61.924629 000434@Extract/job020/Average/stack_0017_cor2.mrcs Average/stack_0017_cor2.mrc            1     3.176106     0.312156 16612.269531 14860.125977    -21.30473     0.000000     1.000000     0.000000           10   106.649612   106.191570     3.922745     1.166490     0.592787 77815.418414     0.597883            4            1 
 2814.782667  3821.739210            1     0.880600   -132.12842 000462@Extract/job020/Average/stack_0017_cor2.mrcs Average/stack_0017_cor2.mrc            1     3.176106     0.312156 16612.269531 14860.125977    -21.30473     0.000000     1.000000     0.000000           10   100.741569    74.812686     -1.89725     -4.65351     0.591730 77831.192968     0.283898            6            2 
  967.826107  1946.086997            1     0.596638   132.902979 000228@Extract/job020/Average/stack_0017_cor2.mrcs Average/stack_0017_cor2.mrc            1     3.176106     0.312156 16612.269531 14860.125977    -21.30473     0.000000     1.000000     0.000000           10   152.232288    95.523197     1.982745     -2.71351     0.604672 77879.972710     0.287552            9            2 
 2285.217439  2752.173970            1     0.655715   144.307585 000314@Extract/job020/Average/stack_0017_cor2.mrcs Average/stack_0017_cor2.mrc            1     3.176106     0.312156 16612.269531 14860.125977    -21.30473     0.000000     1.000000     0.000000           10   134.067286   110.386056     -3.02100     3.106490     0.615244 77870.567163     0.239644           21            1 
 4176.521826  1980.000041            1     0.925082   119.655300 000229@Extract/job020/Average/stack_0017_cor2.mrcs Average/stack_0017_cor2.mrc            1     3.176106     0.312156 16612.269531 14860.125977    -21.30473     0.000000     1.000000     0.000000           10   166.999793   102.132155     3.922745     -3.83725     0.607254 77928.388929     0.085350           11            2 
 3871.304428  2681.739186            1     1.117406    80.692177 000304@Extract/job020/Average/stack_0017_cor2.mrcs Average/stack_0017_cor2.mrc            1     3.176106     0.312156 16612.269531 14860.125977    -21.30473     0.000000     1.000000     0.000000           10   103.166960   109.358608     -4.96100     -5.77725     0.608948 77834.612244     0.196864            4            2 
 2642.608750   907.826106            1     0.912528   174.527891 000082@Extract/job020/Average/stack_0017_cor2.mrcs Average/stack_0017_cor2.mrc            1     3.176106     0.312156 16612.269531 14860.125977    -21.30473     0.000000     1.000000     0.000000           10    -36.29028   101.221697     0.859000     -6.59351     0.594403 77890.563720     0.284894            6            1 
 4784.347925  1069.565240            1     0.671412   145.232838 000095@Extract/job020/Average/stack_0017_cor2.mrcs Average/stack_0017_cor2.mrc            1     3.176106     0.312156 16612.269531 14860.125977    -21.30473     0.000000     1.000000     0.000000           10    -92.66262   109.443314     3.922745     -5.77725     0.609326 77905.642945     0.117167           30            1 
 5608.695768   884.347844            1     0.165918     -0.04978 000104@Extract/job020/Average/stack_0017_cor2.mrcs Average/stack_0017_cor2.mrc            1     3.176106     0.312156 16612.269531 14860.125977    -21.30473     0.000000     1.000000     0.000000           10    -88.99134    92.990064    -19.04976     2.799000     0.593395 77894.775750     0.142497           18            2 
 3696.521816  1343.478289            1     0.927635   178.232456 000159@Extract/job020/Average/stack_0017_cor2.mrcs Average/stack_0017_cor2.mrc            1     3.176106     0.312156 16612.269531 14860.125977    -21.30473     0.000000     1.000000     0.000000           10    -42.63074   101.793194     1.982745     -8.53351     0.609845 77838.745749     0.169429           14            2 
  683.478275  1620.000034            1     1.182109   111.615321 000173@Extract/job020/Average/stack_0017_cor2.mrcs Average/stack_0017_cor2.mrc            1     3.176106     0.312156 16612.269531 14860.125977    -21.30473     0.000000     1.000000     0.000000           10   108.786978   109.309628     3.922745     -3.83725     0.592505 77850.933300     0.239061            6            2 
 4977.391408  1737.391340            1     0.704433   105.994977 000207@Extract/job020/Average/stack_0017_cor2.mrcs Average/stack_0017_cor2.mrc            1     3.176106     0.312156 16612.269531 14860.125977    -21.30473     0.000000     1.000000     0.000000           10   113.759588   115.079184     -4.65351     -0.77351     0.599605 77850.482151     0.276734            3            1 
 3798.260948  1888.695691            1     0.626334   -171.54168 000217@Extract/job020/Average/stack_0017_cor2.mrcs Average/stack_0017_cor2.mrc            1     3.176106     0.312156 16612.269531 14860.125977    -21.30473     0.000000     1.000000     0.000000           10   117.921775   109.867836     1.166490     -4.96100     0.604086 77867.300481     0.185303            8            1 
 2366.087006  2235.652220            1     1.316514   179.144169 000252@Extract/job020/Average/stack_0017_cor2.mrcs Average/stack_0017_cor2.mrc            1     3.176106     0.312156 16612.269531 14860.125977    -21.30473     0.000000     1.000000     0.000000           10    -46.84652   100.550905     0.042745     -9.65725     0.603287 77938.520563     0.360133            5            2 
 4244.347914  2522.608748            1     0.658412   140.729765 000299@Extract/job020/Average/stack_0017_cor2.mrcs Average/stack_0017_cor2.mrc            1     3.176106     0.312156 16612.269531 14860.125977    -21.30473     0.000000     1.000000     0.000000           10    -40.57876   111.133016     -1.89725     0.042745     0.596368 77812.166159     0.483904            8            2 
 3720.000077  3039.130498            1     0.996167   107.014916 000362@Extract/job020/Average/stack_0017_cor2.mrcs Average/stack_0017_cor2.mrc            1     3.176106     0.312156 16612.269531 14860.125977    -21.30473     0.000000     1.000000     0.000000           10    -37.02668   106.745670     -3.83725     -1.89725     0.602004 77904.389326     0.242222            5            2 
 4507.826180  3508.695725            1     0.486758    64.591801 000413@Extract/job020/Average/stack_0017_cor2.mrcs Average/stack_0017_cor2.mrc            1     3.176106     0.312156 16612.269531 14860.125977    -21.30473     0.000000     1.000000     0.000000           10   140.420383   116.214455     -4.65351     -3.83725     0.610651 77845.399936     0.201273           28            2 
 2201.739176  3555.652248            1     1.087913   -118.08901 000433@Extract/job020/Average/stack_0017_cor2.mrcs Average/stack_0017_cor2.mrc            1     3.176106     0.312156 16612.269531 14860.125977    -21.30473     0.000000     1.000000     0.000000           10   107.301557   100.657796     -3.02100     -4.65351     0.600369 77865.876210     0.155792            9            1 
 1914.782648  3813.913123            1     0.484128   176.300817 000466@Extract/job020/Average/stack_0017_cor2.mrcs Average/stack_0017_cor2.mrc            1     3.176106     0.312156 16612.269531 14860.125977    -21.30473     0.000000     1.000000     0.000000           10    -49.02666   109.807712     1.982745     -8.53351     0.607007 77879.312463     0.200477           10            2 
 5514.782723  2332.173961            1     0.872131   158.558615 000340@Extract/job020/Average/stack_0018_cor2.mrcs Average/stack_0018_cor2.mrc            1     3.501464     0.294397 13589.958008 11917.625977    -20.19955     0.000000     1.000000     0.000000           11    -40.52227   102.415503     -3.83725     3.106490     0.604009 77892.954826     0.297147            9            2 
 1953.913084  3665.217467            1     1.576168   170.794030 000481@Extract/job020/Average/stack_0018_cor2.mrcs Average/stack_0018_cor2.mrc            1     3.501464     0.294397 13589.958008 11917.625977    -20.19955     0.000000     1.000000     0.000000           11    -34.81230    88.034430     -3.83725     3.922745     0.603343 77858.167575     0.153059            7            1 
 1006.956543   151.304351            1     0.902338    -61.92398 000003@Extract/job020/Average/stack_0018_cor2.mrcs Average/stack_0018_cor2.mrc            1     3.501464     0.294397 13589.958008 11917.625977    -20.19955     0.000000     1.000000     0.000000           11    -96.76311    97.115415     3.106490     -0.77351     0.597523 77839.658628     0.269756            8            1 
 1661.739165   589.565230            1     0.957619    -30.19013 000029@Extract/job020/Average/stack_0018_cor2.mrcs Average/stack_0018_cor2.mrc            1     3.501464     0.294397 13589.958008 11917.625977    -20.19955     0.000000     1.000000     0.000000           11   147.999362    91.951385     -5.77725     1.982745     0.609174 77992.434917     0.372576            8            1 
 2144.347871  1771.304385            1     0.828272   119.731214 000283@Extract/job020/Average/stack_0018_cor2.mrcs Average/stack_0018_cor2.mrc            1     3.501464     0.294397 13589.958008 11917.625977    -20.19955     0.000000     1.000000     0.000000           11   157.823399    87.134218     3.106490     -1.89725     0.595658 77865.481805     0.225666            5            2 
  944.347846  3250.434850            1     0.796894   147.862010 000428@Extract/job020/Average/stack_0018_cor2.mrcs Average/stack_0018_cor2.mrc            1     3.501464     0.294397 13589.958008 11917.625977    -20.19955     0.000000     1.000000     0.000000           11   157.139303    92.510192     -4.65351     3.922745     0.605828 77813.729622     0.206419            5            1 
  563.478273  1265.217418            1     1.112131    -90.90292 000133@Extract/job020/Average/stack_0018_cor2.mrcs Average/stack_0018_cor2.mrc            1     3.501464     0.294397 13589.958008 11917.625977    -20.19955     0.000000     1.000000     0.000000           11   105.863634    97.043982     -3.83725     -0.77351     0.590841 77852.054515     0.300732            9            1 
 4069.565302   949.565237            1     0.973110     0.917065 000097@Extract/job020/Average/stack_0018_cor2.mrcs Average/stack_0018_cor2.mrc            1     3.501464     0.294397 13589.958008 11917.625977    -20.19955     0.000000     1.000000     0.000000           11    -70.01125    93.756068     -0.77351     -4.65351     0.609857 77835.298848     0.194811           11            1 
 1719.130470  2580.000053            1     0.964896    -23.25920 000232@Extract/job020/Average/stack_0018_cor2.mrcs Average/stack_0018_cor2.mrc            1     3.501464     0.294397 13589.958008 11917.625977    -20.19955     0.000000     1.000000     0.000000           11    -33.38826    84.450557     1.982745     -3.02100     0.588195 77844.380048     0.292288            5            1 
 3579.130509  2666.087012            1     0.876719    -42.63251 000369@Extract/job020/Average/stack_0018_cor2.mrcs Average/stack_0018_cor2.mrc            1     3.501464     0.294397 13589.958008 11917.625977    -20.19955     0.000000     1.000000     0.000000           11     3.144676    89.323552     3.922745     -4.65351     0.594965 77858.105417     0.217395           10            1 
  892.173932  3894.782689            1     1.007342    -61.94330 000507@Extract/job020/Average/stack_0018_cor2.mrcs Average/stack_0018_cor2.mrc            1     3.501464     0.294397 13589.958008 11917.625977    -20.19955     0.000000     1.000000     0.000000           11    50.318163    99.323765     -5.77725     1.166490     0.601930 77901.088339     0.162822           23            1 
 4056.521823  3080.869629            1     0.628587   -107.71197 000408@Extract/job020/Average/stack_0018_cor2.mrcs Average/stack_0018_cor2.mrc            1     3.501464     0.294397 13589.958008 11917.625977    -20.19955     0.000000     1.000000     0.000000           11    -44.69162    93.948231     -5.77725     -3.83725     0.610836 77838.548571     0.167590           12            2 
 4051.304432  1633.043512            1     0.893416    -73.04197 000278@Extract/job020/Average/stack_0018_cor2.mrcs Average/stack_0018_cor2.mrc            1     3.501464     0.294397 13589.958008 11917.625977    -20.19955     0.000000     1.000000     0.000000           11    -47.50521    93.929759     5.862745     -0.77351     0.598216 77884.462725     0.497422           13            2 
 4995.652277  2141.739175            1     0.796431   -141.49036 000327@Extract/job020/Average/stack_0018_cor2.mrcs Average/stack_0018_cor2.mrc            1     3.501464     0.294397 13589.958008 11917.625977    -20.19955     0.000000     1.000000     0.000000           11    -48.93692    97.517555     -4.65351     -5.77725     0.604701 77874.699774     0.254516            3            2 
 3143.478326   832.173930            1     0.783577    -24.34365 000054@Extract/job020/Average/stack_0018_cor2.mrcs Average/stack_0018_cor2.mrc            1     3.501464     0.294397 13589.958008 11917.625977    -20.19955     0.000000     1.000000     0.000000           11   107.988161    98.834169     1.982745     -4.65351     0.595578 77852.603289     0.396040            6            1 
 4510.434876   746.086972            1     0.982708   111.330171 000082@Extract/job020/Average/stack_0018_cor2.mrcs Average/stack_0018_cor2.mrc            1     3.501464     0.294397 13589.958008 11917.625977    -20.19955     0.000000     1.000000     0.000000           11   153.583316    82.357510     3.106490     -3.52976     0.593387 77861.365796     0.284793            6            2 
 2045.217434  1909.565257            1     0.658097    -13.05197 000295@Extract/job020/Average/stack_0018_cor2.mrcs Average/stack_0018_cor2.mrc            1     3.501464     0.294397 13589.958008 11917.625977    -20.19955     0.000000     1.000000     0.000000           11    -48.25430   100.541450     2.799000     -4.96100     0.590527 77809.825823     0.112160            4            2 
 2624.347880  3657.391380            1     0.979358     1.643579 000479@Extract/job020/Average/stack_0018_cor2.mrcs Average/stack_0018_cor2.mrc            1     3.501464     0.294397 13589.958008 11917.625977    -20.19955     0.000000     1.000000     0.000000           11   153.652425    99.132193     -1.08100     6.986490     0.589882 77886.280136     0.170532            4            1 
 1802.608733   639.130448            1     0.762777    75.952910 000030@Extract/job020/Average/stack_0018_cor2.mrcs Average/stack_0018_cor2.mrc            1     3.501464     0.294397 13589.958008 11917.625977    -20.19955     0.000000     1.000000     0.000000           11    -57.43808   104.752705     -3.83725     -1.89725     0.604241 77935.337837     0.147541           12            2 
 3772.173991   474.782619            1     0.482689   122.884020 000048@Extract/job020/Average/stack_0018_cor2.mrcs Average/stack_0018_cor2.mrc            1     3.501464     0.294397 13589.958008 11917.625977    -20.19955     0.000000     1.000000     0.000000           11   103.179664   110.629711     5.862745     -0.77351     0.596787 77879.110054     0.235835           10            2 
 5420.869678   850.434800            1     0.640077   102.247607 000088@Extract/job020/Average/stack_0018_cor2.mrcs Average/stack_0018_cor2.mrc            1     3.501464     0.294397 13589.958008 11917.625977    -20.19955     0.000000     1.000000     0.000000           11   104.559785   108.085033     2.799000     0.042745     0.599042 77858.001262     0.404864            4            2 
 3180.000066  2713.043535            1     0.756732   132.222473 000359@Extract/job020/Average/stack_0018_cor2.mrcs Average/stack_0018_cor2.mrc            1     3.501464     0.294397 13589.958008 11917.625977    -20.19955     0.000000     1.000000     0.000000           11    -53.22354   106.020564     1.166490     -5.77725     0.608559 77904.901969     0.356769           14            2 
 3480.000072  2825.217450            1     0.536972    54.452210 000385@Extract/job020/Average/stack_0018_cor2.mrcs Average/stack_0018_cor2.mrc            1     3.501464     0.294397 13589.958008 11917.625977    -20.19955     0.000000     1.000000     0.000000           11   103.901839   112.550663     -5.77725     -3.52976     0.607945 77901.701727     0.322273            8            1 
 1479.130465  3850.434862            1     0.472036   101.287113 000495@Extract/job020/Average/stack_0018_cor2.mrcs Average/stack_0018_cor2.mrc            1     3.501464     0.294397 13589.958008 11917.625977    -20.19955     0.000000     1.000000     0.000000           11    -51.83471   108.526745     -2.71351     -0.77351     0.615399 77839.927029     0.244706            8            2 
 3346.956591  3579.130509            1     0.546803   -177.08559 000456@Extract/job020/Average/stack_0018_cor2.mrcs Average/stack_0018_cor2.mrc            1     3.501464     0.294397 13589.958008 11917.625977    -20.19955     0.000000     1.000000     0.000000           11    -43.33878   102.398348     -0.77351     5.046490     0.602685 77838.872923     0.483132           11            2 
 3910.434864  3633.913119            1     0.511272   142.561383 000469@Extract/job020/Average/stack_0018_cor2.mrcs Average/stack_0018_cor2.mrc            1     3.501464     0.294397 13589.958008 11917.625977    -20.19955     0.000000     1.000000     0.000000           11   108.103297   111.226316     3.106490     -5.77725     0.608534 77865.043725     0.274321            4            2 
 1914.782648   866.086974            1     0.484789   154.732520 000034@Extract/job020/Average/stack_0018_cor2.mrcs Average/stack_0018_cor2.mrc            1     3.501464     0.294397 13589.958008 11917.625977    -20.19955     0.000000     1.000000     0.000000           11   109.471425   107.415238     -3.02100     5.046490     0.600530 77874.600891     0.164679            2            1 
 2165.217436   336.521746            1     0.368973   179.628184 000035@Extract/job020/Average/stack_0018_cor2.mrcs Average/stack_0018_cor2.mrc            1     3.501464     0.294397 13589.958008 11917.625977    -20.19955     0.000000     1.000000     0.000000           11   170.524764   111.514353     -1.58976     -5.77725     0.596324 77872.193019     0.175103            6            1 
 1839.130473  1142.608719            1     0.441188   127.556886 000120@Extract/job020/Average/stack_0018_cor2.mrcs Average/stack_0018_cor2.mrc            1     3.501464     0.294397 13589.958008 11917.625977    -20.19955     0.000000     1.000000     0.000000           11   107.382130   109.321745     5.862745     -1.89725     0.599027 77851.865765     0.347818            4            1 
 1380.000029  2953.043539            1     0.512825   110.413160 000236@Extract/job020/Average/stack_0018_cor2.mrcs Average/stack_0018_cor2.mrc            1     3.501464     0.294397 13589.958008 11917.625977    -20.19955     0.000000     1.000000     0.000000           11   153.003396   110.922862     3.922745     0.859000     0.593533 77855.384502     0.339379            5            1 
 1429.565247  1906.956561            1     0.606952   -134.09800 000303@Extract/job020/Average/stack_0018_cor2.mrcs Average/stack_0018_cor2.mrc            1     3.501464     0.294397 13589.958008 11917.625977    -20.19955     0.000000     1.000000     0.000000           11   128.444598   109.153435     3.106490     4.739000     0.602183 77842.884217     0.510607            4            2 
 1145.217415  2097.391348            1     0.494780   112.532479 000322@Extract/job020/Average/stack_0018_cor2.mrcs Average/stack_0018_cor2.mrc            1     3.501464     0.294397 13589.958008 11917.625977    -20.19955     0.000000     1.000000     0.000000           11    -51.15576   111.703648     -7.40976     -3.83725     0.597658 77803.914614     0.128290            9            2 
 2084.347869  2496.521791            1     0.465389   -143.41707 000357@Extract/job020/Average/stack_0018_cor2.mrcs Average/stack_0018_cor2.mrc            1     3.501464     0.294397 13589.958008 11917.625977    -20.19955     0.000000     1.000000     0.000000           11   114.360247   104.268689     -3.52976     -3.83725     0.591201 77875.572081     0.224741            9            2 
 3122.608760  3701.739207            1     0.393781    -97.54701 000457@Extract/job020/Average/stack_0018_cor2.mrcs Average/stack_0018_cor2.mrc            1     3.501464     0.294397 13589.958008 11917.625977    -20.19955     0.000000     1.000000     0.000000           11    -66.26637    67.533701     5.862745     -1.89725     0.608928 77885.834713     0.600833            5            2 
 4802.608795  1494.782640            1     0.525941   -149.06942 000063@Extract/job020/Average/stack_0020_cor2.mrcs Average/stack_0020_cor2.mrc            1     3.738542     0.054736 15809.173828 14110.530273    -20.10488     0.000000     1.000000     0.000000           12   -114.35024    98.771830     2.799000     6.679000     0.597183 77858.899143     0.222332           21            1 
 4293.913132  1137.391328            1     0.682017    -65.58037 000021@Extract/job020/Average/stack_0020_cor2.mrcs Average/stack_0020_cor2.mrc            1     3.738542     0.054736 15809.173828 14110.530273    -20.10488     0.000000     1.000000     0.000000           12   100.122450    83.934201     3.922745     -1.89725     0.574832 77855.346714     0.203985            8            1 
 2120.869609   153.913047            1     0.638840   -178.20898 000001@Extract/job020/Average/stack_0020_cor2.mrcs Average/stack_0020_cor2.mrc            1     3.738542     0.054736 15809.173828 14110.530273    -20.10488     0.000000     1.000000     0.000000           12    47.511242   100.553361     0.042745     -7.71725     0.595760 77794.118927     0.073530           59            1 
 2206.956567   393.913052            1     0.445588    -80.36545 000009@Extract/job020/Average/stack_0020_cor2.mrcs Average/stack_0020_cor2.mrc            1     3.738542     0.054736 15809.173828 14110.530273    -20.10488     0.000000     1.000000     0.000000           12   -155.74289    84.745746     -3.83725     -2.71351     0.590368 77784.127725     0.202108           10            1 
 3725.217469  1267.826113            1     0.573191   -121.83220 000057@Extract/job020/Average/stack_0020_cor2.mrcs Average/stack_0020_cor2.mrc            1     3.738542     0.054736 15809.173828 14110.530273    -20.10488     0.000000     1.000000     0.000000           12    99.478157    90.516209     3.922745     1.982745     0.582334 77802.571597     0.264909            8            2 
  999.130455  2363.478310            1     1.655133    85.572014 000129@Extract/job020/Average/stack_0020_cor2.mrcs Average/stack_0020_cor2.mrc            1     3.738542     0.054736 15809.173828 14110.530273    -20.10488     0.000000     1.000000     0.000000           12   -150.96546   167.096493     -0.77351     0.042745     0.587802 77803.540611     0.700164            1            1 
  198.260874  1317.391332            1     1.019446    16.867406 000060@Extract/job020/Average/stack_0020_cor2.mrcs Average/stack_0020_cor2.mrc            1     3.738542     0.054736 15809.173828 14110.530273    -20.10488     0.000000     1.000000     0.000000           12   117.729468    86.777593     1.982745     3.106490     0.586928 77777.250055     0.266544           10            1 
  957.391324  1494.782640            1     0.640246    88.931233 000066@Extract/job020/Average/stack_0020_cor2.mrcs Average/stack_0020_cor2.mrc            1     3.738542     0.054736 15809.173828 14110.530273    -20.10488     0.000000     1.000000     0.000000           12   140.298986    97.387426     7.802745     -0.77351     0.578759 77782.352339     0.191295           13            2 
 4374.782699  1776.521776            1     0.660056   136.924392 000069@Extract/job020/Average/stack_0020_cor2.mrcs Average/stack_0020_cor2.mrc            1     3.738542     0.054736 15809.173828 14110.530273    -20.10488     0.000000     1.000000     0.000000           12    88.250268    93.006118     -6.59351     3.922745     0.578639 77791.723124     0.307899            5            2 
 5073.913149  3112.173978            1     0.774271    76.705970 000175@Extract/job020/Average/stack_0020_cor2.mrcs Average/stack_0020_cor2.mrc            1     3.738542     0.054736 15809.173828 14110.530273    -20.10488     0.000000     1.000000     0.000000           12   145.187698    91.965570     -7.71725     -3.83725     0.595214 77787.298729     0.277849            7            2 
 4166.087043  3631.304423            1     1.098889    53.413835 000203@Extract/job020/Average/stack_0020_cor2.mrcs Average/stack_0020_cor2.mrc            1     3.738542     0.054736 15809.173828 14110.530273    -20.10488     0.000000     1.000000     0.000000           12   121.278308    90.928928     -5.77725     -5.77725     0.587543 77811.744472     0.297032            8            2 
  988.695673  1325.217419            1     0.958066    -20.60471 000061@Extract/job020/Average/stack_0020_cor2.mrcs Average/stack_0020_cor2.mrc            1     3.738542     0.054736 15809.173828 14110.530273    -20.10488     0.000000     1.000000     0.000000           12    -57.94844    80.070614     0.042745     -3.02100     0.582369 77827.180284     0.560592            7            1 
  873.913062   701.739145            1     0.765702   163.867411 000012@Extract/job020/Average/stack_0020_cor2.mrcs Average/stack_0020_cor2.mrc            1     3.738542     0.054736 15809.173828 14110.530273    -20.10488     0.000000     1.000000     0.000000           12   148.710845    93.741494     1.166490     -5.77725     0.579285 77804.104151     0.450506            5            1 
 2981.739192   787.826103            1     0.640511    80.574626 000013@Extract/job020/Average/stack_0020_cor2.mrcs Average/stack_0020_cor2.mrc            1     3.738542     0.054736 15809.173828 14110.530273    -20.10488     0.000000     1.000000     0.000000           12    -86.89830    94.803733     -4.65351     -4.65351     0.590739 77805.383709     0.077357           36            1 
 3954.782691  1343.478289            1     0.619735   -150.89533 000027@Extract/job020/Average/stack_0020_cor2.mrcs Average/stack_0020_cor2.mrc            1     3.738542     0.054736 15809.173828 14110.530273    -20.10488     0.000000     1.000000     0.000000           12   100.197214    92.301041     -2.71351     -4.65351     0.576087 77769.378062     0.251783            7            1 
 5277.391414   884.347844            1     1.088967    -98.70645 000030@Extract/job020/Average/stack_0020_cor2.mrcs Average/stack_0020_cor2.mrc            1     3.738542     0.054736 15809.173828 14110.530273    -20.10488     0.000000     1.000000     0.000000           12   157.827568    88.328477     -5.77725     -3.02100     0.579007 77788.351467     0.423403            4            1 
  701.739145  1080.000022            1     0.879872    -65.24644 000053@Extract/job020/Average/stack_0020_cor2.mrcs Average/stack_0020_cor2.mrc            1     3.738542     0.054736 15809.173828 14110.530273    -20.10488     0.000000     1.000000     0.000000           12     -9.50971    89.316184     3.922745     -1.89725     0.590435 77753.300350     0.122519           18            2 
 5334.782719  1257.391330            1     0.790061    -45.96493 000056@Extract/job020/Average/stack_0020_cor2.mrcs Average/stack_0020_cor2.mrc            1     3.738542     0.054736 15809.173828 14110.530273    -20.10488     0.000000     1.000000     0.000000           12    58.725167    94.454482     3.106490     -2.71351     0.589983 77769.680159     0.271690           13            2 
 1200.000025  2608.695706            1     0.441304    -38.68681 000113@Extract/job020/Average/stack_0020_cor2.mrcs Average/stack_0020_cor2.mrc            1     3.738542     0.054736 15809.173828 14110.530273    -20.10488     0.000000     1.000000     0.000000           12   155.692581    81.747235     -3.83725     -1.08100     0.580874 77776.540025     0.166009            7            2 
 5342.608806  2561.739184            1     1.124578   -120.29271 000135@Extract/job020/Average/stack_0020_cor2.mrcs Average/stack_0020_cor2.mrc            1     3.738542     0.054736 15809.173828 14110.530273    -20.10488     0.000000     1.000000     0.000000           12   160.647983    90.706737     3.922745     2.799000     0.586658 77788.916252     0.448783            5            2 
 3774.782687  2786.087014            1     0.673832   114.420030 000149@Extract/job020/Average/stack_0020_cor2.mrcs Average/stack_0020_cor2.mrc            1     3.738542     0.054736 15809.173828 14110.530273    -20.10488     0.000000     1.000000     0.000000           12    -53.85772    96.881405     -4.65351     0.859000     0.575948 77800.753729     0.311124            4            2 
  600.000012  3112.173978            1     0.445278    29.158619 000176@Extract/job020/Average/stack_0020_cor2.mrcs Average/stack_0020_cor2.mrc            1     3.738542     0.054736 15809.173828 14110.530273    -20.10488     0.000000     1.000000     0.000000           12    -45.34456    86.179007     -1.89725     -5.77725     0.578751 77769.305059     0.130728           14            1 
  339.130442  3146.087022            1     0.941749   -174.33718 000177@Extract/job020/Average/stack_0020_cor2.mrcs Average/stack_0020_cor2.mrc            1     3.738542     0.054736 15809.173828 14110.530273    -20.10488     0.000000     1.000000     0.000000           12   104.457839    97.056279     -0.77351     -5.77725     0.587404 77779.094172     0.153407           10            1 
 5013.913147  3440.869637            1     0.779987   148.075776 000195@Extract/job020/Average/stack_0020_cor2.mrcs Average/stack_0020_cor2.mrc            1     3.738542     0.054736 15809.173828 14110.530273    -20.10488     0.000000     1.000000     0.000000           12    -95.93595    83.361932     -3.83725     1.982745     0.577668 77811.963414     0.252244            9            2 
 4098.260955  3433.043549            1     0.853899   171.676459 000196@Extract/job020/Average/stack_0020_cor2.mrcs Average/stack_0020_cor2.mrc            1     3.738542     0.054736 15809.173828 14110.530273    -20.10488     0.000000     1.000000     0.000000           12    -42.58510    94.559705     0.350235     -7.71725     0.577974 77770.268638     0.271802            7            1 
 3091.304412  3553.043552            1     0.750442    -31.91646 000199@Extract/job020/Average/stack_0020_cor2.mrcs Average/stack_0020_cor2.mrc            1     3.738542     0.054736 15809.173828 14110.530273    -20.10488     0.000000     1.000000     0.000000           12   -100.17668    85.722206     -3.83725     3.922745     0.581795 77837.003586     0.250478            6            2 
 1340.869593  3607.826162            1     0.638631    54.405299 000206@Extract/job020/Average/stack_0020_cor2.mrcs Average/stack_0020_cor2.mrc            1     3.738542     0.054736 15809.173828 14110.530273    -20.10488     0.000000     1.000000     0.000000           12    -57.31561    89.081913     -5.77725     -4.65351     0.593809 77806.844100     0.242016            9            1 
 2371.304397  2321.739179            1     0.556674    -39.35379 000127@Extract/job020/Average/stack_0020_cor2.mrcs Average/stack_0020_cor2.mrc            1     3.738542     0.054736 15809.173828 14110.530273    -20.10488     0.000000     1.000000     0.000000           12   109.978497    85.047105     -4.65351     1.982745     0.588371 77944.733347     0.294725            7            1 
 2413.043528   354.782616            1     2.799080     -5.99512 000005@Extract/job020/Average/stack_0020_cor2.mrcs Average/stack_0020_cor2.mrc            1     3.738542     0.054736 15809.173828 14110.530273    -20.10488     0.000000     1.000000     0.000000           12    -46.65267   172.313717     -3.83725     -2.71351     0.584761 77761.028286     0.745870            6            1 
  380.869573  1113.913067            1     2.346412    -95.44423 000054@Extract/job020/Average/stack_0020_cor2.mrcs Average/stack_0020_cor2.mrc            1     3.738542     0.054736 15809.173828 14110.530273    -20.10488     0.000000     1.000000     0.000000           12    43.537163     8.418141     -1.89725     -5.77725     0.579165 77813.404013     0.585864            2            2 
 3435.652245  2692.173969            1     2.805781     -7.65166 000138@Extract/job020/Average/stack_0020_cor2.mrcs Average/stack_0020_cor2.mrc            1     3.738542     0.054736 15809.173828 14110.530273    -20.10488     0.000000     1.000000     0.000000           12   -113.53602   174.692295     -5.77725     -1.58976     0.594374 78024.501464     0.840357            5            2 
 4466.087049  2796.521797            1     3.066643   127.143314 000148@Extract/job020/Average/stack_0020_cor2.mrcs Average/stack_0020_cor2.mrc            1     3.738542     0.054736 15809.173828 14110.530273    -20.10488     0.000000     1.000000     0.000000           12    42.190141     5.493714     -1.89725     -7.71725     0.601655 77770.480833     0.443689            4            1 
 5606.087073  3386.087027            1     2.498753    14.392719 000192@Extract/job020/Average/stack_0020_cor2.mrcs Average/stack_0020_cor2.mrc            1     3.738542     0.054736 15809.173828 14110.530273    -20.10488     0.000000     1.000000     0.000000           12   -109.18178   170.324342     -4.65351     0.859000     0.586095 77777.715381     0.429278            7            2 
 3005.217454  3388.695722            1     0.488750    -14.14309 000194@Extract/job020/Average/stack_0020_cor2.mrcs Average/stack_0020_cor2.mrc            1     3.738542     0.054736 15809.173828 14110.530273    -20.10488     0.000000     1.000000     0.000000           12   132.470379    82.472889     -2.71351     1.982745     0.593503 77787.337490     0.409554            6            2 
 4539.130529  1724.347862            1     0.566193   144.407574 000068@Extract/job020/Average/stack_0020_cor2.mrcs Average/stack_0020_cor2.mrc            1     3.738542     0.054736 15809.173828 14110.530273    -20.10488     0.000000     1.000000     0.000000           12    72.843894   100.357522     3.106490     -3.83725     0.583458 77776.947157     0.132370            9            1 
 4904.347928  2739.130492            1     0.901107    20.577611 000147@Extract/job020/Average/stack_0020_cor2.mrcs Average/stack_0020_cor2.mrc            1     3.738542     0.054736 15809.173828 14110.530273    -20.10488     0.000000     1.000000     0.000000           12   126.168884    86.712584     0.042745     3.922745     0.577696 77803.786673     0.440889            6            1 
 3200.869632  3440.869637            1     0.853667    -96.31700 000198@Extract/job020/Average/stack_0020_cor2.mrcs Average/stack_0020_cor2.mrc            1     3.738542     0.054736 15809.173828 14110.530273    -20.10488     0.000000     1.000000     0.000000           12    -24.96689    86.884112     -4.96100     -2.71351     0.595148 77812.141150     0.227253            6            1 
 3127.826152  3793.043557            1     0.814481    -95.57633 000208@Extract/job020/Average/stack_0020_cor2.mrcs Average/stack_0020_cor2.mrc            1     3.738542     0.054736 15809.173828 14110.530273    -20.10488     0.000000     1.000000     0.000000           12    93.134177    88.782564     -7.40976     -1.89725     0.593924 77825.603165     0.126141            5            2 
 5073.913149  3920.869647            1     0.666644   163.084331 000212@Extract/job020/Average/stack_0020_cor2.mrcs Average/stack_0020_cor2.mrc            1     3.738542     0.054736 15809.173828 14110.530273    -20.10488     0.000000     1.000000     0.000000           12    -79.11567    89.496320     1.166490     -6.59351     0.572040 77791.344094     0.248756            4            1 
  993.913064  1854.782647            1     0.564116   149.959856 000076@Extract/job020/Average/stack_0020_cor2.mrcs Average/stack_0020_cor2.mrc            1     3.738542     0.054736 15809.173828 14110.530273    -20.10488     0.000000     1.000000     0.000000           12   125.550220    98.088502     1.166490     -5.77725     0.588885 77812.292461     0.132417           17            2 
 5415.652286  2702.608752            1     0.926327   -167.81888 000136@Extract/job020/Average/stack_0020_cor2.mrcs Average/stack_0020_cor2.mrc            1     3.738542     0.054736 15809.173828 14110.530273    -20.10488     0.000000     1.000000     0.000000           12    -65.79174    93.791516     0.042745     3.922745     0.580941 77811.535184     0.140355            7            1 
 1899.130474  3482.608768            1     0.896141   110.625539 000197@Extract/job020/Average/stack_0020_cor2.mrcs Average/stack_0020_cor2.mrc            1     3.738542     0.054736 15809.173828 14110.530273    -20.10488     0.000000     1.000000     0.000000           12   -115.00829    93.360285     -5.77725     -0.77351     0.578582 77782.776999     0.275931           17            2 
 1823.478299   383.478269            1     0.831397    61.724445 000006@Extract/job020/Average/stack_0020_cor2.mrcs Average/stack_0020_cor2.mrc            1     3.738542     0.054736 15809.173828 14110.530273    -20.10488     0.000000     1.000000     0.000000           12    38.275930    85.629148     -3.02100     -3.02100     0.593494 77785.568181     0.114059           32            2 
 4111.304433   414.782617            1     0.751742   -169.65030 000008@Extract/job020/Average/stack_0020_cor2.mrcs Average/stack_0020_cor2.mrc            1     3.738542     0.054736 15809.173828 14110.530273    -20.10488     0.000000     1.000000     0.000000           12    -55.90952    89.092588     1.166490     3.106490     0.576258 77766.665312     0.299809           13            2 
 2426.087007  1051.304370            1     0.691123    47.448527 000052@Extract/job020/Average/stack_0020_cor2.mrcs Average/stack_0020_cor2.mrc            1     3.738542     0.054736 15809.173828 14110.530273    -20.10488     0.000000     1.000000     0.000000           12   169.103938   101.517115     -3.83725     -5.46976     0.583228 77805.570671     0.112421           13            2 
  550.434794  1395.652203            1     1.079958    45.017298 000058@Extract/job020/Average/stack_0020_cor2.mrcs Average/stack_0020_cor2.mrc            1     3.738542     0.054736 15809.173828 14110.530273    -20.10488     0.000000     1.000000     0.000000           12    -60.12778    89.060072     -2.71351     -5.46976     0.596137 77775.371935     0.331566            4            2 
 1192.173938  1382.608724            1     0.891121    59.810127 000062@Extract/job020/Average/stack_0020_cor2.mrcs Average/stack_0020_cor2.mrc            1     3.738542     0.054736 15809.173828 14110.530273    -20.10488     0.000000     1.000000     0.000000           12   148.005183    93.146677     1.166490     -1.08100     0.594383 77788.905756     0.105315            9            2 
 1946.086997  2303.478309            1     0.813992   175.151350 000111@Extract/job020/Average/stack_0020_cor2.mrcs Average/stack_0020_cor2.mrc            1     3.738542     0.054736 15809.173828 14110.530273    -20.10488     0.000000     1.000000     0.000000           12    36.876956    86.833660     -1.89725     3.106490     0.579483 77931.737622     0.047572           28            1 
 5193.913151  2830.434841            1     0.859434    -38.87280 000150@Extract/job020/Average/stack_0020_cor2.mrcs Average/stack_0020_cor2.mrc            1     3.738542     0.054736 15809.173828 14110.530273    -20.10488     0.000000     1.000000     0.000000           12   176.815742    87.692451     -3.02100     1.166490     0.582043 77776.233109     0.108873           11            2 
 2606.087011  2880.000060            1     0.932615    81.529739 000153@Extract/job020/Average/stack_0020_cor2.mrcs Average/stack_0020_cor2.mrc            1     3.738542     0.054736 15809.173828 14110.530273    -20.10488     0.000000     1.000000     0.000000           12   123.410163    93.900422     1.982745     0.042745     0.591055 77839.545737     0.148551           14            1 
 4620.000096  3080.869629            1     1.086501     9.480101 000174@Extract/job020/Average/stack_0020_cor2.mrcs Average/stack_0020_cor2.mrc            1     3.738542     0.054736 15809.173828 14110.530273    -20.10488     0.000000     1.000000     0.000000           12    -43.93896    86.188019     0.042745     3.922745     0.590120 77767.124222     0.296321            4            2 
 1406.086986  2363.478310            1     0.279817    -30.24383 000128@Extract/job020/Average/stack_0020_cor2.mrcs Average/stack_0020_cor2.mrc            1     3.738542     0.054736 15809.173828 14110.530273    -20.10488     0.000000     1.000000     0.000000           12   154.991039    82.351893     3.106490     -7.40976     0.589285 77947.225481     0.127714           11            1 
 2209.565263  2034.782651            1     0.522437    -12.44297 000116@Extract/job020/Average/stack_0020_cor2.mrcs Average/stack_0020_cor2.mrc            1     3.738542     0.054736 15809.173828 14110.530273    -20.10488     0.000000     1.000000     0.000000           12   156.398781    82.346557     -1.89725     1.166490     0.574087 77766.309382     0.117347           20            1 
 2345.217440  3498.260942            1     0.694148   -179.10225 000187@Extract/job020/Average/stack_0020_cor2.mrcs Average/stack_0020_cor2.mrc            1     3.738542     0.054736 15809.173828 14110.530273    -20.10488     0.000000     1.000000     0.000000           12   -100.94876    93.480514     -0.77351     3.922745     0.558313 77775.325356     0.204370            7            2 
  474.782619  3597.391379            1     0.812685   121.907929 000202@Extract/job020/Average/stack_0020_cor2.mrcs Average/stack_0020_cor2.mrc            1     3.738542     0.054736 15809.173828 14110.530273    -20.10488     0.000000     1.000000     0.000000           12    74.229256    97.928255     4.739000     -1.89725     0.593211 77778.264519     0.140920            6            2 
 2937.391365  3015.652236            1     0.788663   -103.39956 000173@Extract/job020/Average/stack_0020_cor2.mrcs Average/stack_0020_cor2.mrc            1     3.738542     0.054736 15809.173828 14110.530273    -20.10488     0.000000     1.000000     0.000000           12   158.524762    86.534315     -3.83725     -1.89725     0.590808 77780.620666     0.300277            2            1 
  200.869569  1841.739169            1     0.906281   -155.53134 000072@Extract/job020/Average/stack_0020_cor2.mrcs Average/stack_0020_cor2.mrc            1     3.738542     0.054736 15809.173828 14110.530273    -20.10488     0.000000     1.000000     0.000000           12    -44.59046    78.340534     1.166490     3.922745     0.585627 77783.750689     0.384872            4            1 
 4205.217478  2214.782655            1     0.544104    -91.21663 000124@Extract/job020/Average/stack_0020_cor2.mrcs Average/stack_0020_cor2.mrc            1     3.738542     0.054736 15809.173828 14110.530273    -20.10488     0.000000     1.000000     0.000000           12   159.214319    82.336744     -3.83725     -1.89725     0.592112 77798.140539     0.171785           18            2 
  203.478265  3000.000062            1     0.494166    -46.95276 000172@Extract/job020/Average/stack_0020_cor2.mrcs Average/stack_0020_cor2.mrc            1     3.738542     0.054736 15809.173828 14110.530273    -20.10488     0.000000     1.000000     0.000000           12   131.779123    84.278976     -5.77725     3.106490     0.578723 77766.325997     0.164026           19            1 
 1001.739151  3751.304426            1     0.690612    -22.56309 000207@Extract/job020/Average/stack_0020_cor2.mrcs Average/stack_0020_cor2.mrc            1     3.738542     0.054736 15809.173828 14110.530273    -20.10488     0.000000     1.000000     0.000000           12    51.615349    83.745454     -1.89725     4.739000     0.589605 77782.748454     0.232949           17            2 
 5501.739244   459.130444            1     0.331840   -127.60126 000213@Extract/job020/Average/stack_0020_cor2.mrcs Average/stack_0020_cor2.mrc            1     3.738542     0.054736 15809.173828 14110.530273    -20.10488     0.000000     1.000000     0.000000           12   109.325539    21.892944     -3.02100     6.679000     0.586911 77817.704599     0.217995           10            1 
  751.304363   897.391323            1     0.615604    -17.01761 000032@Extract/job020/Average/stack_0020_cor2.mrcs Average/stack_0020_cor2.mrc            1     3.738542     0.054736 15809.173828 14110.530273    -20.10488     0.000000     1.000000     0.000000           12   142.301525    78.786042     -3.02100     1.982745     0.581501 77811.236734     0.229898           17            1 
 1411.304377  2848.695711            1     0.556705    58.081894 000222@Extract/job020/Average/stack_0021_cor2.mrcs Average/stack_0021_cor2.mrc            1     2.917886     0.310351 18053.392578 16229.059570    -21.88892     0.000000     1.000000     0.000000           13   125.523185    94.483255     1.982745     0.859000     0.605476 77963.138683     0.166688            6            2 
  879.130453  3691.304424            1     0.254643    88.146174 000329@Extract/job020/Average/stack_0021_cor2.mrcs Average/stack_0021_cor2.mrc            1     2.917886     0.310351 18053.392578 16229.059570    -21.88892     0.000000     1.000000     0.000000           13    -58.09779    99.259256     -4.65351     0.042745     0.591739 77865.919025     0.143336           17            1 
 1583.478294  1246.956548            1     0.616711    -99.63813 000091@Extract/job020/Average/stack_0021_cor2.mrcs Average/stack_0021_cor2.mrc            1     2.917886     0.310351 18053.392578 16229.059570    -21.88892     0.000000     1.000000     0.000000           13   157.135012    91.315479     -6.59351     -1.89725     0.598847 77790.282224     0.197262            3            2 
 5522.608810  2853.913103            1     0.282715   115.400830 000245@Extract/job020/Average/stack_0021_cor2.mrcs Average/stack_0021_cor2.mrc            1     2.917886     0.310351 18053.392578 16229.059570    -21.88892     0.000000     1.000000     0.000000           13    94.760052   111.986947     -4.65351     -1.89725     0.597933 77893.089421     0.100838           17            1 
 2890.434843   615.652187            1     1.312391   -173.77255 000035@Extract/job020/Average/stack_0021_cor2.mrcs Average/stack_0021_cor2.mrc            1     2.917886     0.310351 18053.392578 16229.059570    -21.88892     0.000000     1.000000     0.000000           13   165.562177    87.708907     0.042745     3.922745     0.609078 77915.579295     0.163093           26            1 
 3185.217457  3581.739205            1     0.965626    -20.50163 000296@Extract/job020/Average/stack_0021_cor2.mrcs Average/stack_0021_cor2.mrc            1     2.917886     0.310351 18053.392578 16229.059570    -21.88892     0.000000     1.000000     0.000000           13    -41.17816    94.568275     1.166490     -7.40976     0.602767 77898.795614     0.107919            8            2 
 1181.739155   892.173932            1     0.912547   -104.03944 000054@Extract/job020/Average/stack_0021_cor2.mrcs Average/stack_0021_cor2.mrc            1     2.917886     0.310351 18053.392578 16229.059570    -21.88892     0.000000     1.000000     0.000000           13   110.080803    97.007617     -5.77725     -2.71351     0.600652 77867.997759     0.335130            5            2 
 3662.608772  1786.956559            1     0.588454    -20.64988 000148@Extract/job020/Average/stack_0021_cor2.mrcs Average/stack_0021_cor2.mrc            1     2.917886     0.310351 18053.392578 16229.059570    -21.88892     0.000000     1.000000     0.000000           13    -70.05266    98.558109     1.166490     -5.77725     0.602479 77867.783792     0.231506           15            1 
 4179.130521  2540.869618            1     0.890863    54.438107 000217@Extract/job020/Average/stack_0021_cor2.mrcs Average/stack_0021_cor2.mrc            1     2.917886     0.310351 18053.392578 16229.059570    -21.88892     0.000000     1.000000     0.000000           13    91.860646   103.236430     3.922745     1.166490     0.605659 77858.874900     0.082067            9            2 
 4565.217486   156.521742            1     0.897115   165.948651 000003@Extract/job020/Average/stack_0021_cor2.mrcs Average/stack_0021_cor2.mrc            1     2.917886     0.310351 18053.392578 16229.059570    -21.88892     0.000000     1.000000     0.000000           13   112.861735    93.386576     -2.71351     3.922745     0.594625 77881.480707     0.218739           17            2 
 4922.608798  1390.434811            1     0.987922    -13.31910 000100@Extract/job020/Average/stack_0021_cor2.mrcs Average/stack_0021_cor2.mrc            1     2.917886     0.310351 18053.392578 16229.059570    -21.88892     0.000000     1.000000     0.000000           13   148.722362    96.139531     -2.71351     3.922745     0.602716 77900.358461     0.246815           13            2 
 4995.652277  2389.565267            1     0.679110    -52.45023 000196@Extract/job020/Average/stack_0021_cor2.mrcs Average/stack_0021_cor2.mrc            1     2.917886     0.310351 18053.392578 16229.059570    -21.88892     0.000000     1.000000     0.000000           13    -53.06241    84.328132     6.679000     -3.83725     0.603809 77944.653891     0.190365            4            1 
 4987.826190  2960.869627            1     0.875828   -104.94506 000252@Extract/job020/Average/stack_0021_cor2.mrcs Average/stack_0021_cor2.mrc            1     2.917886     0.310351 18053.392578 16229.059570    -21.88892     0.000000     1.000000     0.000000           13    -52.42449    93.297652     3.922745     0.042745     0.599887 77916.692117     0.236399            4            1 
 3417.391375  1059.130457            1     0.611331   -143.33171 000062@Extract/job020/Average/stack_0021_cor2.mrcs Average/stack_0021_cor2.mrc            1     2.917886     0.310351 18053.392578 16229.059570    -21.88892     0.000000     1.000000     0.000000           13    -43.95414    88.578715     -4.65351     -7.71725     0.599371 77912.771985     0.198415           11            1 
 3143.478326  1773.913080            1     0.976294    45.957957 000139@Extract/job020/Average/stack_0021_cor2.mrcs Average/stack_0021_cor2.mrc            1     2.917886     0.310351 18053.392578 16229.059570    -21.88892     0.000000     1.000000     0.000000           13    -59.43875    90.856127     -4.65351     -7.40976     0.605274 77882.507747     0.247584            5            1 
 4920.000102  2000.869607            1     0.751125    -70.77958 000162@Extract/job020/Average/stack_0021_cor2.mrcs Average/stack_0021_cor2.mrc            1     2.917886     0.310351 18053.392578 16229.059570    -21.88892     0.000000     1.000000     0.000000           13   -179.66741    90.675907     1.166490     -1.89725     0.597220 77856.968959     0.139866           35            2 
 2128.695696  3420.000071            1     1.156165   -154.64925 000285@Extract/job020/Average/stack_0021_cor2.mrcs Average/stack_0021_cor2.mrc            1     2.917886     0.310351 18053.392578 16229.059570    -21.88892     0.000000     1.000000     0.000000           13   102.279940    89.297570     1.166490     -3.52976     0.605593 77874.977687     0.124413            6            1 
 3511.304421  1155.652198            1     0.759090   -156.56768 000061@Extract/job020/Average/stack_0021_cor2.mrcs Average/stack_0021_cor2.mrc            1     2.917886     0.310351 18053.392578 16229.059570    -21.88892     0.000000     1.000000     0.000000           13    -63.73665   100.425203     -1.08100     -3.83725     0.595906 77936.005309     0.216994           15            2 
 3216.521806  2475.652225            1     0.884069    -82.47975 000173@Extract/job020/Average/stack_0021_cor2.mrcs Average/stack_0021_cor2.mrc            1     2.917886     0.310351 18053.392578 16229.059570    -21.88892     0.000000     1.000000     0.000000           13   110.049889    93.410315     -4.65351     -1.89725     0.597391 77848.666298     0.169522           10            2 
 4304.347915  2337.391353            1     0.626967   -155.45572 000193@Extract/job020/Average/stack_0021_cor2.mrcs Average/stack_0021_cor2.mrc            1     2.917886     0.310351 18053.392578 16229.059570    -21.88892     0.000000     1.000000     0.000000           13    -34.17469   100.625839     1.982745     2.799000     0.611476 77861.674807     0.318764            4            2 
  962.608716  2679.130490            1     0.988488    36.560967 000211@Extract/job020/Average/stack_0021_cor2.mrcs Average/stack_0021_cor2.mrc            1     2.917886     0.310351 18053.392578 16229.059570    -21.88892     0.000000     1.000000     0.000000           13   116.381339    93.955763     3.106490     3.106490     0.595052 77872.661735     0.233427            9            2 
 4695.652271  3688.695729            1     1.049315    -12.74644 000327@Extract/job020/Average/stack_0021_cor2.mrcs Average/stack_0021_cor2.mrc            1     2.917886     0.310351 18053.392578 16229.059570    -21.88892     0.000000     1.000000     0.000000           13     -9.50971    89.316184     1.166490     -3.83725     0.607400 77826.801758     0.171802            6            2 
 2446.956572  3777.391383            1     0.830732   -167.85761 000307@Extract/job020/Average/stack_0021_cor2.mrcs Average/stack_0021_cor2.mrc            1     2.917886     0.310351 18053.392578 16229.059570    -21.88892     0.000000     1.000000     0.000000           13    -99.57502    97.090290     2.799000     1.166490     0.604758 77894.242959     0.131071           20            2 
  339.130442   240.000005            1     0.599667   169.738259 000005@Extract/job020/Average/stack_0021_cor2.mrcs Average/stack_0021_cor2.mrc            1     2.917886     0.310351 18053.392578 16229.059570    -21.88892     0.000000     1.000000     0.000000           13   100.981843   101.321563     1.982745     -5.77725     0.605134 77881.225191     0.116162           14            1 
 3339.130504  1447.826117            1     0.698890    -45.89071 000108@Extract/job020/Average/stack_0021_cor2.mrcs Average/stack_0021_cor2.mrc            1     2.917886     0.310351 18053.392578 16229.059570    -21.88892     0.000000     1.000000     0.000000           13    -53.83994    94.483406     -4.96100     2.799000     0.604941 77839.732398     0.508131            4            1 
 4265.217480  2739.130492            1     0.704295   119.113178 000219@Extract/job020/Average/stack_0021_cor2.mrcs Average/stack_0021_cor2.mrc            1     2.917886     0.310351 18053.392578 16229.059570    -21.88892     0.000000     1.000000     0.000000           13   101.690336   101.924837     -5.46976     1.982745     0.608022 77897.900694     0.134392            9            2 
 1826.086994   297.391311            1     0.305139    50.397761 000008@Extract/job020/Average/stack_0021_cor2.mrcs Average/stack_0021_cor2.mrc            1     2.917886     0.310351 18053.392578 16229.059570    -21.88892     0.000000     1.000000     0.000000           13   153.673249   104.015594     -4.96100     -5.77725     0.609955 77895.695324     0.274103            5            1 
  187.826091  3065.217455            1     0.453464    65.664874 000262@Extract/job020/Average/stack_0021_cor2.mrcs Average/stack_0021_cor2.mrc            1     2.917886     0.310351 18053.392578 16229.059570    -21.88892     0.000000     1.000000     0.000000           13    -53.20434   103.554787     -7.71725     -3.83725     0.626758 77919.363079     0.303149            9            1 
 2765.217449   305.217398            1     0.869534    85.358388 000010@Extract/job020/Average/stack_0021_cor2.mrcs Average/stack_0021_cor2.mrc            1     2.917886     0.310351 18053.392578 16229.059570    -21.88892     0.000000     1.000000     0.000000           13   100.111598    82.732651     6.986490     0.042745     0.594147 77913.696124     0.357538            4            1 
 4583.478356   586.956534            1     1.045967   -136.16103 000030@Extract/job020/Average/stack_0021_cor2.mrcs Average/stack_0021_cor2.mrc            1     2.917886     0.310351 18053.392578 16229.059570    -21.88892     0.000000     1.000000     0.000000           13   152.861194    78.126060     -3.83725     -4.96100     0.603172 77867.187500     0.166092            4            1 
  482.608706   631.304361            1     0.556623    -45.88733 000039@Extract/job020/Average/stack_0021_cor2.mrcs Average/stack_0021_cor2.mrc            1     2.917886     0.310351 18053.392578 16229.059570    -21.88892     0.000000     1.000000     0.000000           13    -53.14094    95.087195     2.799000     -4.65351     0.604899 77926.861432     0.256650            5            1 
 4103.478346  1361.739159            1     0.828200   -105.89534 000096@Extract/job020/Average/stack_0021_cor2.mrcs Average/stack_0021_cor2.mrc            1     2.917886     0.310351 18053.392578 16229.059570    -21.88892     0.000000     1.000000     0.000000           13   101.635342    95.879539     5.862745     0.042745     0.599624 77902.283527     0.122547           13            1 
 1500.000031  1740.000036            1     0.859200    -31.93522 000141@Extract/job020/Average/stack_0021_cor2.mrcs Average/stack_0021_cor2.mrc            1     2.917886     0.310351 18053.392578 16229.059570    -21.88892     0.000000     1.000000     0.000000           13    -97.97235    75.445440     -4.65351     2.799000     0.600567 77863.010534     0.142774            4            1 
  821.739147  3036.521802            1     0.962442    -45.24369 000261@Extract/job020/Average/stack_0021_cor2.mrcs Average/stack_0021_cor2.mrc            1     2.917886     0.310351 18053.392578 16229.059570    -21.88892     0.000000     1.000000     0.000000           13   155.051977    97.918069     6.679000     -5.77725     0.606025 77848.142333     0.262789            3            1 
 2342.608744  3420.000071            1     0.846135   -178.39162 000287@Extract/job020/Average/stack_0021_cor2.mrcs Average/stack_0021_cor2.mrc            1     2.917886     0.310351 18053.392578 16229.059570    -21.88892     0.000000     1.000000     0.000000           13   157.802253    81.136731     -0.77351     -4.65351     0.592221 77870.946704     0.162338           20            1 
 2360.869614  3618.260945            1     0.977850    -83.40508 000306@Extract/job020/Average/stack_0021_cor2.mrcs Average/stack_0021_cor2.mrc            1     2.917886     0.310351 18053.392578 16229.059570    -21.88892     0.000000     1.000000     0.000000           13   105.842483    94.643510     5.046490     -1.08100     0.599300 77839.860915     0.362323            5            2 
 3688.695729   973.043498            1     1.125910   -167.15273 000060@Extract/job020/Average/stack_0021_cor2.mrcs Average/stack_0021_cor2.mrc            1     2.917886     0.310351 18053.392578 16229.059570    -21.88892     0.000000     1.000000     0.000000           13   159.273840   100.324325     -0.77351     -5.77725     0.601638 77861.414537     0.243493            6            2 
 2676.521795  3143.478326            1     0.653797   120.049826 000247@Extract/job020/Average/stack_0021_cor2.mrcs Average/stack_0021_cor2.mrc            1     2.917886     0.310351 18053.392578 16229.059570    -21.88892     0.000000     1.000000     0.000000           13   105.941165   105.576749     -4.65351     3.922745     0.601926 77913.813048     0.464198            3            2 
 3691.304424  3534.782682            1     0.614808   111.300740 000301@Extract/job020/Average/stack_0021_cor2.mrcs Average/stack_0021_cor2.mrc            1     2.917886     0.310351 18053.392578 16229.059570    -21.88892     0.000000     1.000000     0.000000           13   157.887792   105.235982     -6.59351     0.042745     0.608050 77895.846002     0.192301            3            2 
  399.130443  3341.739200            1     0.972651    54.425461 000276@Extract/job020/Average/stack_0021_cor2.mrcs Average/stack_0021_cor2.mrc            1     2.917886     0.310351 18053.392578 16229.059570    -21.88892     0.000000     1.000000     0.000000           13   103.107305   103.135665     5.046490     0.859000     0.596614 77926.806520     0.291023            7            1 
 5386.956633   153.913047            1     0.298911    98.493809 000004@Extract/job020/Average/stack_0021_cor2.mrcs Average/stack_0021_cor2.mrc            1     2.917886     0.310351 18053.392578 16229.059570    -21.88892     0.000000     1.000000     0.000000           13    -47.62717   111.088407     -2.71351     -5.77725     0.601694 77902.053502     0.437286            2            1 
 5285.217501   472.173923            1     0.420720    -24.39206 000026@Extract/job020/Average/stack_0021_cor2.mrcs Average/stack_0021_cor2.mrc            1     2.917886     0.310351 18053.392578 16229.059570    -21.88892     0.000000     1.000000     0.000000           13    -62.08964    71.398223     0.859000     -5.77725     0.603230 77903.230067     0.260437            5            2 
 5193.913151  1442.608726            1     0.333234   134.192809 000113@Extract/job020/Average/stack_0021_cor2.mrcs Average/stack_0021_cor2.mrc            1     2.917886     0.310351 18053.392578 16229.059570    -21.88892     0.000000     1.000000     0.000000           13    -36.36503   113.732530     -1.08100     -7.40976     0.617604 77795.453056     0.309209            5            2 
 3960.000082  1526.086988            1     0.557840    60.844151 000119@Extract/job020/Average/stack_0021_cor2.mrcs Average/stack_0021_cor2.mrc            1     2.917886     0.310351 18053.392578 16229.059570    -21.88892     0.000000     1.000000     0.000000           13    -82.16172   114.036491     -5.77725     -4.96100     0.594259 77860.980434     0.147461           15            2 
 2694.782665  1674.782643            1     0.819059     -2.15456 000123@Extract/job020/Average/stack_0021_cor2.mrcs Average/stack_0021_cor2.mrc            1     2.917886     0.310351 18053.392578 16229.059570    -21.88892     0.000000     1.000000     0.000000           13   159.994379   105.849929     0.042745     2.799000     0.603324 77867.099531     0.212287           10            2 
 2405.217441  2230.434829            1     0.486227    -58.99735 000189@Extract/job020/Average/stack_0021_cor2.mrcs Average/stack_0021_cor2.mrc            1     2.917886     0.310351 18053.392578 16229.059570    -21.88892     0.000000     1.000000     0.000000           13    -48.28933   105.436200     -3.83725     2.799000     0.609210 77910.594016     0.125227            8            2 
 4421.739222  3138.260935            1     0.486000    13.138946 000266@Extract/job020/Average/stack_0021_cor2.mrcs Average/stack_0021_cor2.mrc            1     2.917886     0.310351 18053.392578 16229.059570    -21.88892     0.000000     1.000000     0.000000           13    -57.20156    74.562237     -0.77351     -3.83725     0.599318 77846.064363     0.222215            8            1 
 3216.521806  3138.260935            1     0.576574   173.556776 000269@Extract/job020/Average/stack_0021_cor2.mrcs Average/stack_0021_cor2.mrc            1     2.917886     0.310351 18053.392578 16229.059570    -21.88892     0.000000     1.000000     0.000000           13    -39.84501   106.729691     -3.52976     5.046490     0.589789 77869.311014     0.308965            5            1 
 3391.304418  1570.434815            1     0.902729    -39.51352 000186@Extract/job020/Average/stack_0022_cor2.mrcs Average/stack_0022_cor2.mrc            1     2.668402     0.299329 18591.904297 16761.617188    -21.66292     0.000000     1.000000     0.000000           14    -77.37952    56.597038     5.862745     -1.89725     0.603746 77908.512249     0.135472           14            1 
  967.826107  2321.739179            1     1.177284    -66.55150 000275@Extract/job020/Average/stack_0022_cor2.mrcs Average/stack_0022_cor2.mrc            1     2.668402     0.299329 18591.904297 16761.617188    -21.66292     0.000000     1.000000     0.000000           14   115.544216    77.755820     -5.77725     -0.77351     0.605872 77950.953016     0.275103            8            1 
 1560.000032  1293.913070            1     0.435148   175.307546 000158@Extract/job020/Average/stack_0022_cor2.mrcs Average/stack_0022_cor2.mrc            1     2.668402     0.299329 18591.904297 16761.617188    -21.66292     0.000000     1.000000     0.000000           14    36.568244   139.342406     1.982745     0.042745     0.594026 77848.730035     0.469784            6            2 
 1181.739155  2454.782660            1     2.072202   -163.31066 000274@Extract/job020/Average/stack_0022_cor2.mrcs Average/stack_0022_cor2.mrc            1     2.668402     0.299329 18591.904297 16761.617188    -21.66292     0.000000     1.000000     0.000000           14    57.283744   172.248169     5.862745     -2.71351     0.604851 77905.471323     0.808294            3            2 
 5220.000108  1100.869588            1     1.953092    -46.85633 000139@Extract/job020/Average/stack_0022_cor2.mrcs Average/stack_0022_cor2.mrc            1     2.668402     0.299329 18591.904297 16761.617188    -21.66292     0.000000     1.000000     0.000000           14    -58.24790   169.296062     -3.83725     -4.65351     0.597393 77854.596063     0.547447            5            2 
 2089.565261  1132.173937            1     1.009443    -91.47082 000078@Extract/job020/Average/stack_0022_cor2.mrcs Average/stack_0022_cor2.mrc            1     2.668402     0.299329 18591.904297 16761.617188    -21.66292     0.000000     1.000000     0.000000           14   -126.69465   155.386439     5.862745     -2.71351     0.601787 77921.369590     0.253910            2            1 
 3127.826152   592.173925            1     1.499195     -8.59164 000058@Extract/job020/Average/stack_0022_cor2.mrcs Average/stack_0022_cor2.mrc            1     2.668402     0.299329 18591.904297 16761.617188    -21.66292     0.000000     1.000000     0.000000           14   143.716506    79.991139     -3.83725     2.290235     0.603829 77847.601360     0.114542           19            2 
 1014.782630  1072.173935            1     1.695920    54.389974 000106@Extract/job020/Average/stack_0022_cor2.mrcs Average/stack_0022_cor2.mrc            1     2.668402     0.299329 18591.904297 16761.617188    -21.66292     0.000000     1.000000     0.000000           14   112.083288    84.430085     -5.77725     -6.59351     0.605206 77816.778261     0.150986           10            2 
 1189.565242  1661.739165            1     1.715742   -151.19461 000194@Extract/job020/Average/stack_0022_cor2.mrcs Average/stack_0022_cor2.mrc            1     2.668402     0.299329 18591.904297 16761.617188    -21.66292     0.000000     1.000000     0.000000           14   156.416623    87.139265     1.982745     4.739000     0.599859 77904.966869     0.391875            5            1 
 2650.434838  2180.869610            1     2.116706    53.153656 000258@Extract/job020/Average/stack_0022_cor2.mrcs Average/stack_0022_cor2.mrc            1     2.668402     0.299329 18591.904297 16761.617188    -21.66292     0.000000     1.000000     0.000000           14    21.419389    88.095741     -6.59351     -3.83725     0.603889 77902.815081     0.182853           30            2 
 3000.000062  2366.087006            1     0.975584    -82.31555 000263@Extract/job020/Average/stack_0022_cor2.mrcs Average/stack_0022_cor2.mrc            1     2.668402     0.299329 18591.904297 16761.617188    -21.66292     0.000000     1.000000     0.000000           14    -32.73019    93.418622     3.922745     0.042745     0.593970 77896.028434     0.216330           13            1 
 3438.260941  2384.347876            1     1.531290   134.952642 000278@Extract/job020/Average/stack_0022_cor2.mrcs Average/stack_0022_cor2.mrc            1     2.668402     0.299329 18591.904297 16761.617188    -21.66292     0.000000     1.000000     0.000000           14    -84.75113    90.639578     -5.77725     3.106490     0.603938 77812.160341     0.437721            8            1 
 4210.434870   511.304358            1     1.878619    37.492089 000020@Extract/job020/Average/stack_0022_cor2.mrcs Average/stack_0022_cor2.mrc            1     2.668402     0.299329 18591.904297 16761.617188    -21.66292     0.000000     1.000000     0.000000           14    -66.47012    90.799305     -1.89725     -2.71351     0.598331 77847.316632     0.132874           13            1 
 4546.956616   318.260876            1     1.286342    -70.15659 000031@Extract/job020/Average/stack_0022_cor2.mrcs Average/stack_0022_cor2.mrc            1     2.668402     0.299329 18591.904297 16761.617188    -21.66292     0.000000     1.000000     0.000000           14    -36.18543    82.029519     4.739000     -2.71351     0.602169 77870.457035     0.227676            6            1 
 2290.434830   417.391313            1     1.477259    58.879184 000036@Extract/job020/Average/stack_0022_cor2.mrcs Average/stack_0022_cor2.mrc            1     2.668402     0.299329 18591.904297 16761.617188    -21.66292     0.000000     1.000000     0.000000           14   147.317323    96.146359     -4.96100     -3.83725     0.608521 77906.532009     0.279608            3            1 
 2040.000042   412.173922            1     1.699968    87.918491 000045@Extract/job020/Average/stack_0022_cor2.mrcs Average/stack_0022_cor2.mrc            1     2.668402     0.299329 18591.904297 16761.617188    -21.66292     0.000000     1.000000     0.000000           14   150.094435    88.956608     5.862745     -1.89725     0.608693 77896.755424     0.382126            6            1 
  555.652185   933.913063            1     2.178153    -14.97328 000088@Extract/job020/Average/stack_0022_cor2.mrcs Average/stack_0022_cor2.mrc            1     2.668402     0.299329 18591.904297 16761.617188    -21.66292     0.000000     1.000000     0.000000           14    -58.04167    92.060957     0.042745     -5.77725     0.593150 77913.373306     0.110222            9            1 
 1359.130463   946.956541            1     1.765107    99.484904 000094@Extract/job020/Average/stack_0022_cor2.mrcs Average/stack_0022_cor2.mrc            1     2.668402     0.299329 18591.904297 16761.617188    -21.66292     0.000000     1.000000     0.000000           14    -43.23993    86.790637     -5.77725     -1.89725     0.598789 77856.891249     0.391584            8            1 
  545.217403  1440.000030            1     1.609015   117.240637 000153@Extract/job020/Average/stack_0022_cor2.mrcs Average/stack_0022_cor2.mrc            1     2.668402     0.299329 18591.904297 16761.617188    -21.66292     0.000000     1.000000     0.000000           14    -52.35531    83.732802     -3.83725     1.166490     0.599177 77851.863837     0.256187            3            2 
 4236.521827  1275.652200            1     1.230906    -43.56335 000156@Extract/job020/Average/stack_0022_cor2.mrcs Average/stack_0022_cor2.mrc            1     2.668402     0.299329 18591.904297 16761.617188    -21.66292     0.000000     1.000000     0.000000           14     3.852441    98.299683     -5.77725     5.046490     0.598852 77858.791773     0.222471           13            1 
  412.173922  1985.217432            1     1.421120     2.859650 000225@Extract/job020/Average/stack_0022_cor2.mrcs Average/stack_0022_cor2.mrc            1     2.668402     0.299329 18591.904297 16761.617188    -21.66292     0.000000     1.000000     0.000000           14    97.406528    94.718272     1.166490     -4.65351     0.614944 77867.719081     0.216438            5            2 
 1906.956561  2616.521793            1     2.041403     -7.45192 000293@Extract/job020/Average/stack_0022_cor2.mrcs Average/stack_0022_cor2.mrc            1     2.668402     0.299329 18591.904297 16761.617188    -21.66292     0.000000     1.000000     0.000000           14    -53.80479    89.705165     -1.58976     -5.77725     0.601872 77850.836420     0.185273            8            2 
 5110.434889  3174.782675            1     1.616101   -166.81050 000360@Extract/job020/Average/stack_0022_cor2.mrcs Average/stack_0022_cor2.mrc            1     2.668402     0.299329 18591.904297 16761.617188    -21.66292     0.000000     1.000000     0.000000           14    -50.24305    83.146639     0.042745     1.982745     0.602810 77855.505992     0.276992            8            1 
 5376.521851  3526.956595            1     1.972483   -132.15917 000402@Extract/job020/Average/stack_0022_cor2.mrcs Average/stack_0022_cor2.mrc            1     2.668402     0.299329 18591.904297 16761.617188    -21.66292     0.000000     1.000000     0.000000           14   107.175852    86.268096     3.922745     3.106490     0.607147 77897.589350     0.284763           10            1 
 4917.391406  3380.869635            1     1.656030   -130.32184 000392@Extract/job020/Average/stack_0022_cor2.mrcs Average/stack_0022_cor2.mrc            1     2.668402     0.299329 18591.904297 16761.617188    -21.66292     0.000000     1.000000     0.000000           14    62.887722    87.254560     -3.83725     -5.77725     0.597864 77902.683921     0.138608           13            1 
 2253.913090  2340.000049            1     1.675437    -15.88439 000269@Extract/job020/Average/stack_0022_cor2.mrcs Average/stack_0022_cor2.mrc            1     2.668402     0.299329 18591.904297 16761.617188    -21.66292     0.000000     1.000000     0.000000           14    98.671883    79.119189     -3.83725     3.922745     0.602053 77890.401715     0.549057            8            2 
 1181.739155   735.652189            1     2.192855   -147.66174 000060@Extract/job020/Average/stack_0022_cor2.mrcs Average/stack_0022_cor2.mrc            1     2.668402     0.299329 18591.904297 16761.617188    -21.66292     0.000000     1.000000     0.000000           14    -55.21286   178.140703     2.799000     -1.08100     0.601556 77917.024675     0.496101            1            2 
 4750.434881  1223.478286            1     2.381290    -38.33924 000133@Extract/job020/Average/stack_0022_cor2.mrcs Average/stack_0022_cor2.mrc            1     2.668402     0.299329 18591.904297 16761.617188    -21.66292     0.000000     1.000000     0.000000           14   170.091441     9.003728     0.042745     1.982745     0.596866 77864.837909     0.658383            3            2 
 3172.173979  1930.434823            1     2.461005    -90.22469 000211@Extract/job020/Average/stack_0022_cor2.mrcs Average/stack_0022_cor2.mrc            1     2.668402     0.299329 18591.904297 16761.617188    -21.66292     0.000000     1.000000     0.000000           14    57.243918     3.913871     -1.08100     3.106490     0.610479 78022.187247     0.977856            2            1 
 1873.043517  2094.782652            1     1.915412   -132.11975 000253@Extract/job020/Average/stack_0022_cor2.mrcs Average/stack_0022_cor2.mrc            1     2.668402     0.299329 18591.904297 16761.617188    -21.66292     0.000000     1.000000     0.000000           14   132.707552     6.223385     3.106490     4.739000     0.604707 77845.259926     0.321098            2            2 
 4896.521841  2820.000058            1     1.861092   -166.91979 000311@Extract/job020/Average/stack_0022_cor2.mrcs Average/stack_0022_cor2.mrc            1     2.668402     0.299329 18591.904297 16761.617188    -21.66292     0.000000     1.000000     0.000000           14    -34.42107   175.314627     -7.71725     -0.77351     0.592586 77887.020487     0.401238            6            2 
 3975.652256  3399.130505            1     2.906454    -16.29419 000386@Extract/job020/Average/stack_0022_cor2.mrcs Average/stack_0022_cor2.mrc            1     2.668402     0.299329 18591.904297 16761.617188    -21.66292     0.000000     1.000000     0.000000           14    42.190141     5.493714     -1.89725     1.982745     0.613206 77975.832820     0.713083            3            1 
  375.652182  3631.304423            1     2.112483    -54.06759 000420@Extract/job020/Average/stack_0022_cor2.mrcs Average/stack_0022_cor2.mrc            1     2.668402     0.299329 18591.904297 16761.617188    -21.66292     0.000000     1.000000     0.000000           14    -69.61100   176.553118     -3.83725     -2.71351     0.604309 77900.950868     0.773565            3            2 
 2806.956580   748.695668            1     1.344892    -96.52779 000071@Extract/job020/Average/stack_0022_cor2.mrcs Average/stack_0022_cor2.mrc            1     2.668402     0.299329 18591.904297 16761.617188    -21.66292     0.000000     1.000000     0.000000           14    76.968477    89.524460     1.982745     -0.77351     0.605334 77869.365216     0.200603           11            2 
 2913.913104  2864.347885            1     0.644256    -60.09590 000333@Extract/job020/Average/stack_0022_cor2.mrcs Average/stack_0022_cor2.mrc            1     2.668402     0.299329 18591.904297 16761.617188    -21.66292     0.000000     1.000000     0.000000           14   137.561174   108.460776     -7.71725     0.859000     0.598212 77873.458492     0.280817            7            2 
  965.217411  2647.826142            1     0.991034   171.447959 000315@Extract/job020/Average/stack_0022_cor2.mrcs Average/stack_0022_cor2.mrc            1     2.668402     0.299329 18591.904297 16761.617188    -21.66292     0.000000     1.000000     0.000000           14   139.653468   106.566439     -1.08100     3.922745     0.602858 77886.243929     0.209050            3            2 
 3151.304413  2760.000057            1     0.990209    44.023740 000321@Extract/job020/Average/stack_0022_cor2.mrcs Average/stack_0022_cor2.mrc            1     2.668402     0.299329 18591.904297 16761.617188    -21.66292     0.000000     1.000000     0.000000           14   125.559380    99.296997     1.982745     2.799000     0.590953 77933.358408     0.242602            4            2 
 4085.217476   727.826102            1     1.953175   -155.70405 000018@Extract/job020/Average/stack_0022_cor2.mrcs Average/stack_0022_cor2.mrc            1     2.668402     0.299329 18591.904297 16761.617188    -21.66292     0.000000     1.000000     0.000000           14   131.795481    86.672794     1.982745     4.739000     0.598574 77840.952003     0.180891           16            2 
 4361.739221   341.739138            1     1.866255   106.878689 000021@Extract/job020/Average/stack_0022_cor2.mrcs Average/stack_0022_cor2.mrc            1     2.668402     0.299329 18591.904297 16761.617188    -21.66292     0.000000     1.000000     0.000000           14    64.401527   100.428215     -5.77725     0.042745     0.600986 77932.631339     0.102708           27            1 
 5360.869676   391.304356            1     1.530164    46.994716 000048@Extract/job020/Average/stack_0022_cor2.mrcs Average/stack_0022_cor2.mrc            1     2.668402     0.299329 18591.904297 16761.617188    -21.66292     0.000000     1.000000     0.000000           14    -41.84883    89.188842     -3.02100     -3.83725     0.589041 77854.000816     0.107524            7            2 
  313.043485  1622.608729            1     1.711409    61.769146 000181@Extract/job020/Average/stack_0022_cor2.mrcs Average/stack_0022_cor2.mrc            1     2.668402     0.299329 18591.904297 16761.617188    -21.66292     0.000000     1.000000     0.000000           14   136.030739    89.033707     3.922745     1.982745     0.587438 77877.616460     0.320405            4            1 
 2413.043528  1781.739167            1     1.678147   167.847246 000208@Extract/job020/Average/stack_0022_cor2.mrcs Average/stack_0022_cor2.mrc            1     2.668402     0.299329 18591.904297 16761.617188    -21.66292     0.000000     1.000000     0.000000           14    75.509830    83.554257     -1.89725     5.046490     0.594251 77805.394733     0.165728            9            1 
  357.391312  2188.695698            1     1.945851   163.045415 000220@Extract/job020/Average/stack_0022_cor2.mrcs Average/stack_0022_cor2.mrc            1     2.668402     0.299329 18591.904297 16761.617188    -21.66292     0.000000     1.000000     0.000000           14   131.827940    91.448974     3.106490     -7.40976     0.590022 77883.303275     0.250708            4            1 
  573.913055  2441.739181            1     1.305180    81.511373 000287@Extract/job020/Average/stack_0022_cor2.mrcs Average/stack_0022_cor2.mrc            1     2.668402     0.299329 18591.904297 16761.617188    -21.66292     0.000000     1.000000     0.000000           14    -80.61923   100.280116     -2.71351     -1.89725     0.600405 77861.987282     0.288230           11            1 
  453.913053  2856.521798            1     1.787997   -105.04793 000326@Extract/job020/Average/stack_0022_cor2.mrcs Average/stack_0022_cor2.mrc            1     2.668402     0.299329 18591.904297 16761.617188    -21.66292     0.000000     1.000000     0.000000           14    -85.45961    91.230124     5.046490     -0.77351     0.598665 77896.748320     0.207263           15            2 
 3751.304426  3062.608759            1     1.766804    61.806944 000347@Extract/job020/Average/stack_0022_cor2.mrcs Average/stack_0022_cor2.mrc            1     2.668402     0.299329 18591.904297 16761.617188    -21.66292     0.000000     1.000000     0.000000           14   130.463798    97.450407     -5.77725     -3.83725     0.594776 77873.037945     0.317197            5            1 
 1737.391340  3360.000070            1     1.796748   -157.54117 000378@Extract/job020/Average/stack_0022_cor2.mrcs Average/stack_0022_cor2.mrc            1     2.668402     0.299329 18591.904297 16761.617188    -21.66292     0.000000     1.000000     0.000000           14    -78.37538    85.319379     1.166490     6.679000     0.615242 77893.502667     0.154599           13            2 
  511.304358  3842.608775            1     1.493721   163.977510 000434@Extract/job020/Average/stack_0022_cor2.mrcs Average/stack_0022_cor2.mrc            1     2.668402     0.299329 18591.904297 16761.617188    -21.66292     0.000000     1.000000     0.000000           14   133.273990    97.431328     -0.77351     -5.77725     0.593008 77873.357872     0.350100            8            2 
 3234.782676  3900.000081            1     1.026843   112.380640 000440@Extract/job020/Average/stack_0022_cor2.mrcs Average/stack_0022_cor2.mrc            1     2.668402     0.299329 18591.904297 16761.617188    -21.66292     0.000000     1.000000     0.000000           14   138.908899    99.812910     3.922745     -0.77351     0.611782 77852.086758     0.212006            7            2 
 1116.521762   354.782616            1     1.752574    34.715550 000015@Extract/job020/Average/stack_0022_cor2.mrcs Average/stack_0022_cor2.mrc            1     2.668402     0.299329 18591.904297 16761.617188    -21.66292     0.000000     1.000000     0.000000           14   -121.28406    86.741505     -3.02100     -4.96100     0.595346 77958.089012     0.215068            5            1 
 4583.478356  1140.000024            1     2.329215    46.071518 000127@Extract/job020/Average/stack_0022_cor2.mrcs Average/stack_0022_cor2.mrc            1     2.668402     0.299329 18591.904297 16761.617188    -21.66292     0.000000     1.000000     0.000000           14    -39.75020    90.991987     3.106490     2.799000     0.600858 77836.142898     0.236143            4            2 
 4200.000087  3193.043544            1     1.742257    12.150212 000368@Extract/job020/Average/stack_0022_cor2.mrcs Average/stack_0022_cor2.mrc            1     2.668402     0.299329 18591.904297 16761.617188    -21.66292     0.000000     1.000000     0.000000           14    -73.58579   100.342148     -0.77351     -3.83725     0.600054 77852.242995     0.222993           25            1 
 1450.434813  1447.826117            1     2.015740   174.644020 000168@Extract/job020/Average/stack_0022_cor2.mrcs Average/stack_0022_cor2.mrc            1     2.668402     0.299329 18591.904297 16761.617188    -21.66292     0.000000     1.000000     0.000000           14    -22.16411    89.284040     -0.77351     4.739000     0.602696 77899.220383     0.203523           14            2 
 1353.913072  2050.434825            1     2.075974    79.815926 000241@Extract/job020/Average/stack_0022_cor2.mrcs Average/stack_0022_cor2.mrc            1     2.668402     0.299329 18591.904297 16761.617188    -21.66292     0.000000     1.000000     0.000000           14    -40.47112    93.974277     -5.77725     -3.83725     0.599289 77928.450103     0.202866           10            1 
 1267.826113  2587.826141            1     2.053553   -135.00023 000271@Extract/job020/Average/stack_0022_cor2.mrcs Average/stack_0022_cor2.mrc            1     2.668402     0.299329 18591.904297 16761.617188    -21.66292     0.000000     1.000000     0.000000           14    -64.36561    91.413598     1.982745     3.922745     0.601806 77903.880161     0.241062           16            1 
 4202.608783  3639.130510            1     2.549506   179.957016 000414@Extract/job020/Average/stack_0022_cor2.mrcs Average/stack_0022_cor2.mrc            1     2.668402     0.299329 18591.904297 16761.617188    -21.66292     0.000000     1.000000     0.000000           14    -98.78103    86.930697     -1.89725     -7.71725     0.624535 77999.102091     0.199841           20            2 
  618.260882  3375.652244            1     1.547366     5.592487 000388@Extract/job020/Average/stack_0022_cor2.mrcs Average/stack_0022_cor2.mrc            1     2.668402     0.299329 18591.904297 16761.617188    -21.66292     0.000000     1.000000     0.000000           14    -73.55362    96.721962     -1.89725     -6.59351     0.609164 77900.642322     0.246831           18            2 
 5415.652286  3271.304416            1     1.235903    -55.55022 000361@Extract/job020/Average/stack_0022_cor2.mrcs Average/stack_0022_cor2.mrc            1     2.668402     0.299329 18591.904297 16761.617188    -21.66292     0.000000     1.000000     0.000000           14   154.284726    81.752713     3.922745     -3.83725     0.606575 77888.197309     0.173835           24            2 
 4296.521828  2154.782653            1     1.365202    88.154359 000235@Extract/job020/Average/stack_0022_cor2.mrcs Average/stack_0022_cor2.mrc            1     2.668402     0.299329 18591.904297 16761.617188    -21.66292     0.000000     1.000000     0.000000           14    -57.35220    93.858843     -4.96100     -3.83725     0.588502 77826.261984     0.130024            5            2 
 2535.652226  2647.826142            1     1.596503   -124.96093 000303@Extract/job020/Average/stack_0022_cor2.mrcs Average/stack_0022_cor2.mrc            1     2.668402     0.299329 18591.904297 16761.617188    -21.66292     0.000000     1.000000     0.000000           14   158.512496    82.940249     -3.83725     -4.65351     0.585947 77835.045133     0.359424            7            1 
 5475.652287  3905.217472            1     1.876743    -22.73994 000437@Extract/job020/Average/stack_0022_cor2.mrcs Average/stack_0022_cor2.mrc            1     2.668402     0.299329 18591.904297 16761.617188    -21.66292     0.000000     1.000000     0.000000           14   154.308861    87.744594     -2.71351     1.982745     0.589133 77816.159493     0.323741            2            2 
 3219.130502  3007.826149            1     1.746687    16.917297 000320@Extract/job020/Average/stack_0022_cor2.mrcs Average/stack_0022_cor2.mrc            1     2.668402     0.299329 18591.904297 16761.617188    -21.66292     0.000000     1.000000     0.000000           14   105.198762   101.284356     0.042745     5.046490     0.609062 77888.206158     0.160874            8            1 
  829.565235  2133.913088            1     0.921283    97.316631 000244@Extract/job020/Average/stack_0022_cor2.mrcs Average/stack_0022_cor2.mrc            1     2.668402     0.299329 18591.904297 16761.617188    -21.66292     0.000000     1.000000     0.000000           14   149.495103   110.298839     -7.71725     0.042745     0.607399 77917.555597     0.273838            6            1 
 1320.000027  3740.869643            1     1.334496   -151.98451 000422@Extract/job020/Average/stack_0022_cor2.mrcs Average/stack_0022_cor2.mrc            1     2.668402     0.299329 18591.904297 16761.617188    -21.66292     0.000000     1.000000     0.000000           14   139.669904   109.079848     1.166490     -6.59351     0.603200 77936.328860     0.338043            5            1 
 4953.913146  1166.086981            1     1.309245    98.519169 000142@Extract/job020/Average/stack_0022_cor2.mrcs Average/stack_0022_cor2.mrc            1     2.668402     0.299329 18591.904297 16761.617188    -21.66292     0.000000     1.000000     0.000000           14    -46.84652   100.550905     -4.65351     -0.77351     0.599668 77855.449935     0.174661            4            2 
 4591.304443  1377.391333            1     0.980539    94.728921 000128@Extract/job020/Average/stack_0022_cor2.mrcs Average/stack_0022_cor2.mrc            1     2.668402     0.299329 18591.904297 16761.617188    -21.66292     0.000000     1.000000     0.000000           14    75.466552    78.718881     0.859000     0.042745     0.588955 77864.803852     0.156980            4            1 
  829.565235  1348.695680            1     1.450768   165.236095 000159@Extract/job020/Average/stack_0022_cor2.mrcs Average/stack_0022_cor2.mrc            1     2.668402     0.299329 18591.904297 16761.617188    -21.66292     0.000000     1.000000     0.000000           14    -25.72519   100.664471     -3.02100     1.982745     0.588196 77830.500679     0.093311            5            2 
  172.173917  2000.869607            1     1.682716    21.641365 000221@Extract/job020/Average/stack_0022_cor2.mrcs Average/stack_0022_cor2.mrc            1     2.668402     0.299329 18591.904297 16761.617188    -21.66292     0.000000     1.000000     0.000000           14    -47.41612    80.752668     0.859000     5.046490     0.603465 77868.281786     0.278961            3            2 
 2752.173970  2827.826146            1     1.761083   -146.19112 000332@Extract/job020/Average/stack_0022_cor2.mrcs Average/stack_0022_cor2.mrc            1     2.668402     0.299329 18591.904297 16761.617188    -21.66292     0.000000     1.000000     0.000000           14    -50.20819    78.302818     1.166490     1.166490     0.601171 77882.816362     0.220140           20            2 
 2144.347871   980.869586            1     1.512307   -115.74825 000076@Extract/job020/Average/stack_0022_cor2.mrcs Average/stack_0022_cor2.mrc            1     2.668402     0.299329 18591.904297 16761.617188    -21.66292     0.000000     1.000000     0.000000           14    31.562310   172.400843     0.859000     -4.96100     0.596432 77962.857077     0.156183            5            1 
 4987.826190  1562.608728            1     2.113447    -22.16027 000179@Extract/job020/Average/stack_0022_cor2.mrcs Average/stack_0022_cor2.mrc            1     2.668402     0.299329 18591.904297 16761.617188    -21.66292     0.000000     1.000000     0.000000           14    -27.50369   167.272879     1.982745     0.042745     0.606905 77886.373733     0.318167            7            1 
 4557.391399  2418.260920            1     1.360422    40.818787 000281@Extract/job020/Average/stack_0022_cor2.mrcs Average/stack_0022_cor2.mrc            1     2.668402     0.299329 18591.904297 16761.617188    -21.66292     0.000000     1.000000     0.000000           14   144.160024   161.232940     5.046490     -4.65351     0.606946 77871.335722     0.310632           10            2 
  673.043492   774.782625            1     0.633477   -179.99534 000089@Extract/job020/Average/stack_0022_cor2.mrcs Average/stack_0022_cor2.mrc            1     2.668402     0.299329 18591.904297 16761.617188    -21.66292     0.000000     1.000000     0.000000           14    -58.16805   107.852462     -3.83725     4.739000     0.601986 77943.344318     0.623745            4            1 
 1643.478295   399.130443            1     1.250516     0.903944 000038@Extract/job020/Average/stack_0022_cor2.mrcs Average/stack_0022_cor2.mrc            1     2.668402     0.299329 18591.904297 16761.617188    -21.66292     0.000000     1.000000     0.000000           14    53.208601   109.153789     0.042745     -4.65351     0.607130 77894.774412     0.248298           15            1 
 2152.173958  2890.434843            1     0.423859    -13.08282 000339@Extract/job020/Average/stack_0022_cor2.mrcs Average/stack_0022_cor2.mrc            1     2.668402     0.299329 18591.904297 16761.617188    -21.66292     0.000000     1.000000     0.000000           14    -50.43577   109.797941     0.859000     -3.83725     0.602455 77897.973555     0.279578            3            1 
 2820.000058  3130.434848            1     1.054993   123.692005 000355@Extract/job020/Average/stack_0022_cor2.mrcs Average/stack_0022_cor2.mrc            1     2.668402     0.299329 18591.904297 16761.617188    -21.66292     0.000000     1.000000     0.000000           14   128.939118    80.688660     5.862745     -3.83725     0.590470 77838.781850     0.250980           10            2 
  957.391324  3832.173992            1     1.492575   109.833018 000429@Extract/job020/Average/stack_0022_cor2.mrcs Average/stack_0022_cor2.mrc            1     2.668402     0.299329 18591.904297 16761.617188    -21.66292     0.000000     1.000000     0.000000           14    -37.00490   103.046532     -7.71725     1.166490     0.598341 77944.984962     0.125030           16            2 
 2019.130477   910.434801            1     0.602759    42.097727 000079@Extract/job020/Average/stack_0022_cor2.mrcs Average/stack_0022_cor2.mrc            1     2.668402     0.299329 18591.904297 16761.617188    -21.66292     0.000000     1.000000     0.000000           14    -88.47068   112.034401     -4.65351     3.106490     0.608939 77982.896308     0.157170           12            2 
 1252.173939   211.304352            1     1.007230   -178.91698 000002@Extract/job020/Average/stack_0023_cor2.mrcs Average/stack_0023_cor2.mrc            1     2.610182     0.318798 18599.314453 16753.238281    -21.43026     0.000000     1.000000     0.000000           15    -37.00490   103.046532     -1.08100     3.922745     0.595685 77846.845102     0.202997            6            2 
 1166.086981   586.956534            1     0.560455   133.148459 000100@Extract/job020/Average/stack_0023_cor2.mrcs Average/stack_0023_cor2.mrc            1     2.610182     0.318798 18599.314453 16753.238281    -21.43026     0.000000     1.000000     0.000000           15    -56.52422    77.645730     5.046490     -7.71725     0.621210 78039.697268     0.459805            7            1 
 1489.565248  1935.652214            1     0.646225    69.595732 000251@Extract/job020/Average/stack_0023_cor2.mrcs Average/stack_0023_cor2.mrc            1     2.610182     0.318798 18599.314453 16753.238281    -21.43026     0.000000     1.000000     0.000000           15    -27.02568    75.364232     -9.34976     -6.59351     0.603220 77893.935167     0.286169            5            2 
  177.391308  2126.087001            1     0.398539    85.387161 000285@Extract/job020/Average/stack_0023_cor2.mrcs Average/stack_0023_cor2.mrc            1     2.610182     0.318798 18599.314453 16753.238281    -21.43026     0.000000     1.000000     0.000000           15    85.944179    71.830573     6.679000     -0.77351     0.599485 77934.743474     0.144052           17            1 
 1166.086981  1411.304377            1     0.784090    11.296158 000198@Extract/job020/Average/stack_0023_cor2.mrcs Average/stack_0023_cor2.mrc            1     2.610182     0.318798 18599.314453 16753.238281    -21.43026     0.000000     1.000000     0.000000           15   -135.27444   164.236364     -0.77351     -2.71351     0.598806 77880.738082     0.364185           12            1 
 4338.260960   459.130444            1     1.158364    75.944451 000123@Extract/job020/Average/stack_0023_cor2.mrcs Average/stack_0023_cor2.mrc            1     2.610182     0.318798 18599.314453 16753.238281    -21.43026     0.000000     1.000000     0.000000           15    -62.28019    94.418390     -5.77725     -2.71351     0.606488 77858.555158     0.440762            9            2 
 3673.043554  1442.608726            1     1.130617   160.356169 000223@Extract/job020/Average/stack_0023_cor2.mrcs Average/stack_0023_cor2.mrc            1     2.610182     0.318798 18599.314453 16753.238281    -21.43026     0.000000     1.000000     0.000000           15    81.229676    94.265277     1.982745     -6.59351     0.600423 77942.890039     0.178275            7            1 
 4168.695739  1953.913084            1     1.026550    64.637923 000261@Extract/job020/Average/stack_0023_cor2.mrcs Average/stack_0023_cor2.mrc            1     2.610182     0.318798 18599.314453 16753.238281    -21.43026     0.000000     1.000000     0.000000           15    -86.88744    93.606912     1.166490     -0.77351     0.603517 77861.077530     0.157617           13            2 
 2937.391365  2882.608755            1     0.832870    -66.56059 000290@Extract/job020/Average/stack_0023_cor2.mrcs Average/stack_0023_cor2.mrc            1     2.610182     0.318798 18599.314453 16753.238281    -21.43026     0.000000     1.000000     0.000000           15    -63.67704    93.211033     8.926490     -2.71351     0.612061 77898.795113     0.262420           15            1 
  234.782614   550.434794            1     1.180318    -47.07577 000136@Extract/job020/Average/stack_0023_cor2.mrcs Average/stack_0023_cor2.mrc            1     2.610182     0.318798 18599.314453 16753.238281    -21.43026     0.000000     1.000000     0.000000           15   149.382862    87.168706     3.922745     -5.77725     0.597736 77941.842697     0.220644            6            1 
 1800.000037   933.913063            1     1.551879   -171.61163 000166@Extract/job020/Average/stack_0023_cor2.mrcs Average/stack_0023_cor2.mrc            1     2.610182     0.318798 18599.314453 16753.238281    -21.43026     0.000000     1.000000     0.000000           15    -96.63366    82.754484     0.042745     3.106490     0.616426 77987.424656     0.187241           12            1 
 1959.130475  1526.086988            1     1.238350     -1.14777 000218@Extract/job020/Average/stack_0023_cor2.mrcs Average/stack_0023_cor2.mrc            1     2.610182     0.318798 18599.314453 16753.238281    -21.43026     0.000000     1.000000     0.000000           15   150.832617    96.730943     -1.89725     3.106490     0.608301 77897.933836     0.299503            5            2 
 4638.260966  1523.478292            1     1.086468   131.185418 000224@Extract/job020/Average/stack_0023_cor2.mrcs Average/stack_0023_cor2.mrc            1     2.610182     0.318798 18599.314453 16753.238281    -21.43026     0.000000     1.000000     0.000000           15    -90.24275    76.130599     3.922745     -4.65351     0.606013 77822.825732     0.153741            9            1 
 2749.565274  1805.217429            1     1.457280    -66.74718 000242@Extract/job020/Average/stack_0023_cor2.mrcs Average/stack_0023_cor2.mrc            1     2.610182     0.318798 18599.314453 16753.238281    -21.43026     0.000000     1.000000     0.000000           15   147.299412    92.552317     -2.71351     0.042745     0.602844 77918.238146     0.369142            3            2 
 4304.347915  2924.347887            1     1.132803    -31.92454 000357@Extract/job020/Average/stack_0023_cor2.mrcs Average/stack_0023_cor2.mrc            1     2.610182     0.318798 18599.314453 16753.238281    -21.43026     0.000000     1.000000     0.000000           15    -89.64583    87.610408     -2.71351     1.982745     0.591181 77837.476813     0.109976           15            1 
  365.217399  3049.565281            1     1.287407    20.584316 000358@Extract/job020/Average/stack_0023_cor2.mrcs Average/stack_0023_cor2.mrc            1     2.610182     0.318798 18599.314453 16753.238281    -21.43026     0.000000     1.000000     0.000000           15   -100.24042    92.888958     -1.89725     -5.46976     0.591043 77924.166550     0.246806           11            1 
 2407.826137  3044.347889            1     1.556730     -2.01162 000367@Extract/job020/Average/stack_0023_cor2.mrcs Average/stack_0023_cor2.mrc            1     2.610182     0.318798 18599.314453 16753.238281    -21.43026     0.000000     1.000000     0.000000           15   140.997932    96.781404     -0.77351     -9.65725     0.602709 77950.763953     0.251675           18            1 
 1390.434811  3563.478335            1     1.195476    44.640165 000398@Extract/job020/Average/stack_0023_cor2.mrcs Average/stack_0023_cor2.mrc            1     2.610182     0.318798 18599.314453 16753.238281    -21.43026     0.000000     1.000000     0.000000           15   168.382361    91.284515     -3.83725     -5.77725     0.607307 77865.835475     0.224380            5            2 
  686.086971  3623.478336            1     1.361223   137.285009 000407@Extract/job020/Average/stack_0023_cor2.mrcs Average/stack_0023_cor2.mrc            1     2.610182     0.318798 18599.314453 16753.238281    -21.43026     0.000000     1.000000     0.000000           15     -5.99521    89.917660     -1.58976     -1.08100     0.596822 77918.894697     0.112115            7            1 
 1706.086992  3793.043557            1     1.338179    65.429597 000425@Extract/job020/Average/stack_0023_cor2.mrcs Average/stack_0023_cor2.mrc            1     2.610182     0.318798 18599.314453 16753.238281    -21.43026     0.000000     1.000000     0.000000           15   148.705127    92.545485     4.739000     3.106490     0.607356 77895.454239     0.231076            4            2 
 4732.174011  3889.565298            1     1.284504    87.940123 000439@Extract/job020/Average/stack_0023_cor2.mrcs Average/stack_0023_cor2.mrc            1     2.610182     0.318798 18599.314453 16753.238281    -21.43026     0.000000     1.000000     0.000000           15   147.293487    91.357610     3.106490     -0.77351     0.598005 77880.105072     0.259635            6            1
[truncated: 32,658,699 more chars]
