# Supplementary material for: Functionalized graphene grids with various charges for single-particle cryo-EM
Source: Nat Commun. 2022 Nov 7;13:6718. doi: 10.1038/s41467-022-34579-w (PMC9640669; doi:10.1038/s41467-022-34579-w)
Supplement: Supplementary file 3 — Source Data [file 41467_2022_34579_MOESM3_ESM.zip › Source Data/figure3f.star]

data_

loop_ 
_rlnCoordinateX #1 
_rlnCoordinateY #2 
_rlnClassNumber #3 
_rlnAutopickFigureOfMerit #4 
_rlnAnglePsi #5 
_rlnImageName #6 
_rlnMicrographName #7 
_rlnOpticsGroup #8 
_rlnCtfMaxResolution #9 
_rlnCtfFigureOfMerit #10 
_rlnDefocusU #11 
_rlnDefocusV #12 
_rlnDefocusAngle #13 
_rlnCtfBfactor #14 
_rlnCtfScalefactor #15 
_rlnPhaseShift #16 
_rlnGroupNumber #17 
_rlnAngleRot #18 
_rlnAngleTilt #19 
_rlnOriginXAngst #20 
_rlnOriginYAngst #21 
_rlnNormCorrection #22 
_rlnLogLikeliContribution #23 
_rlnMaxValueProbDistribution #24 
_rlnNrOfSignificantSamples #25 
_rlnRandomSubset #26 
 2754.923077   676.415385            1     2.587687   -109.74202 000001@Extract/job031/Micrographs/stack_0100_SumCorr2_DW.mrcs Micrographs/stack_0100_SumCorr2_DW.mrc            1     4.069773     0.046609 22749.306641 22640.824219    81.215942     0.000000     1.000000     0.000000            1    86.266097    14.702019     0.336415     0.705350     0.620730 2.802270e+05     0.313380           12            1 
 3858.692308   920.600000            1     2.290391   -169.71536 000002@Extract/job031/Micrographs/stack_0100_SumCorr2_DW.mrcs Micrographs/stack_0100_SumCorr2_DW.mrc            1     4.069773     0.046609 22749.306641 22640.824219    81.215942     0.000000     1.000000     0.000000            1    74.460480    20.050650     0.336415     0.336415     0.582020 2.853995e+05     0.248734           18            1 
 3296.430769  1331.200000            1     3.710977   -177.32162 000003@Extract/job031/Micrographs/stack_0100_SumCorr2_DW.mrcs Micrographs/stack_0100_SumCorr2_DW.mrc            1     4.069773     0.046609 22749.306641 22640.824219    81.215942     0.000000     1.000000     0.000000            1   104.341331    14.446644     0.336415     0.705350     0.621778 2.890753e+05     0.191939           22            1 
 1919.969231  1954.476923            1     2.945611    -36.54302 000004@Extract/job031/Micrographs/stack_0100_SumCorr2_DW.mrcs Micrographs/stack_0100_SumCorr2_DW.mrc            1     4.069773     0.046609 22749.306641 22640.824219    81.215942     0.000000     1.000000     0.000000            1   105.011129    13.699620     0.336415     0.705350     0.605151 2.845455e+05     0.238028            7            2 
 1881.584615  2226.292308            1     3.563486    -61.43280 000005@Extract/job031/Micrographs/stack_0100_SumCorr2_DW.mrcs Micrographs/stack_0100_SumCorr2_DW.mrc            1     4.069773     0.046609 22749.306641 22640.824219    81.215942     0.000000     1.000000     0.000000            1    65.382264    15.730918     0.705350     0.705350     0.591377 2.853896e+05     0.195401            8            1 
 3259.046154  2529.492308            1     2.605048    -28.61131 000006@Extract/job031/Micrographs/stack_0100_SumCorr2_DW.mrcs Micrographs/stack_0100_SumCorr2_DW.mrc            1     4.069773     0.046609 22749.306641 22640.824219    81.215942     0.000000     1.000000     0.000000            1    98.744548    16.741278     0.336415     0.336415     0.568228 2.863019e+05     0.337687           11            1 
 2302.061538  2614.138462            1     2.794239    -41.61039 000007@Extract/job031/Micrographs/stack_0100_SumCorr2_DW.mrcs Micrographs/stack_0100_SumCorr2_DW.mrc            1     4.069773     0.046609 22749.306641 22640.824219    81.215942     0.000000     1.000000     0.000000            1    73.798458    11.929706     0.705350     0.705350     0.615111 2.866905e+05     0.253410           15            2 
  975.738462  2803.184615            1     2.469311    85.525479 000008@Extract/job031/Micrographs/stack_0100_SumCorr2_DW.mrcs Micrographs/stack_0100_SumCorr2_DW.mrc            1     4.069773     0.046609 22749.306641 22640.824219    81.215942     0.000000     1.000000     0.000000            1    80.211748    18.486175     -0.19571     0.336415     0.595124 2.854010e+05     0.062689           23            1 
 2177.030769  3075.876923            1     2.851815   108.658630 000009@Extract/job031/Micrographs/stack_0100_SumCorr2_DW.mrcs Micrographs/stack_0100_SumCorr2_DW.mrc            1     4.069773     0.046609 22749.306641 22640.824219    81.215942     0.000000     1.000000     0.000000            1    91.090864    21.301925     0.705350     0.705350     0.601930 2.835206e+05     0.183636           17            2 
 1592.138462  3226.538462            1     2.916514    -15.06234 000010@Extract/job031/Micrographs/stack_0100_SumCorr2_DW.mrcs Micrographs/stack_0100_SumCorr2_DW.mrc            1     4.069773     0.046609 22749.306641 22640.824219    81.215942     0.000000     1.000000     0.000000            1   109.826991    13.634772     0.336415     0.705350     0.620065 2.845282e+05     0.191370           22            1 
 1511.369231   582.892308            1     2.317238    25.959754 000011@Extract/job031/Micrographs/stack_0100_SumCorr2_DW.mrcs Micrographs/stack_0100_SumCorr2_DW.mrc            1     4.069773     0.046609 22749.306641 22640.824219    81.215942     0.000000     1.000000     0.000000            1    66.782923    11.289618     0.705350     0.705350     0.608103 2.811208e+05     0.110626           23            2 
 1750.676923   488.369231            1     2.583553    -42.80207 000012@Extract/job031/Micrographs/stack_0100_SumCorr2_DW.mrcs Micrographs/stack_0100_SumCorr2_DW.mrc            1     4.069773     0.046609 22749.306641 22640.824219    81.215942     0.000000     1.000000     0.000000            1   106.335676    85.000301     0.336415     0.336415     0.619236 2.814478e+05     0.071831           54            1 
 1589.138462  2901.707692            1     1.868745   -112.18485 000013@Extract/job031/Micrographs/stack_0100_SumCorr2_DW.mrcs Micrographs/stack_0100_SumCorr2_DW.mrc            1     4.069773     0.046609 22749.306641 22640.824219    81.215942     0.000000     1.000000     0.000000            1   109.794496    80.743620     0.336415     0.336415     0.598969 2.841157e+05     0.123731           28            2 
 1805.815385  3207.907692            1     2.124253    33.123684 000014@Extract/job031/Micrographs/stack_0100_SumCorr2_DW.mrcs Micrographs/stack_0100_SumCorr2_DW.mrc            1     4.069773     0.046609 22749.306641 22640.824219    81.215942     0.000000     1.000000     0.000000            1   109.148916    84.961855     0.336415     0.336415     0.615625 2.846423e+05     0.220935           14            2 
 3468.846154  3584.000000            1     2.618450   152.166371 000015@Extract/job031/Micrographs/stack_0100_SumCorr2_DW.mrcs Micrographs/stack_0100_SumCorr2_DW.mrc            1     4.069773     0.046609 22749.306641 22640.824219    81.215942     0.000000     1.000000     0.000000            1   112.705508    87.903825     0.336415     0.336415     0.592499 2.805908e+05     0.167550           22            2 
 2587.630769   321.953846            1     1.876374   -155.26638 000016@Extract/job031/Micrographs/stack_0100_SumCorr2_DW.mrcs Micrographs/stack_0100_SumCorr2_DW.mrc            1     4.069773     0.046609 22749.306641 22640.824219    81.215942     0.000000     1.000000     0.000000            1    89.407640    81.633764     0.336415     0.336415     0.585675 2.782947e+05     0.060635           47            1 
 2583.630769   950.230769            1     2.331046   116.583068 000017@Extract/job031/Micrographs/stack_0100_SumCorr2_DW.mrcs Micrographs/stack_0100_SumCorr2_DW.mrc            1     4.069773     0.046609 22749.306641 22640.824219    81.215942     0.000000     1.000000     0.000000            1   104.200588    83.230261     0.336415     0.336415     0.608151 2.831462e+05     0.047794           22            2 
 1222.923077  1588.261538            1     2.525136     1.264769 000018@Extract/job031/Micrographs/stack_0100_SumCorr2_DW.mrcs Micrographs/stack_0100_SumCorr2_DW.mrc            1     4.069773     0.046609 22749.306641 22640.824219    81.215942     0.000000     1.000000     0.000000            1    76.823530    86.614358     0.336415     0.336415     0.618613 2.822605e+05     0.182989           22            2 
 1865.830769  1465.107692            1     1.978899    -86.90256 000019@Extract/job031/Micrographs/stack_0100_SumCorr2_DW.mrcs Micrographs/stack_0100_SumCorr2_DW.mrc            1     4.069773     0.046609 22749.306641 22640.824219    81.215942     0.000000     1.000000     0.000000            1   116.103327    78.842437     0.705350     0.336415     0.590272 2.830928e+05     0.073421           18            1 
 1486.738462  1459.107692            1     2.182182     -0.60111 000020@Extract/job031/Micrographs/stack_0100_SumCorr2_DW.mrcs Micrographs/stack_0100_SumCorr2_DW.mrc            1     4.069773     0.046609 22749.306641 22640.824219    81.215942     0.000000     1.000000     0.000000            1   103.488760    82.638946     -0.93358     0.336415     0.606374 2.816841e+05     0.119345           14            2 
  875.338462  2872.200000            1     1.981516    65.971614 000021@Extract/job031/Micrographs/stack_0100_SumCorr2_DW.mrcs Micrographs/stack_0100_SumCorr2_DW.mrc            1     4.069773     0.046609 22749.306641 22640.824219    81.215942     0.000000     1.000000     0.000000            1    97.896994    85.118427     0.336415     0.336415     0.607095 2.856021e+05     0.210536           44            1 
 1997.861538  3305.430769            1     1.676099   134.425610 000022@Extract/job031/Micrographs/stack_0100_SumCorr2_DW.mrcs Micrographs/stack_0100_SumCorr2_DW.mrc            1     4.069773     0.046609 22749.306641 22640.824219    81.215942     0.000000     1.000000     0.000000            1    91.490149    79.789435     0.705350     0.705350     0.598346 2.843107e+05     0.091911           12            2 
 2497.984615  3295.553846            1     1.574868    56.565149 000023@Extract/job031/Micrographs/stack_0100_SumCorr2_DW.mrcs Micrographs/stack_0100_SumCorr2_DW.mrc            1     4.069773     0.046609 22749.306641 22640.824219    81.215942     0.000000     1.000000     0.000000            1   109.794496    80.743620     0.336415     -0.19571     0.582335 2.817399e+05     0.068756           30            2 
  937.353846  3829.184615            1     1.948876   175.635238 000024@Extract/job031/Micrographs/stack_0100_SumCorr2_DW.mrcs Micrographs/stack_0100_SumCorr2_DW.mrc            1     4.069773     0.046609 22749.306641 22640.824219    81.215942     0.000000     1.000000     0.000000            1   107.014022    83.191406     0.336415     0.336415     0.593952 2.826884e+05     0.187607           20            1 
 3438.338462  2034.246154            1     2.076995    59.395176 000025@Extract/job031/Micrographs/stack_0100_SumCorr2_DW.mrcs Micrographs/stack_0100_SumCorr2_DW.mrc            1     4.069773     0.046609 22749.306641 22640.824219    81.215942     0.000000     1.000000     0.000000            1    78.990809    90.764737     0.336415     0.705350     0.604774 2.886864e+05     0.191135           20            1 
 1322.323077  2255.800000            1     2.324447   132.517817 000026@Extract/job031/Micrographs/stack_0100_SumCorr2_DW.mrcs Micrographs/stack_0100_SumCorr2_DW.mrc            1     4.069773     0.046609 22749.306641 22640.824219    81.215942     0.000000     1.000000     0.000000            1   105.590380    82.007766     0.336415     0.705350     0.617488 2.863343e+05     0.097366           23            1 
 3703.153846  3394.076923            1     1.995904   159.734646 000027@Extract/job031/Micrographs/stack_0100_SumCorr2_DW.mrcs Micrographs/stack_0100_SumCorr2_DW.mrc            1     4.069773     0.046609 22749.306641 22640.824219    81.215942     0.000000     1.000000     0.000000            1    92.914127    80.979838     -0.19571     0.336415     0.585248 2.797922e+05     0.141404           11            1 
 3023.738462  3529.861538            1     1.729464   124.095566 000028@Extract/job031/Micrographs/stack_0100_SumCorr2_DW.mrcs Micrographs/stack_0100_SumCorr2_DW.mrc            1     4.069773     0.046609 22749.306641 22640.824219    81.215942     0.000000     1.000000     0.000000            1    83.852968    86.515622     0.336415     0.705350     0.595159 2.807820e+05     0.121405           45            1 
 3943.461538   798.569231            1     1.606116    53.801327 000029@Extract/job031/Micrographs/stack_0100_SumCorr2_DW.mrcs Micrographs/stack_0100_SumCorr2_DW.mrc            1     4.069773     0.046609 22749.306641 22640.824219    81.215942     0.000000     1.000000     0.000000            1    93.590510    79.152367     0.336415     0.336415     0.611109 2.866443e+05     0.142516           21            1 
 1497.615385  2005.615385            1     2.136919   -168.39756 000030@Extract/job031/Micrographs/stack_0100_SumCorr2_DW.mrcs Micrographs/stack_0100_SumCorr2_DW.mrc            1     4.069773     0.046609 22749.306641 22640.824219    81.215942     0.000000     1.000000     0.000000            1    80.937668    79.332507     0.705350     0.705350     0.594566 2.848693e+05     0.114490           28            2 
 2174.030769  3266.046154            1     1.573521   -114.06048 000031@Extract/job031/Micrographs/stack_0100_SumCorr2_DW.mrcs Micrographs/stack_0100_SumCorr2_DW.mrc            1     4.069773     0.046609 22749.306641 22640.824219    81.215942     0.000000     1.000000     0.000000            1   107.791459    88.567114     0.336415     0.705350     0.594608 2.825133e+05     0.119702           36            2 
 1240.553846   284.569231            1     2.687502    19.088246 000032@Extract/job031/Micrographs/stack_0100_SumCorr2_DW.mrcs Micrographs/stack_0100_SumCorr2_DW.mrc            1     4.069773     0.046609 22749.306641 22640.824219    81.215942     0.000000     1.000000     0.000000            1    81.091636    90.138345     0.336415     0.336415     0.597324 2.846570e+05     0.284547           11            2 
 1041.753846   440.107692            1     2.575553   -129.96391 000033@Extract/job031/Micrographs/stack_0100_SumCorr2_DW.mrcs Micrographs/stack_0100_SumCorr2_DW.mrc            1     4.069773     0.046609 22749.306641 22640.824219    81.215942     0.000000     1.000000     0.000000            1    86.682024    87.670809     -0.93358     0.705350     0.579145 2.854668e+05     0.090933           95            2 
 1377.461538   776.938462            1     2.427342   116.583068 000034@Extract/job031/Micrographs/stack_0100_SumCorr2_DW.mrcs Micrographs/stack_0100_SumCorr2_DW.mrc            1     4.069773     0.046609 22749.306641 22640.824219    81.215942     0.000000     1.000000     0.000000            1    78.212585    85.398049     0.336415     0.336415     0.602181 2.781952e+05     0.158093           64            2 
 3711.030769  2444.846154            1     2.257811    73.474815 000035@Extract/job031/Micrographs/stack_0100_SumCorr2_DW.mrcs Micrographs/stack_0100_SumCorr2_DW.mrc            1     4.069773     0.046609 22749.306641 22640.824219    81.215942     0.000000     1.000000     0.000000            1    93.017980    88.177611     0.336415     0.705350     0.621572 2.878160e+05     0.139977           19            1 
 2610.138462  2655.523077            1     2.640131    -11.86647 000036@Extract/job031/Micrographs/stack_0100_SumCorr2_DW.mrcs Micrographs/stack_0100_SumCorr2_DW.mrc            1     4.069773     0.046609 22749.306641 22640.824219    81.215942     0.000000     1.000000     0.000000            1    73.962306    83.056006     0.336415     0.336415     0.590065 2.854598e+05     0.200269           27            1 
 1628.523077  2796.307692            1     2.158097    -33.38258 000037@Extract/job031/Micrographs/stack_0100_SumCorr2_DW.mrcs Micrographs/stack_0100_SumCorr2_DW.mrc            1     4.069773     0.046609 22749.306641 22640.824219    81.215942     0.000000     1.000000     0.000000            1    93.572416    77.934720     0.336415     0.336415     0.589435 2.838333e+05     0.170868           15            2 
  641.030769  3152.769231            1     2.445534   -107.47402 000038@Extract/job031/Micrographs/stack_0100_SumCorr2_DW.mrcs Micrographs/stack_0100_SumCorr2_DW.mrc            1     4.069773     0.046609 22749.306641 22640.824219    81.215942     0.000000     1.000000     0.000000            1    80.329719    85.967123     -2.20358     0.336415     0.606402 2.845303e+05     0.144079           60            2 
  425.353846  3421.584615            1     2.123992    60.348360 000039@Extract/job031/Micrographs/stack_0100_SumCorr2_DW.mrcs Micrographs/stack_0100_SumCorr2_DW.mrc            1     4.069773     0.046609 22749.306641 22640.824219    81.215942     0.000000     1.000000     0.000000            1    83.818748    84.120029     0.705350     0.705350     0.617179 2.855454e+05     0.254421           13            1 
 1111.646154  3551.492308            1     2.162879   148.461510 000040@Extract/job031/Micrographs/stack_0100_SumCorr2_DW.mrcs Micrographs/stack_0100_SumCorr2_DW.mrc            1     4.069773     0.046609 22749.306641 22640.824219    81.215942     0.000000     1.000000     0.000000            1    80.380190    89.551455     0.336415     0.336415     0.612958 2.834636e+05     0.117170           40            2 
 3849.815385  1237.676923            1     1.586829    36.932790 000041@Extract/job031/Micrographs/stack_0100_SumCorr2_DW.mrcs Micrographs/stack_0100_SumCorr2_DW.mrc            1     4.069773     0.046609 22749.306641 22640.824219    81.215942     0.000000     1.000000     0.000000            1    91.453919    77.353987     0.336415     -0.19571     0.598099 2.882046e+05     0.056669           16            2 
 1117.523077  2343.446154            1     1.970616   -164.67273 000042@Extract/job031/Micrographs/stack_0100_SumCorr2_DW.mrcs Micrographs/stack_0100_SumCorr2_DW.mrc            1     4.069773     0.046609 22749.306641 22640.824219    81.215942     0.000000     1.000000     0.000000            1    76.823530    86.614358     0.336415     0.336415     0.613671 2.843275e+05     0.136557           21            2 
  702.046154  1426.723077            1     2.567337     -1.86755 000043@Extract/job031/Micrographs/stack_0100_SumCorr2_DW.mrcs Micrographs/stack_0100_SumCorr2_DW.mrc            1     4.069773     0.046609 22749.306641 22640.824219    81.215942     0.000000     1.000000     0.000000            1    77.760300    20.004585     0.705350     0.336415     0.607245 2.787965e+05     0.396171            9            2 
 2064.753846  1548.876923            1     3.127410    31.094030 000044@Extract/job031/Micrographs/stack_0100_SumCorr2_DW.mrcs Micrographs/stack_0100_SumCorr2_DW.mrc            1     4.069773     0.046609 22749.306641 22640.824219    81.215942     0.000000     1.000000     0.000000            1    65.924465     8.357792     0.705350     0.705350     0.628986 2.859916e+05     0.465339            8            1 
 2030.246154  2651.523077            1     2.929942   -155.46847 000045@Extract/job031/Micrographs/stack_0100_SumCorr2_DW.mrcs Micrographs/stack_0100_SumCorr2_DW.mrc            1     4.069773     0.046609 22749.306641 22640.824219    81.215942     0.000000     1.000000     0.000000            1    65.924465     8.357792     0.705350     0.705350     0.607697 2.870919e+05     0.328185           17            1 
 3907.953846  3010.984615            1     2.380757    53.574335 000046@Extract/job031/Micrographs/stack_0100_SumCorr2_DW.mrcs Micrographs/stack_0100_SumCorr2_DW.mrc            1     4.069773     0.046609 22749.306641 22640.824219    81.215942     0.000000     1.000000     0.000000            1   101.914529     4.897592     0.336415     -1.46571     0.589604 2.845867e+05     0.771341            2            1 
 1386.338462  3925.707692            1     2.586158    52.159702 000047@Extract/job031/Micrographs/stack_0100_SumCorr2_DW.mrcs Micrographs/stack_0100_SumCorr2_DW.mrc            1     4.069773     0.046609 22749.306641 22640.824219    81.215942     0.000000     1.000000     0.000000            1    69.992238     6.828991     0.336415     0.336415     0.594483 2.806726e+05     0.950859            9            1 
  212.676923   725.676923            1     1.908376   174.042070 000048@Extract/job031/Micrographs/stack_0100_SumCorr2_DW.mrcs Micrographs/stack_0100_SumCorr2_DW.mrc            1     4.069773     0.046609 22749.306641 22640.824219    81.215942     0.000000     1.000000     0.000000            1   108.653123    22.546892     -0.19571     0.336415     0.588548 2.831865e+05     0.195550            8            2 
 2321.692308   388.969231            1     1.863014   -163.72943 000049@Extract/job031/Micrographs/stack_0100_SumCorr2_DW.mrcs Micrographs/stack_0100_SumCorr2_DW.mrc            1     4.069773     0.046609 22749.306641 22640.824219    81.215942     0.000000     1.000000     0.000000            1    78.212585    85.398049     0.705350     0.705350     0.602065 2.795780e+05     0.231706            8            2 
 3338.815385  2212.415385            1     2.095163   112.859631 000050@Extract/job031/Micrographs/stack_0100_SumCorr2_DW.mrcs Micrographs/stack_0100_SumCorr2_DW.mrc            1     4.069773     0.046609 22749.306641 22640.824219    81.215942     0.000000     1.000000     0.000000            1    88.695810    81.040109     0.705350     0.705350     0.586859 2.885775e+05     0.093121           25            1 
 2251.800000  2703.784615            1     1.952658    -13.73037 000051@Extract/job031/Micrographs/stack_0100_SumCorr2_DW.mrcs Micrographs/stack_0100_SumCorr2_DW.mrc            1     4.069773     0.046609 22749.306641 22640.824219    81.215942     0.000000     1.000000     0.000000            1    73.894181    78.212529     0.336415     0.336415     0.585789 2.847798e+05     0.117109           15            1 
  639.030769  3452.092308            1     2.005149   164.414353 000052@Extract/job031/Micrographs/stack_0100_SumCorr2_DW.mrcs Micrographs/stack_0100_SumCorr2_DW.mrc            1     4.069773     0.046609 22749.306641 22640.824219    81.215942     0.000000     1.000000     0.000000            1    93.678232    85.178472     0.705350     0.336415     0.593123 2.840726e+05     0.117845           15            1 
 1033.000000  1406.092308            1     1.162454   114.700677 000053@Extract/job031/Micrographs/stack_0100_SumCorr2_DW.mrcs Micrographs/stack_0100_SumCorr2_DW.mrc            1     4.069773     0.046609 22749.306641 22640.824219    81.215942     0.000000     1.000000     0.000000            1    70.338810    75.190316     0.705350     0.336415     0.619837 2.803040e+05     0.203861           16            2 
  214.553846  1746.676923            1     1.418318    10.667629 000054@Extract/job031/Micrographs/stack_0100_SumCorr2_DW.mrcs Micrographs/stack_0100_SumCorr2_DW.mrc            1     4.069773     0.046609 22749.306641 22640.824219    81.215942     0.000000     1.000000     0.000000            1    84.478189    81.100216     0.336415     0.705350     0.591529 2.798631e+05     0.135953           10            2 
  811.323077   962.984615            1     2.646769    -18.28145 000055@Extract/job031/Micrographs/stack_0100_SumCorr2_DW.mrcs Micrographs/stack_0100_SumCorr2_DW.mrc            1     4.069773     0.046609 22749.306641 22640.824219    81.215942     0.000000     1.000000     0.000000            1   110.381483    24.017988     0.336415     0.336415     0.632423 2.824206e+05     0.204158            8            1 
 1291.815385  1278.061538            1     1.856272    -65.25355 000056@Extract/job031/Micrographs/stack_0100_SumCorr2_DW.mrcs Micrographs/stack_0100_SumCorr2_DW.mrc            1     4.069773     0.046609 22749.306641 22640.824219    81.215942     0.000000     1.000000     0.000000            1    93.554074    76.711535     -0.19571     0.336415     0.601707 2.809868e+05     0.128376           34            2 
 1165.784615  2073.630769            1     1.525895    27.545167 000057@Extract/job031/Micrographs/stack_0100_SumCorr2_DW.mrcs Micrographs/stack_0100_SumCorr2_DW.mrc            1     4.069773     0.046609 22749.306641 22640.824219    81.215942     0.000000     1.000000     0.000000            1    96.421098    80.325016     0.336415     -0.19571     0.597614 2.835592e+05     0.074887           12            1 
 2848.446154  3701.153846            1     1.499549   115.632197 000058@Extract/job031/Micrographs/stack_0100_SumCorr2_DW.mrcs Micrographs/stack_0100_SumCorr2_DW.mrc            1     4.069773     0.046609 22749.306641 22640.824219    81.215942     0.000000     1.000000     0.000000            1   110.455790    77.699023     0.705350     0.336415     0.617629 2.811637e+05     0.040552           17            1 
  437.107692  2296.061538            1     1.101254    -45.55204 000059@Extract/job031/Micrographs/stack_0100_SumCorr2_DW.mrcs Micrographs/stack_0100_SumCorr2_DW.mrc            1     4.069773     0.046609 22749.306641 22640.824219    81.215942     0.000000     1.000000     0.000000            1   107.469660    66.445104     0.336415     0.336415     0.604147 2.844599e+05     0.257969           15            2 
 3672.646154  2741.169231            1     1.793073   103.495342 000060@Extract/job031/Micrographs/stack_0100_SumCorr2_DW.mrcs Micrographs/stack_0100_SumCorr2_DW.mrc            1     4.069773     0.046609 22749.306641 22640.824219    81.215942     0.000000     1.000000     0.000000            1    83.694094    75.622558     0.705350     0.336415     0.615662 2.852734e+05     0.097602           15            1 
 3854.815385  2891.830769            1     2.200240    -50.25323 000061@Extract/job031/Micrographs/stack_0100_SumCorr2_DW.mrcs Micrographs/stack_0100_SumCorr2_DW.mrc            1     4.069773     0.046609 22749.306641 22640.824219    81.215942     0.000000     1.000000     0.000000            1    98.449116    74.794938     0.336415     0.705350     0.617287 2.845385e+05     0.120134           38            1 
 3760.292308  1494.615385            1     1.467380   107.245368 000062@Extract/job031/Micrographs/stack_0100_SumCorr2_DW.mrcs Micrographs/stack_0100_SumCorr2_DW.mrc            1     4.069773     0.046609 22749.306641 22640.824219    81.215942     0.000000     1.000000     0.000000            1   108.204921    68.371300     0.336415     0.336415     0.602550 2.907027e+05     0.116045           16            1 
  937.353846   604.523077            1     2.087338    -26.98380 000063@Extract/job031/Micrographs/stack_0100_SumCorr2_DW.mrcs Micrographs/stack_0100_SumCorr2_DW.mrc            1     4.069773     0.046609 22749.306641 22640.824219    81.215942     0.000000     1.000000     0.000000            1   104.860750    29.357181     0.336415     0.336415     0.609097 2.863415e+05     0.366858            6            2 
 1514.369231  3778.923077            1     1.938827    -99.02232 000064@Extract/job031/Micrographs/stack_0100_SumCorr2_DW.mrcs Micrographs/stack_0100_SumCorr2_DW.mrc            1     4.069773     0.046609 22749.306641 22640.824219    81.215942     0.000000     1.000000     0.000000            1    98.539650    80.899785     -0.19571     0.705350     0.600020 2.821400e+05     0.067191           37            2 
 3827.184615  1854.953846            1     1.653740   126.009996 000065@Extract/job031/Micrographs/stack_0100_SumCorr2_DW.mrcs Micrographs/stack_0100_SumCorr2_DW.mrc            1     4.069773     0.046609 22749.306641 22640.824219    81.215942     0.000000     1.000000     0.000000            1    81.519012    71.290973     0.705350     0.336415     0.615798 2.897169e+05     0.140151           39            1 
  331.830769  2369.953846            1     1.851598    30.340751 000066@Extract/job031/Micrographs/stack_0100_SumCorr2_DW.mrcs Micrographs/stack_0100_SumCorr2_DW.mrc            1     4.069773     0.046609 22749.306641 22640.824219    81.215942     0.000000     1.000000     0.000000            1   104.149115    79.610294     0.336415     0.336415     0.614968 2.859588e+05     0.095075           14            2 
 1807.815385  3907.953846            1     2.724861   105.931229 000067@Extract/job031/Micrographs/stack_0100_SumCorr2_DW.mrcs Micrographs/stack_0100_SumCorr2_DW.mrc            1     4.069773     0.046609 22749.306641 22640.824219    81.215942     0.000000     1.000000     0.000000            1    79.659517     6.691798     -0.19571     0.336415     0.615487 2.808293e+05     0.337849            8            2 
 2754.923077  2666.276923            1     2.293991   145.720584 000068@Extract/job031/Micrographs/stack_0100_SumCorr2_DW.mrcs Micrographs/stack_0100_SumCorr2_DW.mrc            1     4.069773     0.046609 22749.306641 22640.824219    81.215942     0.000000     1.000000     0.000000            1    98.763649    26.427052     0.705350     0.705350     0.608051 2.855571e+05     0.258232           24            2 
 1047.753846  3868.569231            1     1.882341    -48.45907 000069@Extract/job031/Micrographs/stack_0100_SumCorr2_DW.mrcs Micrographs/stack_0100_SumCorr2_DW.mrc            1     4.069773     0.046609 22749.306641 22640.824219    81.215942     0.000000     1.000000     0.000000            1    93.611586    28.759713     0.336415     0.336415     0.592594 2.818557e+05     0.300849           18            1 
 3329.061538  2674.276923            1     2.165001   161.423081 000070@Extract/job031/Micrographs/stack_0100_SumCorr2_DW.mrcs Micrographs/stack_0100_SumCorr2_DW.mrc            1     4.069773     0.046609 22749.306641 22640.824219    81.215942     0.000000     1.000000     0.000000            1   105.447136    18.129189     0.336415     0.336415     0.607412 2.862267e+05     0.284724            8            2 
 1620.769231   530.753846            1     1.548260   119.442223 000071@Extract/job031/Micrographs/stack_0100_SumCorr2_DW.mrcs Micrographs/stack_0100_SumCorr2_DW.mrc            1     4.069773     0.046609 22749.306641 22640.824219    81.215942     0.000000     1.000000     0.000000            1   109.572292    65.764937     0.336415     0.336415     0.588374 2.808134e+05     0.341594           35            1 
 3166.523077  3500.353846            1     3.140912   146.082632 000072@Extract/job031/Micrographs/stack_0100_SumCorr2_DW.mrcs Micrographs/stack_0100_SumCorr2_DW.mrc            1     4.069773     0.046609 22749.306641 22640.824219    81.215942     0.000000     1.000000     0.000000            1    94.120084    22.003527     0.705350     0.336415     0.634078 2.828032e+05     0.119748           25            2 
 1022.000000   131.907692            1     1.567735   137.320006 000073@Extract/job031/Micrographs/stack_0100_SumCorr2_DW.mrcs Micrographs/stack_0100_SumCorr2_DW.mrc            1     4.069773     0.046609 22749.306641 22640.824219    81.215942     0.000000     1.000000     0.000000            1    87.009860    63.441378     0.336415     0.336415     0.612779 2.861540e+05     0.239608           10            1 
  204.800000   349.584615            1     2.621204     -6.80134 000001@Extract/job031/Micrographs/stack_0101_SumCorr2_DW.mrcs Micrographs/stack_0101_SumCorr2_DW.mrc            1     5.552558     0.037896 24460.998047 24387.576172    83.238045     0.000000     1.000000     0.000000            2    83.326648     9.585866     0.336415     0.336415     0.592731 2.848714e+05     0.290559            9            1 
 3678.523077  3668.646154            1     2.954261    -28.46007 000002@Extract/job031/Micrographs/stack_0101_SumCorr2_DW.mrcs Micrographs/stack_0101_SumCorr2_DW.mrc            1     5.552558     0.037896 24460.998047 24387.576172    83.238045     0.000000     1.000000     0.000000            2   108.080969    15.134197     0.705350     0.336415     0.617250 2.856338e+05     0.923159            4            2 
  807.446154   387.969231            1     2.289221   137.220653 000003@Extract/job031/Micrographs/stack_0101_SumCorr2_DW.mrcs Micrographs/stack_0101_SumCorr2_DW.mrc            1     5.552558     0.037896 24460.998047 24387.576172    83.238045     0.000000     1.000000     0.000000            2    82.412918    84.139942     0.336415     0.705350     0.588069 2.843331e+05     0.116018            8            1 
 2526.492308   925.476923            1     2.447838   169.096781 000004@Extract/job031/Micrographs/stack_0101_SumCorr2_DW.mrcs Micrographs/stack_0101_SumCorr2_DW.mrc            1     5.552558     0.037896 24460.998047 24387.576172    83.238045     0.000000     1.000000     0.000000            2    83.835902    85.318873     0.336415     0.705350     0.593477 2.797934e+05     0.151497           18            1 
 3267.923077  2956.846154            1     2.440511   123.174133 000005@Extract/job031/Micrographs/stack_0101_SumCorr2_DW.mrcs Micrographs/stack_0101_SumCorr2_DW.mrc            1     5.552558     0.037896 24460.998047 24387.576172    83.238045     0.000000     1.000000     0.000000            2    90.796007    80.405268     0.336415     -0.93358     0.596762 2.798617e+05     0.090134           17            2 
 1491.738462  3575.123077            1     1.785635   170.037410 000006@Extract/job031/Micrographs/stack_0101_SumCorr2_DW.mrcs Micrographs/stack_0101_SumCorr2_DW.mrc            1     5.552558     0.037896 24460.998047 24387.576172    83.238045     0.000000     1.000000     0.000000            2    88.799658    88.237882     0.336415     0.336415     0.590924 2.868257e+05     0.164694           26            2 
 3301.307692   122.030769            1     1.452734    41.592792 000007@Extract/job031/Micrographs/stack_0101_SumCorr2_DW.mrcs Micrographs/stack_0101_SumCorr2_DW.mrc            1     5.552558     0.037896 24460.998047 24387.576172    83.238045     0.000000     1.000000     0.000000            2    98.642635    88.097571     0.705350     1.975350     0.604820 2.816023e+05     0.119161            8            1 
  903.846154   304.200000            1     1.981500   -166.56295 000008@Extract/job031/Micrographs/stack_0101_SumCorr2_DW.mrcs Micrographs/stack_0101_SumCorr2_DW.mrc            1     5.552558     0.037896 24460.998047 24387.576172    83.238045     0.000000     1.000000     0.000000            2    69.679952    78.269506     0.705350     0.336415     0.600273 2.844316e+05     0.114604           37            2 
  402.723077   703.046154            1     1.576209   153.128524 000009@Extract/job031/Micrographs/stack_0101_SumCorr2_DW.mrcs Micrographs/stack_0101_SumCorr2_DW.mrc            1     5.552558     0.037896 24460.998047 24387.576172    83.238045     0.000000     1.000000     0.000000            2   107.758729    86.177764     0.336415     0.705350     0.601093 2.822493e+05     0.199977           16            2 
 1138.276923   795.569231            1     1.906848   -129.03653 000010@Extract/job031/Micrographs/stack_0101_SumCorr2_DW.mrcs Micrographs/stack_0101_SumCorr2_DW.mrc            1     5.552558     0.037896 24460.998047 24387.576172    83.238045     0.000000     1.000000     0.000000            2   100.743532    87.470620     1.606415     -0.93358     0.609655 2.817108e+05     0.081124           46            1 
  557.261538  1941.723077            1     2.471961    -43.76893 000011@Extract/job031/Micrographs/stack_0101_SumCorr2_DW.mrcs Micrographs/stack_0101_SumCorr2_DW.mrc            1     5.552558     0.037896 24460.998047 24387.576172    83.238045     0.000000     1.000000     0.000000            2   113.337046    82.505027     0.336415     0.336415     0.614277 2.844764e+05     0.322068           17            2 
  390.846154  2322.692308            1     2.277434   -154.37064 000012@Extract/job031/Micrographs/stack_0101_SumCorr2_DW.mrcs Micrographs/stack_0101_SumCorr2_DW.mrc            1     5.552558     0.037896 24460.998047 24387.576172    83.238045     0.000000     1.000000     0.000000            2   108.420827    83.172180     1.237480     0.336415     0.598397 2.847361e+05     0.116162            9            2 
  185.046154  3104.507692            1     1.572437    20.981630 000013@Extract/job031/Micrographs/stack_0101_SumCorr2_DW.mrcs Micrographs/stack_0101_SumCorr2_DW.mrc            1     5.552558     0.037896 24460.998047 24387.576172    83.238045     0.000000     1.000000     0.000000            2    95.032357    81.553441     -0.93358     0.336415     0.624024 2.844130e+05     0.100334           31            1 
 2906.584615  3349.692308            1     1.324932   139.111532 000014@Extract/job031/Micrographs/stack_0101_SumCorr2_DW.mrcs Micrographs/stack_0101_SumCorr2_DW.mrc            1     5.552558     0.037896 24460.998047 24387.576172    83.238045     0.000000     1.000000     0.000000            2    97.097563    78.494123     0.705350     0.336415     0.593831 2.792079e+05     0.092782           19            1 
 1733.923077  3589.876923            1     2.223690   114.689925 000015@Extract/job031/Micrographs/stack_0101_SumCorr2_DW.mrcs Micrographs/stack_0101_SumCorr2_DW.mrc            1     5.552558     0.037896 24460.998047 24387.576172    83.238045     0.000000     1.000000     0.000000            2    72.556937    83.075164     0.336415     0.336415     0.582649 2.845532e+05     0.170286           25            2 
 2860.323077  3576.123077            1     1.620065    76.302302 000016@Extract/job031/Micrographs/stack_0101_SumCorr2_DW.mrcs Micrographs/stack_0101_SumCorr2_DW.mrc            1     5.552558     0.037896 24460.998047 24387.576172    83.238045     0.000000     1.000000     0.000000            2    90.778114    79.192541     0.336415     -0.19571     0.597663 2.795752e+05     0.134203           14            2 
 1235.676923  2383.830769            1     2.004947   152.245290 000017@Extract/job031/Micrographs/stack_0101_SumCorr2_DW.mrcs Micrographs/stack_0101_SumCorr2_DW.mrc            1     5.552558     0.037896 24460.998047 24387.576172    83.238045     0.000000     1.000000     0.000000            2    91.453919    77.353987     0.336415     0.336415     0.604488 2.837612e+05     0.080271           20            1 
  371.215385  3238.415385            1     1.951482   104.373684 000018@Extract/job031/Micrographs/stack_0101_SumCorr2_DW.mrcs Micrographs/stack_0101_SumCorr2_DW.mrc            1     5.552558     0.037896 24460.998047 24387.576172    83.238045     0.000000     1.000000     0.000000            2   109.148916    84.961855     0.705350     0.336415     0.611210 2.876245e+05     0.093406           27            2 
 3428.461538  3473.723077            1     1.369814   158.788156 000019@Extract/job031/Micrographs/stack_0101_SumCorr2_DW.mrcs Micrographs/stack_0101_SumCorr2_DW.mrc            1     5.552558     0.037896 24460.998047 24387.576172    83.238045     0.000000     1.000000     0.000000            2    85.936208    84.689767     0.336415     0.336415     0.585115 2.824079e+05     0.055134           53            2 
 3447.215385   906.846154            1     1.300780   144.740015 000020@Extract/job031/Micrographs/stack_0101_SumCorr2_DW.mrcs Micrographs/stack_0101_SumCorr2_DW.mrc            1     5.552558     0.037896 24460.998047 24387.576172    83.238045     0.000000     1.000000     0.000000            2    94.284656    78.534164     0.705350     0.705350     0.596557 2.785207e+05     0.066755           41            1 
 1479.984615  1380.338462            1     1.289773    -30.59675 000021@Extract/job031/Micrographs/stack_0101_SumCorr2_DW.mrcs Micrographs/stack_0101_SumCorr2_DW.mrc            1     5.552558     0.037896 24460.998047 24387.576172    83.238045     0.000000     1.000000     0.000000            2   104.149115    79.610294     -0.93358     0.336415     0.601849 2.831504e+05     0.186427           14            2 
 3606.630769  1521.246154            1     2.012201   131.569799 000022@Extract/job031/Micrographs/stack_0101_SumCorr2_DW.mrcs Micrographs/stack_0101_SumCorr2_DW.mrc            1     5.552558     0.037896 24460.998047 24387.576172    83.238045     0.000000     1.000000     0.000000            2   109.082487    80.148429     0.336415     0.705350     0.602721 2.832001e+05     0.117054           19            1 
 3031.615385  1530.123077            1     1.461343   106.267766 000023@Extract/job031/Micrographs/stack_0101_SumCorr2_DW.mrcs Micrographs/stack_0101_SumCorr2_DW.mrc            1     5.552558     0.037896 24460.998047 24387.576172    83.238045     0.000000     1.000000     0.000000            2   109.030805    76.494833     0.336415     0.336415     0.597440 2.803736e+05     0.095135           19            1 
  613.400000  2675.276923            1     1.770672    -73.71953 000024@Extract/job031/Micrographs/stack_0101_SumCorr2_DW.mrcs Micrographs/stack_0101_SumCorr2_DW.mrc            1     5.552558     0.037896 24460.998047 24387.576172    83.238045     0.000000     1.000000     0.000000            2   102.064908    81.453942     0.336415     0.336415     0.610022 2.839059e+05     0.185995           32            1 
 3604.630769  2721.538462            1     1.518321    35.921319 000025@Extract/job031/Micrographs/stack_0101_SumCorr2_DW.mrcs Micrographs/stack_0101_SumCorr2_DW.mrc            1     5.552558     0.037896 24460.998047 24387.576172    83.238045     0.000000     1.000000     0.000000            2    66.870933    78.306621     0.705350     0.336415     0.613322 2.828525e+05     0.124747           19            1 
 1811.692308  3732.661538            1     1.772238    24.714698 000026@Extract/job031/Micrographs/stack_0101_SumCorr2_DW.mrcs Micrographs/stack_0101_SumCorr2_DW.mrc            1     5.552558     0.037896 24460.998047 24387.576172    83.238045     0.000000     1.000000     0.000000            2    76.721700    79.391463     0.336415     0.705350     0.608265 2.862166e+05     0.048221           35            1 
  350.584615  1718.169231            1     2.332237   177.530789 000027@Extract/job031/Micrographs/stack_0101_SumCorr2_DW.mrcs Micrographs/stack_0101_SumCorr2_DW.mrc            1     5.552558     0.037896 24460.998047 24387.576172    83.238045     0.000000     1.000000     0.000000            2    81.718566    84.749590     0.336415     0.336415     0.619037 2.866953e+05     0.062780           26            2 
 2896.707692   966.861538            1     1.430275    87.539651 000028@Extract/job031/Micrographs/stack_0101_SumCorr2_DW.mrcs Micrographs/stack_0101_SumCorr2_DW.mrc            1     5.552558     0.037896 24460.998047 24387.576172    83.238045     0.000000     1.000000     0.000000            2    90.171491    85.827294     0.336415     0.336415     0.605614 2.788182e+05     0.134841           24            2 
 3603.630769  1933.846154            1     1.540685    47.216584 000029@Extract/job031/Micrographs/stack_0101_SumCorr2_DW.mrcs Micrographs/stack_0101_SumCorr2_DW.mrc            1     5.552558     0.037896 24460.998047 24387.576172    83.238045     0.000000     1.000000     0.000000            2    80.295730    83.569297     -0.93358     0.336415     0.616967 2.838760e+05     0.238591           30            1 
 2177.030769  2116.892308            1     1.880141     -1.55965 000030@Extract/job031/Micrographs/stack_0101_SumCorr2_DW.mrcs Micrographs/stack_0101_SumCorr2_DW.mrc            1     5.552558     0.037896 24460.998047 24387.576172    83.238045     0.000000     1.000000     0.000000            2    74.044692    89.042450     0.336415     -0.19571     0.606773 2.813956e+05     0.076322           27            1 
 2324.692308  3616.507692            1     2.101690   126.848077 000031@Extract/job031/Micrographs/stack_0101_SumCorr2_DW.mrcs Micrographs/stack_0101_SumCorr2_DW.mrc            1     5.552558     0.037896 24460.998047 24387.576172    83.238045     0.000000     1.000000     0.000000            2   114.744196    82.486560     0.705350     0.336415     0.610233 2.833288e+05     0.102831           51            1 
 1008.246154  1913.092308            1     1.889074    86.560931 000032@Extract/job031/Micrographs/stack_0101_SumCorr2_DW.mrcs Micrographs/stack_0101_SumCorr2_DW.mrc            1     5.552558     0.037896 24460.998047 24387.576172    83.238045     0.000000     1.000000     0.000000            2    70.407622    80.084723     0.705350     0.336415     0.595969 2.841954e+05     0.082044           39            1 
  272.815385  2163.153846            1     1.756924    -34.33785 000033@Extract/job031/Micrographs/stack_0101_SumCorr2_DW.mrcs Micrographs/stack_0101_SumCorr2_DW.mrc            1     5.552558     0.037896 24460.998047 24387.576172    83.238045     0.000000     1.000000     0.000000            2    81.666822    81.140035     0.705350     0.336415     0.612259 2.850205e+05     0.082452           35            1 
 2653.523077  3958.215385            1     1.630865     -4.32688 000034@Extract/job031/Micrographs/stack_0101_SumCorr2_DW.mrcs Micrographs/stack_0101_SumCorr2_DW.mrc            1     5.552558     0.037896 24460.998047 24387.576172    83.238045     0.000000     1.000000     0.000000            2    87.983963    80.445441     0.336415     0.336415     0.588096 2.790935e+05     0.153806           23            1 
  288.446154   668.661538            1     2.433554   -117.67928 000035@Extract/job031/Micrographs/stack_0101_SumCorr2_DW.mrcs Micrographs/stack_0101_SumCorr2_DW.mrc            1     5.552558     0.037896 24460.998047 24387.576172    83.238045     0.000000     1.000000     0.000000            2    73.819294     8.248695     0.336415     0.336415     0.601004 2.819352e+05     0.584617           12            2 
 1213.046154  2663.400000            1     2.282921    -98.17665 000036@Extract/job031/Micrographs/stack_0101_SumCorr2_DW.mrcs Micrographs/stack_0101_SumCorr2_DW.mrc            1     5.552558     0.037896 24460.998047 24387.576172    83.238045     0.000000     1.000000     0.000000            2    64.156935     5.433451     0.336415     -0.93358     0.590146 2.834432e+05     0.289278           10            2 
 3248.292308  1080.892308            1     1.403881    71.981299 000037@Extract/job031/Micrographs/stack_0101_SumCorr2_DW.mrcs Micrographs/stack_0101_SumCorr2_DW.mrc            1     5.552558     0.037896 24460.998047 24387.576172    83.238045     0.000000     1.000000     0.000000            2    75.188916    41.291587     0.336415     0.705350     0.595977 2.787388e+05     0.115984           19            1 
 2032.246154  1216.046154            1     1.462402    58.483464 000038@Extract/job031/Micrographs/stack_0101_SumCorr2_DW.mrcs Micrographs/stack_0101_SumCorr2_DW.mrc            1     5.552558     0.037896 24460.998047 24387.576172    83.238045     0.000000     1.000000     0.000000            2    83.748763    79.292760     0.336415     -0.19571     0.593217 2.813420e+05     0.113843           17            2 
 1257.307692  3241.292308            1     1.731771    -13.71184 000039@Extract/job031/Micrographs/stack_0101_SumCorr2_DW.mrcs Micrographs/stack_0101_SumCorr2_DW.mrc            1     5.552558     0.037896 24460.998047 24387.576172    83.238045     0.000000     1.000000     0.000000            2    85.936208    84.689767     0.336415     0.336415     0.602179 2.869154e+05     0.079517           55            2 
 2422.092308  2655.523077            1     1.832592    -85.96787 000040@Extract/job031/Micrographs/stack_0101_SumCorr2_DW.mrcs Micrographs/stack_0101_SumCorr2_DW.mrc            1     5.552558     0.037896 24460.998047 24387.576172    83.238045     0.000000     1.000000     0.000000            2   116.799113    78.225196     0.705350     0.336415     0.613167 2.820647e+05     0.137510           34            2 
 2058.876923  2977.476923            1     1.329293   124.121360 000041@Extract/job031/Micrographs/stack_0101_SumCorr2_DW.mrcs Micrographs/stack_0101_SumCorr2_DW.mrc            1     5.552558     0.037896 24460.998047 24387.576172    83.238045     0.000000     1.000000     0.000000            2    82.982034    75.015311     0.336415     0.705350     0.598231 2.809414e+05     0.064386           28            2 
  891.092308  3837.061538            1     2.136327    -24.99444 000042@Extract/job031/Micrographs/stack_0101_SumCorr2_DW.mrcs Micrographs/stack_0101_SumCorr2_DW.mrc            1     5.552558     0.037896 24460.998047 24387.576172    83.238045     0.000000     1.000000     0.000000            2   111.151006    77.078713     0.705350     0.336415     0.609386 2.876906e+05     0.135752           11            1 
 1332.200000   882.215385            1     1.351314    24.707794 000043@Extract/job031/Micrographs/stack_0101_SumCorr2_DW.mrcs Micrographs/stack_0101_SumCorr2_DW.mrc            1     5.552558     0.037896 24460.998047 24387.576172    83.238045     0.000000     1.000000     0.000000            2    76.044980    81.218637     0.336415     -0.19571     0.608865 2.806970e+05     0.087825           27            1 
  648.907692  1539.000000            1     1.418589    50.042388 000044@Extract/job031/Micrographs/stack_0101_SumCorr2_DW.mrcs Micrographs/stack_0101_SumCorr2_DW.mrc            1     5.552558     0.037896 24460.998047 24387.576172    83.238045     0.000000     1.000000     0.000000            2    96.438719    81.533420     0.336415     0.336415     0.609216 2.842146e+05     0.106096           13            2 
 3095.630769  2477.230769            1     1.628236   110.960797 000045@Extract/job031/Micrographs/stack_0101_SumCorr2_DW.mrcs Micrographs/stack_0101_SumCorr2_DW.mrc            1     5.552558     0.037896 24460.998047 24387.576172    83.238045     0.000000     1.000000     0.000000            2   105.556116    79.590799     0.336415     0.336415     0.618688 2.834094e+05     0.079725           26            1 
 3214.784615  2712.661538            1     1.657126   107.240121 000046@Extract/job031/Micrographs/stack_0101_SumCorr2_DW.mrcs Micrographs/stack_0101_SumCorr2_DW.mrc            1     5.552558     0.037896 24460.998047 24387.576172    83.238045     0.000000     1.000000     0.000000            2    84.424512    77.454271     0.705350     -0.93358     0.597465 2.808047e+05     0.079395           28            2 
 2204.538462  3384.200000            1     1.210049    56.626943 000047@Extract/job031/Micrographs/stack_0101_SumCorr2_DW.mrcs Micrographs/stack_0101_SumCorr2_DW.mrc            1     5.552558     0.037896 24460.998047 24387.576172    83.238045     0.000000     1.000000     0.000000            2    98.430151    73.555037     0.705350     0.336415     0.594026 2.810679e+05     0.034382           55            1 
 1658.153846  2454.723077            1     1.284440   174.742337 000048@Extract/job031/Micrographs/stack_0101_SumCorr2_DW.mrcs Micrographs/stack_0101_SumCorr2_DW.mrc            1     5.552558     0.037896 24460.998047 24387.576172    83.238045     0.000000     1.000000     0.000000            2    87.948007    78.015067     0.336415     0.336415     0.621417 2.839636e+05     0.142979           20            1 
 1181.538462  2301.061538            1     0.962358    -20.28933 000049@Extract/job031/Micrographs/stack_0101_SumCorr2_DW.mrcs Micrographs/stack_0101_SumCorr2_DW.mrc            1     5.552558     0.037896 24460.998047 24387.576172    83.238045     0.000000     1.000000     0.000000            2    70.302691    72.702569     0.336415     0.336415     0.612098 2.846630e+05     0.106428           16            2 
 3706.030769  3900.953846            1     1.089915    42.600744 000050@Extract/job031/Micrographs/stack_0101_SumCorr2_DW.mrcs Micrographs/stack_0101_SumCorr2_DW.mrc            1     5.552558     0.037896 24460.998047 24387.576172    83.238045     0.000000     1.000000     0.000000            2    87.791450    68.016571     0.705350     0.336415     0.613643 2.848824e+05     0.144813           23            2 
 1351.830769  3930.584615            1     1.656586    75.335896 000051@Extract/job031/Micrographs/stack_0101_SumCorr2_DW.mrcs Micrographs/stack_0101_SumCorr2_DW.mrc            1     5.552558     0.037896 24460.998047 24387.576172    83.238045     0.000000     1.000000     0.000000            2    73.876633    76.989333     0.336415     0.705350     0.583318 2.863019e+05     0.088213           15            2 
 1948.600000  1442.476923            1     1.080972    25.651744 000052@Extract/job031/Micrographs/stack_0101_SumCorr2_DW.mrcs Micrographs/stack_0101_SumCorr2_DW.mrc            1     5.552558     0.037896 24460.998047 24387.576172    83.238045     0.000000     1.000000     0.000000            2   115.230153    66.989960     0.336415     0.336415     0.609812 2.828830e+05     0.375806           16            1 
  515.876923  3224.661538            1     1.021936   -178.58980 000053@Extract/job031/Micrographs/stack_0101_SumCorr2_DW.mrcs Micrographs/stack_0101_SumCorr2_DW.mrc            1     5.552558     0.037896 24460.998047 24387.576172    83.238045     0.000000     1.000000     0.000000            2    96.088121    59.921451     0.336415     0.705350     0.567631 2.862299e+05     0.044369           15            1 
 1093.015385  2824.815385            1     0.927658   128.829605 000054@Extract/job031/Micrographs/stack_0101_SumCorr2_DW.mrcs Micrographs/stack_0101_SumCorr2_DW.mrc            1     5.552558     0.037896 24460.998047 24387.576172    83.238045     0.000000     1.000000     0.000000            2   102.572496    68.449063     0.336415     0.336415     0.612274 2.849637e+05     0.116817           21            2 
 2127.769231  2336.569231            1     1.893934    -65.27883 000055@Extract/job031/Micrographs/stack_0101_SumCorr2_DW.mrcs Micrographs/stack_0101_SumCorr2_DW.mrc            1     5.552558     0.037896 24460.998047 24387.576172    83.238045     0.000000     1.000000     0.000000            2    80.261251    81.159833     0.336415     0.336415     0.600923 2.804006e+05     0.285211           11            1 
 3849.815385  2361.076923            1     2.482655     9.699330 000056@Extract/job031/Micrographs/stack_0101_SumCorr2_DW.mrcs Micrographs/stack_0101_SumCorr2_DW.mrc            1     5.552558     0.037896 24460.998047 24387.576172    83.238045     0.000000     1.000000     0.000000            2    76.128913    87.221850     0.705350     0.705350     0.602960 2.839945e+05     0.028505           53            1 
  883.215385  2599.507692            1     1.820002    -31.52012 000057@Extract/job031/Micrographs/stack_0101_SumCorr2_DW.mrcs Micrographs/stack_0101_SumCorr2_DW.mrc            1     5.552558     0.037896 24460.998047 24387.576172    83.238045     0.000000     1.000000     0.000000            2    85.189862    81.693921     0.705350     0.336415     0.594950 2.834299e+05     0.112979           21            2 
 1978.984615   372.215385            1     1.701372    70.648543 000058@Extract/job031/Micrographs/stack_0101_SumCorr2_DW.mrcs Micrographs/stack_0101_SumCorr2_DW.mrc            1     5.552558     0.037896 24460.998047 24387.576172    83.238045     0.000000     1.000000     0.000000            2    79.635222    86.575138     -0.93358     0.336415     0.595659 2.849307e+05     0.141083           19            2 
  152.661538   517.876923            1     1.655432    -47.44738 000059@Extract/job031/Micrographs/stack_0101_SumCorr2_DW.mrcs Micrographs/stack_0101_SumCorr2_DW.mrc            1     5.552558     0.037896 24460.998047 24387.576172    83.238045     0.000000     1.000000     0.000000            2    84.424512    77.454271     0.336415     0.705350     0.599694 2.846339e+05     0.111628           29            2 
 1374.461538  2411.338462            1     1.931957   -109.36253 000060@Extract/job031/Micrographs/stack_0101_SumCorr2_DW.mrcs Micrographs/stack_0101_SumCorr2_DW.mrc            1     5.552558     0.037896 24460.998047 24387.576172    83.238045     0.000000     1.000000     0.000000            2    74.656611    82.444472     0.705350     0.336415     0.596001 2.828633e+05     0.076841           24            1 
 3415.707692  2793.430769            1     1.239155    -24.05907 000061@Extract/job031/Micrographs/stack_0101_SumCorr2_DW.mrcs Micrographs/stack_0101_SumCorr2_DW.mrc            1     5.552558     0.037896 24460.998047 24387.576172    83.238045     0.000000     1.000000     0.000000            2    71.101634    79.468338     0.336415     0.705350     0.612444 2.815601e+05     0.048994           54            1 
 2112.892308   474.492308            1     1.142130    -65.88543 000062@Extract/job031/Micrographs/stack_0101_SumCorr2_DW.mrcs Micrographs/stack_0101_SumCorr2_DW.mrc            1     5.552558     0.037896 24460.998047 24387.576172    83.238045     0.000000     1.000000     0.000000            2    99.076518    44.882786     0.705350     0.705350     0.602432 2.838982e+05     0.097933           23            2 
 3650.015385   648.907692            1     2.147800   105.929399 000001@Extract/job031/Micrographs/stack_0102_SumCorr2_DW.mrcs Micrographs/stack_0102_SumCorr2_DW.mrc            1     4.476750     0.047210 26792.257812 26593.478516    -67.38435     0.000000     1.000000     0.000000            3   111.928282    18.783720     -0.93358     0.336415     0.597398 2.871374e+05     0.118929           30            1 
  491.369231   997.492308            1     2.396202    60.452532 000002@Extract/job031/Micrographs/stack_0102_SumCorr2_DW.mrcs Micrographs/stack_0102_SumCorr2_DW.mrc            1     4.476750     0.047210 26792.257812 26593.478516    -67.38435     0.000000     1.000000     0.000000            3    83.092670    16.964248     1.975350     -0.19571     0.614675 2.891267e+05     0.123624            8            1 
  871.338462  1180.661538            1     1.884227    -79.08371 000003@Extract/job031/Micrographs/stack_0102_SumCorr2_DW.mrcs Micrographs/stack_0102_SumCorr2_DW.mrc            1     4.476750     0.047210 26792.257812 26593.478516    -67.38435     0.000000     1.000000     0.000000            3    90.851352    16.113801     -0.19571     0.705350     0.587247 2.834672e+05     0.101801           20            1 
 1732.923077  1974.230769            1     2.175440    -98.01972 000004@Extract/job031/Micrographs/stack_0102_SumCorr2_DW.mrcs Micrographs/stack_0102_SumCorr2_DW.mrc            1     4.476750     0.047210 26792.257812 26593.478516    -67.38435     0.000000     1.000000     0.000000            3   102.689196    16.686204     -0.19571     0.705350     0.601661 2.786154e+05     0.179973           17            2 
 3253.169231  2582.630769            1     2.674890   127.350508 000005@Extract/job031/Micrographs/stack_0102_SumCorr2_DW.mrcs Micrographs/stack_0102_SumCorr2_DW.mrc            1     4.476750     0.047210 26792.257812 26593.478516    -67.38435     0.000000     1.000000     0.000000            3   110.474156    20.288209     0.336415     0.705350     0.575232 2.857894e+05     0.121518           17            2 
 3212.784615  2724.415385            1     1.869911     6.190053 000006@Extract/job031/Micrographs/stack_0102_SumCorr2_DW.mrcs Micrographs/stack_0102_SumCorr2_DW.mrc            1     4.476750     0.047210 26792.257812 26593.478516    -67.38435     0.000000     1.000000     0.000000            3    83.023421    24.402006     0.705350     0.705350     0.587745 2.848637e+05     0.162776           12            1 
 1715.169231  3676.523077            1     2.261006    -48.73295 000007@Extract/job031/Micrographs/stack_0102_SumCorr2_DW.mrcs Micrographs/stack_0102_SumCorr2_DW.mrc            1     4.476750     0.047210 26792.257812 26593.478516    -67.38435     0.000000     1.000000     0.000000            3    65.998921    18.681676     0.336415     0.705350     0.612929 2.890395e+05     0.211049            8            1 
 3739.538462  2775.676923            1     2.272342   -105.29025 000008@Extract/job031/Micrographs/stack_0102_SumCorr2_DW.mrcs Micrographs/stack_0102_SumCorr2_DW.mrc            1     4.476750     0.047210 26792.257812 26593.478516    -67.38435     0.000000     1.000000     0.000000            3    66.782923    11.289618     0.705350     0.705350     0.601475 2.874773e+05     0.201762           14            1 
 2584.630769  2944.969231            1     2.646795    97.014482 000009@Extract/job031/Micrographs/stack_0102_SumCorr2_DW.mrcs Micrographs/stack_0102_SumCorr2_DW.mrc            1     4.476750     0.047210 26792.257812 26593.478516    -67.38435     0.000000     1.000000     0.000000            3    80.051763    12.578272     0.336415     -0.93358     0.616113 2.848835e+05     0.075676           42            2 
 3351.569231  3305.430769            1     1.897674    43.433512 000010@Extract/job031/Micrographs/stack_0102_SumCorr2_DW.mrcs Micrographs/stack_0102_SumCorr2_DW.mrc            1     4.476750     0.047210 26792.257812 26593.478516    -67.38435     0.000000     1.000000     0.000000            3   100.781079    27.903856     0.336415     0.336415     0.595817 2.866995e+05     0.235801           26            2 
 2532.369231  2307.938462            1     1.604278     -9.96381 000011@Extract/job031/Micrographs/stack_0102_SumCorr2_DW.mrcs Micrographs/stack_0102_SumCorr2_DW.mrc            1     4.476750     0.047210 26792.257812 26593.478516    -67.38435     0.000000     1.000000     0.000000            3    84.530283    84.709766     0.336415     -0.93358     0.601784 2.837904e+05     0.120050           34            1 
 3222.661538  3934.584615            1     1.647866   148.489926 000012@Extract/job031/Micrographs/stack_0102_SumCorr2_DW.mrcs Micrographs/stack_0102_SumCorr2_DW.mrc            1     4.476750     0.047210 26792.257812 26593.478516    -67.38435     0.000000     1.000000     0.000000            3    87.254140    78.634575     0.336415     0.336415     0.610960 2.846072e+05     0.110539           21            1 
 3597.753846  2211.415385            1     1.652606     0.327954 000013@Extract/job031/Micrographs/stack_0102_SumCorr2_DW.mrcs Micrographs/stack_0102_SumCorr2_DW.mrc            1     4.476750     0.047210 26792.257812 26593.478516    -67.38435     0.000000     1.000000     0.000000            3   104.267564    88.018604     0.336415     0.705350     0.583150 2.868012e+05     0.041390           32            2 
  129.030769  2559.000000            1     1.612890    -55.94420 000014@Extract/job031/Micrographs/stack_0102_SumCorr2_DW.mrcs Micrographs/stack_0102_SumCorr2_DW.mrc            1     4.476750     0.047210 26792.257812 26593.478516    -67.38435     0.000000     1.000000     0.000000            3   111.218232    81.931174     0.336415     0.336415     0.590965 2.807933e+05     0.099332           23            2 
 2677.153846  2744.046154            1     2.076379    76.281156 000015@Extract/job031/Micrographs/stack_0102_SumCorr2_DW.mrcs Micrographs/stack_0102_SumCorr2_DW.mrc            1     4.476750     0.047210 26792.257812 26593.478516    -67.38435     0.000000     1.000000     0.000000            3   101.370213    82.066571     0.336415     0.336415     0.618728 2.840991e+05     0.085122           40            2 
 2340.446154  1410.969231            1     1.214076   176.607128 000016@Extract/job031/Micrographs/stack_0102_SumCorr2_DW.mrcs Micrographs/stack_0102_SumCorr2_DW.mrc            1     4.476750     0.047210 26792.257812 26593.478516    -67.38435     0.000000     1.000000     0.000000            3    85.883986    81.080219     0.336415     0.336415     0.594671 2.816400e+05     0.143633           34            2 
 3052.246154  1432.600000            1     1.920258    -99.05814 000017@Extract/job031/Micrographs/stack_0102_SumCorr2_DW.mrcs Micrographs/stack_0102_SumCorr2_DW.mrc            1     4.476750     0.047210 26792.257812 26593.478516    -67.38435     0.000000     1.000000     0.000000            3   108.420827    83.172180     0.705350     -0.19571     0.578592 2.827112e+05     0.066734           19            2 
 3721.907692  1667.907692            1     2.092279   161.589421 000018@Extract/job031/Micrographs/stack_0102_SumCorr2_DW.mrcs Micrographs/stack_0102_SumCorr2_DW.mrc            1     4.476750     0.047210 26792.257812 26593.478516    -67.38435     0.000000     1.000000     0.000000            3   100.065690    89.271523     0.336415     -0.93358     0.592721 2.861196e+05     0.049165           40            1 
  743.430769  2066.753846            1     1.874726    35.980171 000019@Extract/job031/Micrographs/stack_0102_SumCorr2_DW.mrcs Micrographs/stack_0102_SumCorr2_DW.mrc            1     4.476750     0.047210 26792.257812 26593.478516    -67.38435     0.000000     1.000000     0.000000            3    97.133151    80.919729     0.336415     0.336415     0.604384 2.807091e+05     0.128496           26            2 
  247.184615  2433.092308            1     2.117581   178.442710 000020@Extract/job031/Micrographs/stack_0102_SumCorr2_DW.mrcs Micrographs/stack_0102_SumCorr2_DW.mrc            1     4.476750     0.047210 26792.257812 26593.478516    -67.38435     0.000000     1.000000     0.000000            3    73.995490    85.456343     0.336415     0.336415     0.598633 2.801565e+05     0.187738           14            1 
 3857.692308  3760.292308            1     1.797658    43.490121 000021@Extract/job031/Micrographs/stack_0102_SumCorr2_DW.mrcs Micrographs/stack_0102_SumCorr2_DW.mrc            1     4.476750     0.047210 26792.257812 26593.478516    -67.38435     0.000000     1.000000     0.000000            3    84.424512    77.454271     0.336415     0.705350     0.602863 2.852180e+05     0.085759           56            1 
 2078.507692  1506.492308            1     1.599469     -1.51892 000022@Extract/job031/Micrographs/stack_0102_SumCorr2_DW.mrcs Micrographs/stack_0102_SumCorr2_DW.mrc            1     4.476750     0.047210 26792.257812 26593.478516    -67.38435     0.000000     1.000000     0.000000            3    87.307441    82.266639     0.336415     0.705350     0.564656 2.816221e+05     0.110604           17            2 
  270.815385  3153.769231            1     2.130237    18.101308 000023@Extract/job031/Micrographs/stack_0102_SumCorr2_DW.mrcs Micrographs/stack_0102_SumCorr2_DW.mrc            1     4.476750     0.047210 26792.257812 26593.478516    -67.38435     0.000000     1.000000     0.000000            3   113.384988    86.102145     0.336415     0.336415     0.596657 2.845444e+05     0.104734           29            1 
 2176.030769   568.138462            1     2.183255    64.994048 000024@Extract/job031/Micrographs/stack_0102_SumCorr2_DW.mrcs Micrographs/stack_0102_SumCorr2_DW.mrc            1     4.476750     0.047210 26792.257812 26593.478516    -67.38435     0.000000     1.000000     0.000000            3    71.167999    84.295657     0.705350     0.336415     0.603817 2.800653e+05     0.153400           18            2 
  664.661538  3613.507692            1     1.811487    84.683347 000025@Extract/job031/Micrographs/stack_0102_SumCorr2_DW.mrcs Micrographs/stack_0102_SumCorr2_DW.mrc            1     4.476750     0.047210 26792.257812 26593.478516    -67.38435     0.000000     1.000000     0.000000            3    71.151623    83.094168     0.336415     0.705350     0.570421 2.869152e+05     0.068837           13            2 
 3663.769231   907.846154            1     2.002129     5.028065 000026@Extract/job031/Micrographs/stack_0102_SumCorr2_DW.mrcs Micrographs/stack_0102_SumCorr2_DW.mrc            1     4.476750     0.047210 26792.257812 26593.478516    -67.38435     0.000000     1.000000     0.000000            3    77.433029    79.988647     0.336415     0.336415     0.596215 2.865930e+05     0.271460           11            2 
 2439.846154  1269.184615            1     2.043432   122.219736 000027@Extract/job031/Micrographs/stack_0102_SumCorr2_DW.mrcs Micrographs/stack_0102_SumCorr2_DW.mrc            1     4.476750     0.047210 26792.257812 26593.478516    -67.38435     0.000000     1.000000     0.000000            3    73.840712    74.523733     0.705350     0.705350     0.608000 2.803962e+05     0.110764           30            1 
  914.723077  3225.661538            1     2.007972    -14.65241 000028@Extract/job031/Micrographs/stack_0102_SumCorr2_DW.mrcs Micrographs/stack_0102_SumCorr2_DW.mrc            1     4.476750     0.047210 26792.257812 26593.478516    -67.38435     0.000000     1.000000     0.000000            3    82.395710    82.938465     0.705350     0.705350     0.591734 2.855250e+05     0.194718           11            1 
 1203.169231  1161.784615            1     3.260922    -86.65614 000029@Extract/job031/Micrographs/stack_0102_SumCorr2_DW.mrcs Micrographs/stack_0102_SumCorr2_DW.mrc            1     4.476750     0.047210 26792.257812 26593.478516    -67.38435     0.000000     1.000000     0.000000            3    54.285871     4.083261     1.606415     0.705350     0.606197 2.842910e+05     0.334546           13            2 
 1314.446154  2520.615385            1     2.236814   -105.78097 000030@Extract/job031/Micrographs/stack_0102_SumCorr2_DW.mrcs Micrographs/stack_0102_SumCorr2_DW.mrc            1     4.476750     0.047210 26792.257812 26593.478516    -67.38435     0.000000     1.000000     0.000000            3    65.924465     8.357792     0.336415     0.336415     0.608030 2.792485e+05     0.595253           10            1 
  917.723077   461.861538            1     1.195493   177.525308 000031@Extract/job031/Micrographs/stack_0102_SumCorr2_DW.mrcs Micrographs/stack_0102_SumCorr2_DW.mrc            1     4.476750     0.047210 26792.257812 26593.478516    -67.38435     0.000000     1.000000     0.000000            3   110.384805    72.766436     0.336415     -0.93358     0.597017 2.875310e+05     0.099311           24            1 
 1428.723077  2134.646154            1     1.405156    82.865147 000032@Extract/job031/Micrographs/stack_0102_SumCorr2_DW.mrcs Micrographs/stack_0102_SumCorr2_DW.mrc            1     4.476750     0.047210 26792.257812 26593.478516    -67.38435     0.000000     1.000000     0.000000            3    79.459679    74.445830     0.336415     0.705350     0.590814 2.778629e+05     0.093045           57            1 
 3484.600000  2739.169231            1     1.263612   -104.56768 000033@Extract/job031/Micrographs/stack_0102_SumCorr2_DW.mrcs Micrographs/stack_0102_SumCorr2_DW.mrc            1     4.476750     0.047210 26792.257812 26593.478516    -67.38435     0.000000     1.000000     0.000000            3    70.779461    58.889263     0.336415     0.336415     0.605235 2.873184e+05     0.136857           41            1 
 3701.153846  3211.784615            1     1.673755   -138.37864 000034@Extract/job031/Micrographs/stack_0102_SumCorr2_DW.mrcs Micrographs/stack_0102_SumCorr2_DW.mrc            1     4.476750     0.047210 26792.257812 26593.478516    -67.38435     0.000000     1.000000     0.000000            3    85.811754    76.208083     0.705350     0.705350     0.591675 2.888617e+05     0.102127           37            1 
 2668.276923  3255.169231            1     1.812497    11.599902 000035@Extract/job031/Micrographs/stack_0102_SumCorr2_DW.mrcs Micrographs/stack_0102_SumCorr2_DW.mrc            1     4.476750     0.047210 26792.257812 26593.478516    -67.38435     0.000000     1.000000     0.000000            3    82.378366    81.733805     0.705350     0.336415     0.616898 2.842758e+05     0.103543           10            2 
 1205.169231  1492.738462            1     1.791797    77.226647 000036@Extract/job031/Micrographs/stack_0102_SumCorr2_DW.mrcs Micrographs/stack_0102_SumCorr2_DW.mrc            1     4.476750     0.047210 26792.257812 26593.478516    -67.38435     0.000000     1.000000     0.000000            3   105.484945    74.696421     0.705350     0.336415     0.601598 2.813842e+05     0.137266           17            1 
  830.953846   182.169231            1     1.625117    -98.08831 000037@Extract/job031/Micrographs/stack_0102_SumCorr2_DW.mrcs Micrographs/stack_0102_SumCorr2_DW.mrc            1     4.476750     0.047210 26792.257812 26593.478516    -67.38435     0.000000     1.000000     0.000000            3   101.335383    79.649612     0.336415     0.336415     0.609010 2.887752e+05     0.122368           15            1 
 1065.384615   450.984615            1     1.379140   132.538922 000038@Extract/job031/Micrographs/stack_0102_SumCorr2_DW.mrcs Micrographs/stack_0102_SumCorr2_DW.mrc            1     4.476750     0.047210 26792.257812 26593.478516    -67.38435     0.000000     1.000000     0.000000            3   106.179523    74.067706     0.336415     0.336415     0.605563 2.874629e+05     0.121292           13            1 
 1052.507692  3264.046154            1     2.544765    -55.96703 000039@Extract/job031/Micrographs/stack_0102_SumCorr2_DW.mrcs Micrographs/stack_0102_SumCorr2_DW.mrc            1     4.476750     0.047210 26792.257812 26593.478516    -67.38435     0.000000     1.000000     0.000000            3   117.478536    76.383491     0.336415     0.705350     0.585715 2.863342e+05     0.142616           20            1 
 3748.415385  2246.923077            1     1.385710    -79.29291 000040@Extract/job031/Micrographs/stack_0102_SumCorr2_DW.mrcs Micrographs/stack_0102_SumCorr2_DW.mrc            1     4.476750     0.047210 26792.257812 26593.478516    -67.38435     0.000000     1.000000     0.000000            3    87.140357    71.211140     0.705350     0.336415     0.578347 2.863785e+05     0.098923           19            2 
 3261.046154  3476.600000            1     1.567803    44.391577 000041@Extract/job031/Micrographs/stack_0102_SumCorr2_DW.mrcs Micrographs/stack_0102_SumCorr2_DW.mrc            1     4.476750     0.047210 26792.257812 26593.478516    -67.38435     0.000000     1.000000     0.000000            3   109.725835    75.871433     0.336415     -0.93358     0.596854 2.844531e+05     0.061479           55            2 
 2909.584615  1483.861538            1     2.172874     3.151297 000042@Extract/job031/Micrographs/stack_0102_SumCorr2_DW.mrcs Micrographs/stack_0102_SumCorr2_DW.mrc            1     4.476750     0.047210 26792.257812 26593.478516    -67.38435     0.000000     1.000000     0.000000            3    76.010395    78.793018     0.336415     0.336415     0.602614 2.838504e+05     0.194570           19            2 
 3024.738462  2350.200000            1     1.522823   -140.24444 000043@Extract/job031/Micrographs/stack_0102_SumCorr2_DW.mrcs Micrographs/stack_0102_SumCorr2_DW.mrc            1     4.476750     0.047210 26792.257812 26593.478516    -67.38435     0.000000     1.000000     0.000000            3    83.656154    73.142576     0.336415     0.336415     0.606016 2.846037e+05     0.070217           43            2 
  360.338462  2339.446154            1     1.067917   120.318666 000044@Extract/job031/Micrographs/stack_0102_SumCorr2_DW.mrcs Micrographs/stack_0102_SumCorr2_DW.mrc            1     4.476750     0.047210 26792.257812 26593.478516    -67.38435     0.000000     1.000000     0.000000            3   115.287297    70.819794     -0.93358     0.705350     0.613174 2.827108e+05     0.079245           28            1 
  326.830769   735.553846            1     1.525668    76.228368 000045@Extract/job031/Micrographs/stack_0102_SumCorr2_DW.mrcs Micrographs/stack_0102_SumCorr2_DW.mrc            1     4.476750     0.047210 26792.257812 26593.478516    -67.38435     0.000000     1.000000     0.000000            3    67.630533    82.539021     0.336415     0.705350     0.613032 2.895322e+05     0.069328           33            1 
 3892.200000  1641.400000            1     1.441244    -31.57874 000046@Extract/job031/Micrographs/stack_0102_SumCorr2_DW.mrcs Micrographs/stack_0102_SumCorr2_DW.mrc            1     4.476750     0.047210 26792.257812 26593.478516    -67.38435     0.000000     1.000000     0.000000            3    69.810742    87.905317     0.336415     0.336415     0.600343 2.865203e+05     0.321552           35            2 
 1578.384615  3150.769231            1     1.937699    92.218289 000047@Extract/job031/Micrographs/stack_0102_SumCorr2_DW.mrcs Micrographs/stack_0102_SumCorr2_DW.mrc            1     4.476750     0.047210 26792.257812 26593.478516    -67.38435     0.000000     1.000000     0.000000            3    81.718566    84.749590     0.705350     0.336415     0.616848 2.857712e+05     0.073298           25            1 
  604.523077  3170.523077            1     2.122040    -42.78062 000048@Extract/job031/Micrographs/stack_0102_SumCorr2_DW.mrcs Micrographs/stack_0102_SumCorr2_DW.mrc            1     4.476750     0.047210 26792.257812 26593.478516    -67.38435     0.000000     1.000000     0.000000            3    80.989998    82.958305     0.705350     0.336415     0.640865 2.874226e+05     0.133775           36            2 
 1679.784615   267.815385            1     1.978642    -98.08727 000049@Extract/job031/Micrographs/stack_0102_SumCorr2_DW.mrcs Micrographs/stack_0102_SumCorr2_DW.mrc            1     4.476750     0.047210 26792.257812 26593.478516    -67.38435     0.000000     1.000000     0.000000            3    74.533760    73.893207     0.336415     0.336415     0.618760 2.868376e+05     0.080692           29            2 
  839.830769   341.707692            1     1.640597   -156.23586 000050@Extract/job031/Micrographs/stack_0102_SumCorr2_DW.mrcs Micrographs/stack_0102_SumCorr2_DW.mrc            1     4.476750     0.047210 26792.257812 26593.478516    -67.38435     0.000000     1.000000     0.000000            3    76.095652    84.828207     0.336415     0.336415     0.606132 2.889973e+05     0.219251           23            2 
  781.815385  3669.646154            1     1.551153    -97.12874 000051@Extract/job031/Micrographs/stack_0102_SumCorr2_DW.mrcs Micrographs/stack_0102_SumCorr2_DW.mrc            1     4.476750     0.047210 26792.257812 26593.478516    -67.38435     0.000000     1.000000     0.000000            3    96.138495    27.216186     -0.19571     0.336415     0.603475 2.885213e+05     0.171821           13            1 
 1051.507692  1293.692308            1     1.507494   154.514037 000052@Extract/job031/Micrographs/stack_0102_SumCorr2_DW.mrcs Micrographs/stack_0102_SumCorr2_DW.mrc            1     4.476750     0.047210 26792.257812 26593.478516    -67.38435     0.000000     1.000000     0.000000            3    66.357710    37.530809     0.705350     0.336415     0.601791 2.829750e+05     0.181757           26            1 
 1411.846154   329.830769            1     1.998429    14.583104 000001@Extract/job031/Micrographs/stack_0103_SumCorr2_DW.mrcs Micrographs/stack_0103_SumCorr2_DW.mrc            1     5.044225     0.037781 24918.291016 24641.337891    -76.24815     0.000000     1.000000     0.000000            4    85.921744    25.109386     -0.93358     0.336415     0.580066 2.848123e+05     0.182186           15            1 
 2968.600000   453.861538            1     2.253756     -5.05169 000002@Extract/job031/Micrographs/stack_0103_SumCorr2_DW.mrcs Micrographs/stack_0103_SumCorr2_DW.mrc            1     5.044225     0.037781 24918.291016 24641.337891    -76.24815     0.000000     1.000000     0.000000            4    99.061625    15.997289     0.336415     0.336415     0.586951 2.822351e+05     0.212408           26            1 
  656.784615   994.492308            1     2.547962    13.538947 000003@Extract/job031/Micrographs/stack_0103_SumCorr2_DW.mrcs Micrographs/stack_0103_SumCorr2_DW.mrc            1     5.044225     0.037781 24918.291016 24641.337891    -76.24815     0.000000     1.000000     0.000000            4   111.486370    15.827792     0.705350     0.705350     0.588533 2.863482e+05     0.453593            5            2 
 3084.876923  1841.200000            1     3.228952    -98.06562 000004@Extract/job031/Micrographs/stack_0103_SumCorr2_DW.mrcs Micrographs/stack_0103_SumCorr2_DW.mrc            1     5.044225     0.037781 24918.291016 24641.337891    -76.24815     0.000000     1.000000     0.000000            4    74.836350    12.651845     0.705350     0.705350     0.598975 2.818374e+05     0.596629            9            2 
 2715.661538  2937.092308            1     2.421970     5.420411 000005@Extract/job031/Micrographs/stack_0103_SumCorr2_DW.mrcs Micrographs/stack_0103_SumCorr2_DW.mrc            1     5.044225     0.037781 24918.291016 24641.337891    -76.24815     0.000000     1.000000     0.000000            4    72.577433    21.563589     0.336415     0.705350     0.606993 2.798379e+05     0.271800           19            2 
 2941.092308  3064.123077            1     2.147667    -13.87387 000006@Extract/job031/Micrographs/stack_0103_SumCorr2_DW.mrcs Micrographs/stack_0103_SumCorr2_DW.mrc            1     5.044225     0.037781 24918.291016 24641.337891    -76.24815     0.000000     1.000000     0.000000            4   105.757474    12.952055     0.705350     0.336415     0.573895 2.823465e+05     0.108011            7            2 
 3447.215385  3057.246154            1     2.198848    -37.85053 000007@Extract/job031/Micrographs/stack_0103_SumCorr2_DW.mrcs Micrographs/stack_0103_SumCorr2_DW.mrc            1     5.044225     0.037781 24918.291016 24641.337891    -76.24815     0.000000     1.000000     0.000000            4    76.514392     9.682952     0.705350     0.336415     0.608627 2.872186e+05     0.351233           24            2 
 2348.323077  3702.153846            1     2.723220    89.659702 000008@Extract/job031/Micrographs/stack_0103_SumCorr2_DW.mrcs Micrographs/stack_0103_SumCorr2_DW.mrc            1     5.044225     0.037781 24918.291016 24641.337891    -76.24815     0.000000     1.000000     0.000000            4    69.992238     6.828991     0.336415     0.705350     0.610124 2.819492e+05     0.560274            9            2 
  765.061538  1747.800000            1     2.654878    -71.46419 000009@Extract/job031/Micrographs/stack_0103_SumCorr2_DW.mrcs Micrographs/stack_0103_SumCorr2_DW.mrc            1     5.044225     0.037781 24918.291016 24641.337891    -76.24815     0.000000     1.000000     0.000000            4   109.824213    21.040749     0.336415     0.336415     0.603747 2.891997e+05     0.290043            5            1 
 2009.615385  1107.646154            1     2.612083    -38.10003 000010@Extract/job031/Micrographs/stack_0103_SumCorr2_DW.mrcs Micrographs/stack_0103_SumCorr2_DW.mrc            1     5.044225     0.037781 24918.291016 24641.337891    -76.24815     0.000000     1.000000     0.000000            4    80.346589    87.163026     0.336415     0.336415     0.598640 2.865172e+05     0.119735           19            2 
  995.492308  1278.061538            1     2.389062    35.966125 000011@Extract/job031/Micrographs/stack_0103_SumCorr2_DW.mrcs Micrographs/stack_0103_SumCorr2_DW.mrc            1     5.044225     0.037781 24918.291016 24641.337891    -76.24815     0.000000     1.000000     0.000000            4    99.354179    88.684602     0.336415     0.705350     0.606162 2.884162e+05     0.147788           25            2 
 3385.076923  1300.692308            1     2.391999   -138.43271 000012@Extract/job031/Micrographs/stack_0103_SumCorr2_DW.mrcs Micrographs/stack_0103_SumCorr2_DW.mrc            1     5.044225     0.037781 24918.291016 24641.337891    -76.24815     0.000000     1.000000     0.000000            4   107.742274    84.981006     0.336415     0.336415     0.594056 2.870795e+05     0.083258           15            1 
 1360.707692  1567.507692            1     2.846867   138.082529 000013@Extract/job031/Micrographs/stack_0103_SumCorr2_DW.mrcs Micrographs/stack_0103_SumCorr2_DW.mrc            1     5.044225     0.037781 24918.291016 24641.337891    -76.24815     0.000000     1.000000     0.000000            4   116.878463    84.260466     -0.19571     0.336415     0.609870 2.859000e+05     0.089770            5            2 
 1940.723077  1641.400000            1     2.284091    79.049385 000014@Extract/job031/Micrographs/stack_0103_SumCorr2_DW.mrcs Micrographs/stack_0103_SumCorr2_DW.mrc            1     5.044225     0.037781 24918.291016 24641.337891    -76.24815     0.000000     1.000000     0.000000            4   111.283111    86.727948     0.336415     0.705350     0.617542 2.866148e+05     0.219600           26            1 
 2826.815385  2545.246154            1     2.090740   -149.63750 000015@Extract/job031/Micrographs/stack_0103_SumCorr2_DW.mrcs Micrographs/stack_0103_SumCorr2_DW.mrc            1     5.044225     0.037781 24918.291016 24641.337891    -76.24815     0.000000     1.000000     0.000000            4    86.560225    79.252770     0.336415     0.336415     0.619772 2.838575e+05     0.143725           35            1 
 3015.861538  2836.692308            1     2.361711    64.091464 000016@Extract/job031/Micrographs/stack_0103_SumCorr2_DW.mrcs Micrographs/stack_0103_SumCorr2_DW.mrc            1     5.044225     0.037781 24918.291016 24641.337891    -76.24815     0.000000     1.000000     0.000000            4   101.387388    83.269572     0.336415     0.705350     0.571640 2.803416e+05     0.210227           28            2 
  434.230769  3094.630769            1     2.201335    -70.89974 000017@Extract/job031/Micrographs/stack_0103_SumCorr2_DW.mrcs Micrographs/stack_0103_SumCorr2_DW.mrc            1     5.044225     0.037781 24918.291016 24641.337891    -76.24815     0.000000     1.000000     0.000000            4    97.862566    82.718108     -0.19571     0.705350     0.600843 2.858732e+05     0.120252           24            1 
  356.461538  3625.384615            1     2.336269   143.786129 000018@Extract/job031/Micrographs/stack_0103_SumCorr2_DW.mrcs Micrographs/stack_0103_SumCorr2_DW.mrc            1     5.044225     0.037781 24918.291016 24641.337891    -76.24815     0.000000     1.000000     0.000000            4    87.427647    90.645337     0.336415     -0.19571     0.609778 2.863268e+05     0.311030            7            2 
 1984.984615  3882.323077            1     2.750865    -44.64750 000019@Extract/job031/Micrographs/stack_0103_SumCorr2_DW.mrcs Micrographs/stack_0103_SumCorr2_DW.mrc            1     5.044225     0.037781 24918.291016 24641.337891    -76.24815     0.000000     1.000000     0.000000            4    96.456176    82.738079     0.336415     0.336415     0.596817 2.804373e+05     0.087664           34            2 
 3071.000000   331.830769            1     2.080386     1.236119 000020@Extract/job031/Micrographs/stack_0103_SumCorr2_DW.mrcs Micrographs/stack_0103_SumCorr2_DW.mrc            1     5.044225     0.037781 24918.291016 24641.337891    -76.24815     0.000000     1.000000     0.000000            4    69.035632    82.520454     0.336415     0.705350     0.611113 2.852862e+05     0.127164           27            1 
 1291.815385  1069.384615            1     1.841394    -38.11260 000021@Extract/job031/Micrographs/stack_0103_SumCorr2_DW.mrcs Micrographs/stack_0103_SumCorr2_DW.mrc            1     5.044225     0.037781 24918.291016 24641.337891    -76.24815     0.000000     1.000000     0.000000            4   106.997240    81.988400     0.336415     0.705350     0.587402 2.855452e+05     0.095276           21            1 
  779.815385  1092.015385            1     2.059771    50.040151 000022@Extract/job031/Micrographs/stack_0103_SumCorr2_DW.mrcs Micrographs/stack_0103_SumCorr2_DW.mrc            1     5.044225     0.037781 24918.291016 24641.337891    -76.24815     0.000000     1.000000     0.000000            4    97.845155    81.513448     0.705350     0.336415     0.597074 2.878797e+05     0.105760           13            1 
 3174.400000  1752.676923            1     2.493784   168.161831 000023@Extract/job031/Micrographs/stack_0103_SumCorr2_DW.mrcs Micrographs/stack_0103_SumCorr2_DW.mrc            1     5.044225     0.037781 24918.291016 24641.337891    -76.24815     0.000000     1.000000     0.000000            4    95.101592    86.355164     0.336415     0.705350     0.560075 2.814734e+05     0.067367           41            1 
  169.292308  1883.584615            1     2.513259   -127.17245 000024@Extract/job031/Micrographs/stack_0103_SumCorr2_DW.mrcs Micrographs/stack_0103_SumCorr2_DW.mrc            1     5.044225     0.037781 24918.291016 24641.337891    -76.24815     0.000000     1.000000     0.000000            4   104.284166    89.212431     0.705350     0.336415     0.599037 2.844633e+05     0.116183           30            1 
 3884.323077  2123.892308            1     2.337501    16.287891 000025@Extract/job031/Micrographs/stack_0103_SumCorr2_DW.mrcs Micrographs/stack_0103_SumCorr2_DW.mrc            1     5.044225     0.037781 24918.291016 24641.337891    -76.24815     0.000000     1.000000     0.000000            4    97.168027    83.329188     0.336415     0.336415     0.607162 2.866230e+05     0.156516           30            2 
  861.584615  2338.569231            1     2.422261   -124.41383 000026@Extract/job031/Micrographs/stack_0103_SumCorr2_DW.mrcs Micrographs/stack_0103_SumCorr2_DW.mrc            1     5.044225     0.037781 24918.291016 24641.337891    -76.24815     0.000000     1.000000     0.000000            4   116.182775    84.868655     0.705350     0.705350     0.598402 2.883928e+05     0.107942           50            1 
 1027.000000  2445.846154            1     2.883338    65.039122 000027@Extract/job031/Micrographs/stack_0103_SumCorr2_DW.mrcs Micrographs/stack_0103_SumCorr2_DW.mrc            1     5.044225     0.037781 24918.291016 24641.337891    -76.24815     0.000000     1.000000     0.000000            4    90.883128    86.415392     0.336415     0.336415     0.611676 2.876751e+05     0.239989           29            2 
  780.815385  2613.261538            1     2.024571   124.092792 000028@Extract/job031/Micrographs/stack_0103_SumCorr2_DW.mrcs Micrographs/stack_0103_SumCorr2_DW.mrc            1     5.044225     0.037781 24918.291016 24641.337891    -76.24815     0.000000     1.000000     0.000000            4    98.642635    88.097571     0.336415     -0.19571     0.599949 2.871968e+05     0.098846           13            2 
  150.661538  3055.246154            1     1.928576    78.092914 000029@Extract/job031/Micrographs/stack_0103_SumCorr2_DW.mrcs Micrographs/stack_0103_SumCorr2_DW.mrc            1     5.044225     0.037781 24918.291016 24641.337891    -76.24815     0.000000     1.000000     0.000000            4   115.455723    83.078513     1.606415     0.336415     0.614900 2.852783e+05     0.111273           25            2 
  637.030769  3199.030769            1     2.148276     1.252585 000030@Extract/job031/Micrographs/stack_0103_SumCorr2_DW.mrcs Micrographs/stack_0103_SumCorr2_DW.mrc            1     5.044225     0.037781 24918.291016 24641.337891    -76.24815     0.000000     1.000000     0.000000            4    71.829355    81.276311     0.705350     0.336415     0.612568 2.863537e+05     0.063695           11            2 
 2977.476923  3600.753846            1     2.271740   179.403625 000031@Extract/job031/Micrographs/stack_0103_SumCorr2_DW.mrcs Micrographs/stack_0103_SumCorr2_DW.mrc            1     5.044225     0.037781 24918.291016 24641.337891    -76.24815     0.000000     1.000000     0.000000            4    99.354179    88.684602     0.336415     1.074285     0.593150 2.869564e+05     0.142832           28            2 
 2501.984615  1858.953846            1     2.843709    74.378524 000032@Extract/job031/Micrographs/stack_0103_SumCorr2_DW.mrcs Micrographs/stack_0103_SumCorr2_DW.mrc            1     5.044225     0.037781 24918.291016 24641.337891    -76.24815     0.000000     1.000000     0.000000            4   107.758729    86.177764     0.336415     0.705350     0.620744 2.862128e+05     0.106762           17            2 
 1801.815385  3193.153846            1     2.424693   114.718108 000033@Extract/job031/Micrographs/stack_0103_SumCorr2_DW.mrcs Micrographs/stack_0103_SumCorr2_DW.mrc            1     5.044225     0.037781 24918.291016 24641.337891    -76.24815     0.000000     1.000000     0.000000            4    99.997998    84.489463     0.336415     0.705350     0.610262 2.848894e+05     0.305375            7            2 
 3274.800000  3831.184615            1     2.428952   109.105826 000034@Extract/job031/Micrographs/stack_0103_SumCorr2_DW.mrcs Micrographs/stack_0103_SumCorr2_DW.mrc            1     5.044225     0.037781 24918.291016 24641.337891    -76.24815     0.000000     1.000000     0.000000            4    81.631500    78.714426     0.336415     0.336415     0.617491 2.872657e+05     0.173463           43            1 
 1519.246154   578.015385            1     1.943302    48.150984 000035@Extract/job031/Micrographs/stack_0103_SumCorr2_DW.mrcs Micrographs/stack_0103_SumCorr2_DW.mrc            1     5.044225     0.037781 24918.291016 24641.337891    -76.24815     0.000000     1.000000     0.000000            4    80.329719    85.967123     0.336415     0.705350     0.586662 2.843618e+05     0.159021           22            1 
 1642.276923  1974.230769            1     1.682625    -39.00618 000036@Extract/job031/Micrographs/stack_0103_SumCorr2_DW.mrcs Micrographs/stack_0103_SumCorr2_DW.mrc            1     5.044225     0.037781 24918.291016 24641.337891    -76.24815     0.000000     1.000000     0.000000            4    94.266454    77.313826     0.705350     0.336415     0.613470 2.829232e+05     0.086210            7            2 
 1070.261538  2777.553846            1     1.682549   165.293793 000037@Extract/job031/Micrographs/stack_0103_SumCorr2_DW.mrcs Micrographs/stack_0103_SumCorr2_DW.mrc            1     5.044225     0.037781 24918.291016 24641.337891    -76.24815     0.000000     1.000000     0.000000            4    68.341155    83.131667     0.705350     0.336415     0.601974 2.862777e+05     0.101246           33            2 
  829.076923  3757.292308            1     1.645562   -121.55057 000038@Extract/job031/Micrographs/stack_0103_SumCorr2_DW.mrcs Micrographs/stack_0103_SumCorr2_DW.mrc            1     5.044225     0.037781 24918.291016 24641.337891    -76.24815     0.000000     1.000000     0.000000            4   108.370386    79.552198     0.336415     0.705350     0.595573 2.842188e+05     0.045912           40            1 
 3411.707692  3844.938462            1     2.031766   165.281976 000039@Extract/job031/Micrographs/stack_0103_SumCorr2_DW.mrcs Micrographs/stack_0103_SumCorr2_DW.mrc            1     5.044225     0.037781 24918.291016 24641.337891    -76.24815     0.000000     1.000000     0.000000            4   116.119523    80.055187     0.336415     0.336415     0.608204 2.851803e+05     0.139172           20            1 
 1314.446154   278.692308            1     1.968558    -47.52980 000040@Extract/job031/Micrographs/stack_0103_SumCorr2_DW.mrcs Micrographs/stack_0103_SumCorr2_DW.mrc            1     5.044225     0.037781 24918.291016 24641.337891    -76.24815     0.000000     1.000000     0.000000            4    66.967700    85.550495     0.705350     -0.19571     0.622662 2.877412e+05     0.147946           25            2 
 1194.415385  1243.553846            1     2.279186    38.749140 000041@Extract/job031/Micrographs/stack_0103_SumCorr2_DW.mrcs Micrographs/stack_0103_SumCorr2_DW.mrc            1     5.044225     0.037781 24918.291016 24641.337891    -76.24815     0.000000     1.000000     0.000000            4    72.589863    85.475505     0.705350     0.336415     0.598430 2.878402e+05     0.083263            7            2 
  515.000000  1645.276923            1     2.946097    39.694955 000042@Extract/job031/Micrographs/stack_0103_SumCorr2_DW.mrcs Micrographs/stack_0103_SumCorr2_DW.mrc            1     5.044225     0.037781 24918.291016 24641.337891    -76.24815     0.000000     1.000000     0.000000            4    74.706583    86.045315     1.237480     0.336415     0.594548 2.892833e+05     0.131295           13            2 
 3255.169231  2531.492308            1     2.929181   -111.28629 000043@Extract/job031/Micrographs/stack_0103_SumCorr2_DW.mrcs Micrographs/stack_0103_SumCorr2_DW.mrc            1     5.044225     0.037781 24918.291016 24641.337891    -76.24815     0.000000     1.000000     0.000000            4   115.502764    86.672294     -0.93358     -0.93358     0.617029 2.859356e+05     0.107839           23            1 
 2837.692308  3602.753846            1     2.643446   116.619809 000044@Extract/job031/Micrographs/stack_0103_SumCorr2_DW.mrcs Micrographs/stack_0103_SumCorr2_DW.mrc            1     5.044225     0.037781 24918.291016 24641.337891    -76.24815     0.000000     1.000000     0.000000            4    92.860131    77.333898     -0.19571     -0.93358     0.610717 2.878840e+05     0.130334            9            2 
 3626.384615   224.553846            1     2.082886   171.919120 000045@Extract/job031/Micrographs/stack_0103_SumCorr2_DW.mrcs Micrographs/stack_0103_SumCorr2_DW.mrc            1     5.044225     0.037781 24918.291016 24641.337891    -76.24815     0.000000     1.000000     0.000000            4    86.595717    81.673901     0.336415     0.336415     0.614322 2.908361e+05     0.124267           20            2 
 1721.169231  1241.553846            1     2.415533    14.400984 000046@Extract/job031/Micrographs/stack_0103_SumCorr2_DW.mrcs Micrographs/stack_0103_SumCorr2_DW.mrc            1     5.044225     0.037781 24918.291016 24641.337891    -76.24815     0.000000     1.000000     0.000000            4    80.329719    85.967123     0.705350     0.705350     0.623614 2.833746e+05     0.105186           36            1 
 1872.707692  2094.261538            1     2.399694   -177.80169 000047@Extract/job031/Micrographs/stack_0103_SumCorr2_DW.mrcs Micrographs/stack_0103_SumCorr2_DW.mrc            1     5.044225     0.037781 24918.291016 24641.337891    -76.24815     0.000000     1.000000     0.000000            4    75.401152    85.437039     0.336415     0.705350     0.611766 2.863005e+05     0.098054           21            1 
 2159.276923  2628.892308            1     2.606267   104.332529 000048@Extract/job031/Micrographs/stack_0103_SumCorr2_DW.mrcs Micrographs/stack_0103_SumCorr2_DW.mrc            1     5.044225     0.037781 24918.291016 24641.337891    -76.24815     0.000000     1.000000     0.000000            4   116.878463    84.260466     0.336415     0.336415     0.570408 2.853229e+05     0.086934           24            1 
 2494.984615  3050.369231            1     1.755030    -83.13415 000049@Extract/job031/Micrographs/stack_0103_SumCorr2_DW.mrcs Micrographs/stack_0103_SumCorr2_DW.mrc            1     5.044225     0.037781 24918.291016 24641.337891    -76.24815     0.000000     1.000000     0.000000            4   110.571792    86.139621     0.336415     0.705350     0.610019 2.822386e+05     0.152637           32            2 
  580.892308  1371.584615            1     2.703349     5.003291 000050@Extract/job031/Micrographs/stack_0103_SumCorr2_DW.mrcs Micrographs/stack_0103_SumCorr2_DW.mrc            1     5.044225     0.037781 24918.291016 24641.337891    -76.24815     0.000000     1.000000     0.000000            4    74.028338    87.848295     0.336415     -0.19571     0.607834 2.888400e+05     0.168654           15            2 
 1165.784615  3376.323077            1     1.890794    -37.18794 000051@Extract/job031/Micrographs/stack_0103_SumCorr2_DW.mrcs Micrographs/stack_0103_SumCorr2_DW.mrc            1     5.044225     0.037781 24918.291016 24641.337891    -76.24815     0.000000     1.000000     0.000000            4    68.241272    75.835570     0.705350     0.336415     0.591799 2.825399e+05     0.115828            5            1 
 2106.138462   828.076923            1     2.639840     4.020457 000052@Extract/job031/Micrographs/stack_0103_SumCorr2_DW.mrcs Micrographs/stack_0103_SumCorr2_DW.mrc            1     5.044225     0.037781 24918.291016 24641.337891    -76.24815     0.000000     1.000000     0.000000            4   117.543005    81.245556     0.705350     0.336415     0.621713 2.854524e+05     0.114789           14            2 
 1822.569231  2275.553846            1     2.286862     1.301327 000053@Extract/job031/Micrographs/stack_0103_SumCorr2_DW.mrcs Micrographs/stack_0103_SumCorr2_DW.mrc            1     5.044225     0.037781 24918.291016 24641.337891    -76.24815     0.000000     1.000000     0.000000            4    93.590510    79.152367     0.336415     0.336415     0.611752 2.852948e+05     0.146075           37            1 
 1967.230769  3324.061538            1     2.060819    -41.85101 000054@Extract/job031/Micrographs/stack_0103_SumCorr2_DW.mrcs Micrographs/stack_0103_SumCorr2_DW.mrc            1     5.044225     0.037781 24918.291016 24641.337891    -76.24815     0.000000     1.000000     0.000000            4    78.178749    82.997721     0.705350     0.336415     0.616360 2.861519e+05     0.085648           37            1 
 2158.276923  1072.261538            1     3.339565   -141.07891 000055@Extract/job031/Micrographs/stack_0103_SumCorr2_DW.mrcs Micrographs/stack_0103_SumCorr2_DW.mrc            1     5.044225     0.037781 24918.291016 24641.337891    -76.24815     0.000000     1.000000     0.000000            4   106.505898     7.787392     0.705350     0.705350     0.607670 2.871363e+05     0.483921            5            2 
 2251.923077  1231.800000            1     2.430528   174.139330 000056@Extract/job031/Micrographs/stack_0103_SumCorr2_DW.mrcs Micrographs/stack_0103_SumCorr2_DW.mrc            1     5.044225     0.037781 24918.291016 24641.337891    -76.24815     0.000000     1.000000     0.000000            4    89.927746     8.018491     0.705350     0.705350     0.606104 2.884263e+05     0.130943            9            2 
 3941.461538  3006.107692            1     1.731339   -159.95715 000057@Extract/job031/Micrographs/stack_0103_SumCorr2_DW.mrcs Micrographs/stack_0103_SumCorr2_DW.mrc            1     5.044225     0.037781 24918.291016 24641.337891    -76.24815     0.000000     1.000000     0.000000            4    83.766515    80.505488     -0.19571     0.336415     0.583172 2.825459e+05     0.045949           49            2 
 1020.000000  2949.846154            1     2.021376     8.762403 000058@Extract/job031/Micrographs/stack_0103_SumCorr2_DW.mrcs Micrographs/stack_0103_SumCorr2_DW.mrc            1     5.044225     0.037781 24918.291016 24641.337891    -76.24815     0.000000     1.000000     0.000000            4   106.997240    81.988400     0.336415     -0.19571     0.633382 2.859989e+05     0.048479           37            2 
  475.615385  1281.061538            1     2.272541    37.838769 000059@Extract/job031/Micrographs/stack_0103_SumCorr2_DW.mrcs Micrographs/stack_0103_SumCorr2_DW.mrc            1     5.044225     0.037781 24918.291016 24641.337891    -76.24815     0.000000     1.000000     0.000000            4    79.601406    84.179540     0.705350     0.336415     0.595635 2.880785e+05     0.133354           35            1 
 2805.184615  1919.969231            1     2.389998    80.050640 000060@Extract/job031/Micrographs/stack_0103_SumCorr2_DW.mrcs Micrographs/stack_0103_SumCorr2_DW.mrc            1     5.044225     0.037781 24918.291016 24641.337891    -76.24815     0.000000     1.000000     0.000000            4    82.307114    76.871832     0.336415     -0.19571     0.597513 2.828433e+05     0.200065            9            1 
 3466.846154   189.046154            1     1.845435    41.578051 000061@Extract/job031/Micrographs/stack_0103_SumCorr2_DW.mrcs Micrographs/stack_0103_SumCorr2_DW.mrc            1     5.044225     0.037781 24918.291016 24641.337891    -76.24815     0.000000     1.000000     0.000000            4    68.898848    72.721301     0.336415     -0.19571     0.594801 2.900290e+05     0.070470           25            1 
 3366.446154   744.307692            1     1.820056   148.462391 000062@Extract/job031/Micrographs/stack_0103_SumCorr2_DW.mrcs Micrographs/stack_0103_SumCorr2_DW.mrc            1     5.044225     0.037781 24918.291016 24641.337891    -76.24815     0.000000     1.000000     0.000000            4   106.928372    77.135962     -0.19571     0.336415     0.607072 2.869347e+05     0.108418           21            2 
 3324.061538  2715.538462            1     1.615651   -166.52246 000063@Extract/job031/Micrographs/stack_0103_SumCorr2_DW.mrcs Micrographs/stack_0103_SumCorr2_DW.mrc            1     5.044225     0.037781 24918.291016 24641.337891    -76.24815     0.000000     1.000000     0.000000            4    85.207313    82.898580     0.336415     0.336415     0.606928 2.861622e+05     0.210282           24            1 
  714.800000  3574.123077            1     1.793413    35.947122 000064@Extract/job031/Micrographs/stack_0103_SumCorr2_DW.mrcs Micrographs/stack_0103_SumCorr2_DW.mrc            1     5.044225     0.037781 24918.291016 24641.337891    -76.24815     0.000000     1.000000     0.000000            4   111.133641    75.852504     1.606415     0.336415     0.601304 2.847811e+05     0.085233           26            1 
  422.353846  2486.230769            1     2.050259    -93.41361 000065@Extract/job031/Micrographs/stack_0103_SumCorr2_DW.mrcs Micrographs/stack_0103_SumCorr2_DW.mrc            1     5.044225     0.037781 24918.291016 24641.337891    -76.24815     0.000000     1.000000     0.000000            4   103.488760    82.638946     0.705350     0.705350     0.621238 2.876864e+05     0.100305           26            2 
 1328.200000  3036.615385            1     1.260163    -84.03153 000066@Extract/job031/Micrographs/stack_0103_SumCorr2_DW.mrcs Micrographs/stack_0103_SumCorr2_DW.mrc            1     5.044225     0.037781 24918.291016 24641.337891    -76.24815     0.000000     1.000000     0.000000            4    72.418002    73.299100     0.336415     0.336415     0.583615 2.825913e+05     0.294480           11            1 
 1402.092308   575.015385            1     1.443970    55.725347 000067@Extract/job031/Micrographs/stack_0103_SumCorr2_DW.mrcs Micrographs/stack_0103_SumCorr2_DW.mrc            1     5.044225     0.037781 24918.291016 24641.337891    -76.24815     0.000000     1.000000     0.000000            4   101.122085    65.881546     0.336415     0.336415     0.615743 2.861500e+05     0.148564           13            2 
 3180.276923   234.307692            1     1.357419    55.706875 000068@Extract/job031/Micrographs/stack_0103_SumCorr2_DW.mrcs Micrographs/stack_0103_SumCorr2_DW.mrc            1     5.044225     0.037781 24918.291016 24641.337891    -76.24815     0.000000     1.000000     0.000000            4   100.471484    69.118170     1.975350     0.336415     0.615755 2.876781e+05     0.151607           34            2 
 3194.030769   607.523077            1     1.998808    -44.69197 000069@Extract/job031/Micrographs/stack_0103_SumCorr2_DW.mrcs Micrographs/stack_0103_SumCorr2_DW.mrc            1     5.044225     0.037781 24918.291016 24641.337891    -76.24815     0.000000     1.000000     0.000000            4    68.258461    77.064954     0.705350     0.705350     0.606532 2.855095e+05     0.179348           41            1 
 1406.969231  2450.723077            1     2.138604    37.865147 000070@Extract/job031/Micrographs/stack_0103_SumCorr2_DW.mrcs Micrographs/stack_0103_SumCorr2_DW.mrc            1     5.044225     0.037781 24918.291016 24641.337891    -76.24815     0.000000     1.000000     0.000000            4    79.459679    74.445830     0.336415     -0.19571     0.585026 2.845102e+05     0.106221           16            2 
 1284.938462  2579.753846            1     2.452024    -72.81739 000071@Extract/job031/Micrographs/stack_0103_SumCorr2_DW.mrcs Micrographs/stack_0103_SumCorr2_DW.mrc            1     5.044225     0.037781 24918.291016 24641.337891    -76.24815     0.000000     1.000000     0.000000            4   115.323216    73.324143     0.336415     0.705350     0.603507 2.873570e+05     0.154503           19            1 
 1113.646154  1588.261538            1     1.971651   -164.62552 000072@Extract/job031/Micrographs/stack_0103_SumCorr2_DW.mrcs Micrographs/stack_0103_SumCorr2_DW.mrc            1     5.044225     0.037781 24918.291016 24641.337891    -76.24815     0.000000     1.000000     0.000000            4    86.505279    75.582572     0.336415     -0.93358     0.601822 2.879663e+05     0.105909           31            1 
 1854.076923   993.492308            1     1.478674   -126.04146 000073@Extract/job031/Micrographs/stack_0103_SumCorr2_DW.mrcs Micrographs/stack_0103_SumCorr2_DW.mrc            1     5.044225     0.037781 24918.291016 24641.337891    -76.24815     0.000000     1.000000     0.000000            4    88.971555    55.793552     0.705350     0.336415     0.615871 2.840708e+05     0.133290           12            1 
 3954.215385  1667.030769            1     2.484728   169.076636 000074@Extract/job031/Micrographs/stack_0103_SumCorr2_DW.mrcs Micrographs/stack_0103_SumCorr2_DW.mrc            1     5.044225     0.037781 24918.291016 24641.337891    -76.24815     0.000000     1.000000     0.000000            4    76.095652    84.828207     0.336415     0.336415     0.605682 2.864474e+05     0.105371           21            1 
 2729.292308  3602.753846            1     2.625936   103.477147 000075@Extract/job031/Micrographs/stack_0103_SumCorr2_DW.mrcs Micrographs/stack_0103_SumCorr2_DW.mrc            1     5.044225     0.037781 24918.291016 24641.337891    -76.24815     0.000000     1.000000     0.000000            4    79.514505    78.134607     2.507480     0.705350     0.610072 2.859328e+05     0.020765          117            2 
 2582.630769  3632.261538            1     2.314995    -97.17706 000076@Extract/job031/Micrographs/stack_0103_SumCorr2_DW.mrcs Micrographs/stack_0103_SumCorr2_DW.mrc            1     5.044225     0.037781 24918.291016 24641.337891    -76.24815     0.000000     1.000000     0.000000            4    74.673379    83.647478     -0.19571     0.336415     0.595788 2.834169e+05     0.121627           18            2 
 3743.538462   909.723077            1     1.897223   -110.25512 000077@Extract/job031/Micrographs/stack_0103_SumCorr2_DW.mrcs Micrographs/stack_0103_SumCorr2_DW.mrc            1     5.044225     0.037781 24918.291016 24641.337891    -76.24815     0.000000     1.000000     0.000000            4   107.510770    69.020400     0.705350     0.336415     0.620497 2.895003e+05     0.146469           49            2 
 2628.892308  2269.553846            1     1.656122    10.481848 000078@Extract/job031/Micrographs/stack_0103_SumCorr2_DW.mrcs Micrographs/stack_0103_SumCorr2_DW.mrc            1     5.044225     0.037781 24918.291016 24641.337891    -76.24815     0.000000     1.000000     0.000000            4   104.544337    30.118490     0.705350     0.705350     0.599471 2.852398e+05     0.321136           12            2 
 2955.846154  1830.446154            1     2.232451   119.880841 000079@Extract/job031/Micrographs/stack_0103_SumCorr2_DW.mrcs Micrographs/stack_0103_SumCorr2_DW.mrc            1     5.044225     0.037781 24918.291016 24641.337891    -76.24815     0.000000     1.000000     0.000000            4    81.807345    21.434434     0.336415     0.336415     0.582877 2.809801e+05     0.314609            5            2 
 3208.907692  3263.046154            1     2.086988    -13.36674 000080@Extract/job031/Micrographs/stack_0103_SumCorr2_DW.mrcs Micrographs/stack_0103_SumCorr2_DW.mrc            1     5.044225     0.037781 24918.291016 24641.337891    -76.24815     0.000000     1.000000     0.000000            4   106.187868    21.834631     0.336415     0.705350     0.616945 2.884298e+05     0.205770           36            1 
 1132.276923   208.800000            1     1.771304   144.885227 000081@Extract/job031/Micrographs/stack_0103_SumCorr2_DW.mrcs Micrographs/stack_0103_SumCorr2_DW.mrc            1     5.044225     0.037781 24918.291016 24641.337891    -76.24815     0.000000     1.000000     0.000000            4    95.315316    56.421899     0.336415     0.336415     0.616420 2.872075e+05     0.185730           14            2 
 2675.153846   817.200000            1     1.850761    -98.01148 000082@Extract/job031/Micrographs/stack_0103_SumCorr2_DW.mrcs Micrographs/stack_0103_SumCorr2_DW.mrc            1     5.044225     0.037781 24918.291016 24641.337891    -76.24815     0.000000     1.000000     0.000000            4   104.585431    62.522688     0.336415     0.336415     0.585536 2.830218e+05     0.094634           23            2 
 2876.076923  1316.446154            1     3.613706   144.144379 000001@Extract/job031/Micrographs/stack_0104_SumCorr2_DW.mrcs Micrographs/stack_0104_SumCorr2_DW.mrc            1     4.289102     0.048741 22801.689453 22752.486328    71.955635     0.000000     1.000000     0.000000            5    99.409616    15.253465     0.336415     0.705350     0.613256 2.836721e+05     0.232917           10            1 
 3450.092308  1475.984615            1     2.802487   158.277742 000002@Extract/job031/Micrographs/stack_0104_SumCorr2_DW.mrcs Micrographs/stack_0104_SumCorr2_DW.mrc            1     4.289102     0.048741 22801.689453 22752.486328    71.955635     0.000000     1.000000     0.000000            5    67.293926    14.229550     0.336415     -0.93358     0.613608 2.850774e+05     0.362082            8            2 
 3396.953846  1805.815385            1     3.087960    66.453959 000003@Extract/job031/Micrographs/stack_0104_SumCorr2_DW.mrcs Micrographs/stack_0104_SumCorr2_DW.mrc            1     4.289102     0.048741 22801.689453 22752.486328    71.955635     0.000000     1.000000     0.000000            5   107.221794    20.331879     0.336415     0.705350     0.607844 2.853299e+05     0.265775            9            1 
 3136.138462  1800.938462            1     1.914760    -43.20940 000004@Extract/job031/Micrographs/stack_0104_SumCorr2_DW.mrcs Micrographs/stack_0104_SumCorr2_DW.mrc            1     4.289102     0.048741 22801.689453 22752.486328    71.955635     0.000000     1.000000     0.000000            5    81.795450    14.765855     0.336415     0.705350     0.592996 2.839855e+05     0.623808            7            2 
 1631.523077  3617.507692            1     3.396311    16.852217 000005@Extract/job031/Micrographs/stack_0104_SumCorr2_DW.mrcs Micrographs/stack_0104_SumCorr2_DW.mrc            1     4.289102     0.048741 22801.689453 22752.486328    71.955635     0.000000     1.000000     0.000000            5    65.967040    13.510015     0.336415     0.705350     0.614593 2.834897e+05     0.200758           11            1 
 1592.138462  1669.907692            1     3.449425   -119.24464 000006@Extract/job031/Micrographs/stack_0104_SumCorr2_DW.mrcs Micrographs/stack_0104_SumCorr2_DW.mrc            1     4.289102     0.048741 22801.689453 22752.486328    71.955635     0.000000     1.000000     0.000000            5   112.969389     8.438895     0.336415     0.336415     0.592129 2.829098e+05     0.406453            4            2 
 2440.846154  2416.215385            1     3.956200   106.869134 000007@Extract/job031/Micrographs/stack_0104_SumCorr2_DW.mrcs Micrographs/stack_0104_SumCorr2_DW.mrc            1     4.289102     0.048741 22801.689453 22752.486328    71.955635     0.000000     1.000000     0.000000            5   102.500362    10.786544     0.336415     0.705350     0.602381 2.854886e+05     0.093838           38            1 
 1659.153846  2833.692308            1     3.219521     7.945717 000008@Extract/job031/Micrographs/stack_0104_SumCorr2_DW.mrcs Micrographs/stack_0104_SumCorr2_DW.mrc            1     4.289102     0.048741 22801.689453 22752.486328    71.955635     0.000000     1.000000     0.000000            5    73.819294     8.248695     0.705350     0.336415     0.621639 2.854109e+05     0.364339           17            2 
  950.107692   231.430769            1     1.778552   100.591489 000009@Extract/job031/Micrographs/stack_0104_SumCorr2_DW.mrcs Micrographs/stack_0104_SumCorr2_DW.mrc            1     4.289102     0.048741 22801.689453 22752.486328    71.955635     0.000000     1.000000     0.000000            5   116.815312    79.440332     0.336415     0.336415     0.607291 2.805926e+05     0.143241           27            2 
 1757.553846   527.753846            1     1.759818   -132.86141 000010@Extract/job031/Micrographs/stack_0104_SumCorr2_DW.mrcs Micrographs/stack_0104_SumCorr2_DW.mrc            1     4.289102     0.048741 22801.689453 22752.486328    71.955635     0.000000     1.000000     0.000000            5   117.605034    86.047377     -0.93358     0.336415     0.610683 2.786938e+05     0.084324           43            2 
 2411.338462  2106.138462            1     1.568538    -48.45836 000011@Extract/job031/Micrographs/stack_0104_SumCorr2_DW.mrcs Micrographs/stack_0104_SumCorr2_DW.mrc            1     4.289102     0.048741 22801.689453 22752.486328    71.955635     0.000000     1.000000     0.000000            5   113.353129    83.706520     0.336415     0.336415     0.609847 2.863000e+05     0.342731           29            1 
  280.569231  3148.769231            1     1.833928    18.162840 000012@Extract/job031/Micrographs/stack_0104_SumCorr2_DW.mrcs Micrographs/stack_0104_SumCorr2_DW.mrc            1     4.289102     0.048741 22801.689453 22752.486328    71.955635     0.000000     1.000000     0.000000            5    91.611857    88.197699     0.705350     0.705350     0.593407 2.813110e+05     0.065011           11            2 
 2581.630769  3616.507692            1     2.052131   153.164632 000013@Extract/job031/Micrographs/stack_0104_SumCorr2_DW.mrcs Micrographs/stack_0104_SumCorr2_DW.mrc            1     4.289102     0.048741 22801.689453 22752.486328    71.955635     0.000000     1.000000     0.000000            5    91.577599    85.807200     0.336415     -0.19571     0.588735 2.843074e+05     0.125721           16            2 
 3816.430769  3799.676923            1     2.317188     -9.10004 000014@Extract/job031/Micrographs/stack_0104_SumCorr2_DW.mrcs Micrographs/stack_0104_SumCorr2_DW.mrc            1     4.289102     0.048741 22801.689453 22752.486328    71.955635     0.000000     1.000000     0.000000            5   115.549311    90.254340     0.336415     0.705350     0.604273 2.815089e+05     0.281802           11            1 
  488.369231  1104.769231            1     2.372843    20.973427 000015@Extract/job031/Micrographs/stack_0104_SumCorr2_DW.mrcs Micrographs/stack_0104_SumCorr2_DW.mrc            1     4.289102     0.048741 22801.689453 22752.486328    71.955635     0.000000     1.000000     0.000000            5    94.441155    89.351364     0.336415     -0.19571     0.612072 2.812652e+05     0.186550           28            1 
 1420.846154  1255.430769            1     1.725817     8.797146 000016@Extract/job031/Micrographs/stack_0104_SumCorr2_DW.mrcs Micrographs/stack_0104_SumCorr2_DW.mrc            1     4.289102     0.048741 22801.689453 22752.486328    71.955635     0.000000     1.000000     0.000000            5    92.914127    80.979838     1.237480     0.705350     0.627044 2.828574e+05     0.070545           16            1 
 1453.230769  1726.046154            1     1.265696    -19.40385 000017@Extract/job031/Micrographs/stack_0104_SumCorr2_DW.mrcs Micrographs/stack_0104_SumCorr2_DW.mrc            1     4.289102     0.048741 22801.689453 22752.486328    71.955635     0.000000     1.000000     0.000000            5   114.111898    87.885273     0.336415     0.705350     0.604440 2.823339e+05     0.181847           14            2 
 1973.230769  2041.123077            1     1.744829    93.160008 000018@Extract/job031/Micrographs/stack_0104_SumCorr2_DW.mrcs Micrographs/stack_0104_SumCorr2_DW.mrc            1     4.289102     0.048741 22801.689453 22752.486328    71.955635     0.000000     1.000000     0.000000            5    85.987518    88.277996     0.336415     0.336415     0.586517 2.843130e+05     0.112782           27            1 
 1007.369231  2016.492308            1     1.645621     0.303583 000019@Extract/job031/Micrographs/stack_0104_SumCorr2_DW.mrcs Micrographs/stack_0104_SumCorr2_DW.mrc            1     4.289102     0.048741 22801.689453 22752.486328    71.955635     0.000000     1.000000     0.000000            5    69.002780    80.103469     0.705350     0.705350     0.614265 2.836476e+05     0.090849           25            2 
 1254.430769  3419.584615            1     1.977603    -76.56879 000020@Extract/job031/Micrographs/stack_0104_SumCorr2_DW.mrcs Micrographs/stack_0104_SumCorr2_DW.mrc            1     4.289102     0.048741 22801.689453 22752.486328    71.955635     0.000000     1.000000     0.000000            5   110.539323    83.744004     0.336415     0.705350     0.610050 2.834377e+05     0.225214           17            2 
 2112.015385   490.246154            1     1.432831   177.511935 000021@Extract/job031/Micrographs/stack_0104_SumCorr2_DW.mrcs Micrographs/stack_0104_SumCorr2_DW.mrc            1     4.289102     0.048741 22801.689453 22752.486328    71.955635     0.000000     1.000000     0.000000            5   108.370386    79.552198     0.705350     0.336415     0.602247 2.801751e+05     0.203519           29            1 
 1125.400000  1327.200000            1     1.932174   148.463592 000022@Extract/job031/Micrographs/stack_0104_SumCorr2_DW.mrcs Micrographs/stack_0104_SumCorr2_DW.mrc            1     4.289102     0.048741 22801.689453 22752.486328    71.955635     0.000000     1.000000     0.000000            5   102.099185    83.860083     0.336415     0.336415     0.612535 2.811792e+05     0.283123           38            2 
 2628.015385  2540.369231            1     2.145322   -132.78653 000023@Extract/job031/Micrographs/stack_0104_SumCorr2_DW.mrcs Micrographs/stack_0104_SumCorr2_DW.mrc            1     4.289102     0.048741 22801.689453 22752.486328    71.955635     0.000000     1.000000     0.000000            5   100.743532    87.470620     -0.19571     0.336415     0.608279 2.855335e+05     0.178883           12            1 
 3230.538462  3342.815385            1     1.945019    -43.71317 000024@Extract/job031/Micrographs/stack_0104_SumCorr2_DW.mrcs Micrographs/stack_0104_SumCorr2_DW.mrc            1     4.289102     0.048741 22801.689453 22752.486328    71.955635     0.000000     1.000000     0.000000            5    95.101592    86.355164     0.336415     0.705350     0.597450 2.842678e+05     0.081006           44            2 
 3115.261538  3752.415385            1     1.840637    49.079763 000025@Extract/job031/Micrographs/stack_0104_SumCorr2_DW.mrcs Micrographs/stack_0104_SumCorr2_DW.mrc            1     4.289102     0.048741 22801.689453 22752.486328    71.955635     0.000000     1.000000     0.000000            5   103.589400    89.819001     0.705350     0.336415     0.603837 2.853546e+05     0.166784           21            1 
  697.169231  1084.138462            1     1.554521   151.300339 000026@Extract/job031/Micrographs/stack_0104_SumCorr2_DW.mrcs Micrographs/stack_0104_SumCorr2_DW.mrc            1     4.289102     0.048741 22801.689453 22752.486328    71.955635     0.000000     1.000000     0.000000            5    98.486091    77.253838     0.336415     0.705350     0.594933 2.797191e+05     0.124884           14            2 
 1286.938462  2750.046154            1     1.466390    35.053988 000027@Extract/job031/Micrographs/stack_0104_SumCorr2_DW.mrcs Micrographs/stack_0104_SumCorr2_DW.mrc            1     4.289102     0.048741 22801.689453 22752.486328    71.955635     0.000000     1.000000     0.000000            5    91.472151    78.574324     0.336415     0.705350     0.608859 2.830676e+05     0.059692           19            2 
 1586.138462  3007.984615            1     1.500960     0.374683 000028@Extract/job031/Micrographs/stack_0104_SumCorr2_DW.mrcs Micrographs/stack_0104_SumCorr2_DW.mrc            1     4.289102     0.048741 22801.689453 22752.486328    71.955635     0.000000     1.000000     0.000000            5    94.941869    75.462112     0.336415     0.336415     0.604987 2.842450e+05     0.312303            7            1 
 2715.538462  2092.384615            1     1.177963   137.232873 000029@Extract/job031/Micrographs/stack_0104_SumCorr2_DW.mrcs Micrographs/stack_0104_SumCorr2_DW.mrc            1     4.289102     0.048741 22801.689453 22752.486328    71.955635     0.000000     1.000000     0.000000            5    93.626068    81.573497     0.336415     0.705350     0.596900 2.838434e+05     0.066310           54            2 
  343.584615   376.092308            1     1.641534   -176.85482 000030@Extract/job031/Micrographs/stack_0104_SumCorr2_DW.mrcs Micrographs/stack_0104_SumCorr2_DW.mrc            1     4.289102     0.048741 22801.689453 22752.486328    71.955635     0.000000     1.000000     0.000000            5    78.990809    90.764737     0.336415     1.975350     0.580239 2.801303e+05     0.198463           30            1 
 1367.584615  3124.261538            1     1.648176    -90.64133 000031@Extract/job031/Micrographs/stack_0104_SumCorr2_DW.mrcs Micrographs/stack_0104_SumCorr2_DW.mrc            1     4.289102     0.048741 22801.689453 22752.486328    71.955635     0.000000     1.000000     0.000000            5   116.053415    75.172170     0.336415     0.336415     0.610721 2.838254e+05     0.091181           15            2 
  760.061538   475.615385            1     2.812810    -77.21530 000032@Extract/job031/Micrographs/stack_0104_SumCorr2_DW.mrcs Micrographs/stack_0104_SumCorr2_DW.mrc            1     4.289102     0.048741 22801.689453 22752.486328    71.955635     0.000000     1.000000     0.000000            5    69.992238     6.828991     -0.93358     0.336415     0.592331 2.796639e+05     0.630513            7            2 
  310.200000  1504.492308            1     2.484499    85.106250 000033@Extract/job031/Micrographs/stack_0104_SumCorr2_DW.mrcs Micrographs/stack_0104_SumCorr2_DW.mrc            1     4.289102     0.048741 22801.689453 22752.486328    71.955635     0.000000     1.000000     0.000000            5    67.997352     9.065524     -0.19571     0.336415     0.602125 2.807155e+05     0.165689            8            2 
 2150.400000  2750.046154            1     2.773100    -99.32950 000034@Extract/job031/Micrographs/stack_0104_SumCorr2_DW.mrcs Micrographs/stack_0104_SumCorr2_DW.mrc            1     4.289102     0.048741 22801.689453 22752.486328    71.955635     0.000000     1.000000     0.000000            5   105.245007     8.540582     0.336415     0.336415     0.621133 2.854981e+05     0.344069           13            2 
 2443.846154  3074.000000            1     2.778315    -37.99178 000035@Extract/job031/Micrographs/stack_0104_SumCorr2_DW.mrcs Micrographs/stack_0104_SumCorr2_DW.mrc            1     4.289102     0.048741 22801.689453 22752.486328    71.955635     0.000000     1.000000     0.000000            5    73.819294     8.248695     0.705350     0.705350     0.600878 2.856006e+05     0.145365           21            2 
  908.846154  3140.892308            1     2.576792   134.323353 000036@Extract/job031/Micrographs/stack_0104_SumCorr2_DW.mrcs Micrographs/stack_0104_SumCorr2_DW.mrc            1     4.289102     0.048741 22801.689453 22752.486328    71.955635     0.000000     1.000000     0.000000            5    64.156935     5.433451     0.705350     -0.19571     0.611123 2.846274e+05     0.415863            9            2 
  202.923077  1618.646154            1     1.717850    65.503971 000037@Extract/job031/Micrographs/stack_0104_SumCorr2_DW.mrcs Micrographs/stack_0104_SumCorr2_DW.mrc            1     4.289102     0.048741 22801.689453 22752.486328    71.955635     0.000000     1.000000     0.000000            5    67.881994    20.140317     0.336415     0.336415     0.599130 2.805838e+05     0.145298           15            1 
  932.476923  3254.169231            1     1.778073    67.807830 000038@Extract/job031/Micrographs/stack_0104_SumCorr2_DW.mrcs Micrographs/stack_0104_SumCorr2_DW.mrc            1     4.289102     0.048741 22801.689453 22752.486328    71.955635     0.000000     1.000000     0.000000            5    71.895202    86.083637     0.336415     0.705350     0.600800 2.836144e+05     0.285848           25            2 
 3752.415385  3321.184615            1     1.261657    88.458226 000039@Extract/job031/Micrographs/stack_0104_SumCorr2_DW.mrcs Micrographs/stack_0104_SumCorr2_DW.mrc            1     4.289102     0.048741 22801.689453 22752.486328    71.955635     0.000000     1.000000     0.000000            5    77.484450    83.608615     0.336415     -0.19571     0.592326 2.834916e+05     0.114243           14            1 
 1743.676923  2741.169231            1     1.032267    34.107866 000040@Extract/job031/Micrographs/stack_0104_SumCorr2_DW.mrcs Micrographs/stack_0104_SumCorr2_DW.mrc            1     4.289102     0.048741 22801.689453 22752.486328    71.955635     0.000000     1.000000     0.000000            5    88.001642    81.653845     0.705350     0.705350     0.582117 2.846641e+05     0.242925           21            1 
 1089.015385  3264.046154            1     1.922797   154.129463 000041@Extract/job031/Micrographs/stack_0104_SumCorr2_DW.mrcs Micrographs/stack_0104_SumCorr2_DW.mrc            1     4.289102     0.048741 22801.689453 22752.486328    71.955635     0.000000     1.000000     0.000000            5    97.023332    73.574985     0.336415     0.336415     0.626864 2.840466e+05     0.049887           35            1 
  726.553846  1661.030769            1     1.267207    86.610649 000042@Extract/job031/Micrographs/stack_0104_SumCorr2_DW.mrcs Micrographs/stack_0104_SumCorr2_DW.mrc            1     4.289102     0.048741 22801.689453 22752.486328    71.955635     0.000000     1.000000     0.000000            5    93.608384    80.365094     0.336415     0.336415     0.597253 2.796669e+05     0.138272           40            2 
  250.061538   288.569231            1     1.581834    26.611391 000043@Extract/job031/Micrographs/stack_0104_SumCorr2_DW.mrcs Micrographs/stack_0104_SumCorr2_DW.mrc            1     4.289102     0.048741 22801.689453 22752.486328    71.955635     0.000000     1.000000     0.000000            5    75.207742    72.008606     0.336415     0.336415     0.609447 2.798801e+05     0.053720           67            2 
 3930.584615  2053.000000            1     1.570646   -150.55884 000044@Extract/job031/Micrographs/stack_0104_SumCorr2_DW.mrcs Micrographs/stack_0104_SumCorr2_DW.mrc            1     4.289102     0.048741 22801.689453 22752.486328    71.955635     0.000000     1.000000     0.000000            5    70.183778    65.003539     0.705350     0.336415     0.605963 2.854969e+05     0.093672           31            2 
 1873.830769  3517.984615            1     1.653902   -106.54221 000045@Extract/job031/Micrographs/stack_0104_SumCorr2_DW.mrcs Micrographs/stack_0104_SumCorr2_DW.mrc            1     4.289102     0.048741 22801.689453 22752.486328    71.955635     0.000000     1.000000     0.000000            5    76.044980    81.218637     0.336415     0.336415     0.583846 2.842590e+05     0.143788           20            2 
  235.430769   526.753846            1     1.315638   113.823926 000046@Extract/job031/Micrographs/stack_0104_SumCorr2_DW.mrcs Micrographs/stack_0104_SumCorr2_DW.mrc            1     4.289102     0.048741 22801.689453 22752.486328    71.955635     0.000000     1.000000     0.000000            5    83.636627    71.890521     0.336415     0.705350     0.597290 2.793990e+05     0.076191           23            2 
 2323.692308  1931.723077            1     1.083468     -4.31122 000047@Extract/job031/Micrographs/stack_0104_SumCorr2_DW.mrcs Micrographs/stack_0104_SumCorr2_DW.mrc            1     4.289102     0.048741 22801.689453 22752.486328    71.955635     0.000000     1.000000     0.000000            5    95.635721    74.834887     0.336415     0.336415     0.610301 2.839804e+05     0.071822           25            2 
 2294.061538  2395.584615            1     1.527048    -82.15387 000048@Extract/job031/Micrographs/stack_0104_SumCorr2_DW.mrcs Micrographs/stack_0104_SumCorr2_DW.mrc            1     4.289102     0.048741 22801.689453 22752.486328    71.955635     0.000000     1.000000     0.000000            5    68.130897    68.289499     1.237480     1.237480     0.586704 2.850077e+05     0.092437           13            1 
 3886.323077  3639.138462            1     1.329396   147.497561 000049@Extract/job031/Micrographs/stack_0104_SumCorr2_DW.mrcs Micrographs/stack_0104_SumCorr2_DW.mrc            1     4.289102     0.048741 22801.689453 22752.486328    71.955635     0.000000     1.000000     0.000000            5    68.969183    77.667985     0.705350     0.336415     0.580668 2.820904e+05     0.095611           20            1 
 1881.584615   416.476923            1     1.482704   -163.77090 000050@Extract/job031/Micrographs/stack_0104_SumCorr2_DW.mrcs Micrographs/stack_0104_SumCorr2_DW.mrc            1     4.289102     0.048741 22801.689453 22752.486328    71.955635     0.000000     1.000000     0.000000            5   117.444878    73.917859     0.336415     0.336415     0.602869 2.794573e+05     0.124101           10            1 
  580.892308   988.615385            1     1.646986   169.105428 000051@Extract/job031/Micrographs/stack_0104_SumCorr2_DW.mrcs Micrographs/stack_0104_SumCorr2_DW.mrc            1     4.289102     0.048741 22801.689453 22752.486328    71.955635     0.000000     1.000000     0.000000            5    97.827581    80.305043     0.705350     0.336415     0.595170 2.802493e+05     0.082942           29            2 
 1437.476923  1571.507692            1     2.749366   165.316237 000052@Extract/job031/Micrographs/stack_0104_SumCorr2_DW.mrcs Micrographs/stack_0104_SumCorr2_DW.mrc            1     4.289102     0.048741 22801.689453 22752.486328    71.955635     0.000000     1.000000     0.000000            5   110.472864    78.916685     0.336415     0.336415     0.606387 2.829021e+05     0.257025           29            1 
  244.184615  2403.461538            1     1.130595    30.324806 000053@Extract/job031/Micrographs/stack_0104_SumCorr2_DW.mrcs Micrographs/stack_0104_SumCorr2_DW.mrc            1     4.289102     0.048741 22801.689453 22752.486328    71.955635     0.000000     1.000000     0.000000            5    75.384495    84.238189     0.336415     0.336415     0.571450 2.802666e+05     0.158767           23            2 
 2927.215385  2338.446154            1     1.487390   -157.16030 000054@Extract/job031/Micrographs/stack_0104_SumCorr2_DW.mrcs Micrographs/stack_0104_SumCorr2_DW.mrc            1     4.289102     0.048741 22801.689453 22752.486328    71.955635     0.000000     1.000000     0.000000            5    76.721700    79.391463     0.336415     0.705350     0.615248 2.849785e+05     0.132248           37            2 
 3262.046154   761.061538            1     1.827625   -177.76615 000055@Extract/job031/Micrographs/stack_0104_SumCorr2_DW.mrcs Micrographs/stack_0104_SumCorr2_DW.mrc            1     4.289102     0.048741 22801.689453 22752.486328    71.955635     0.000000     1.000000     0.000000            5    83.037015    78.694551     0.336415     0.336415     0.585680 2.812680e+05     0.159876           11            1 
 1415.969231   837.953846            1     1.144644   112.884871 000056@Extract/job031/Micrographs/stack_0104_SumCorr2_DW.mrcs Micrographs/stack_0104_SumCorr2_DW.mrc            1     4.289102     0.048741 22801.689453 22752.486328    71.955635     0.000000     1.000000     0.000000            5    77.977086    69.437503     0.336415     0.336415     0.590528 2.783748e+05     0.144408           15            1 
  638.030769  1181.538462            1     1.664783    -55.90257 000057@Extract/job031/Micrographs/stack_0104_SumCorr2_DW.mrcs Micrographs/stack_0104_SumCorr2_DW.mrc            1     4.289102     0.048741 22801.689453 22752.486328    71.955635     0.000000     1.000000     0.000000            5    77.397807    77.553185     0.336415     0.705350     0.584093 2.803989e+05     0.108575           19            1 
 2707.661538  1686.661538            1     2.073266    -28.72581 000058@Extract/job031/Micrographs/stack_0104_SumCorr2_DW.mrcs Micrographs/stack_0104_SumCorr2_DW.mrc            1     4.289102     0.048741 22801.689453 22752.486328    71.955635     0.000000     1.000000     0.000000            5    76.739044    80.604197     -0.19571     0.336415     0.585289 2.817069e+05     0.067380           31            2 
 3834.061538  1429.600000            1     2.436691   116.302428 000059@Extract/job031/Micrographs/stack_0104_SumCorr2_DW.mrcs Micrographs/stack_0104_SumCorr2_DW.mrc            1     4.289102     0.048741 22801.689453 22752.486328    71.955635     0.000000     1.000000     0.000000            5    97.715999    19.720650     0.705350     0.705350     0.618515 2.860078e+05     0.087967           43            1 
 2697.784615  2943.092308            1     1.231789   160.331931 000060@Extract/job031/Micrographs/stack_0104_SumCorr2_DW.mrcs Micrographs/stack_0104_SumCorr2_DW.mrc            1     4.289102     0.048741 22801.689453 22752.486328    71.955635     0.000000     1.000000     0.000000            5    85.681357    34.957062     0.705350     0.336415     0.583113 2.828117e+05     0.110195           24            1 
 2031.246154  3473.723077            1     2.274308   168.732090 000061@Extract/job031/Micrographs/stack_0104_SumCorr2_DW.mrcs Micrographs/stack_0104_SumCorr2_DW.mrc            1     4.289102     0.048741 22801.689453 22752.486328    71.955635     0.000000     1.000000     0.000000            5    94.281018    20.512471     0.336415     0.705350     0.615698 2.843434e+05     0.209078           18            2 
 1614.892308   232.307692            1     2.568938    -16.27887 000001@Extract/job031/Micrographs/stack_0105_SumCorr2_DW.mrcs Micrographs/stack_0105_SumCorr2_DW.mrc            1     4.562293     0.042830 22138.009766 22045.283203    35.945499     0.000000     1.000000     0.000000            6    94.949206    16.055395     0.336415     0.705350     0.580840 2.848525e+05     0.357695           13            2 
 2820.938462   769.061538            1     2.545947     -9.68236 000002@Extract/job031/Micrographs/stack_0105_SumCorr2_DW.mrcs Micrographs/stack_0105_SumCorr2_DW.mrc            1     4.562293     0.042830 22138.009766 22045.283203    35.945499     0.000000     1.000000     0.000000            6    81.817734     8.134872     0.705350     0.705350     0.602331 2.799877e+05     0.390623           11            2 
 2690.907692   784.692308            1     2.862615    -60.75078 000003@Extract/job031/Micrographs/stack_0105_SumCorr2_DW.mrcs Micrographs/stack_0105_SumCorr2_DW.mrc            1     4.562293     0.042830 22138.009766 22045.283203    35.945499     0.000000     1.000000     0.000000            6    75.762262    13.375867     -0.93358     1.975350     0.601284 2.813240e+05     0.044568           19            1 
 3674.523077  1187.415385            1     3.092975   137.694612 000004@Extract/job031/Micrographs/stack_0105_SumCorr2_DW.mrcs Micrographs/stack_0105_SumCorr2_DW.mrc            1     4.562293     0.042830 22138.009766 22045.283203    35.945499     0.000000     1.000000     0.000000            6    63.574855    19.454805     0.336415     0.705350     0.623664 2.874718e+05     0.075035           24            2 
 2615.138462  1299.692308            1     3.112263    -18.43875 000005@Extract/job031/Micrographs/stack_0105_SumCorr2_DW.mrcs Micrographs/stack_0105_SumCorr2_DW.mrc            1     4.562293     0.042830 22138.009766 22045.283203    35.945499     0.000000     1.000000     0.000000            6   110.616552    16.578699     0.705350     0.705350     0.644182 2.873931e+05     0.142056            9            1 
  221.553846  1972.230769            1     2.310772    85.163008 000006@Extract/job031/Micrographs/stack_0105_SumCorr2_DW.mrcs Micrographs/stack_0105_SumCorr2_DW.mrc            1     4.562293     0.042830 22138.009766 22045.283203    35.945499     0.000000     1.000000     0.000000            6   110.474156    20.288209     0.336415     0.336415     0.601833 2.819113e+05     0.102835            9            2 
 1665.030769  3097.630769            1     2.458565    -56.61039 000007@Extract/job031/Micrographs/stack_0105_SumCorr2_DW.mrcs Micrographs/stack_0105_SumCorr2_DW.mrc            1     4.562293     0.042830 22138.009766 22045.283203    35.945499     0.000000     1.000000     0.000000            6    73.798458    11.929706     0.336415     0.336415     0.598504 2.859565e+05     0.446418            7            2 
 2162.153846  3245.292308            1     3.225467   123.316633 000008@Extract/job031/Micrographs/stack_0105_SumCorr2_DW.mrcs Micrographs/stack_0105_SumCorr2_DW.mrc            1     4.562293     0.042830 22138.009766 22045.283203    35.945499     0.000000     1.000000     0.000000            6    95.881594    12.352323     0.336415     0.705350     0.591778 2.872750e+05     0.437579           13            1 
 2370.953846  3436.338462            1     2.839776    -54.12486 000009@Extract/job031/Micrographs/stack_0105_SumCorr2_DW.mrcs Micrographs/stack_0105_SumCorr2_DW.mrc            1     4.562293     0.042830 22138.009766 22045.283203    35.945499     0.000000     1.000000     0.000000            6    67.635550    17.179156     0.336415     0.336415     0.601538 2.894535e+05     0.100367           10            1 
 1306.569231  3608.630769            1     2.178299    -29.84408 000010@Extract/job031/Micrographs/stack_0105_SumCorr2_DW.mrcs Micrographs/stack_0105_SumCorr2_DW.mrc            1     4.562293     0.042830 22138.009766 22045.283203    35.945499     0.000000     1.000000     0.000000            6    87.544781    19.123243     0.336415     0.705350     0.589181 2.863058e+05     0.234898           13            2 
  740.430769   133.907692            1     3.059880    44.668940 000011@Extract/job031/Micrographs/stack_0105_SumCorr2_DW.mrcs Micrographs/stack_0105_SumCorr2_DW.mrc            1     4.562293     0.042830 22138.009766 22045.283203    35.945499     0.000000     1.000000     0.000000            6   104.184778     9.291089     0.336415     -0.19571     0.600893 2.849982e+05     0.263774            4            1 
 1013.246154   416.476923            1     3.223228   104.219030 000012@Extract/job031/Micrographs/stack_0105_SumCorr2_DW.mrcs Micrographs/stack_0105_SumCorr2_DW.mrc            1     4.562293     0.042830 22138.009766 22045.283203    35.945499     0.000000     1.000000     0.000000            6    65.924465     8.357792     0.705350     -0.19571     0.616238 2.872059e+05     0.194982            2            2 
 1852.076923  1625.646154            1     2.802721    -28.89255 000013@Extract/job031/Micrographs/stack_0105_SumCorr2_DW.mrcs Micrographs/stack_0105_SumCorr2_DW.mrc            1     4.562293     0.042830 22138.009766 22045.283203    35.945499     0.000000     1.000000     0.000000            6    63.080604     9.867193     0.336415     0.336415     0.599969 2.886309e+05     0.433742            8            2 
  478.492308  3748.415385            1     2.860742     -7.79025 000014@Extract/job031/Micrographs/stack_0105_SumCorr2_DW.mrcs Micrographs/stack_0105_SumCorr2_DW.mrc            1     4.562293     0.042830 22138.009766 22045.283203    35.945499     0.000000     1.000000     0.000000            6    66.782923    11.289618     -0.19571     0.336415     0.603373 2.814418e+05     0.314399           10            1 
 3854.815385   138.907692            1     2.767381   164.374140 000015@Extract/job031/Micrographs/stack_0105_SumCorr2_DW.mrcs Micrographs/stack_0105_SumCorr2_DW.mrc            1     4.562293     0.042830 22138.009766 22045.283203    35.945499     0.000000     1.000000     0.000000            6    72.589863    85.475505     0.705350     0.705350     0.615591 2.911935e+05     0.131596           12            1 
 3659.769231   649.907692            1     1.784290    -27.79969 000016@Extract/job031/Micrographs/stack_0105_SumCorr2_DW.mrcs Micrographs/stack_0105_SumCorr2_DW.mrc            1     4.562293     0.042830 22138.009766 22045.283203    35.945499     0.000000     1.000000     0.000000            6   104.978980    88.605825     0.336415     0.705350     0.610206 2.904408e+05     0.092064           30            1 
 1833.323077   903.846154            1     2.501516   -132.83180 000017@Extract/job031/Micrographs/stack_0105_SumCorr2_DW.mrcs Micrographs/stack_0105_SumCorr2_DW.mrc            1     4.562293     0.042830 22138.009766 22045.283203    35.945499     0.000000     1.000000     0.000000            6   112.673703    85.513292     0.705350     0.336415     0.598750 2.847734e+05     0.187658           22            2 
  146.784615   986.615385            1     3.125904   -104.65510 000018@Extract/job031/Micrographs/stack_0105_SumCorr2_DW.mrcs Micrographs/stack_0105_SumCorr2_DW.mrc            1     4.562293     0.042830 22138.009766 22045.283203    35.945499     0.000000     1.000000     0.000000            6    97.253409    89.311333     0.336415     0.336415     0.611372 2.863219e+05     0.152294           40            1 
 3724.784615  1405.092308            1     2.085564   101.599815 000019@Extract/job031/Micrographs/stack_0105_SumCorr2_DW.mrcs Micrographs/stack_0105_SumCorr2_DW.mrc            1     4.562293     0.042830 22138.009766 22045.283203    35.945499     0.000000     1.000000     0.000000            6    93.017980    88.177611     0.336415     0.336415     0.617320 2.849847e+05     0.106090           34            1 
 3671.646154  1848.076923            1     2.214437   118.467607 000020@Extract/job031/Micrographs/stack_0105_SumCorr2_DW.mrcs Micrographs/stack_0105_SumCorr2_DW.mrc            1     4.562293     0.042830 22138.009766 22045.283203    35.945499     0.000000     1.000000     0.000000            6    99.320343    86.295268     0.336415     0.336415     0.600419 2.802181e+05     0.192378           21            1 
 1294.815385  2208.538462            1     3.351333    -46.54905 000021@Extract/job031/Micrographs/stack_0105_SumCorr2_DW.mrcs Micrographs/stack_0105_SumCorr2_DW.mrc            1     4.562293     0.042830 22138.009766 22045.283203    35.945499     0.000000     1.000000     0.000000            6   107.675329    80.167587     0.705350     0.336415     0.599351 2.869531e+05     0.125852           13            2 
 2027.369231  2949.969231            1     2.742641    -14.64434 000022@Extract/job031/Micrographs/stack_0105_SumCorr2_DW.mrcs Micrographs/stack_0105_SumCorr2_DW.mrc            1     4.562293     0.042830 22138.009766 22045.283203    35.945499     0.000000     1.000000     0.000000            6    98.522010    79.689291     0.336415     0.336415     0.596255 2.865449e+05     0.101443           27            2 
 1526.123077  3221.661538            1     3.096305    19.064765 000023@Extract/job031/Micrographs/stack_0105_SumCorr2_DW.mrcs Micrographs/stack_0105_SumCorr2_DW.mrc            1     4.562293     0.042830 22138.009766 22045.283203    35.945499     0.000000     1.000000     0.000000            6   109.115972    82.561515     0.336415     0.705350     0.601411 2.845821e+05     0.225635           11            2 
 3882.323077  1035.876923            1     2.372325   122.171678 000024@Extract/job031/Micrographs/stack_0105_SumCorr2_DW.mrcs Micrographs/stack_0105_SumCorr2_DW.mrc            1     4.562293     0.042830 22138.009766 22045.283203    35.945499     0.000000     1.000000     0.000000            6    69.051841    83.723468     0.336415     -0.19571     0.582585 2.868176e+05     0.076639           17            2 
 3439.338462  1793.938462            1     1.965635   152.229497 000025@Extract/job031/Micrographs/stack_0105_SumCorr2_DW.mrcs Micrographs/stack_0105_SumCorr2_DW.mrc            1     4.562293     0.042830 22138.009766 22045.283203    35.945499     0.000000     1.000000     0.000000            6    90.848648    84.019803     0.336415     0.336415     0.603688 2.798555e+05     0.149636           36            2 
 3080.876923  1963.353846            1     2.572141   -121.54041 000026@Extract/job031/Micrographs/stack_0105_SumCorr2_DW.mrcs Micrographs/stack_0105_SumCorr2_DW.mrc            1     4.562293     0.042830 22138.009766 22045.283203    35.945499     0.000000     1.000000     0.000000            6   109.013078    75.265456     -0.93358     0.705350     0.608660 2.861790e+05     0.114417           33            2 
 1596.015385  2178.030769            1     1.760099    -61.52554 000027@Extract/job031/Micrographs/stack_0105_SumCorr2_DW.mrcs Micrographs/stack_0105_SumCorr2_DW.mrc            1     4.562293     0.042830 22138.009766 22045.283203    35.945499     0.000000     1.000000     0.000000            6   100.640800    80.265290     0.705350     0.336415     0.589644 2.869308e+05     0.051333           26            2 
 2355.200000  2861.323077            1     2.176446   -111.19425 000028@Extract/job031/Micrographs/stack_0105_SumCorr2_DW.mrcs Micrographs/stack_0105_SumCorr2_DW.mrc            1     4.562293     0.042830 22138.009766 22045.283203    35.945499     0.000000     1.000000     0.000000            6    85.118165    76.831955     0.336415     0.705350     0.615491 2.879992e+05     0.061225           34            1 
 2735.292308  2079.507692            1     1.452338   125.964697 000029@Extract/job031/Micrographs/stack_0105_SumCorr2_DW.mrcs Micrographs/stack_0105_SumCorr2_DW.mrc            1     4.562293     0.042830 22138.009766 22045.283203    35.945499     0.000000     1.000000     0.000000            6   102.776866    82.046864     0.336415     0.705350     0.576247 2.871245e+05     0.083976           27            2 
 3908.953846  2864.323077            1     2.032524    -23.99384 000030@Extract/job031/Micrographs/stack_0105_SumCorr2_DW.mrcs Micrographs/stack_0105_SumCorr2_DW.mrc            1     4.562293     0.042830 22138.009766 22045.283203    35.945499     0.000000     1.000000     0.000000            6    85.773997    73.735478     0.705350     0.705350     0.601911 2.874757e+05     0.064219           27            2 
 1867.830769  2220.292308            1     3.337716    -85.89930 000031@Extract/job031/Micrographs/stack_0105_SumCorr2_DW.mrcs Micrographs/stack_0105_SumCorr2_DW.mrc            1     4.562293     0.042830 22138.009766 22045.283203    35.945499     0.000000     1.000000     0.000000            6    86.647794    85.278877     0.336415     0.336415     0.607609 2.900571e+05     0.217900           33            2 
 2733.292308  2448.846154            1     2.346054    -25.93229 000032@Extract/job031/Micrographs/stack_0105_SumCorr2_DW.mrcs Micrographs/stack_0105_SumCorr2_DW.mrc            1     4.562293     0.042830 22138.009766 22045.283203    35.945499     0.000000     1.000000     0.000000            6    73.995490    85.456343     0.336415     0.705350     0.606159 2.887831e+05     0.144341           15            2 
 1664.030769  2832.815385            1     2.787352   138.167400 000033@Extract/job031/Micrographs/stack_0105_SumCorr2_DW.mrcs Micrographs/stack_0105_SumCorr2_DW.mrc            1     4.562293     0.042830 22138.009766 22045.283203    35.945499     0.000000     1.000000     0.000000            6    88.730866    83.449565     0.336415     0.336415     0.597642 2.842912e+05     0.276248           19            2 
 2784.553846  3420.584615            1     2.172301    -77.46779 000034@Extract/job031/Micrographs/stack_0105_SumCorr2_DW.mrcs Micrographs/stack_0105_SumCorr2_DW.mrc            1     4.562293     0.042830 22138.009766 22045.283203    35.945499     0.000000     1.000000     0.000000            6    83.869968    87.710807     0.705350     0.336415     0.585307 2.887069e+05     0.147478           17            2 
 3845.938462  3072.000000            1     2.696932   -151.55411 000035@Extract/job031/Micrographs/stack_0105_SumCorr2_DW.mrcs Micrographs/stack_0105_SumCorr2_DW.mrc            1     4.562293     0.042830 22138.009766 22045.283203    35.945499     0.000000     1.000000     0.000000            6   107.709074    82.580669     0.336415     0.336415     0.597687 2.883572e+05     0.144508           14            1 
 2123.769231   122.030769            1     2.228511    -15.60713 000036@Extract/job031/Micrographs/stack_0105_SumCorr2_DW.mrcs Micrographs/stack_0105_SumCorr2_DW.mrc            1     4.562293     0.042830 22138.009766 22045.283203    35.945499     0.000000     1.000000     0.000000            6    76.062006    82.425105     0.336415     0.705350     0.609696 2.847170e+05     0.117411           22            2 
 1048.630769   182.169231            1     2.619912   116.611629 000037@Extract/job031/Micrographs/stack_0105_SumCorr2_DW.mrcs Micrographs/stack_0105_SumCorr2_DW.mrc            1     4.562293     0.042830 22138.009766 22045.283203    35.945499     0.000000     1.000000     0.000000            6    94.302625    79.749275     0.705350     0.336415     0.603202 2.852788e+05     0.129732           19            1 
 1499.492308  1242.553846            1     1.770992    65.039456 000038@Extract/job031/Micrographs/stack_0105_SumCorr2_DW.mrcs Micrographs/stack_0105_SumCorr2_DW.mrc            1     4.562293     0.042830 22138.009766 22045.283203    35.945499     0.000000     1.000000     0.000000            6    78.802937    77.533584     0.336415     0.336415     0.603071 2.868595e+05     0.146868           13            2 
 2671.276923  1403.092308            1     2.863199   -152.46129 000039@Extract/job031/Micrographs/stack_0105_SumCorr2_DW.mrcs Micrographs/stack_0105_SumCorr2_DW.mrc            1     4.562293     0.042830 22138.009766 22045.283203    35.945499     0.000000     1.000000     0.000000            6    76.668295    75.721244     0.705350     0.336415     0.619944 2.863460e+05     0.234792           21            2 
 1946.600000  2416.215385            1     2.413674   147.506490 000040@Extract/job031/Micrographs/stack_0105_SumCorr2_DW.mrcs Micrographs/stack_0105_SumCorr2_DW.mrc            1     4.562293     0.042830 22138.009766 22045.283203    35.945499     0.000000     1.000000     0.000000            6    74.723064    87.241224     -0.03252     -0.03252     0.592814 2.888679e+05     0.051386           36            1 
  565.138462  2656.523077            1     1.917464    48.158153 000041@Extract/job031/Micrographs/stack_0105_SumCorr2_DW.mrcs Micrographs/stack_0105_SumCorr2_DW.mrc            1     4.562293     0.042830 22138.009766 22045.283203    35.945499     0.000000     1.000000     0.000000            6    82.412918    84.139942     0.705350     0.705350     0.587390 2.850487e+05     0.075677           27            2 
  994.492308  2239.046154            1     2.341314    65.885853 000042@Extract/job031/Micrographs/stack_0105_SumCorr2_DW.mrcs Micrographs/stack_0105_SumCorr2_DW.mrc            1     4.562293     0.042830 22138.009766 22045.283203    35.945499     0.000000     1.000000     0.000000            6    64.156935     5.433451     0.336415     1.606415     0.594332 2.836245e+05     0.433162           13            1 
 3516.107692  2452.723077            1     3.104225   164.692645 000043@Extract/job031/Micrographs/stack_0105_SumCorr2_DW.mrcs Micrographs/stack_0105_SumCorr2_DW.mrc            1     4.562293     0.042830 22138.009766 22045.283203    35.945499     0.000000     1.000000     0.000000            6    81.817734     8.134872     2.507480     -0.93358     0.592860 2.870427e+05     0.676258           12            2 
 2545.246154  3198.030769            1     3.242912   -103.30714 000044@Extract/job031/Micrographs/stack_0105_SumCorr2_DW.mrcs Micrographs/stack_0105_SumCorr2_DW.mrc            1     4.562293     0.042830 22138.009766 22045.283203    35.945499     0.000000     1.000000     0.000000            6   112.969389     8.438895     0.336415     0.336415     0.599981 2.894164e+05     0.119794           12            1 
  333.707692  3931.584615            1     3.279182    58.534326 000045@Extract/job031/Micrographs/stack_0105_SumCorr2_DW.mrcs Micrographs/stack_0105_SumCorr2_DW.mrc            1     4.562293     0.042830 22138.009766 22045.283203    35.945499     0.000000     1.000000     0.000000            6    69.767110     9.777152     0.336415     0.336415     0.608924 2.812674e+05     0.906890            9            1 
 2581.630769   124.030769            1     1.939885   -152.44831 000046@Extract/job031/Micrographs/stack_0105_SumCorr2_DW.mrcs Micrographs/stack_0105_SumCorr2_DW.mrc            1     4.562293     0.042830 22138.009766 22045.283203    35.945499     0.000000     1.000000     0.000000            6    80.883407    75.662299     0.705350     0.705350     0.613426 2.828285e+05     0.082988           47            2 
  193.923077   473.615385            1     2.058226    -10.95555 000047@Extract/job031/Micrographs/stack_0105_SumCorr2_DW.mrcs Micrographs/stack_0105_SumCorr2_DW.mrc            1     4.562293     0.042830 22138.009766 22045.283203    35.945499     0.000000     1.000000     0.000000            6   115.374616    77.023007     0.336415     0.705350     0.618040 2.875959e+05     0.148236           25            1 
 1116.523077  2614.138462            1     2.913314     5.059384 000048@Extract/job031/Micrographs/stack_0105_SumCorr2_DW.mrcs Micrographs/stack_0105_SumCorr2_DW.mrc            1     4.562293     0.042830 22138.009766 22045.283203    35.945499     0.000000     1.000000     0.000000            6    74.836350    12.651845     0.336415     0.336415     0.615905 2.839604e+05     0.338333           10            2 
  158.538462  3625.384615            1     2.339422   -135.57296 000049@Extract/job031/Micrographs/stack_0105_SumCorr2_DW.mrcs Micrographs/stack_0105_SumCorr2_DW.mrc            1     4.562293     0.042830 22138.009766 22045.283203    35.945499     0.000000     1.000000     0.000000            6    89.372057    79.212634     0.336415     0.336415     0.608481 2.837981e+05     0.118202           17            2 
 3467.846154  1540.876923            1     1.676831   133.460896 000050@Extract/job031/Micrographs/stack_0105_SumCorr2_DW.mrcs Micrographs/stack_0105_SumCorr2_DW.mrc            1     4.562293     0.042830 22138.009766 22045.283203    35.945499     0.000000     1.000000     0.000000            6    73.876633    76.989333     0.336415     0.336415     0.582707 2.786891e+05     0.094393           14            2 
 1556.753846  1894.338462            1     1.455264   169.146269 000051@Extract/job031/Micrographs/stack_0105_SumCorr2_DW.mrcs Micrographs/stack_0105_SumCorr2_DW.mrc            1     4.562293     0.042830 22138.009766 22045.283203    35.945499     0.000000     1.000000     0.000000            6    89.952027    71.170986     1.237480     1.237480     0.626776 2.879276e+05     0.065189           23            2 
 2190.784615  2045.000000            1     1.899170   -108.41015 000052@Extract/job031/Micrographs/stack_0105_SumCorr2_DW.mrcs Micrographs/stack_0105_SumCorr2_DW.mrc            1     4.562293     0.042830 22138.009766 22045.283203    35.945499     0.000000     1.000000     0.000000            6    80.312774    84.769391     0.336415     0.705350     0.591397 2.868166e+05     0.156377           34            2 
 1157.907692  3399.953846            1     2.107997    -52.16837 000053@Extract/job031/Micrographs/stack_0105_SumCorr2_DW.mrcs Micrographs/stack_0105_SumCorr2_DW.mrc            1     4.562293     0.042830 22138.009766 22045.283203    35.945499     0.000000     1.000000     0.000000            6   106.268255    80.186889     0.336415     0.336415     0.603805 2.861416e+05     0.106756           18            1 
 2893.830769   167.415385            1     1.529083    -75.61322 000054@Extract/job031/Micrographs/stack_0105_SumCorr2_DW.mrcs Micrographs/stack_0105_SumCorr2_DW.mrc            1     4.562293     0.042830 22138.009766 22045.283203    35.945499     0.000000     1.000000     0.000000            6    66.765982    70.860785     0.336415     0.705350     0.597671 2.854811e+05     0.146268           26            2 
 1329.200000   224.553846            1     1.635188   163.501582 000055@Extract/job031/Micrographs/stack_0105_SumCorr2_DW.mrcs Micrographs/stack_0105_SumCorr2_DW.mrc            1     4.562293     0.042830 22138.009766 22045.283203    35.945499     0.000000     1.000000     0.000000            6    89.316967    75.542438     0.336415     0.336415     0.590017 2.859261e+05     0.114777           21            1 
 2083.384615   372.215385            1     2.195821   -174.03069 000056@Extract/job031/Micrographs/stack_0105_SumCorr2_DW.mrcs Micrographs/stack_0105_SumCorr2_DW.mrc            1     4.562293     0.042830 22138.009766 22045.283203    35.945499     0.000000     1.000000     0.000000            6   100.675536    82.678358     -0.93358     0.336415     0.598930 2.849235e+05     0.188343           31            2 
 2606.261538   859.584615            1     2.038886   -159.04448 000057@Extract/job031/Micrographs/stack_0105_SumCorr2_DW.mrcs Micrographs/stack_0105_SumCorr2_DW.mrc            1     4.562293     0.042830 22138.009766 22045.283203    35.945499     0.000000     1.000000     0.000000            6   111.793072    72.747586     0.336415     0.336415     0.625015 2.830735e+05     0.369806           18            1 
 1374.461538  2986.353846            1     1.895510    -84.06031 000058@Extract/job031/Micrographs/stack_0105_SumCorr2_DW.mrcs Micrographs/stack_0105_SumCorr2_DW.mrc            1     4.562293     0.042830 22138.009766 22045.283203    35.945499     0.000000     1.000000     0.000000            6   112.541565    75.833747     0.336415     0.705350     0.587454 2.831267e+05     0.153414           18            2 
  336.707692  3369.323077            1     1.587972    -40.85247 000059@Extract/job031/Micrographs/stack_0105_SumCorr2_DW.mrcs Micrographs/stack_0105_SumCorr2_DW.mrc            1     4.562293     0.042830 22138.009766 22045.283203    35.945499     0.000000     1.000000     0.000000            6    84.309141    69.985206     0.705350     0.705350     0.607438 2.822495e+05     0.064608           33            2 
 1134.276923  1366.707692            1     2.052286    52.910963 000060@Extract/job031/Micrographs/stack_0105_SumCorr2_DW.mrcs Micrographs/stack_0105_SumCorr2_DW.mrc            1     4.562293     0.042830 22138.009766 22045.283203    35.945499     0.000000     1.000000     0.000000            6    98.328950    67.220966     0.336415     0.705350     0.593842 2.863230e+05     0.096167           28            1 
 2126.769231  1508.369231            1     1.681550   170.039844 000061@Extract/job031/Micrographs/stack_0105_SumCorr2_DW.mrcs Micrographs/stack_0105_SumCorr2_DW.mrc            1     4.562293     0.042830 22138.009766 22045.283203    35.945499     0.000000     1.000000     0.000000            6   102.706731    77.194443     0.705350     0.336415     0.617885 2.891024e+05     0.129210            8            2 
 3663.769231  2924.338462            1     2.006200   118.508949 000062@Extract/job031/Micrographs/stack_0105_SumCorr2_DW.mrcs Micrographs/stack_0105_SumCorr2_DW.mrc            1     4.562293     0.042830 22138.009766 22045.283203    35.945499     0.000000     1.000000     0.000000            6    92.803746    73.635103     0.336415     0.336415     0.605374 2.875995e+05     0.257104           12            1 
  879.338462  3271.923077            1     1.490086    74.428286 000063@Extract/job031/Micrographs/stack_0105_SumCorr2_DW.mrcs Micrographs/stack_0105_SumCorr2_DW.mrc            1     4.562293     0.042830 22138.009766 22045.283203    35.945499     0.000000     1.000000     0.000000            6   101.957268    74.126373     0.336415     -0.93358     0.606835 2.871960e+05     0.177673           37            2 
 1796.938462  3800.676923            1     1.733458    60.404612 000064@Extract/job031/Micrographs/stack_0105_SumCorr2_DW.mrcs Micrographs/stack_0105_SumCorr2_DW.mrc            1     4.562293     0.042830 22138.009766 22045.283203    35.945499     0.000000     1.000000     0.000000            6    94.843415    69.197946     0.336415     0.336415     0.630144 2.848936e+05     0.288993           15            1 
 3605.630769  3677.523077            1     1.709254   146.633132 000065@Extract/job031/Micrographs/stack_0105_SumCorr2_DW.mrcs Micrographs/stack_0105_SumCorr2_DW.mrc            1     4.562293     0.042830 22138.009766 22045.283203    35.945499     0.000000     1.000000     0.000000            6   112.347694    63.086884     0.705350     0.336415     0.621514 2.903692e+05     0.201788           33            2 
 1124.400000  1796.938462            1     1.683033    72.773546 000066@Extract/job031/Micrographs/stack_0105_SumCorr2_DW.mrcs Micrographs/stack_0105_SumCorr2_DW.mrc            1     4.562293     0.042830 22138.009766 22045.283203    35.945499     0.000000     1.000000     0.000000            6    80.410434    49.914958     0.336415     0.705350     0.600180 2.868790e+05     0.173206           22            2 
 3611.507692  2767.800000            1     1.495386   -132.91436 000067@Extract/job031/Micrographs/stack_0105_SumCorr2_DW.mrcs Micrographs/stack_0105_SumCorr2_DW.mrc            1     4.562293     0.042830 22138.009766 22045.283203    35.945499     0.000000     1.000000     0.000000            6    72.914718    29.052314     0.336415     0.705350     0.604600 2.870817e+05     0.263456           13            2 
 2234.046154  1423.723077            1     1.778144    74.368569 000068@Extract/job031/Micrographs/stack_0105_SumCorr2_DW.mrcs Micrographs/stack_0105_SumCorr2_DW.mrc            1     4.562293     0.042830 22138.009766 22045.283203    35.945499     0.000000     1.000000     0.000000            6   111.897054    80.110589     0.336415     0.705350     0.600037 2.869462e+05     0.081297           16            2 
  484.492308  2796.307692            1     1.776332    -23.14661 000069@Extract/job031/Micrographs/stack_0105_SumCorr2_DW.mrcs Micrographs/stack_0105_SumCorr2_DW.mrc            1     4.562293     0.042830 22138.009766 22045.283203    35.945499     0.000000     1.000000     0.000000            6   115.391220    78.243367     0.705350     0.336415     0.593902 2.861918e+05     0.158786           11            1 
  228.430769  2868.200000            1     2.597130   -149.66633 000070@Extract/job031/Micrographs/stack_0105_SumCorr2_DW.mrcs Micrographs/stack_0105_SumCorr2_DW.mrc            1     4.562293     0.042830 22138.009766 22045.283203    35.945499     0.000000     1.000000     0.000000            6   106.945903    78.356309     0.336415     0.705350     0.622222 2.872391e+05     0.089308           33            2 
 2218.292308  3435.338462            1     2.634682   176.620266 000071@Extract/job031/Micrographs/stack_0105_SumCorr2_DW.mrcs Micrographs/stack_0105_SumCorr2_DW.mrc            1     4.562293     0.042830 22138.009766 22045.283203    35.945499     0.000000     1.000000     0.000000            6    90.047818    77.374081     0.705350     0.336415     0.629200 2.895640e+05     0.206630           36            1 
  504.123077   788.692308            1     1.493893    -70.92444 000072@Extract/job031/Micrographs/stack_0105_SumCorr2_DW.mrcs Micrographs/stack_0105_SumCorr2_DW.mrc            1     4.562293     0.042830 22138.009766 22045.283203    35.945499     0.000000     1.000000     0.000000            6    67.476904    71.483341     0.336415     0.336415     0.584849 2.854788e+05     0.107167           17            2 
 1234.676923  3338.815385            1     2.137796   125.029039 000073@Extract/job031/Micrographs/stack_0105_SumCorr2_DW.mrcs Micrographs/stack_0105_SumCorr2_DW.mrc            1     4.562293     0.042830 22138.009766 22045.283203    35.945499     0.000000     1.000000     0.000000            6    82.480869    88.924870     -0.19571     0.336415     0.620951 2.875676e+05     0.167528           10            2 
 3217.661538  1164.784615            1     2.532589   -163.36850 000074@Extract/job031/Micrographs/stack_0105_SumCorr2_DW.mrcs Micrographs/stack_0105_SumCorr2_DW.mrc            1     4.562293     0.042830 22138.009766 22045.283203    35.945499     0.000000     1.000000     0.000000            6    96.958854    22.708941     0.336415     -0.93358     0.605680 2.818143e+05     0.276769           26            2 
 1036.876923  1895.461538            1     2.554844     -5.65452 000075@Extract/job031/Micrographs/stack_0105_SumCorr2_DW.mrcs Micrographs/stack_0105_SumCorr2_DW.mrc            1     4.562293     0.042830 22138.009766 22045.283203    35.945499     0.000000     1.000000     0.000000            6    97.505847    20.466726     0.705350     0.705350     0.614761 2.865478e+05     0.157738           12            2 
 1434.600000  2669.400000            1     2.083505    -90.42179 000076@Extract/job031/Micrographs/stack_0105_SumCorr2_DW.mrcs Micrographs/stack_0105_SumCorr2_DW.mrc            1     4.562293     0.042830 22138.009766 22045.283203    35.945499     0.000000     1.000000     0.000000            6    70.633483    51.596225     0.336415     0.336415     0.607004 2.848122e+05     0.146891           11            2 
  778.815385  3838.061538            1     1.706915    -82.13485 000077@Extract/job031/Micrographs/stack_0105_SumCorr2_DW.mrcs Micrographs/stack_0105_SumCorr2_DW.mrc            1     4.562293     0.042830 22138.009766 22045.283203    35.945499     0.000000     1.000000     0.000000            6    79.459679    74.445830     0.705350     0.336415     0.577844 2.823682e+05     0.116896           19            2 
 2819.938462   621.276923            1     4.300493   -151.45040 000001@Extract/job031/Micrographs/stack_0106_SumCorr2_DW.mrcs Micrographs/stack_0106_SumCorr2_DW.mrc            1     4.807248     0.046470 20840.607422 20805.667969    39.057980     0.000000     1.000000     0.000000            7   104.130648    25.601257     0.705350     0.336415     0.730940 2.903243e+05     0.094838           11            1 
  755.184615   947.230769            1     2.670618    -86.70108 000002@Extract/job031/Micrographs/stack_0106_SumCorr2_DW.mrcs Micrographs/stack_0106_SumCorr2_DW.mrc            1     4.807248     0.046470 20840.607422 20805.667969    39.057980     0.000000     1.000000     0.000000            7    74.602060    16.344519     0.336415     0.336415     0.587027 2.847128e+05     0.199585           13            1 
 1448.353846  1220.923077            1     2.071851    -36.14209 000003@Extract/job031/Micrographs/stack_0106_SumCorr2_DW.mrcs Micrographs/stack_0106_SumCorr2_DW.mrc            1     4.807248     0.046470 20840.607422 20805.667969    39.057980     0.000000     1.000000     0.000000            7    79.210747    17.019359     0.705350     0.336415     0.591576 2.817845e+05     0.281349           19            1 
  501.246154  1361.707692            1     2.816859    11.568872 000004@Extract/job031/Micrographs/stack_0106_SumCorr2_DW.mrcs Micrographs/stack_0106_SumCorr2_DW.mrc            1     4.807248     0.046470 20840.607422 20805.667969    39.057980     0.000000     1.000000     0.000000            7    71.482518    17.127055     0.705350     0.705350     0.606428 2.869130e+05     0.623112            5            2 
 2214.415385  1396.215385            1     2.663944    -16.70505 000005@Extract/job031/Micrographs/stack_0106_SumCorr2_DW.mrcs Micrographs/stack_0106_SumCorr2_DW.mrc            1     4.807248     0.046470 20840.607422 20805.667969    39.057980     0.000000     1.000000     0.000000            7    63.080604     9.867193     0.336415     0.336415     0.645007 2.872657e+05     0.397136            8            1 
 3459.969231  1967.230769            1     2.838172     6.205167 000006@Extract/job031/Micrographs/stack_0106_SumCorr2_DW.mrcs Micrographs/stack_0106_SumCorr2_DW.mrc            1     4.807248     0.046470 20840.607422 20805.667969    39.057980     0.000000     1.000000     0.000000            7    70.937263    23.076433     0.336415     0.336415     0.626536 2.874070e+05     0.093385           31            2 
 2694.907692  1949.600000            1     2.947700    -67.43473 000007@Extract/job031/Micrographs/stack_0106_SumCorr2_DW.mrcs Micrographs/stack_0106_SumCorr2_DW.mrc            1     4.807248     0.046470 20840.607422 20805.667969    39.057980     0.000000     1.000000     0.000000            7    94.370923    19.768078     0.336415     0.336415     0.600701 2.881963e+05     0.157302            4            2 
  971.861538  2192.784615            1     3.436384    -54.64913 000008@Extract/job031/Micrographs/stack_0106_SumCorr2_DW.mrcs Micrographs/stack_0106_SumCorr2_DW.mrc            1     4.807248     0.046470 20840.607422 20805.667969    39.057980     0.000000     1.000000     0.000000            7   103.736876    15.193313     0.336415     0.336415     0.626709 2.855745e+05     0.213846           24            2 
 2530.492308  2230.169231            1     2.586379    18.167691 000009@Extract/job031/Micrographs/stack_0106_SumCorr2_DW.mrcs Micrographs/stack_0106_SumCorr2_DW.mrc            1     4.807248     0.046470 20840.607422 20805.667969    39.057980     0.000000     1.000000     0.000000            7    83.922661    10.313541     0.336415     0.705350     0.603801 2.886349e+05     0.186644           18            2 
 1203.169231  2351.200000            1     2.704451     -6.59786 000010@Extract/job031/Micrographs/stack_0106_SumCorr2_DW.mrcs Micrographs/stack_0106_SumCorr2_DW.mrc            1     4.807248     0.046470 20840.607422 20805.667969    39.057980     0.000000     1.000000     0.000000            7   107.797657    19.581021     0.705350     0.336415     0.610685 2.851467e+05     0.170809           28            1 
 1836.323077  2878.076923            1     2.553182    74.173849 000011@Extract/job031/Micrographs/stack_0106_SumCorr2_DW.mrcs Micrographs/stack_0106_SumCorr2_DW.mrc            1     4.807248     0.046470 20840.607422 20805.667969    39.057980     0.000000     1.000000     0.000000            7    85.976455    13.968244     0.705350     0.336415     0.593395 2.846987e+05     0.194929           16            2 
 1523.246154  3171.523077            1     2.617854    -85.80780 000012@Extract/job031/Micrographs/stack_0106_SumCorr2_DW.mrcs Micrographs/stack_0106_SumCorr2_DW.mrc            1     4.807248     0.046470 20840.607422 20805.667969    39.057980     0.000000     1.000000     0.000000            7    65.382264    15.730918     0.336415     0.336415     0.606589 2.847790e+05     0.359638           12            2 
 2341.446154   293.446154            1     2.836404     8.106440 000013@Extract/job031/Micrographs/stack_0106_SumCorr2_DW.mrcs Micrographs/stack_0106_SumCorr2_DW.mrc            1     4.807248     0.046470 20840.607422 20805.667969    39.057980     0.000000     1.000000     0.000000            7   104.184778     9.291089     0.336415     0.705350     0.587677 2.810483e+05     0.302930            6            2 
  531.753846  1520.123077            1     3.092787   -141.40597 000014@Extract/job031/Micrographs/stack_0106_SumCorr2_DW.mrcs Micrographs/stack_0106_SumCorr2_DW.mrc            1     4.807248     0.046470 20840.607422 20805.667969    39.057980     0.000000     1.000000     0.000000            7    65.924465     8.357792     0.336415     0.336415     0.609051 2.870116e+05     0.523321            9            2 
 1279.061538  3367.446154            1     2.305479   121.348882 000015@Extract/job031/Micrographs/stack_0106_SumCorr2_DW.mrcs Micrographs/stack_0106_SumCorr2_DW.mrc            1     4.807248     0.046470 20840.607422 20805.667969    39.057980     0.000000     1.000000     0.000000            7    75.859603    26.001319     0.336415     0.336415     0.603363 2.806693e+05     0.276427           16            1 
 3452.092308  1073.261538            1     2.535375     1.257655 000016@Extract/job031/Micrographs/stack_0106_SumCorr2_DW.mrcs Micrographs/stack_0106_SumCorr2_DW.mrc            1     4.807248     0.046470 20840.607422 20805.667969    39.057980     0.000000     1.000000     0.000000            7   106.385212    88.586403     0.336415     0.336415     0.588942 2.818998e+05     0.092184           14            2 
 3790.800000  1659.153846            1     2.186891   -137.45792 000017@Extract/job031/Micrographs/stack_0106_SumCorr2_DW.mrcs Micrographs/stack_0106_SumCorr2_DW.mrc            1     4.807248     0.046470 20840.607422 20805.667969    39.057980     0.000000     1.000000     0.000000            7    95.744286    82.146187     0.705350     0.705350     0.597017 2.851147e+05     0.077086           23            1 
 1622.646154  1820.569231            1     2.371663    81.915984 000018@Extract/job031/Micrographs/stack_0106_SumCorr2_DW.mrcs Micrographs/stack_0106_SumCorr2_DW.mrc            1     4.807248     0.046470 20840.607422 20805.667969    39.057980     0.000000     1.000000     0.000000            7    93.660966    83.979630     0.336415     -0.19571     0.595115 2.857526e+05     0.235863           13            1 
 3928.584615  2087.384615            1     2.304230   -152.47974 000019@Extract/job031/Micrographs/stack_0106_SumCorr2_DW.mrcs Micrographs/stack_0106_SumCorr2_DW.mrc            1     4.807248     0.046470 20840.607422 20805.667969    39.057980     0.000000     1.000000     0.000000            7   103.522609    85.039274     0.705350     1.606415     0.600135 2.849517e+05     0.158770           29            1 
 1848.200000  3401.953846            1     2.050464   -124.41506 000020@Extract/job031/Micrographs/stack_0106_SumCorr2_DW.mrcs Micrographs/stack_0106_SumCorr2_DW.mrc            1     4.807248     0.046470 20840.607422 20805.667969    39.057980     0.000000     1.000000     0.000000            7   116.198319    86.065425     -0.19571     -0.19571     0.620322 2.836484e+05     0.093047           10            2 
 1600.015385   120.030769            1     1.825755    -43.70664 000021@Extract/job031/Micrographs/stack_0106_SumCorr2_DW.mrcs Micrographs/stack_0106_SumCorr2_DW.mrc            1     4.807248     0.046470 20840.607422 20805.667969    39.057980     0.000000     1.000000     0.000000            7    99.216441    79.072401     0.705350     0.336415     0.637184 2.856018e+05     0.242254           16            2 
 2177.030769   556.261538            1     1.847733    -55.89213 000022@Extract/job031/Micrographs/stack_0106_SumCorr2_DW.mrcs Micrographs/stack_0106_SumCorr2_DW.mrc            1     4.807248     0.046470 20840.607422 20805.667969    39.057980     0.000000     1.000000     0.000000            7    88.001642    81.653845     0.336415     0.705350     0.604609 2.819236e+05     0.163431           22            2 
 1363.707692   724.676923            1     1.680878    41.576810 000023@Extract/job031/Micrographs/stack_0106_SumCorr2_DW.mrcs Micrographs/stack_0106_SumCorr2_DW.mrc            1     4.807248     0.046470 20840.607422 20805.667969    39.057980     0.000000     1.000000     0.000000            7   104.945801    86.216482     0.336415     0.336415     0.613185 2.823098e+05     0.247968           18            1 
  248.061538  2109.015385            1     1.615488    -96.23871 000024@Extract/job031/Micrographs/stack_0106_SumCorr2_DW.mrcs Micrographs/stack_0106_SumCorr2_DW.mrc            1     4.807248     0.046470 20840.607422 20805.667969    39.057980     0.000000     1.000000     0.000000            7   105.657307    86.804512     0.705350     0.336415     0.587876 2.873194e+05     0.051409           29            1 
 3649.015385  3710.030769            1     2.387288   -140.27073 000025@Extract/job031/Micrographs/stack_0106_SumCorr2_DW.mrcs Micrographs/stack_0106_SumCorr2_DW.mrc            1     4.807248     0.046470 20840.607422 20805.667969    39.057980     0.000000     1.000000     0.000000            7    86.613205    82.878560     0.336415     0.336415     0.579420 2.800169e+05     0.135243           18            2 
 3357.569231  3914.830769            1     1.417656   143.792671 000026@Extract/job031/Micrographs/stack_0106_SumCorr2_DW.mrcs Micrographs/stack_0106_SumCorr2_DW.mrc            1     4.807248     0.046470 20840.607422 20805.667969    39.057980     0.000000     1.000000     0.000000            7    97.133151    80.919729     0.336415     0.705350     0.592407 2.796727e+05     0.081980           29            2 
 1460.230769  2111.015385            1     1.880468   -169.33516 000027@Extract/job031/Micrographs/stack_0106_SumCorr2_DW.mrcs Micrographs/stack_0106_SumCorr2_DW.mrc            1     4.807248     0.046470 20840.607422 20805.667969    39.057980     0.000000     1.000000     0.000000            7   102.706731    77.194443     0.705350     0.336415     0.600793 2.874579e+05     0.107440           12            2 
 3125.138462  2077.507692            1     3.040878   -154.39082 000028@Extract/job031/Micrographs/stack_0106_SumCorr2_DW.mrcs Micrographs/stack_0106_SumCorr2_DW.mrc            1     4.807248     0.046470 20840.607422 20805.667969    39.057980     0.000000     1.000000     0.000000            7    69.051841    83.723468     0.336415     0.336415     0.640110 2.881424e+05     0.134830           18            2 
 2232.169231  2145.523077            1     2.169266    -53.11911 000029@Extract/job031/Micrographs/stack_0106_SumCorr2_DW.mrcs Micrographs/stack_0106_SumCorr2_DW.mrc            1     4.807248     0.046470 20840.607422 20805.667969    39.057980     0.000000     1.000000     0.000000            7   107.063715    86.785153     0.336415     0.336415     0.611983 2.879792e+05     0.262130           26            2 
 2846.569231  3260.169231            1     1.755356   159.713866 000030@Extract/job031/Micrographs/stack_0106_SumCorr2_DW.mrcs Micrographs/stack_0106_SumCorr2_DW.mrc            1     4.807248     0.046470 20840.607422 20805.667969    39.057980     0.000000     1.000000     0.000000            7    81.057986    87.750567     0.705350     0.336415     0.607267 2.837882e+05     0.063985            7            1 
 1796.938462  3661.769231            1     2.690708   130.658735 000031@Extract/job031/Micrographs/stack_0106_SumCorr2_DW.mrcs Micrographs/stack_0106_SumCorr2_DW.mrc            1     4.807248     0.046470 20840.607422 20805.667969    39.057980     0.000000     1.000000     0.000000            7    83.124403    84.729711     0.336415     0.336415     0.612944 2.834378e+05     0.089923           52            1 
 3416.707692  1584.261538            1     1.832035   153.131693 000032@Extract/job031/Micrographs/stack_0106_SumCorr2_DW.mrcs Micrographs/stack_0106_SumCorr2_DW.mrc            1     4.807248     0.046470 20840.607422 20805.667969    39.057980     0.000000     1.000000     0.000000            7    73.978951    84.257491     0.336415     -0.19571     0.599729 2.866067e+05     0.174962           10            2 
 1504.492308  1777.307692            1     2.222198   -136.52883 000033@Extract/job031/Micrographs/stack_0106_SumCorr2_DW.mrcs Micrographs/stack_0106_SumCorr2_DW.mrc            1     4.807248     0.046470 20840.607422 20805.667969    39.057980     0.000000     1.000000     0.000000            7    80.261251    81.159833     0.336415     0.336415     0.596502 2.839890e+05     0.261936            9            2 
  995.492308  2709.661538            1     2.128400    -25.90780 000034@Extract/job031/Micrographs/stack_0106_SumCorr2_DW.mrcs Micrographs/stack_0106_SumCorr2_DW.mrc            1     4.807248     0.046470 20840.607422 20805.667969    39.057980     0.000000     1.000000     0.000000            7    78.855754    81.179540     0.336415     0.336415     0.599955 2.817124e+05     0.305327           19            1 
 3926.707692  2930.215385            1     2.000097    -88.74331 000035@Extract/job031/Micrographs/stack_0106_SumCorr2_DW.mrcs Micrographs/stack_0106_SumCorr2_DW.mrc            1     4.807248     0.046470 20840.607422 20805.667969    39.057980     0.000000     1.000000     0.000000            7    73.978951    84.257491     0.336415     0.336415     0.602447 2.807648e+05     0.219305           16            1 
 3536.738462  1725.046154            1     2.446036   108.153898 000036@Extract/job031/Micrographs/stack_0106_SumCorr2_DW.mrcs Micrographs/stack_0106_SumCorr2_DW.mrc            1     4.807248     0.046470 20840.607422 20805.667969    39.057980     0.000000     1.000000     0.000000            7    78.144380    80.584648     0.705350     0.336415     0.583192 2.843753e+05     0.085311           27            2 
 2220.292308   666.661538            1     2.157944   176.600262 000037@Extract/job031/Micrographs/stack_0106_SumCorr2_DW.mrcs Micrographs/stack_0106_SumCorr2_DW.mrc            1     4.807248     0.046470 20840.607422 20805.667969    39.057980     0.000000     1.000000     0.000000            7    97.862566    82.718108     0.705350     0.705350     0.605666 2.822742e+05     0.172876           11            1 
 3481.600000  2449.723077            1     2.132985   174.730865 000038@Extract/job031/Micrographs/stack_0106_SumCorr2_DW.mrcs Micrographs/stack_0106_SumCorr2_DW.mrc            1     4.807248     0.046470 20840.607422 20805.667969    39.057980     0.000000     1.000000     0.000000            7    99.216441    79.072401     0.705350     0.336415     0.584904 2.851246e+05     0.114623           23            2 
 1327.200000  2038.123077            1     1.699504   154.048095 000039@Extract/job031/Micrographs/stack_0106_SumCorr2_DW.mrcs Micrographs/stack_0106_SumCorr2_DW.mrc            1     4.807248     0.046470 20840.607422 20805.667969    39.057980     0.000000     1.000000     0.000000            7    69.778714    85.513354     0.705350     0.336415     0.595317 2.851428e+05     0.077429           47            1 
 1149.030769   661.661538            1     3.621324    -60.94377 000040@Extract/job031/Micrographs/stack_0106_SumCorr2_DW.mrcs Micrographs/stack_0106_SumCorr2_DW.mrc            1     4.807248     0.046470 20840.607422 20805.667969    39.057980     0.000000     1.000000     0.000000            7    79.659517     6.691798     0.336415     0.705350     0.616625 2.851888e+05     0.442030           11            2 
 3375.323077  2350.323077            1     3.130663    39.304826 000041@Extract/job031/Micrographs/stack_0106_SumCorr2_DW.mrcs Micrographs/stack_0106_SumCorr2_DW.mrc            1     4.807248     0.046470 20840.607422 20805.667969    39.057980     0.000000     1.000000     0.000000            7    65.057197    10.576768     1.237480     1.606415     0.631464 2.879558e+05     0.178370           12            2 
 3412.707692  3240.292308            1     3.290627   -111.78931 000042@Extract/job031/Micrographs/stack_0106_SumCorr2_DW.mrcs Micrographs/stack_0106_SumCorr2_DW.mrc            1     4.807248     0.046470 20840.607422 20805.667969    39.057980     0.000000     1.000000     0.000000            7    97.159535     9.388499     0.336415     0.336415     0.596944 2.817950e+05     0.437602           12            2 
 3479.600000  3879.323077            1     2.522739   -113.67634 000043@Extract/job031/Micrographs/stack_0106_SumCorr2_DW.mrcs Micrographs/stack_0106_SumCorr2_DW.mrc            1     4.807248     0.046470 20840.607422 20805.667969    39.057980     0.000000     1.000000     0.000000            7    83.326648     9.585866     -0.19571     0.705350     0.608671 2.800639e+05     0.101566           19            1 
 2124.769231  2519.615385            1     2.069341   177.328173 000044@Extract/job031/Micrographs/stack_0106_SumCorr2_DW.mrcs Micrographs/stack_0106_SumCorr2_DW.mrc            1     4.807248     0.046470 20840.607422 20805.667969    39.057980     0.000000     1.000000     0.000000            7    97.942758    18.975136     0.336415     -0.19571     0.612121 2.877986e+05     0.258040            9            1 
 3216.784615  2003.738462            1     1.789883    -50.28851 000045@Extract/job031/Micrographs/stack_0106_SumCorr2_DW.mrcs Micrographs/stack_0106_SumCorr2_DW.mrc            1     4.807248     0.046470 20840.607422 20805.667969    39.057980     0.000000     1.000000     0.000000            7    78.178749    82.997721     -0.93358     2.507480     0.606259 2.859816e+05     0.099470           19            2 
  679.415385  3026.738462            1     1.616531    -39.00047 000046@Extract/job031/Micrographs/stack_0106_SumCorr2_DW.mrcs Micrographs/stack_0106_SumCorr2_DW.mrc            1     4.807248     0.046470 20840.607422 20805.667969    39.057980     0.000000     1.000000     0.000000            7    91.435423    76.127794     0.336415     0.705350     0.597679 2.852447e+05     0.101663           30            1 
 1584.261538  3052.246154            1     1.376751    -78.38986 000047@Extract/job031/Micrographs/stack_0106_SumCorr2_DW.mrcs Micrographs/stack_0106_SumCorr2_DW.mrc            1     4.807248     0.046470 20840.607422 20805.667969    39.057980     0.000000     1.000000     0.000000            7    95.708997    79.729235     0.336415     0.336415     0.600155 2.836201e+05     0.145613           21            2 
 3479.600000  3673.646154            1     0.937542     7.876019 000048@Extract/job031/Micrographs/stack_0106_SumCorr2_DW.mrcs Micrographs/stack_0106_SumCorr2_DW.mrc            1     4.807248     0.046470 20840.607422 20805.667969    39.057980     0.000000     1.000000     0.000000            7   101.225040    72.267529     0.336415     0.336415     0.608920 2.813420e+05     0.072543           16            2 
 2009.615385  3692.276923            1     3.154729   178.219049 000049@Extract/job031/Micrographs/stack_0106_SumCorr2_DW.mrcs Micrographs/stack_0106_SumCorr2_DW.mrc            1     4.807248     0.046470 20840.607422 20805.667969    39.057980     0.000000     1.000000     0.000000            7    70.852914    13.443983     0.336415     0.336415     0.634590 2.858864e+05     0.297028            8            1 
 1627.646154  2617.138462            1     1.852987   121.273431 000050@Extract/job031/Micrographs/stack_0106_SumCorr2_DW.mrcs Micrographs/stack_0106_SumCorr2_DW.mrc            1     4.807248     0.046470 20840.607422 20805.667969    39.057980     0.000000     1.000000     0.000000            7    78.907024    84.789102     0.336415     0.336415     0.603459 2.857312e+05     0.214313           25            2 
 3688.400000   403.723077            1     1.922064    -64.33116 000051@Extract/job031/Micrographs/stack_0106_SumCorr2_DW.mrcs Micrographs/stack_0106_SumCorr2_DW.mrc            1     4.807248     0.046470 20840.607422 20805.667969    39.057980     0.000000     1.000000     0.000000            7   101.299739    77.214156     0.336415     0.336415     0.594387 2.829976e+05     0.150009           13            2 
 3708.030769   918.600000            1     1.983106   -145.93551 000052@Extract/job031/Micrographs/stack_0106_SumCorr2_DW.mrcs Micrographs/stack_0106_SumCorr2_DW.mrc            1     4.807248     0.046470 20840.607422 20805.667969    39.057980     0.000000     1.000000     0.000000            7   114.610043    72.710428     -0.19571     0.336415     0.622101 2.791655e+05     0.119358            7            1 
 2264.553846  1655.153846            1     1.465620     6.015054 000053@Extract/job031/Micrographs/stack_0106_SumCorr2_DW.mrcs Micrographs/stack_0106_SumCorr2_DW.mrc            1     4.807248     0.046470 20840.607422 20805.667969    39.057980     0.000000     1.000000     0.000000            7    89.971925    72.427472     0.336415     0.336415     0.624038 2.883305e+05     0.089253           34            1 
 2482.230769  1864.830769            1     1.862586   161.565085 000054@Extract/job031/Micrographs/stack_0106_SumCorr2_DW.mrcs Micrographs/stack_0106_SumCorr2_DW.mrc            1     4.807248     0.046470 20840.607422 20805.667969    39.057980     0.000000     1.000000     0.000000            7    71.829355    81.276311     0.336415     0.336415     0.607693 2.884020e+05     0.168123           31            2 
  667.538462  1409.092308            1     1.478481    -77.50184 000055@Extract/job031/Micrographs/stack_0106_SumCorr2_DW.mrcs Micrographs/stack_0106_SumCorr2_DW.mrc            1     4.807248     0.046470 20840.607422 20805.667969    39.057980     0.000000     1.000000     0.000000            7   112.558768    77.059958     0.336415     0.336415     0.586163 2.836346e+05     0.112618           21            1 
  961.984615  3220.661538            1     1.701122    91.273049 000056@Extract/job031/Micrographs/stack_0106_SumCorr2_DW.mrcs Micrographs/stack_0106_SumCorr2_DW.mrc            1     4.807248     0.046470 20840.607422 20805.667969    39.057980     0.000000     1.000000     0.000000            7   108.318150    75.890522     1.237480     0.336415     0.609641 2.819477e+05     0.073527            9            1 
 3848.938462  2331.569231            1     2.180461   151.307550 000057@Extract/job031/Micrographs/stack_0106_SumCorr2_DW.mrcs Micrographs/stack_0106_SumCorr2_DW.mrc            1     4.807248     0.046470 20840.607422 20805.667969    39.057980     0.000000     1.000000     0.000000            7    67.530375    25.365080     0.705350     -0.19571     0.605557 2.857663e+05     0.082681           29            1 
 1044.630769  3441.215385            1     1.617483   129.129632 000058@Extract/job031/Micrographs/stack_0106_SumCorr2_DW.mrcs Micrographs/stack_0106_SumCorr2_DW.mrc            1     4.807248     0.046470 20840.607422 20805.667969    39.057980     0.000000     1.000000     0.000000            7    69.512221    21.605317     0.336415     0.336415     0.581870 2.797406e+05     0.193531            7            1 
 3548.492308  3283.676923            1     1.538713   -150.72649 000059@Extract/job031/Micrographs/stack_0106_SumCorr2_DW.mrcs Micrographs/stack_0106_SumCorr2_DW.mrc            1     4.807248     0.046470 20840.607422 20805.667969    39.057980     0.000000     1.000000     0.000000            7    77.857049    29.739427     0.705350     -0.19571     0.603504 2.819161e+05     0.208124            7            2 
 2713.661538   758.184615            1     2.188551    37.841464 000060@Extract/job031/Micrographs/stack_0106_SumCorr2_DW.mrcs Micrographs/stack_0106_SumCorr2_DW.mrc            1     4.807248     0.046470 20840.607422 20805.667969    39.057980     0.000000     1.000000     0.000000            7   101.387388    83.269572     0.336415     0.336415     0.570001 2.820199e+05     0.196051           52            2 
 2948.969231  1201.169231            1     1.407189   -163.69991 000061@Extract/job031/Micrographs/stack_0106_SumCorr2_DW.mrcs Micrographs/stack_0106_SumCorr2_DW.mrc            1     4.807248     0.046470 20840.607422 20805.667969    39.057980     0.000000     1.000000     0.000000            7    88.678029    79.829617     0.336415     0.336415     0.602120 2.848450e+05     0.193116           36            1 
 1660.153846  1051.507692            1     1.343686    93.211988 000062@Extract/job031/Micrographs/stack_0106_SumCorr2_DW.mrcs Micrographs/stack_0106_SumCorr2_DW.mrc            1     4.807248     0.046470 20840.607422 20805.667969    39.057980     0.000000     1.000000     0.000000            7    92.051103    70.509102     0.336415     0.705350     0.585370 2.804684e+05     0.116724           20            2 
 2260.676923  1893.461538            1     2.058288    84.670771 000063@Extract/job031/Micrographs/stack_0106_SumCorr2_DW.mrcs Micrographs/stack_0106_SumCorr2_DW.mrc            1     4.807248     0.046470 20840.607422 20805.667969    39.057980     0.000000     1.000000     0.000000            7    67.598015    80.122031     -0.93358     0.336415     0.597550 2.873775e+05     0.183288            8            1 
 1068.261538  3028.615385            1     1.832548    -78.53702 000064@Extract/job031/Micrographs/stack_0106_SumCorr2_DW.mrcs Micrographs/stack_0106_SumCorr2_DW.mrc            1     4.807248     0.046470 20840.607422 20805.667969    39.057980     0.000000     1.000000     0.000000            7    80.211748    18.486175     0.705350     0.705350     0.618478 2.800125e+05     0.048016           45            2 
 3651.892308  2247.923077            1     2.039766   -127.89984 000065@Extract/job031/Micrographs/stack_0106_SumCorr2_DW.mrcs Micrographs/stack_0106_SumCorr2_DW.mrc            1     4.807248     0.046470 20840.607422 20805.667969    39.057980     0.000000     1.000000     0.000000            7    87.535134    54.357378     0.336415     0.705350     0.627941 2.875588e+05     0.192391           16            2 
 1469.107692   150.661538            1     2.387212    -60.10111 000001@Extract/job031/Micrographs/stack_0107_SumCorr2_DW.mrcs Micrographs/stack_0107_SumCorr2_DW.mrc            1     5.730240     0.028028 22054.912109 22001.513672     5.940328     0.000000     1.000000     0.000000            8    75.075095    20.785186     0.336415     0.336415     0.608297 2.868854e+05     0.229691            4            1 
 2338.446154   656.784615            1     2.499483    52.380841 000002@Extract/job031/Micrographs/stack_0107_SumCorr2_DW.mrcs Micrographs/stack_0107_SumCorr2_DW.mrc            1     5.730240     0.028028 22054.912109 22001.513672     5.940328     0.000000     1.000000     0.000000            8    81.807345    21.434434     0.705350     -0.19571     0.605872 2.868880e+05     0.185533            7            1 
 3608.630769   931.476923            1     3.381272    31.234875 000003@Extract/job031/Micrographs/stack_0107_SumCorr2_DW.mrcs Micrographs/stack_0107_SumCorr2_DW.mrc            1     5.730240     0.028028 22054.912109 22001.513672     5.940328     0.000000     1.000000     0.000000            8    95.652543    13.092652     0.336415     0.705350     0.615270 2.830192e+05     0.605437            5            2 
 2007.615385  1531.123077            1     2.856930    -78.94597 000004@Extract/job031/Micrographs/stack_0107_SumCorr2_DW.mrcs Micrographs/stack_0107_SumCorr2_DW.mrc            1     5.730240     0.028028 22054.912109 22001.513672     5.940328     0.000000     1.000000     0.000000            8    90.805641    15.375491     0.705350     0.336415     0.608254 2.826207e+05     0.195674            5            2 
  790.692308  1944.723077            1     2.635401    -43.48829 000005@Extract/job031/Micrographs/stack_0107_SumCorr2_DW.mrcs Micrographs/stack_0107_SumCorr2_DW.mrc            1     5.730240     0.028028 22054.912109 22001.513672     5.940328     0.000000     1.000000     0.000000            8    82.698772    16.230327     1.606415     1.237480     0.598741 2.862644e+05     0.313303            4            1 
 2573.753846  1836.323077            1     3.641403    -89.92225 000006@Extract/job031/Micrographs/stack_0107_SumCorr2_DW.mrcs Micrographs/stack_0107_SumCorr2_DW.mrc            1     5.730240     0.028028 22054.912109 22001.513672     5.940328     0.000000     1.000000     0.000000            8   100.218165    13.765860     0.336415     0.336415     0.612112 2.804376e+05     0.501939            9            2 
 2208.538462  1875.707692            1     3.300339     -8.66780 000007@Extract/job031/Micrographs/stack_0107_SumCorr2_DW.mrcs Micrographs/stack_0107_SumCorr2_DW.mrc            1     5.730240     0.028028 22054.912109 22001.513672     5.940328     0.000000     1.000000     0.000000            8    82.268171    15.497519     0.336415     0.705350     0.612681 2.801171e+05     0.206003           18            1 
 2555.123077  2108.138462            1     2.879654    -53.26755 000008@Extract/job031/Micrographs/stack_0107_SumCorr2_DW.mrcs Micrographs/stack_0107_SumCorr2_DW.mrc            1     5.730240     0.028028 22054.912109 22001.513672     5.940328     0.000000     1.000000     0.000000            8    63.080604     9.867193     0.336415     0.705350     0.613088 2.824802e+05     0.413813            8            1 
  635.030769  2310.938462            1     3.369207    -17.34119 000009@Extract/job031/Micrographs/stack_0107_SumCorr2_DW.mrcs Micrographs/stack_0107_SumCorr2_DW.mrc            1     5.730240     0.028028 22054.912109 22001.513672     5.940328     0.000000     1.000000     0.000000            8    94.812640    16.796881     0.336415     -0.93358     0.617217 2.896402e+05     0.170542           25            2 
 3741.538462  2537.369231            1     2.760383    -70.31837 000010@Extract/job031/Micrographs/stack_0107_SumCorr2_DW.mrcs Micrographs/stack_0107_SumCorr2_DW.mrc            1     5.730240     0.028028 22054.912109 22001.513672     5.940328     0.000000     1.000000     0.000000            8   102.500362    10.786544     0.705350     0.336415     0.583125 2.866701e+05     0.322967            4            1 
 2799.307692  2356.200000            1     3.498723    -51.33935 000011@Extract/job031/Micrographs/stack_0107_SumCorr2_DW.mrcs Micrographs/stack_0107_SumCorr2_DW.mrc            1     5.730240     0.028028 22054.912109 22001.513672     5.940328     0.000000     1.000000     0.000000            8    72.317568    17.855689     0.336415     0.705350     0.613738 2.845347e+05     0.332730            8            2 
 2199.661538  2456.723077            1     2.689848    -37.66988 000012@Extract/job031/Micrographs/stack_0107_SumCorr2_DW.mrcs Micrographs/stack_0107_SumCorr2_DW.mrc            1     5.730240     0.028028 22054.912109 22001.513672     5.940328     0.000000     1.000000     0.000000            8    75.648276    21.521119     0.336415     0.336415     0.590491 2.815852e+05     0.166390            5            1 
 3525.861538  2589.507692            1     3.805687   165.759003 000013@Extract/job031/Micrographs/stack_0107_SumCorr2_DW.mrcs Micrographs/stack_0107_SumCorr2_DW.mrc            1     5.730240     0.028028 22054.912109 22001.513672     5.940328     0.000000     1.000000     0.000000            8    64.602947    20.183629     0.336415     1.237480     0.628011 2.877656e+05     0.146910            8            2 
 1984.984615  2946.969231            1     3.090319   -160.43531 000014@Extract/job031/Micrographs/stack_0107_SumCorr2_DW.mrcs Micrographs/stack_0107_SumCorr2_DW.mrc            1     5.730240     0.028028 22054.912109 22001.513672     5.940328     0.000000     1.000000     0.000000            8   108.614643    10.703665     0.705350     0.705350     0.608490 2.812102e+05     0.181193           10            1 
 2842.569231  2989.230769            1     3.223644   123.627025 000015@Extract/job031/Micrographs/stack_0107_SumCorr2_DW.mrcs Micrographs/stack_0107_SumCorr2_DW.mrc            1     5.730240     0.028028 22054.912109 22001.513672     5.940328     0.000000     1.000000     0.000000            8   100.429721    21.169523     0.705350     0.336415     0.599645 2.827218e+05     0.602759            7            1 
  984.615385  3109.384615            1     3.159651   -176.30997 000016@Extract/job031/Micrographs/stack_0107_SumCorr2_DW.mrcs Micrographs/stack_0107_SumCorr2_DW.mrc            1     5.730240     0.028028 22054.912109 22001.513672     5.940328     0.000000     1.000000     0.000000            8    71.933542    14.166463     0.336415     0.705350     0.582447 2.892852e+05     0.471280            5            1 
 2586.630769  3109.384615            1     2.574621    -64.66802 000017@Extract/job031/Micrographs/stack_0107_SumCorr2_DW.mrcs Micrographs/stack_0107_SumCorr2_DW.mrc            1     5.730240     0.028028 22054.912109 22001.513672     5.940328     0.000000     1.000000     0.000000            8   105.011129    13.699620     0.336415     0.336415     0.578771 2.832581e+05     0.477200            5            2 
 2022.369231  3269.923077            1     2.585039   177.881497 000018@Extract/job031/Micrographs/stack_0107_SumCorr2_DW.mrcs Micrographs/stack_0107_SumCorr2_DW.mrc            1     5.730240     0.028028 22054.912109 22001.513672     5.940328     0.000000     1.000000     0.000000            8    96.958854    22.708941     0.705350     0.336415     0.566047 2.824887e+05     0.144377           12            1 
  891.092308  3302.430769            1     3.209995     -4.49887 000019@Extract/job031/Micrographs/stack_0107_SumCorr2_DW.mrcs Micrographs/stack_0107_SumCorr2_DW.mrc            1     5.730240     0.028028 22054.912109 22001.513672     5.940328     0.000000     1.000000     0.000000            8   105.757474    12.952055     0.336415     0.336415     0.601885 2.914745e+05     0.449887            5            2 
  717.800000  3696.276923            1     4.252574    -32.31118 000020@Extract/job031/Micrographs/stack_0107_SumCorr2_DW.mrcs Micrographs/stack_0107_SumCorr2_DW.mrc            1     5.730240     0.028028 22054.912109 22001.513672     5.940328     0.000000     1.000000     0.000000            8    85.297178    12.503410     -0.93358     -0.19571     0.602140 2.921545e+05     0.308823            8            1 
  726.676923  3532.738462            1     3.280261   -154.56321 000021@Extract/job031/Micrographs/stack_0107_SumCorr2_DW.mrcs Micrographs/stack_0107_SumCorr2_DW.mrc            1     5.730240     0.028028 22054.912109 22001.513672     5.940328     0.000000     1.000000     0.000000            8    64.490706    12.792751     0.705350     0.336415     0.601022 2.931655e+05     0.762421            4            2 
 1637.400000  3669.646154            1     3.369187   -168.07687 000022@Extract/job031/Micrographs/stack_0107_SumCorr2_DW.mrcs Micrographs/stack_0107_SumCorr2_DW.mrc            1     5.730240     0.028028 22054.912109 22001.513672     5.940328     0.000000     1.000000     0.000000            8    79.328924    11.851833     0.336415     0.705350     0.597115 2.860235e+05     0.417249            8            2 
 3743.538462  3909.953846            1     3.605012    -77.62578 000023@Extract/job031/Micrographs/stack_0107_SumCorr2_DW.mrcs Micrographs/stack_0107_SumCorr2_DW.mrc            1     5.730240     0.028028 22054.912109 22001.513672     5.940328     0.000000     1.000000     0.000000            8    75.762262    13.375867     0.336415     0.336415     0.595682 2.862153e+05     0.486190            5            2 
 2164.153846  1621.646154            1     3.359634    -20.36280 000024@Extract/job031/Micrographs/stack_0107_SumCorr2_DW.mrcs Micrographs/stack_0107_SumCorr2_DW.mrc            1     5.730240     0.028028 22054.912109 22001.513672     5.940328     0.000000     1.000000     0.000000            8    69.649778    12.723530     0.705350     0.705350     0.594055 2.807667e+05     0.470839            6            2 
 3275.923077  2035.246154            1     4.508330    -53.92302 000025@Extract/job031/Micrographs/stack_0107_SumCorr2_DW.mrcs Micrographs/stack_0107_SumCorr2_DW.mrc            1     5.730240     0.028028 22054.912109 22001.513672     5.940328     0.000000     1.000000     0.000000            8    80.051763    12.578272     0.705350     0.705350     0.613468 2.872049e+05     0.304161            5            1 
  441.107692  3075.000000            1     3.383723    -11.38200 000026@Extract/job031/Micrographs/stack_0107_SumCorr2_DW.mrcs Micrographs/stack_0107_SumCorr2_DW.mrc            1     5.730240     0.028028 22054.912109 22001.513672     5.940328     0.000000     1.000000     0.000000            8    72.627109    11.209673     0.705350     0.336415     0.605602 2.913709e+05     0.235541           13            1 
 2868.200000  3209.907692            1     3.895395    -85.76641 000027@Extract/job031/Micrographs/stack_0107_SumCorr2_DW.mrcs Micrographs/stack_0107_SumCorr2_DW.mrc            1     5.730240     0.028028 22054.912109 22001.513672     5.940328     0.000000     1.000000     0.000000            8   106.505898     7.787392     0.705350     0.705350     0.611002 2.864387e+05     0.490458            7            2 
 1180.538462  3251.169231            1     3.264952    -97.79025 000028@Extract/job031/Micrographs/stack_0107_SumCorr2_DW.mrcs Micrographs/stack_0107_SumCorr2_DW.mrc            1     5.730240     0.028028 22054.912109 22001.513672     5.940328     0.000000     1.000000     0.000000            8    66.782923    11.289618     0.336415     0.336415     0.613610 2.893847e+05     0.308925            9            2 
 3583.000000  3500.353846            1     3.264565    -83.27704 000029@Extract/job031/Micrographs/stack_0107_SumCorr2_DW.mrcs Micrographs/stack_0107_SumCorr2_DW.mrc            1     5.730240     0.028028 22054.912109 22001.513672     5.940328     0.000000     1.000000     0.000000            8    82.633601     8.859566     1.237480     -0.19571     0.603018 2.868604e+05     0.186791            6            2 
 3536.738462   727.676923            1     2.945416    41.603103 000030@Extract/job031/Micrographs/stack_0107_SumCorr2_DW.mrcs Micrographs/stack_0107_SumCorr2_DW.mrc            1     5.730240     0.028028 22054.912109 22001.513672     5.940328     0.000000     1.000000     0.000000            8    88.748194    84.649655     0.705350     0.336415     0.593818 2.827200e+05     0.234050           15            2 
 3768.169231   893.092308            1     3.298162   176.525469 000031@Extract/job031/Micrographs/stack_0107_SumCorr2_DW.mrcs Micrographs/stack_0107_SumCorr2_DW.mrc            1     5.730240     0.028028 22054.912109 22001.513672     5.940328     0.000000     1.000000     0.000000            8   115.518307    87.866915     -0.19571     0.336415     0.616030 2.827270e+05     0.107162           19            1 
  493.246154  1098.892308            1     2.269843     7.798224 000032@Extract/job031/Micrographs/stack_0107_SumCorr2_DW.mrcs Micrographs/stack_0107_SumCorr2_DW.mrc            1     5.730240     0.028028 22054.912109 22001.513672     5.940328     0.000000     1.000000     0.000000            8   111.315128    89.116398     0.336415     0.336415     0.609318 2.875949e+05     0.259686            7            2 
 2685.153846  1414.969231            1     2.370962   -155.27488 000033@Extract/job031/Micrographs/stack_0107_SumCorr2_DW.mrcs Micrographs/stack_0107_SumCorr2_DW.mrc            1     5.730240     0.028028 22054.912109 22001.513672     5.940328     0.000000     1.000000     0.000000            8    83.089920    82.326620     0.705350     0.336415     0.607222 2.818680e+05     0.279203           15            2 
 2255.800000  1439.476923            1     2.631106     7.854497 000034@Extract/job031/Micrographs/stack_0107_SumCorr2_DW.mrcs Micrographs/stack_0107_SumCorr2_DW.mrc            1     5.730240     0.028028 22054.912109 22001.513672     5.940328     0.000000     1.000000     0.000000            8    90.848648    84.019803     0.336415     0.705350     0.598982 2.833685e+05     0.188467           57            1 
 2885.953846  1588.261538            1     2.362857   137.239274 000035@Extract/job031/Micrographs/stack_0107_SumCorr2_DW.mrcs Micrographs/stack_0107_SumCorr2_DW.mrc            1     5.730240     0.028028 22054.912109 22001.513672     5.940328     0.000000     1.000000     0.000000            8    85.136429    78.055141     0.336415     -0.19571     0.598994 2.835404e+05     0.112420           23            2 
 3225.661538  1784.061538            1     2.775021    -25.93008 000036@Extract/job031/Micrographs/stack_0107_SumCorr2_DW.mrcs Micrographs/stack_0107_SumCorr2_DW.mrc            1     5.730240     0.028028 22054.912109 22001.513672     5.940328     0.000000     1.000000     0.000000            8   106.401648    89.780039     0.336415     0.705350     0.606301 2.855923e+05     0.271050            5            1 
 3446.092308  2123.769231            1     4.035884    73.463187 000037@Extract/job031/Micrographs/stack_0107_SumCorr2_DW.mrcs Micrographs/stack_0107_SumCorr2_DW.mrc            1     5.730240     0.028028 22054.912109 22001.513672     5.940328     0.000000     1.000000     0.000000            8   101.421385    85.667398     0.705350     0.336415     0.640146 2.899628e+05     0.093191           21            2 
 2119.892308  2373.953846            1     2.743287   148.475340 000038@Extract/job031/Micrographs/stack_0107_SumCorr2_DW.mrcs Micrographs/stack_0107_SumCorr2_DW.mrc            1     5.730240     0.028028 22054.912109 22001.513672     5.940328     0.000000     1.000000     0.000000            8    91.611857    88.197699     0.336415     0.705350     0.578967 2.812340e+05     0.124332            5            2 
 1493.738462  2673.276923            1     2.018716    -21.26334 000039@Extract/job031/Micrographs/stack_0107_SumCorr2_DW.mrcs Micrographs/stack_0107_SumCorr2_DW.mrc            1     5.730240     0.028028 22054.912109 22001.513672     5.940328     0.000000     1.000000     0.000000            8   111.946199    83.725173     0.336415     0.336415     0.623958 2.844207e+05     0.254363           17            1 
 3129.138462  2842.692308            1     3.358420   -114.03749 000040@Extract/job031/Micrographs/stack_0107_SumCorr2_DW.mrcs Micrographs/stack_0107_SumCorr2_DW.mrc            1     5.730240     0.028028 22054.912109 22001.513672     5.940328     0.000000     1.000000     0.000000            8   102.793959    83.249866     -0.19571     0.336415     0.601918 2.840225e+05     0.188991           15            1 
 1569.507692  2866.200000            1     3.656097   -172.14741 000041@Extract/job031/Micrographs/stack_0107_SumCorr2_DW.mrcs Micrographs/stack_0107_SumCorr2_DW.mrc            1     5.730240     0.028028 22054.912109 22001.513672     5.940328     0.000000     1.000000     0.000000            8    97.150665    82.126190     1.606415     0.336415     0.618582 2.828827e+05     0.052809           13            1 
 1832.323077  3041.492308            1     2.562581    85.677426 000042@Extract/job031/Micrographs/stack_0107_SumCorr2_DW.mrcs Micrographs/stack_0107_SumCorr2_DW.mrc            1     5.730240     0.028028 22054.912109 22001.513672     5.940328     0.000000     1.000000     0.000000            8    87.254140    78.634575     0.336415     0.336415     0.596080 2.814724e+05     0.174568           12            2 
 2447.723077  3174.400000            1     4.041903    20.963592 000043@Extract/job031/Micrographs/stack_0107_SumCorr2_DW.mrcs Micrographs/stack_0107_SumCorr2_DW.mrc            1     5.730240     0.028028 22054.912109 22001.513672     5.940328     0.000000     1.000000     0.000000            8   102.099185    83.860083     0.705350     0.336415     0.588318 2.835106e+05     0.210024           21            1 
 3453.092308  3486.600000            1     3.135345   161.569491 000044@Extract/job031/Micrographs/stack_0107_SumCorr2_DW.mrcs Micrographs/stack_0107_SumCorr2_DW.mrc            1     5.730240     0.028028 22054.912109 22001.513672     5.940328     0.000000     1.000000     0.000000            8   107.047237    85.589243     0.705350     0.336415     0.611006 2.880126e+05     0.210542           13            2 
 3336.938462  3860.692308            1     2.505716    20.918837 000045@Extract/job031/Micrographs/stack_0107_SumCorr2_DW.mrcs Micrographs/stack_0107_SumCorr2_DW.mrc            1     5.730240     0.028028 22054.912109 22001.513672     5.940328     0.000000     1.000000     0.000000            8    69.083940    86.121320     0.336415     0.336415     0.588849 2.857684e+05     0.217625           13            2 
 2130.646154   175.169231            1     1.706458   -163.76388 000046@Extract/job031/Micrographs/stack_0107_SumCorr2_DW.mrcs Micrographs/stack_0107_SumCorr2_DW.mrc            1     5.730240     0.028028 22054.912109 22001.513672     5.940328     0.000000     1.000000     0.000000            8    69.035632    82.520454     -0.19571     -0.93358     0.611367 2.887193e+05     0.077340           11            2 
 1344.953846   137.784615            1     2.857745    52.855488 000047@Extract/job031/Micrographs/stack_0107_SumCorr2_DW.mrcs Micrographs/stack_0107_SumCorr2_DW.mrc            1     5.730240     0.028028 22054.912109 22001.513672     5.940328     0.000000     1.000000     0.000000            8    93.643587    82.778155     0.336415     0.336415     0.618857 2.863624e+05     0.174500           11            1 
 3775.046154   184.169231            1     1.412563   -147.81697 000048@Extract/job031/Micrographs/stack_0107_SumCorr2_DW.mrcs Micrographs/stack_0107_SumCorr2_DW.mrc            1     5.730240     0.028028 22054.912109 22001.513672     5.940328     0.000000     1.000000     0.000000            8    68.258461    77.064954     0.705350     0.336415     0.588563 2.807170e+05     0.113518           24            2 
 3911.830769   828.076923            1     2.668061    91.245330 000049@Extract/job031/Micrographs/stack_0107_SumCorr2_DW.mrcs Micrographs/stack_0107_SumCorr2_DW.mrc            1     5.730240     0.028028 22054.912109 22001.513672     5.940328     0.000000     1.000000     0.000000            8    71.895202    86.083637     0.705350     0.336415     0.588679 2.808284e+05     0.169268           14            2 
 3619.507692  1160.907692            1     3.407266   -123.39892 000050@Extract/job031/Micrographs/stack_0107_SumCorr2_DW.mrcs Micrographs/stack_0107_SumCorr2_DW.mrc            1     5.730240     0.028028 22054.912109 22001.513672     5.940328     0.000000     1.000000     0.000000            8    90.188648    87.023194     0.705350     0.705350     0.588682 2.850179e+05     0.090492           11            2 
 1664.030769  1467.107692            1     2.032723    -54.10636 000051@Extract/job031/Micrographs/stack_0107_SumCorr2_DW.mrcs Micrographs/stack_0107_SumCorr2_DW.mrc            1     5.730240     0.028028 22054.912109 22001.513672     5.940328     0.000000     1.000000     0.000000            8   116.893956    85.458217     0.336415     0.336415     0.605277 2.840180e+05     0.098379           14            2 
 3578.000000  1704.415385            1     3.085248    75.338187 000052@Extract/job031/Micrographs/stack_0107_SumCorr2_DW.mrcs Micrographs/stack_0107_SumCorr2_DW.mrc            1     5.730240     0.028028 22054.912109 22001.513672     5.940328     0.000000     1.000000     0.000000            8   101.421385    85.667398     0.336415     0.336415     0.608675 2.863382e+05     0.204853           21            1 
 3548.492308  2791.430769            1     2.888494   -138.45332 000053@Extract/job031/Micrographs/stack_0107_SumCorr2_DW.mrcs Micrographs/stack_0107_SumCorr2_DW.mrc            1     5.730240     0.028028 22054.912109 22001.513672     5.940328     0.000000     1.000000     0.000000            8    69.051841    83.723468     0.705350     0.705350     0.573252 2.860349e+05     0.279101           12            1 
  492.369231  2761.923077            1     2.195080    -95.27190 000054@Extract/job031/Micrographs/stack_0107_SumCorr2_DW.mrcs Micrographs/stack_0107_SumCorr2_DW.mrc            1     5.730240     0.028028 22054.912109 22001.513672     5.940328     0.000000     1.000000     0.000000            8    88.748194    84.649655     0.336415     1.074285     0.588039 2.907866e+05     0.080947            7            1 
 3296.430769  2834.692308            1     2.381799   -167.53883 000055@Extract/job031/Micrographs/stack_0107_SumCorr2_DW.mrcs Micrographs/stack_0107_SumCorr2_DW.mrc            1     5.730240     0.028028 22054.912109 22001.513672     5.940328     0.000000     1.000000     0.000000            8   116.182775    84.868655     -0.19571     0.336415     0.586135 2.831031e+05     0.221739            5            2 
 3125.138462  2978.476923            1     2.027819   108.162695 000056@Extract/job031/Micrographs/stack_0107_SumCorr2_DW.mrcs Micrographs/stack_0107_SumCorr2_DW.mrc            1     5.730240     0.028028 22054.912109 22001.513672     5.940328     0.000000     1.000000     0.000000            8    90.917339    88.804721     -0.19571     0.705350     0.580862 2.846523e+05     0.090997            9            1 
 2563.000000  3613.507692            1     2.674789    -87.77440 000057@Extract/job031/Micrographs/stack_0107_SumCorr2_DW.mrcs Micrographs/stack_0107_SumCorr2_DW.mrc            1     5.730240     0.028028 22054.912109 22001.513672     5.940328     0.000000     1.000000     0.000000            8    95.084444    85.158416     0.336415     0.336415     0.575772 2.810962e+05     0.210516           28            2 
 1108.646154  3635.261538            1     2.743424   -103.78727 000058@Extract/job031/Micrographs/stack_0107_SumCorr2_DW.mrcs Micrographs/stack_0107_SumCorr2_DW.mrc            1     5.730240     0.028028 22054.912109 22001.513672     5.940328     0.000000     1.000000     0.000000            8   116.167145    83.669791     0.705350     0.336415     0.606618 2.905332e+05     0.197855            6            2 
 2025.369231  3911.953846            1     2.734746   137.229497 000059@Extract/job031/Micrographs/stack_0107_SumCorr2_DW.mrcs Micrographs/stack_0107_SumCorr2_DW.mrc            1     5.730240     0.028028 22054.912109 22001.513672     5.940328     0.000000     1.000000     0.000000            8    90.848648    84.019803     0.336415     0.336415     0.601251 2.826491e+05     0.472982           15            2 
 2704.661538  1688.661538            1     2.842012   125.966398 000060@Extract/job031/Micrographs/stack_0107_SumCorr2_DW.mrcs Micrographs/stack_0107_SumCorr2_DW.mrc            1     5.730240     0.028028 22054.912109 22001.513672     5.940328     0.000000     1.000000     0.000000            8    78.144380    80.584648     0.336415     0.336415     0.581961 2.815085e+05     0.161676           28            1 
  719.800000  2060.876923            1     1.791517   166.271108 000061@Extract/job031/Micrographs/stack_0107_SumCorr2_DW.mrcs Micrographs/stack_0107_SumCorr2_DW.mrc            1     5.730240     0.028028 22054.912109 22001.513672     5.940328     0.000000     1.000000     0.000000            8   109.708034    74.638716     0.336415     0.705350     0.578791 2.885091e+05     0.088254           20            1 
 1647.276923  2382.707692            1     2.975390   108.159192 000062@Extract/job031/Micrographs/stack_0107_SumCorr2_DW.mrcs Micrographs/stack_0107_SumCorr2_DW.mrc            1     5.730240     0.028028 22054.912109 22001.513672     5.940328     0.000000     1.000000     0.000000            8   100.658250    81.473697     0.705350     0.336415     0.626527 2.827082e+05     0.114961           14            2 
 2247.923077   958.107692            1     2.678701    -18.43736 000063@Extract/job031/Micrographs/stack_0107_SumCorr2_DW.mrcs Micrographs/stack_0107_SumCorr2_DW.mrc            1     5.730240     0.028028 22054.912109 22001.513672     5.940328     0.000000     1.000000     0.000000            8   109.811166    81.950092     0.336415     0.705350     0.599580 2.837477e+05     0.152779           15            2 
 1935.846154  1643.400000            1     2.238961   136.296367 000064@Extract/job031/Micrographs/stack_0107_SumCorr2_DW.mrcs Micrographs/stack_0107_SumCorr2_DW.mrc            1     5.730240     0.028028 22054.912109 22001.513672     5.940328     0.000000     1.000000     0.000000            8    90.813710    81.613671     0.336415     0.705350     0.596588 2.809810e+05     0.205432           17            2 
 2056.876923  1647.276923            1     2.157621    98.753888 000065@Extract/job031/Micrographs/stack_0107_SumCorr2_DW.mrcs Micrographs/stack_0107_SumCorr2_DW.mrc            1     5.730240     0.028028 22054.912109 22001.513672     5.940328     0.000000     1.000000     0.000000            8   111.846264    76.456981     0.705350     0.705350     0.588813 2.798909e+05     0.116013           13            2 
 2135.646154  3519.984615            1     2.411881    -45.59198 000066@Extract/job031/Micrographs/stack_0107_SumCorr2_DW.mrcs Micrographs/stack_0107_SumCorr2_DW.mrc            1     5.730240     0.028028 22054.912109 22001.513672     5.940328     0.000000     1.000000     0.000000            8    99.286234    83.899674     0.336415     0.705350     0.601424 2.823326e+05     0.283707            5            1 
 1738.800000  3953.215385            1     2.402631   -148.70588 000067@Extract/job031/Micrographs/stack_0107_SumCorr2_DW.mrcs Micrographs/stack_0107_SumCorr2_DW.mrc            1     5.730240     0.028028 22054.912109 22001.513672     5.940328     0.000000     1.000000     0.000000            8   103.383063    75.342926     -0.19571     0.336415     0.596015 2.850896e+05     0.141082            6            2 
 3955.215385  1246.553846            1     2.641711   120.292100 000068@Extract/job031/Micrographs/stack_0107_SumCorr2_DW.mrcs Micrographs/stack_0107_SumCorr2_DW.mrc            1     5.730240     0.028028 22054.912109 22001.513672     5.940328     0.000000     1.000000     0.000000            8    69.131619    89.705690     0.705350     0.336415     0.612039 2.867656e+05     0.110052            6            1 
 3652.892308  1426.723077            1     2.439108   155.921678 000069@Extract/job031/Micrographs/stack_0107_SumCorr2_DW.mrcs Micrographs/stack_0107_SumCorr2_DW.mrc            1     5.730240     0.028028 22054.912109 22001.513672     5.940328     0.000000     1.000000     0.000000            8    69.051841    83.723468     0.705350     0.705350     0.591223 2.852569e+05     0.228031           16            1 
 2941.092308  1776.184615            1     2.687982   106.222752 000070@Extract/job031/Micrographs/stack_0107_SumCorr2_DW.mrcs Micrographs/stack_0107_SumCorr2_DW.mrc            1     5.730240     0.028028 22054.912109 22001.513672     5.940328     0.000000     1.000000     0.000000            8    67.694126    87.335811     0.705350     0.705350     0.601938 2.839269e+05     0.288089            5            2 
 3713.030769  1958.476923            1     3.280041    85.663179 000071@Extract/job031/Micrographs/stack_0107_SumCorr2_DW.mrcs Micrographs/stack_0107_SumCorr2_DW.mrc            1     5.730240     0.028028 22054.912109 22001.513672     5.940328     0.000000     1.000000     0.000000            8    88.070974    86.455567     0.336415     0.336415     0.594755 2.871350e+05     0.344926            6            2 
 2241.046154  1970.230769            1     2.584295   170.969062 000072@Extract/job031/Micrographs/stack_0107_SumCorr2_DW.mrcs Micrographs/stack_0107_SumCorr2_DW.mrc            1     5.730240     0.028028 22054.912109 22001.513672     5.940328     0.000000     1.000000     0.000000            8    83.903861    90.098582     0.705350     0.336415     0.622181 2.803117e+05     0.178981           43            1 
 3073.000000  1951.476923            1     2.852748     -1.53652 000073@Extract/job031/Micrographs/stack_0107_SumCorr2_DW.mrcs Micrographs/stack_0107_SumCorr2_DW.mrc            1     5.730240     0.028028 22054.912109 22001.513672     5.940328     0.000000     1.000000     0.000000            8    80.329719    85.967123     0.336415     0.705350     0.606990 2.843442e+05     0.168482            7            1 
 2992.230769  2030.246154            1     2.965285   154.091464 000074@Extract/job031/Micrographs/stack_0107_SumCorr2_DW.mrcs Micrographs/stack_0107_SumCorr2_DW.mrc            1     5.730240     0.028028 22054.912109 22001.513672     5.940328     0.000000     1.000000     0.000000            8   101.387388    83.269572     0.336415     0.705350     0.595902 2.844542e+05     0.228914           12            2 
 3925.707692  2506.861538            1     2.436255    -20.27943 000075@Extract/job031/Micrographs/stack_0107_SumCorr2_DW.mrcs Micrographs/stack_0107_SumCorr2_DW.mrc            1     5.730240     0.028028 22054.912109 22001.513672     5.940328     0.000000     1.000000     0.000000            8    84.581469    88.297997     0.705350     0.705350     0.614918 2.891500e+05     0.042537           13            2 
 2679.153846  2392.584615            1     3.075607   -175.94490 000076@Extract/job031/Micrographs/stack_0107_SumCorr2_DW.mrcs Micrographs/stack_0107_SumCorr2_DW.mrc            1     5.730240     0.028028 22054.912109 22001.513672     5.940328     0.000000     1.000000     0.000000            8    71.184272    85.494512     0.336415     0.336415     0.603958 2.839107e+05     0.212334           12            1 
 2125.769231  2694.907692            1     2.974241    41.553997 000077@Extract/job031/Micrographs/stack_0107_SumCorr2_DW.mrcs Micrographs/stack_0107_SumCorr2_DW.mrc            1     5.730240     0.028028 22054.912109 22001.513672     5.940328     0.000000     1.000000     0.000000            8    71.200462    86.691273     0.336415     -0.93358     0.588317 2.792825e+05     0.130234           12            1 
 2983.476923  2728.415385            1     3.428507   -151.52430 000078@Extract/job031/Micrographs/stack_0107_SumCorr2_DW.mrcs Micrographs/stack_0107_SumCorr2_DW.mrc            1     5.730240     0.028028 22054.912109 22001.513672     5.940328     0.000000     1.000000     0.000000            8    86.647794    85.278877     0.336415     0.705350     0.605037 2.829342e+05     0.461580            7            2 
 3736.661538  3047.369231            1     2.101908    -17.52980 000079@Extract/job031/Micrographs/stack_0107_SumCorr2_DW.mrcs Micrographs/stack_0107_SumCorr2_DW.mrc            1     5.730240     0.028028 22054.912109 22001.513672     5.940328     0.000000     1.000000     0.000000            8    66.967700    85.550495     0.336415     0.336415     0.608516 2.863632e+05     0.359588           14            2 
 3600.753846  3168.523077            1     3.569601   109.976308 000080@Extract/job031/Micrographs/stack_0107_SumCorr2_DW.mrcs Micrographs/stack_0107_SumCorr2_DW.mrc            1     5.730240     0.028028 22054.912109 22001.513672     5.940328     0.000000     1.000000     0.000000            8   113.384988    86.102145     0.336415     0.336415     0.581814 2.853237e+05     0.344611           16            1 
 1835.323077  3575.123077            1     3.120977   130.653399 000081@Extract/job031/Micrographs/stack_0107_SumCorr2_DW.mrcs Micrographs/stack_0107_SumCorr2_DW.mrc            1     5.730240     0.028028 22054.912109 22001.513672     5.940328     0.000000     1.000000     0.000000            8    81.024167    85.358628     0.336415     0.336415     0.597178 2.849031e+05     0.284073           20            1 
  335.830769  3516.107692            1     2.657945    62.201664 000082@Extract/job031/Micrographs/stack_0107_SumCorr2_DW.mrcs Micrographs/stack_0107_SumCorr2_DW.mrc            1     5.730240     0.028028 22054.912109 22001.513672     5.940328     0.000000     1.000000     0.000000            8    75.367731    83.036705     0.336415     0.336415     0.591411 2.936243e+05     0.337223           10            1 
 3504.230769   466.738462            1     2.488573   159.676065 000083@Extract/job031/Micrographs/stack_0107_SumCorr2_DW.mrcs Micrographs/stack_0107_SumCorr2_DW.mrc            1     5.730240     0.028028 22054.912109 22001.513672     5.940328     0.000000     1.000000     0.000000            8    70.489557    86.102564     0.336415     0.336415     0.590404 2.816853e+05     0.232357           11            1 
 3818.307692  1196.292308            1     2.308834    62.233850 000084@Extract/job031/Micrographs/stack_0107_SumCorr2_DW.mrcs Micrographs/stack_0107_SumCorr2_DW.mrc            1     5.730240     0.028028 22054.912109 22001.513672     5.940328     0.000000     1.000000     0.000000            8    83.037015    78.694551     0.705350     0.705350     0.578449 2.849763e+05     0.128441           19            1 
  376.092308  2221.292308            1     2.637624   127.784685 000085@Extract/job031/Micrographs/stack_0107_SumCorr2_DW.mrcs Micrographs/stack_0107_SumCorr2_DW.mrc            1     5.730240     0.028028 22054.912109 22001.513672     5.940328     0.000000     1.000000     0.000000            8    67.709852    88.530429     0.336415     0.336415     0.571152 2.881617e+05     0.353450            8            2 
  976.738462  2435.969231            1     2.140432   141.878428 000086@Extract/job031/Micrographs/stack_0107_SumCorr2_DW.mrcs Micrographs/stack_0107_SumCorr2_DW.mrc            1     5.730240     0.028028 22054.912109 22001.513672     5.940328     0.000000     1.000000     0.000000            8    71.101634    79.468338     0.336415     0.705350     0.596889 2.866990e+05     0.103326            8            1 
  504.123077  2373.953846            1     2.367030   153.162809 000087@Extract/job031/Micrographs/stack_0107_SumCorr2_DW.mrcs Micrographs/stack_0107_SumCorr2_DW.mrc            1     5.730240     0.028028 22054.912109 22001.513672     5.940328     0.000000     1.000000     0.000000            8    83.801482    82.918553     0.336415     0.705350     0.600114 2.889810e+05     0.116201           48            1 
  895.092308  2760.923077            1     2.594481    76.286487 000088@Extract/job031/Micrographs/stack_0107_SumCorr2_DW.mrcs Micrographs/stack_0107_SumCorr2_DW.mrc            1     5.730240     0.028028 22054.912109 22001.513672     5.940328     0.000000     1.000000     0.000000            8    85.241828    85.298899     0.336415     -0.19571     0.567756 2.869563e+05     0.112007           15            1 
  880.215385  2535.369231            1     2.389685   109.040339 000089@Extract/job031/Micrographs/stack_0107_SumCorr2_DW.mrcs Micrographs/stack_0107_SumCorr2_DW.mrc            1     5.730240     0.028028 22054.912109 22001.513672     5.940328     0.000000     1.000000     0.000000            8    66.903807    80.737037     0.336415     0.336415     0.623784 2.882414e+05     0.280057           23            2 
 1917.092308  2737.292308            1     2.597646    29.389868 000090@Extract/job031/Micrographs/stack_0107_SumCorr2_DW.mrcs Micrographs/stack_0107_SumCorr2_DW.mrc            1     5.730240     0.028028 22054.912109 22001.513672     5.940328     0.000000     1.000000     0.000000            8    74.639701    81.238003     0.336415     0.705350     0.573291 2.782209e+05     0.209722           14            2 
 1119.523077  3095.630769            1     2.574285   158.738565 000091@Extract/job031/Micrographs/stack_0107_SumCorr2_DW.mrcs Micrographs/stack_0107_SumCorr2_DW.mrc            1     5.730240     0.028028 22054.912109 22001.513672     5.940328     0.000000     1.000000     0.000000            8    70.489557    86.102564     0.705350     0.336415     0.597623 2.898731e+05     0.310374            4            1 
 1363.707692  3724.784615            1     1.749364    -47.45266 000092@Extract/job031/Micrographs/stack_0107_SumCorr2_DW.mrcs Micrographs/stack_0107_SumCorr2_DW.mrc            1     5.730240     0.028028 22054.912109 22001.513672     5.940328     0.000000     1.000000     0.000000            8    99.892859    77.233958     1.606415     0.336415     0.587263 2.892809e+05     0.194883           13            2 
 3102.507692   776.815385            1     2.764411   164.403387 000093@Extract/job031/Micrographs/stack_0107_SumCorr2_DW.mrcs Micrographs/stack_0107_SumCorr2_DW.mrc            1     5.730240     0.028028 22054.912109 22001.513672     5.940328     0.000000     1.000000     0.000000            8    81.752525    87.143223     0.336415     0.336415     0.603054 2.839197e+05     0.288675           19            2 
 1788.061538  1930.846154            1     3.460306   -129.09879 000094@Extract/job031/Micrographs/stack_0107_SumCorr2_DW.mrcs Micrographs/stack_0107_SumCorr2_DW.mrc            1     5.730240     0.028028 22054.912109 22001.513672     5.940328     0.000000     1.000000     0.000000            8   115.502764    86.672294     0.336415     0.705350     0.633056 2.830514e+05     0.089882           18            2 
 3140.892308  2601.384615            1     3.476430    61.295373 000095@Extract/job031/Micrographs/stack_0107_SumCorr2_DW.mrcs Micrographs/stack_0107_SumCorr2_DW.mrc            1     5.730240     0.028028 22054.912109 22001.513672     5.940328     0.000000     1.000000     0.000000            8    93.626068    81.573497     0.705350     0.336415     0.603430 2.851775e+05     0.240446           13            1 
 3709.030769  2734.292308            1     2.435096     5.943990 000096@Extract/job031/Micrographs/stack_0107_SumCorr2_DW.mrcs Micrographs/stack_0107_SumCorr2_DW.mrc            1     5.730240     0.028028 22054.912109 22001.513672     5.940328     0.000000     1.000000     0.000000            8    74.723064    87.241224     0.705350     0.336415     0.635051 2.885546e+05     0.123659            9            1 
 1349.953846  3275.800000            1     2.742843    77.225909 000097@Extract/job031/Micrographs/stack_0107_SumCorr2_DW.mrcs Micrographs/stack_0107_SumCorr2_DW.mrc            1     5.730240     0.028028 22054.912109 22001.513672     5.940328     0.000000     1.000000     0.000000            8    75.956770    75.113759     0.336415     0.336415     0.611491 2.877876e+05     0.198860           19            1 
 2450.723077  3447.215385            1     2.332944    -72.78189 000098@Extract/job031/Micrographs/stack_0107_SumCorr2_DW.mrcs Micrographs/stack_0107_SumCorr2_DW.mrc            1     5.730240     0.028028 22054.912109 22001.513672     5.940328     0.000000     1.000000     0.000000            8    76.704146    78.173808     0.705350     0.336415     0.611932 2.821061e+05     0.094547           13            1 
 3317.184615  3350.692308            1     2.899665   165.321269 000099@Extract/job031/Micrographs/stack_0107_SumCorr2_DW.mrcs Micrographs/stack_0107_SumCorr2_DW.mrc            1     5.730240     0.028028 22054.912109 22001.513672     5.940328     0.000000     1.000000     0.000000            8    74.690029    84.847578     0.336415     0.336415     0.588114 2.834601e+05     0.255688           24            2 
  462.738462   230.430769            1     1.911468   -122.21530 000100@Extract/job031/Micrographs/stack_0107_SumCorr2_DW.mrcs Micrographs/stack_0107_SumCorr2_DW.mrc            1     5.730240     0.028028 22054.912109 22001.513672     5.940328     0.000000     1.000000     0.000000            8    69.992238     6.828991     0.705350     0.705350     0.607767 2.825287e+05     0.488098            8            1 
 3703.153846   368.338462            1     2.942047    -39.72553 000101@Extract/job031/Micrographs/stack_0107_SumCorr2_DW.mrcs Micrographs/stack_0107_SumCorr2_DW.mrc            1     5.730240     0.028028 22054.912109 22001.513672     5.940328     0.000000     1.000000     0.000000            8    76.514392     9.682952     0.336415     0.336415     0.579255 2.809706e+05     0.930001            4            2 
 1772.307692   463.861538            1     4.037513    -78.48915 000102@Extract/job031/Micrographs/stack_0107_SumCorr2_DW.mrcs Micrographs/stack_0107_SumCorr2_DW.mrc            1     5.730240     0.028028 22054.912109 22001.513672     5.940328     0.000000     1.000000     0.000000            8    64.156935     5.433451     0.336415     0.336415     0.622263 2.890463e+05     0.459122           10            1 
 1150.030769   740.430769            1     3.002797   165.260853 000103@Extract/job031/Micrographs/stack_0107_SumCorr2_DW.mrcs Micrographs/stack_0107_SumCorr2_DW.mrc            1     5.730240     0.028028 22054.912109 22001.513672     5.940328     0.000000     1.000000     0.000000            8    64.156935     5.433451     0.336415     0.336415     0.595072 2.865928e+05     0.414839           10            1 
 2490.107692  1008.246154            1     3.366152    -84.06968 000104@Extract/job031/Micrographs/stack_0107_SumCorr2_DW.mrcs Micrographs/stack_0107_SumCorr2_DW.mrc            1     5.730240     0.028028 22054.912109 22001.513672     5.940328     0.000000     1.000000     0.000000            8    88.890839     5.080345     0.336415     0.336415     0.623183 2.851765e+05     0.238160           20            1 
 2806.184615  1425.723077            1     2.787927   -135.78097 000105@Extract/job031/Micrographs/stack_0107_SumCorr2_DW.mrcs Micrographs/stack_0107_SumCorr2_DW.mrc            1     5.730240     0.028028 22054.912109 22001.513672     5.940328     0.000000     1.000000     0.000000            8    65.924465     8.357792     0.336415     0.336415     0.610427 2.835581e+05     0.935382            6            2 
 2462.476923  1405.092308            1     2.670667     -2.79770 000106@Extract/job031/Micrographs/stack_0107_SumCorr2_DW.mrcs Micrographs/stack_0107_SumCorr2_DW.mrc            1     5.730240     0.028028 22054.912109 22001.513672     5.940328     0.000000     1.000000     0.000000            8    76.324340     5.261806     0.336415     1.606415     0.590981 2.807598e+05     0.493265           15            2 
 3334.938462  1564.630769            1     3.590258   134.692645 000107@Extract/job031/Micrographs/stack_0107_SumCorr2_DW.mrcs Micrographs/stack_0107_SumCorr2_DW.mrc            1     5.730240     0.028028 22054.912109 22001.513672     5.940328     0.000000     1.000000     0.000000            8    81.817734     8.134872     0.336415     -0.93358     0.602597 2.842576e+05     0.900208            6            1 
 1859.953846  2156.153846            1     3.003406    -41.59030 000108@Extract/job031/Micrographs/stack_0107_SumCorr2_DW.mrcs Micrographs/stack_0107_SumCorr2_DW.mrc            1     5.730240     0.028028 22054.912109 22001.513672     5.940328     0.000000     1.000000     0.000000            8    69.992238     6.828991     0.336415     0.336415     0.608399 2.802196e+05     0.440252            3            1 
 3750.415385  2104.138462            1     2.947954   -106.39141 000109@Extract/job031/Micrographs/stack_0107_SumCorr2_DW.mrcs Micrographs/stack_0107_SumCorr2_DW.mrc            1     5.730240     0.028028 22054.912109 22001.513672     5.940328     0.000000     1.000000     0.000000            8   106.505898     7.787392     0.705350     0.336415     0.580653 2.873054e+05     0.823719            6            2 
 3919.953846  2100.138462            1     3.213017   -133.53114 000110@Extract/job031/Micrographs/stack_0107_SumCorr2_DW.mrcs Micrographs/stack_0107_SumCorr2_DW.mrc            1     5.730240     0.028028 22054.912109 22001.513672     5.940328     0.000000     1.000000     0.000000            8    54.285871     4.083261     1.975350     0.336415     0.619417 2.904745e+05     0.887479            4            2 
 2181.907692  2289.307692            1     3.804786    -68.26755 000111@Extract/job031/Micrographs/stack_0107_SumCorr2_DW.mrcs Micrographs/stack_0107_SumCorr2_DW.mrc            1     5.730240     0.028028 22054.912109 22001.513672     5.940328     0.000000     1.000000     0.000000            8    63.080604     9.867193     -0.19571     0.336415     0.589503 2.822133e+05     0.331994            5            1 
 3832.184615  2356.200000            1     4.300349    -16.42928 000112@Extract/job031/Micrographs/stack_0107_SumCorr2_DW.mrcs Micrographs/stack_0107_SumCorr2_DW.mrc            1     5.730240     0.028028 22054.912109 22001.513672     5.940328     0.000000     1.000000     0.000000            8    73.819294     8.248695     0.336415     0.336415     0.602611 2.878345e+05     0.231067            7            2 
 2341.446154  2630.015385            1     3.232526    -37.78309 000113@Extract/job031/Micrographs/stack_0107_SumCorr2_DW.mrcs Micrographs/stack_0107_SumCorr2_DW.mrc            1     5.730240     0.028028 22054.912109 22001.513672     5.940328     0.000000     1.000000     0.000000            8    98.155699     7.901859     -0.19571     0.705350     0.593153 2.814246e+05     0.617019            5            2 
 1001.369231  2712.661538            1     3.439360     3.296094 000114@Extract/job031/Micrographs/stack_0107_SumCorr2_DW.mrcs Micrographs/stack_0107_SumCorr2_DW.mrc            1     5.730240     0.028028 22054.912109 22001.513672     5.940328     0.000000     1.000000     0.000000            8   106.505898     7.787392     0.336415     -0.19571     0.597303 2.866027e+05     0.398517            4            1 
 1096.892308  2991.230769            1     3.408316    -45.67665 000115@Extract/job031/Micrographs/stack_0107_SumCorr2_DW.mrcs Micrographs/stack_0107_SumCorr2_DW.mrc            1     5.730240     0.028028 22054.912109 22001.513672     5.940328     0.000000     1.000000     0.000000            8    64.156935     5.433451     0.336415     -0.93358     0.626702 2.899967e+05     0.926026           10            1 
 1600.015385  3274.923077            1     3.816002    -38.26755 000116@Extract/job031/Micrographs/stack_0107_SumCorr2_DW.mrcs Micrographs/stack_0107_SumCorr2_DW.mrc            1     5.730240     0.028028 22054.912109 22001.513672     5.940328     0.000000     1.000000     0.000000            8    63.080604     9.867193     -0.19571     0.705350     0.617846 2.865979e+05     0.189002            4            1 
 3241.292308  3522.984615            1     3.391437    82.916597 000117@Extract/job031/Micrographs/stack_0107_SumCorr2_DW.mrcs Micrographs/stack_0107_SumCorr2_DW.mrc            1     5.730240     0.028028 22054.912109 22001.513672     5.940328     0.000000     1.000000     0.000000            8    70.528053     3.857930     0.336415     0.336415     0.592771 2.836047e+05     0.839936           19            1 
 2762.800000   971.861538            1     2.473066   -104.58014 000118@Extract/job031/Micrographs/stack_0107_SumCorr2_DW.mrcs Micrographs/stack_0107_SumCorr2_DW.mrc            1     5.730240     0.028028 22054.912109 22001.513672     5.940328     0.000000     1.000000     0.000000            8    86.254376    26.605241     0.705350     0.705350     0.598278 2.831329e+05     0.160999           12            1 
 3626.261538  3339.815385            1     1.390393    81.086206 000119@Extract/job031/Micrographs/stack_0107_SumCorr2_DW.mrcs Micrographs/stack_0107_SumCorr2_DW.mrc            1     5.730240     0.028028 22054.912109 22001.513672     5.940328     0.000000     1.000000     0.000000            8   106.610684    57.683814     0.336415     0.705350     0.572713 2.849224e+05     0.298789           15            1 
  519.876923  3703.153846            1     1.244062     0.502167 000120@Extract/job031/Micrographs/stack_0107_SumCorr2_DW.mrcs Micrographs/stack_0107_SumCorr2_DW.mrc            1     5.730240     0.028028 22054.912109 22001.513672     5.940328     0.000000     1.000000     0.000000            8    67.116468    50.874220     0.336415     0.336415     0.603844 2.916619e+05     0.243009           11            2 
 3757.292308  1112.646154            1     2.141964   -130.00659 000121@Extract/job031/Micrographs/stack_0107_SumCorr2_DW.mrcs Micrographs/stack_0107_SumCorr2_DW.mrc            1     5.730240     0.028028 22054.912109 22001.513672     5.940328     0.000000     1.000000     0.000000            8    70.440788    82.501705     0.336415     0.705350     0.588096 2.856677e+05     0.099452           12            1 
 2439.846154  1654.153846            1     1.804215    -57.84203 000122@Extract/job031/Micrographs/stack_0107_SumCorr2_DW.mrcs Micrographs/stack_0107_SumCorr2_DW.mrc            1     5.730240     0.028028 22054.912109 22001.513672     5.940328     0.000000     1.000000     0.000000            8   117.478536    76.383491     -0.19571     0.336415     0.590903 2.814305e+05     0.082625            7            1 
 1150.030769  1631.523077            1     1.909517   122.253261 000123@Extract/job031/Micrographs/stack_0107_SumCorr2_DW.mrcs Micrographs/stack_0107_SumCorr2_DW.mrc            1     5.730240     0.028028 22054.912109 22001.513672     5.940328     0.000000     1.000000     0.000000            8    99.124014    72.922214     0.336415     0.336415     0.607936 2.854549e+05     0.203194           10            1 
  583.892308  1944.600000            1     2.160225    77.255559 000124@Extract/job031/Micrographs/stack_0107_SumCorr2_DW.mrcs Micrographs/stack_0107_SumCorr2_DW.mrc            1     5.730240     0.028028 22054.912109 22001.513672     5.940328     0.000000     1.000000     0.000000            8    83.656154    73.142576     0.705350     0.336415     0.599550 2.870139e+05     0.352224            8            2 
 1284.938462  1760.430769            1     1.923329   -130.91857 000125@Extract/job031/Micrographs/stack_0107_SumCorr2_DW.mrcs Micrographs/stack_0107_SumCorr2_DW.mrc            1     5.730240     0.028028 22054.912109 22001.513672     5.940328     0.000000     1.000000     0.000000            8   108.335807    77.116726     0.336415     0.336415     0.609060 2.839855e+05     0.252960           12            1 
 1221.923077  3563.369231            1     1.884643   145.750333 000126@Extract/job031/Micrographs/stack_0107_SumCorr2_DW.mrcs Micrographs/stack_0107_SumCorr2_DW.mrc            1     5.730240     0.028028 22054.912109 22001.513672     5.940328     0.000000     1.000000     0.000000            8    96.162212    63.976445     0.336415     0.336415     0.605305 2.903451e+05     0.161226           12            2 
 2893.830769  2266.553846            1     2.739549   -177.81110 000127@Extract/job031/Micrographs/stack_0107_SumCorr2_DW.mrcs Micrographs/stack_0107_SumCorr2_DW.mrc            1     5.730240     0.028028 22054.912109 22001.513672     5.940328     0.000000     1.000000     0.000000            8    68.952037    76.441774     0.705350     0.705350     0.605216 2.853166e+05     0.153006           19            2 
 3366.446154   182.169231            1     2.076447   -161.83327 000128@Extract/job031/Micrographs/stack_0107_SumCorr2_DW.mrcs Micrographs/stack_0107_SumCorr2_DW.mrc            1     5.730240     0.028028 22054.912109 22001.513672     5.940328     0.000000     1.000000     0.000000            8    69.534006    68.270866     0.336415     0.336415     0.626913 2.859211e+05     0.209844           15            1 
 1675.784615   797.569231            1     2.484431   -101.82492 000129@Extract/job031/Micrographs/stack_0107_SumCorr2_DW.mrcs Micrographs/stack_0107_SumCorr2_DW.mrc            1     5.730240     0.028028 22054.912109 22001.513672     5.940328     0.000000     1.000000     0.000000            8    83.018958    77.474212     0.336415     0.705350     0.604854 2.873408e+05     0.115351           20            2 
 3757.292308  1532.000000            1     2.226934   118.456588 000130@Extract/job031/Micrographs/stack_0107_SumCorr2_DW.mrcs Micrographs/stack_0107_SumCorr2_DW.mrc            1     5.730240     0.028028 22054.912109 22001.513672     5.940328     0.000000     1.000000     0.000000            8    71.032004    74.561868     0.705350     0.336415     0.592738 2.856515e+05     0.173752           16            1 
 3864.569231  2935.092308            1     1.383287   140.970045 000131@Extract/job031/Micrographs/stack_0107_SumCorr2_DW.mrcs Micrographs/stack_0107_SumCorr2_DW.mrc            1     5.730240     0.028028 22054.912109 22001.513672     5.940328     0.000000     1.000000     0.000000            8    78.838355    79.969043     0.336415     0.705350     0.606826 2.860359e+05     0.235127           23            1 
 1414.846154  2935.092308            1     1.942534   -145.93238 000132@Extract/job031/Micrographs/stack_0107_SumCorr2_DW.mrcs Micrographs/stack_0107_SumCorr2_DW.mrc            1     5.730240     0.028028 22054.912109 22001.513672     5.940328     0.000000     1.000000     0.000000            8   113.219362    73.972698     0.336415     0.705350     0.589601 2.842886e+05     0.099828           23            1 
 2746.046154  1133.276923            1     2.214028    10.683593 000133@Extract/job031/Micrographs/stack_0107_SumCorr2_DW.mrcs Micrographs/stack_0107_SumCorr2_DW.mrc            1     5.730240     0.028028 22054.912109 22001.513672     5.940328     0.000000     1.000000     0.000000            8    64.110877    24.661333     0.705350     0.336415     0.615190 2.838938e+05     0.233311            6            1 
 2188.784615   273.692308            1     1.909055   167.196032 000134@Extract/job031/Micrographs/stack_0107_SumCorr2_DW.mrcs Micrographs/stack_0107_SumCorr2_DW.mrc            1     5.730240     0.028028 22054.912109 22001.513672     5.940328     0.000000     1.000000     0.000000            8    73.962306    83.056006     0.705350     0.705350     0.595120 2.873912e+05     0.133830            6            1 
 1430.600000  1120.523077            1     2.919667    59.441262 000135@Extract/job031/Micrographs/stack_0107_SumCorr2_DW.mrcs Micrographs/stack_0107_SumCorr2_DW.mrc            1     5.730240     0.028028 22054.912109 22001.513672     5.940328     0.000000     1.000000     0.000000            8    92.822861    74.875002     0.336415     0.336415     0.612977 2.864956e+05     0.178736           16            1 
 1350.953846   230.430769            1     2.093948    -74.93082 000001@Extract/job031/Micrographs/stack_0108_SumCorr2_DW.mrcs Micrographs/stack_0108_SumCorr2_DW.mrc            1     5.919669     0.031211 23303.968750 23227.048828    72.638580     0.000000     1.000000     0.000000            9   112.745173    18.031558     0.336415     0.336415     0.591095 2.799112e+05     0.213967           14            1 
 3822.307692  1180.538462            1     2.192869   -122.17158 000002@Extract/job031/Micrographs/stack_0108_SumCorr2_DW.mrcs Micrographs/stack_0108_SumCorr2_DW.mrc            1     5.919669     0.031211 23303.968750 23227.048828    72.638580     0.000000     1.000000     0.000000            9    88.354836    23.578268     0.705350     0.336415     0.614470 2.868804e+05     0.110879           19            2 
 2178.030769  2845.569231            1     2.313117    -18.79850 000003@Extract/job031/Micrographs/stack_0108_SumCorr2_DW.mrcs Micrographs/stack_0108_SumCorr2_DW.mrc            1     5.919669     0.031211 23303.968750 23227.048828    72.638580     0.000000     1.000000     0.000000            9   100.737596    20.421282     0.705350     0.336415     0.612074 2.809947e+05     0.149948           13            1 
 3020.738462  2917.461538            1     2.253886   177.832937 000004@Extract/job031/Micrographs/stack_0108_SumCorr2_DW.mrcs Micrographs/stack_0108_SumCorr2_DW.mrc            1     5.919669     0.031211 23303.968750 23227.048828    72.638580     0.000000     1.000000     0.000000            9    66.452498    21.646183     0.336415     0.336415     0.589682 2.831048e+05     0.174637           27            1 
  842.830769  2936.092308            1     2.190358   -177.70459 000005@Extract/job031/Micrographs/stack_0108_SumCorr2_DW.mrcs Micrographs/stack_0108_SumCorr2_DW.mrc            1     5.919669     0.031211 23303.968750 23227.048828    72.638580     0.000000     1.000000     0.000000            9    79.210747    17.019359     0.336415     0.705350     0.593562 2.846626e+05     0.102435           16            1 
 1735.923077  3041.492308            1     2.608181    -43.08226 000006@Extract/job031/Micrographs/stack_0108_SumCorr2_DW.mrcs Micrographs/stack_0108_SumCorr2_DW.mrc            1     5.919669     0.031211 23303.968750 23227.048828    72.638580     0.000000     1.000000     0.000000            9   108.418968    18.830382     0.705350     0.336415     0.618687 2.818571e+05     0.226770           17            2 
 2541.369231  1527.123077            1     2.607373    87.992996 000007@Extract/job031/Micrographs/stack_0108_SumCorr2_DW.mrcs Micrographs/stack_0108_SumCorr2_DW.mrc            1     5.919669     0.031211 23303.968750 23227.048828    72.638580     0.000000     1.000000     0.000000            9    72.627109    11.209673     0.336415     0.336415     0.598966 2.823713e+05     0.362446           12            1 
 1200.292308  1536.000000            1     2.852900    -28.90597 000008@Extract/job031/Micrographs/stack_0108_SumCorr2_DW.mrcs Micrographs/stack_0108_SumCorr2_DW.mrc            1     5.919669     0.031211 23303.968750 23227.048828    72.638580     0.000000     1.000000     0.000000            9    65.924465     8.357792     -0.93358     0.705350     0.594131 2.797094e+05     0.288535           17            1 
 1589.138462  1600.015385            1     2.972640    19.105191 000009@Extract/job031/Micrographs/stack_0108_SumCorr2_DW.mrcs Micrographs/stack_0108_SumCorr2_DW.mrc            1     5.919669     0.031211 23303.968750 23227.048828    72.638580     0.000000     1.000000     0.000000            9    83.922661    10.313541     0.705350     0.336415     0.604922 2.772886e+05     0.172816           28            2 
 3365.446154  1946.600000            1     2.892472    -39.11809 000010@Extract/job031/Micrographs/stack_0108_SumCorr2_DW.mrcs Micrographs/stack_0108_SumCorr2_DW.mrc            1     5.919669     0.031211 23303.968750 23227.048828    72.638580     0.000000     1.000000     0.000000            9   100.691450    13.021813     0.336415     0.336415     0.624575 2.815254e+05     0.230757           10            1 
 3962.092308   168.415385            1     1.524475    44.417376 000011@Extract/job031/Micrographs/stack_0108_SumCorr2_DW.mrcs Micrographs/stack_0108_SumCorr2_DW.mrc            1     5.919669     0.031211 23303.968750 23227.048828    72.638580     0.000000     1.000000     0.000000            9    85.189862    81.693921     0.705350     0.336415     0.595515 2.864438e+05     0.183075           16            1 
 3008.984615   941.230769            1     1.894055   -167.50045 000012@Extract/job031/Micrographs/stack_0108_SumCorr2_DW.mrcs Micrographs/stack_0108_SumCorr2_DW.mrc            1     5.919669     0.031211 23303.968750 23227.048828    72.638580     0.000000     1.000000     0.000000            9    69.679952    78.269506     0.336415     0.336415     0.617056 2.860160e+05     0.160756           22            2 
 1019.123077  1893.461538            1     2.122959   -174.97096 000013@Extract/job031/Micrographs/stack_0108_SumCorr2_DW.mrcs Micrographs/stack_0108_SumCorr2_DW.mrc            1     5.919669     0.031211 23303.968750 23227.048828    72.638580     0.000000     1.000000     0.000000            9    82.480869    88.924870     0.336415     0.336415     0.598679 2.816819e+05     0.182550           17            2 
 3766.169231  2388.707692            1     1.689790    -29.66009 000014@Extract/job031/Micrographs/stack_0108_SumCorr2_DW.mrcs Micrographs/stack_0108_SumCorr2_DW.mrc            1     5.919669     0.031211 23303.968750 23227.048828    72.638580     0.000000     1.000000     0.000000            9    81.786269    89.531650     0.336415     0.336415     0.601081 2.835150e+05     0.133420           15            1 
  729.676923  2979.476923            1     1.521050    78.153096 000015@Extract/job031/Micrographs/stack_0108_SumCorr2_DW.mrcs Micrographs/stack_0108_SumCorr2_DW.mrc            1     5.919669     0.031211 23303.968750 23227.048828    72.638580     0.000000     1.000000     0.000000            9   102.082116    82.658604     0.336415     0.336415     0.596036 2.852308e+05     0.073858           15            1 
 2587.507692  3192.153846            1     1.123630    32.238401 000016@Extract/job031/Micrographs/stack_0108_SumCorr2_DW.mrcs Micrographs/stack_0108_SumCorr2_DW.mrc            1     5.919669     0.031211 23303.968750 23227.048828    72.638580     0.000000     1.000000     0.000000            9    85.848334    78.654614     1.237480     0.336415     0.572856 2.837082e+05     0.063727           18            1 
 3934.461538  3260.169231            1     1.127991    -42.81245 000017@Extract/job031/Micrographs/stack_0108_SumCorr2_DW.mrcs Micrographs/stack_0108_SumCorr2_DW.mrc            1     5.919669     0.031211 23303.968750 23227.048828    72.638580     0.000000     1.000000     0.000000            9   111.863421    77.680182     0.336415     0.336415     0.598234 2.878381e+05     0.228817           38            1 
 1791.938462  3669.646154            1     1.506276   -164.63927 000018@Extract/job031/Micrographs/stack_0108_SumCorr2_DW.mrcs Micrographs/stack_0108_SumCorr2_DW.mrc            1     5.919669     0.031211 23303.968750 23227.048828    72.638580     0.000000     1.000000     0.000000            9    85.154448    79.272789     0.336415     0.705350     0.600185 2.866615e+05     0.081110           44            1 
 3495.353846  3207.907692            1     1.255928   -169.36159 000019@Extract/job031/Micrographs/stack_0108_SumCorr2_DW.mrcs Micrographs/stack_0108_SumCorr2_DW.mrc            1     5.919669     0.031211 23303.968750 23227.048828    72.638580     0.000000     1.000000     0.000000            9    72.489343    78.231680     0.336415     0.336415     0.605573 2.870986e+05     0.192503           22            2 
 2399.461538  3236.415385            1     1.368308    80.984535 000020@Extract/job031/Micrographs/stack_0108_SumCorr2_DW.mrcs Micrographs/stack_0108_SumCorr2_DW.mrc            1     5.919669     0.031211 23303.968750 23227.048828    72.638580     0.000000     1.000000     0.000000            9    81.613511    77.494085     0.705350     0.336415     0.577358 2.842836e+05     0.121292           47            2 
 1221.923077  2653.523077            1     2.273908   -168.40201 000021@Extract/job031/Micrographs/stack_0108_SumCorr2_DW.mrcs Micrographs/stack_0108_SumCorr2_DW.mrc            1     5.919669     0.031211 23303.968750 23227.048828    72.638580     0.000000     1.000000     0.000000            9    83.107223    83.529619     0.705350     0.336415     0.631828 2.839585e+05     0.110038           16            1 
 1496.615385  3903.953846            1     1.774136   -125.27481 000022@Extract/job031/Micrographs/stack_0108_SumCorr2_DW.mrcs Micrographs/stack_0108_SumCorr2_DW.mrc            1     5.919669     0.031211 23303.968750 23227.048828    72.638580     0.000000     1.000000     0.000000            9    90.917339    88.804721     0.336415     0.336415     0.644380 2.868424e+05     0.119016           19            1 
 1271.184615  1188.415385            1     2.010913    45.321269 000023@Extract/job031/Micrographs/stack_0108_SumCorr2_DW.mrcs Micrographs/stack_0108_SumCorr2_DW.mrc            1     5.919669     0.031211 23303.968750 23227.048828    72.638580     0.000000     1.000000     0.000000            9    74.690029    84.847578     0.336415     -0.19571     0.609422 2.802937e+05     0.101574           14            2 
 3486.476923  2284.307692            1     1.180685    91.244048 000024@Extract/job031/Micrographs/stack_0108_SumCorr2_DW.mrcs Micrographs/stack_0108_SumCorr2_DW.mrc            1     5.919669     0.031211 23303.968750 23227.048828    72.638580     0.000000     1.000000     0.000000            9    71.167999    84.295657     0.336415     0.336415     0.607001 2.827734e+05     0.129712           15            1 
 2812.061538  1701.415385            1     2.503602    -54.90317 000025@Extract/job031/Micrographs/stack_0108_SumCorr2_DW.mrcs Micrographs/stack_0108_SumCorr2_DW.mrc            1     5.919669     0.031211 23303.968750 23227.048828    72.638580     0.000000     1.000000     0.000000            9    69.767110     9.777152     0.336415     0.336415     0.615692 2.811926e+05     0.313646            6            2 
 2861.323077  3628.384615            1     2.860083    -21.40597 000026@Extract/job031/Micrographs/stack_0108_SumCorr2_DW.mrcs Micrographs/stack_0108_SumCorr2_DW.mrc            1     5.919669     0.031211 23303.968750 23227.048828    72.638580     0.000000     1.000000     0.000000            9    65.924465     8.357792     0.336415     0.705350     0.594173 2.886198e+05     0.574588           12            2 
 3918.707692  3131.138462            1     1.559589   -112.15285 000027@Extract/job031/Micrographs/stack_0108_SumCorr2_DW.mrcs Micrographs/stack_0108_SumCorr2_DW.mrc            1     5.919669     0.031211 23303.968750 23227.048828    72.638580     0.000000     1.000000     0.000000            9    81.684210    82.346497     0.336415     0.336415     0.636031 2.892010e+05     0.208227           24            1 
  423.353846  3245.292308            1     1.509693   -175.88862 000028@Extract/job031/Micrographs/stack_0108_SumCorr2_DW.mrcs Micrographs/stack_0108_SumCorr2_DW.mrc            1     5.919669     0.031211 23303.968750 23227.048828    72.638580     0.000000     1.000000     0.000000            9    84.442626    78.674610     0.336415     0.705350     0.573977 2.860147e+05     0.074926           46            2 
 2546.246154  3884.323077            1     1.305337   104.371297 000029@Extract/job031/Micrographs/stack_0108_SumCorr2_DW.mrcs Micrographs/stack_0108_SumCorr2_DW.mrc            1     5.919669     0.031211 23303.968750 23227.048828    72.638580     0.000000     1.000000     0.000000            9    69.696829    79.487169     0.336415     -0.93358     0.615682 2.881418e+05     0.098385           53            1 
 1386.338462  1427.723077            1     1.573635   138.109338 000030@Extract/job031/Micrographs/stack_0108_SumCorr2_DW.mrcs Micrographs/stack_0108_SumCorr2_DW.mrc            1     5.919669     0.031211 23303.968750 23227.048828    72.638580     0.000000     1.000000     0.000000            9   114.678991    77.643042     0.705350     -0.19571     0.607791 2.793656e+05     0.039710           54            1 
 3455.969231  2549.246154            1     2.910887    -82.95391 000031@Extract/job031/Micrographs/stack_0108_SumCorr2_DW.mrcs Micrographs/stack_0108_SumCorr2_DW.mrc            1     5.919669     0.031211 23303.968750 23227.048828    72.638580     0.000000     1.000000     0.000000            9   106.505898     7.787392     0.705350     0.705350     0.626110 2.849291e+05     0.286565            7            1 
 3385.076923   451.984615            1     1.823561   -156.19992 000032@Extract/job031/Micrographs/stack_0108_SumCorr2_DW.mrcs Micrographs/stack_0108_SumCorr2_DW.mrc            1     5.919669     0.031211 23303.968750 23227.048828    72.638580     0.000000     1.000000     0.000000            9    83.018958    77.474212     0.705350     0.336415     0.641338 2.892278e+05     0.063340           13            1 
  553.384615  1894.338462            1     1.549542   175.680888 000033@Extract/job031/Micrographs/stack_0108_SumCorr2_DW.mrcs Micrographs/stack_0108_SumCorr2_DW.mrc            1     5.919669     0.031211 23303.968750 23227.048828    72.638580     0.000000     1.000000     0.000000            9    90.760002    77.974894     0.336415     0.336415     0.616661 2.862558e+05     0.084474           15            1 
 1093.892308  1775.307692            1     1.113981    -52.18950 000034@Extract/job031/Micrographs/stack_0108_SumCorr2_DW.mrcs Micrographs/stack_0108_SumCorr2_DW.mrc            1     5.919669     0.031211 23303.968750 23227.048828    72.638580     0.000000     1.000000     0.000000            9    71.135119    81.889496     0.336415     0.336415     0.583763 2.822990e+05     0.137612           29            1 
 3224.661538  1580.261538            1     1.205933   -100.91339 000035@Extract/job031/Micrographs/stack_0108_SumCorr2_DW.mrcs Micrographs/stack_0108_SumCorr2_DW.mrc            1     5.919669     0.031211 23303.968750 23227.048828    72.638580     0.000000     1.000000     0.000000            9    71.013867    73.318088     0.336415     0.336415     0.611513 2.830641e+05     0.095754           17            1 
 2575.753846   819.200000            1     1.390715    46.298086 000036@Extract/job031/Micrographs/stack_0108_SumCorr2_DW.mrcs Micrographs/stack_0108_SumCorr2_DW.mrc            1     5.919669     0.031211 23303.968750 23227.048828    72.638580     0.000000     1.000000     0.000000            9    78.766494    75.074677     0.336415     0.336415     0.584905 2.839641e+05     0.117797           27            1 
 1236.676923   861.584615            1     1.548541    -70.91248 000037@Extract/job031/Micrographs/stack_0108_SumCorr2_DW.mrcs Micrographs/stack_0108_SumCorr2_DW.mrc            1     5.919669     0.031211 23303.968750 23227.048828    72.638580     0.000000     1.000000     0.000000            9    71.725068    73.931493     0.705350     0.336415     0.615346 2.780175e+05     0.174653           25            1 
  402.723077  1301.692308            1     1.094935   -122.42769 000038@Extract/job031/Micrographs/stack_0108_SumCorr2_DW.mrcs Micrographs/stack_0108_SumCorr2_DW.mrc            1     5.919669     0.031211 23303.968750 23227.048828    72.638580     0.000000     1.000000     0.000000            9   102.592938    69.725353     0.336415     0.336415     0.598812 2.857476e+05     0.119680           41            1 
 3776.923077  2152.400000            1     1.149186    68.813953 000039@Extract/job031/Micrographs/stack_0108_SumCorr2_DW.mrcs Micrographs/stack_0108_SumCorr2_DW.mrc            1     5.919669     0.031211 23303.968750 23227.048828    72.638580     0.000000     1.000000     0.000000            9    82.963099    73.775410     0.705350     0.705350     0.599005 2.834760e+05     0.042742           86            1 
 2854.323077  3914.830769            1     1.623232    -85.93982 000040@Extract/job031/Micrographs/stack_0108_SumCorr2_DW.mrcs Micrographs/stack_0108_SumCorr2_DW.mrc            1     5.919669     0.031211 23303.968750 23227.048828    72.638580     0.000000     1.000000     0.000000            9    67.530552    75.227606     0.705350     0.336415     0.605760 2.875621e+05     0.126077           30            2 
 3581.000000  3637.138462            1     1.646340   104.518908 000041@Extract/job031/Micrographs/stack_0108_SumCorr2_DW.mrcs Micrographs/stack_0108_SumCorr2_DW.mrc            1     5.919669     0.031211 23303.968750 23227.048828    72.638580     0.000000     1.000000     0.000000            9    83.460570    61.470737     0.336415     0.705350     0.585483 2.891791e+05     0.163101           32            1 
 2908.461538  1120.523077            1     1.813087    -23.01188 000042@Extract/job031/Micrographs/stack_0108_SumCorr2_DW.mrcs Micrographs/stack_0108_SumCorr2_DW.mrc            1     5.919669     0.031211 23303.968750 23227.048828    72.638580     0.000000     1.000000     0.000000            9    91.248714    26.533862     1.975350     0.705350     0.606721 2.854208e+05     0.060216           52            1 
  237.307692  3914.830769            1     1.530626    -90.56925 000043@Extract/job031/Micrographs/stack_0108_SumCorr2_DW.mrcs Micrographs/stack_0108_SumCorr2_DW.mrc            1     5.919669     0.031211 23303.968750 23227.048828    72.638580     0.000000     1.000000     0.000000            9    85.118165    76.831955     0.336415     0.336415     0.627875 2.853981e+05     0.080853           14            1 
 2763.800000  1523.246154            1     1.506024   135.384364 000044@Extract/job031/Micrographs/stack_0108_SumCorr2_DW.mrcs Micrographs/stack_0108_SumCorr2_DW.mrc            1     5.919669     0.031211 23303.968750 23227.048828    72.638580     0.000000     1.000000     0.000000            9    73.011391    66.278569     0.336415     0.705350     0.589718 2.819124e+05     0.140529           20            2 
 3335.938462  3626.384615            1     1.195607    -47.48101 000045@Extract/job031/Micrographs/stack_0108_SumCorr2_DW.mrcs Micrographs/stack_0108_SumCorr2_DW.mrc            1     5.919669     0.031211 23303.968750 23227.048828    72.638580     0.000000     1.000000     0.000000            9    75.333785    80.623627     -0.93358     1.074285     0.597924 2.881943e+05     0.058881           29            2 
 3490.476923  3377.200000            1     1.671330    68.821691 000046@Extract/job031/Micrographs/stack_0108_SumCorr2_DW.mrcs Micrographs/stack_0108_SumCorr2_DW.mrc            1     5.919669     0.031211 23303.968750 23227.048828    72.638580     0.000000     1.000000     0.000000            9    99.104515    71.670158     0.705350     0.705350     0.615135 2.886454e+05     0.049510           71            1 
 3216.784615   126.030769            1     2.747533    -12.21466 000047@Extract/job031/Micrographs/stack_0108_SumCorr2_DW.mrcs Micrographs/stack_0108_SumCorr2_DW.mrc            1     5.919669     0.031211 23303.968750 23227.048828    72.638580     0.000000     1.000000     0.000000            9    84.647804    20.650064     0.336415     0.705350     0.599531 2.870325e+05     0.231594           31            1 
 2969.600000   486.369231            1     2.514984     -5.49119 000048@Extract/job031/Micrographs/stack_0108_SumCorr2_DW.mrcs Micrographs/stack_0108_SumCorr2_DW.mrc            1     5.919669     0.031211 23303.968750 23227.048828    72.638580     0.000000     1.000000     0.000000            9    73.087545    18.585866     0.336415     0.705350     0.583348 2.864357e+05     0.244423            6            2 
  782.815385  3216.784615            1     1.268792   116.687588 000049@Extract/job031/Micrographs/stack_0108_SumCorr2_DW.mrcs Micrographs/stack_0108_SumCorr2_DW.mrc            1     5.919669     0.031211 23303.968750 23227.048828    72.638580     0.000000     1.000000     0.000000            9   107.354618    59.763847     0.705350     0.336415     0.623331 2.864300e+05     0.102281           44            2 
 2585.630769  3081.876923            1     1.476625   -105.14136 000050@Extract/job031/Micrographs/stack_0108_SumCorr2_DW.mrcs Micrographs/stack_0108_SumCorr2_DW.mrc            1     5.919669     0.031211 23303.968750 23227.048828    72.638580     0.000000     1.000000     0.000000            9    78.724876    21.478026     0.705350     0.705350     0.601662 2.845772e+05     0.165789            8            2 
  301.323077  1899.338462            1     1.198151   103.642501 000051@Extract/job031/Micrographs/stack_0108_SumCorr2_DW.mrcs Micrographs/stack_0108_SumCorr2_DW.mrc            1     5.919669     0.031211 23303.968750 23227.048828    72.638580     0.000000     1.000000     0.000000            9    96.004081    55.693183     0.705350     0.336415     0.599827 2.861027e+05     0.227200           26            2 
  693.169231  1072.261538            1     2.007633    44.487096 000001@Extract/job031/Micrographs/stack_0109_SumCorr2_DW.mrcs Micrographs/stack_0109_SumCorr2_DW.mrc            1     4.872653     0.046914 26454.861328 26246.376953    -81.20181     0.000000     1.000000     0.000000           10   104.130648    25.601257     0.336415     0.336415     0.601692 2.847121e+05     0.158770            8            2 
 2037.123077  2652.523077            1     1.939679   -164.22226 000002@Extract/job031/Micrographs/stack_0109_SumCorr2_DW.mrcs Micrographs/stack_0109_SumCorr2_DW.mrc            1     4.872653     0.046914 26454.861328 26246.376953    -81.20181     0.000000     1.000000     0.000000           10    67.293926    14.229550     -0.19571     0.336415     0.586211 2.777161e+05     0.235197            5            2 
 3750.415385  2925.338462            1     1.535701   132.948039 000003@Extract/job031/Micrographs/stack_0109_SumCorr2_DW.mrcs Micrographs/stack_0109_SumCorr2_DW.mrc            1     4.872653     0.046914 26454.861328 26246.376953    -81.20181     0.000000     1.000000     0.000000           10    97.128674    21.960814     0.336415     0.336415     0.588999 2.815593e+05     0.117622           25            1 
  850.707692   554.384615            1     2.120768    92.606250 000004@Extract/job031/Micrographs/stack_0109_SumCorr2_DW.mrcs Micrographs/stack_0109_SumCorr2_DW.mrc            1     4.872653     0.046914 26454.861328 26246.376953    -81.20181     0.000000     1.000000     0.000000           10    67.997352     9.065524     0.336415     0.705350     0.622570 2.820454e+05     0.125066           16            1 
 2154.276923  1923.846154            1     2.330677   -178.00071 000005@Extract/job031/Micrographs/stack_0109_SumCorr2_DW.mrcs Micrographs/stack_0109_SumCorr2_DW.mrc            1     4.872653     0.046914 26454.861328 26246.376953    -81.20181     0.000000     1.000000     0.000000           10    64.490706    12.792751     0.336415     0.336415     0.613537 2.824319e+05     0.624457           14            1 
  754.307692  2680.030769            1     2.298759   103.170321 000006@Extract/job031/Micrographs/stack_0109_SumCorr2_DW.mrcs Micrographs/stack_0109_SumCorr2_DW.mrc            1     4.872653     0.046914 26454.861328 26246.376953    -81.20181     0.000000     1.000000     0.000000           10    99.606261     6.407513     0.336415     0.336415     0.622057 2.862012e+05     0.388899           13            2 
 2153.400000  3238.415385            1     2.234388    -80.33404 000007@Extract/job031/Micrographs/stack_0109_SumCorr2_DW.mrcs Micrographs/stack_0109_SumCorr2_DW.mrc            1     4.872653     0.046914 26454.861328 26246.376953    -81.20181     0.000000     1.000000     0.000000           10   112.721347    89.097663     0.705350     0.336415     0.620720 2.809083e+05     0.127786           14            1 
 1541.000000   211.676923            1     1.757792   116.611573 000008@Extract/job031/Micrographs/stack_0109_SumCorr2_DW.mrcs Micrographs/stack_0109_SumCorr2_DW.mrc            1     4.872653     0.046914 26454.861328 26246.376953    -81.20181     0.000000     1.000000     0.000000           10    87.272101    79.849687     0.336415     0.336415     0.587059 2.834915e+05     0.071616           14            2 
 3015.861538  1278.061538            1     1.358338    -47.46205 000009@Extract/job031/Micrographs/stack_0109_SumCorr2_DW.mrcs Micrographs/stack_0109_SumCorr2_DW.mrc            1     4.872653     0.046914 26454.861328 26246.376953    -81.20181     0.000000     1.000000     0.000000           10    92.306374    87.590483     1.074285     0.336415     0.594142 2.813623e+05     0.114915           20            2 
  353.461538  1404.092308            1     1.729454    15.358653 000010@Extract/job031/Micrographs/stack_0109_SumCorr2_DW.mrcs Micrographs/stack_0109_SumCorr2_DW.mrc            1     4.872653     0.046914 26454.861328 26246.376953    -81.20181     0.000000     1.000000     0.000000           10    94.320389    80.959767     -0.93358     0.336415     0.574977 2.871708e+05     0.059102           29            2 
 3710.030769  1812.692308            1     2.017776    -38.10770 000011@Extract/job031/Micrographs/stack_0109_SumCorr2_DW.mrcs Micrographs/stack_0109_SumCorr2_DW.mrc            1     4.872653     0.046914 26454.861328 26246.376953    -81.20181     0.000000     1.000000     0.000000           10   104.234235    85.628092     0.336415     0.336415     0.604325 2.820921e+05     0.116906           26            2 
 1731.923077  1998.738462            1     1.753056    45.356491 000012@Extract/job031/Micrographs/stack_0109_SumCorr2_DW.mrcs Micrographs/stack_0109_SumCorr2_DW.mrc            1     4.872653     0.046914 26454.861328 26246.376953    -81.20181     0.000000     1.000000     0.000000           10    90.831248    82.818329     0.336415     0.336415     0.613463 2.805428e+05     0.048690           36            2 
  750.307692  2022.369231            1     1.811195    74.382421 000013@Extract/job031/Micrographs/stack_0109_SumCorr2_DW.mrcs Micrographs/stack_0109_SumCorr2_DW.mrc            1     4.872653     0.046914 26454.861328 26246.376953    -81.20181     0.000000     1.000000     0.000000           10   106.401648    89.780039     0.336415     0.705350     0.607436 2.857691e+05     0.180831           15            2 
 1491.738462  2419.215385            1     1.488812     -2.52703 000014@Extract/job031/Micrographs/stack_0109_SumCorr2_DW.mrcs Micrographs/stack_0109_SumCorr2_DW.mrc            1     4.872653     0.046914 26454.861328 26246.376953    -81.20181     0.000000     1.000000     0.000000           10   114.080416    85.494735     0.336415     0.705350     0.616714 2.802877e+05     0.109689           14            1 
  997.492308  2536.369231            1     1.414497    90.309000 000015@Extract/job031/Micrographs/stack_0109_SumCorr2_DW.mrcs Micrographs/stack_0109_SumCorr2_DW.mrc            1     4.872653     0.046914 26454.861328 26246.376953    -81.20181     0.000000     1.000000     0.000000           10   109.181504    87.353811     0.336415     0.336415     0.599711 2.832572e+05     0.211672           18            2 
 2668.276923  2664.276923            1     1.837982     -3.45913 000016@Extract/job031/Micrographs/stack_0109_SumCorr2_DW.mrcs Micrographs/stack_0109_SumCorr2_DW.mrc            1     4.872653     0.046914 26454.861328 26246.376953    -81.20181     0.000000     1.000000     0.000000           10    67.630533    82.539021     0.336415     0.705350     0.588787 2.770144e+05     0.112115           24            2 
  353.584615  2798.307692            1     1.783947    -10.02466 000017@Extract/job031/Micrographs/stack_0109_SumCorr2_DW.mrcs Micrographs/stack_0109_SumCorr2_DW.mrc            1     4.872653     0.046914 26454.861328 26246.376953    -81.20181     0.000000     1.000000     0.000000           10   114.728151    81.281882     0.336415     0.336415     0.595765 2.891647e+05     0.206576           14            1 
  344.707692  3815.430769            1     1.991737   -112.14787 000018@Extract/job031/Micrographs/stack_0109_SumCorr2_DW.mrcs Micrographs/stack_0109_SumCorr2_DW.mrc            1     4.872653     0.046914 26454.861328 26246.376953    -81.20181     0.000000     1.000000     0.000000           10    87.342178    84.669726     0.336415     0.336415     0.600018 2.884189e+05     0.117336           24            2 
 3687.400000  1983.107692            1     2.205102   141.915112 000019@Extract/job031/Micrographs/stack_0109_SumCorr2_DW.mrcs Micrographs/stack_0109_SumCorr2_DW.mrc            1     4.872653     0.046914 26454.861328 26246.376953    -81.20181     0.000000     1.000000     0.000000           10    92.272062    85.198552     0.336415     0.336415     0.633292 2.835762e+05     0.126073           26            1 
 2269.553846   192.046154            1     2.026906    -37.16593 000020@Extract/job031/Micrographs/stack_0109_SumCorr2_DW.mrcs Micrographs/stack_0109_SumCorr2_DW.mrc            1     4.872653     0.046914 26454.861328 26246.376953    -81.20181     0.000000     1.000000     0.000000           10   104.878447    81.414732     0.336415     0.705350     0.616914 2.869425e+05     0.092905           63            2 
  162.538462  1143.153846            1     1.700291    -57.81920 000021@Extract/job031/Micrographs/stack_0109_SumCorr2_DW.mrcs Micrographs/stack_0109_SumCorr2_DW.mrc            1     4.872653     0.046914 26454.861328 26246.376953    -81.20181     0.000000     1.000000     0.000000           10   111.218232    81.931174     0.336415     0.705350     0.598691 2.868182e+05     0.081192           78            1 
 3323.061538  2133.646154            1     1.446305    37.790467 000022@Extract/job031/Micrographs/stack_0109_SumCorr2_DW.mrcs Micrographs/stack_0109_SumCorr2_DW.mrc            1     4.872653     0.046914 26454.861328 26246.376953    -81.20181     0.000000     1.000000     0.000000           10   114.711951    80.073458     0.705350     0.705350     0.584552 2.804866e+05     0.181639           52            1 
 2415.215385  2312.938462            1     1.548597   141.907344 000023@Extract/job031/Micrographs/stack_0109_SumCorr2_DW.mrcs Micrographs/stack_0109_SumCorr2_DW.mrc            1     4.872653     0.046914 26454.861328 26246.376953    -81.20181     0.000000     1.000000     0.000000           10    83.141482    85.927441     0.705350     0.336415     0.582595 2.785042e+05     0.112389           28            2 
 3095.630769  3261.046154            1     1.426103     4.089946 000024@Extract/job031/Micrographs/stack_0109_SumCorr2_DW.mrcs Micrographs/stack_0109_SumCorr2_DW.mrc            1     4.872653     0.046914 26454.861328 26246.376953    -81.20181     0.000000     1.000000     0.000000           10    81.803116    90.725214     -0.19571     0.336415     0.607436 2.797398e+05     0.168600            9            2 
 3292.553846  3433.338462            1     1.932871    53.729847 000025@Extract/job031/Micrographs/stack_0109_SumCorr2_DW.mrcs Micrographs/stack_0109_SumCorr2_DW.mrc            1     4.872653     0.046914 26454.861328 26246.376953    -81.20181     0.000000     1.000000     0.000000           10    69.115761    88.511852     0.336415     0.336415     0.590477 2.811371e+05     0.072137           18            2 
  977.738462  3764.169231            1     1.699521   -147.82832 000026@Extract/job031/Micrographs/stack_0109_SumCorr2_DW.mrcs Micrographs/stack_0109_SumCorr2_DW.mrc            1     4.872653     0.046914 26454.861328 26246.376953    -81.20181     0.000000     1.000000     0.000000           10    69.051841    83.723468     0.336415     0.705350     0.610563 2.832929e+05     0.094145           24            1 
  639.030769   519.876923            1     2.346118     9.685503 000027@Extract/job031/Micrographs/stack_0109_SumCorr2_DW.mrcs Micrographs/stack_0109_SumCorr2_DW.mrc            1     4.872653     0.046914 26454.861328 26246.376953    -81.20181     0.000000     1.000000     0.000000           10    71.135119    81.889496     0.336415     0.336415     0.603928 2.824283e+05     0.196194           28            2 
 2035.246154  2525.615385            1     2.046880     -9.03091 000028@Extract/job031/Micrographs/stack_0109_SumCorr2_DW.mrcs Micrographs/stack_0109_SumCorr2_DW.mrc            1     4.872653     0.046914 26454.861328 26246.376953    -81.20181     0.000000     1.000000     0.000000           10   104.131590    78.395176     0.336415     0.705350     0.582552 2.781017e+05     0.095327           56            2 
 1417.846154   466.738462            1     1.805323   158.800086 000029@Extract/job031/Micrographs/stack_0109_SumCorr2_DW.mrcs Micrographs/stack_0109_SumCorr2_DW.mrc            1     4.872653     0.046914 26454.861328 26246.376953    -81.20181     0.000000     1.000000     0.000000           10    88.678029    79.829617     0.336415     0.336415     0.580978 2.825413e+05     0.148034           26            2 
  615.400000  1180.538462            1     2.577608    52.159702 000030@Extract/job031/Micrographs/stack_0109_SumCorr2_DW.mrcs Micrographs/stack_0109_SumCorr2_DW.mrc            1     4.872653     0.046914 26454.861328 26246.376953    -81.20181     0.000000     1.000000     0.000000           10    69.992238     6.828991     0.336415     0.705350     0.604915 2.851076e+05     0.396421           12            1 
 3614.507692  1340.076923            1     3.764416    75.430370 000031@Extract/job031/Micrographs/stack_0109_SumCorr2_DW.mrcs Micrographs/stack_0109_SumCorr2_DW.mrc            1     4.872653     0.046914 26454.861328 26246.376953    -81.20181     0.000000     1.000000     0.000000           10    60.795198     9.161433     0.336415     0.336415     0.630004 2.848362e+05     0.096741           11            1 
 3960.092308  3962.092308            1     2.679633    -68.02817 000032@Extract/job031/Micrographs/stack_0109_SumCorr2_DW.mrcs Micrographs/stack_0109_SumCorr2_DW.mrc            1     4.872653     0.046914 26454.861328 26246.376953    -81.20181     0.000000     1.000000     0.000000           10    69.767110     9.777152     -0.19571     0.336415     0.642078 2.827561e+05     0.206996           23            1 
 2820.938462   257.938462            1     1.691350    -59.99764 000033@Extract/job031/Micrographs/stack_0109_SumCorr2_DW.mrcs Micrographs/stack_0109_SumCorr2_DW.mrc            1     4.872653     0.046914 26454.861328 26246.376953    -81.20181     0.000000     1.000000     0.000000           10    70.383814    19.364371     0.705350     0.705350     0.609338 2.873660e+05     0.131416           10            2 
 1526.123077  1046.630769            1     1.159011   170.921319 000034@Extract/job031/Micrographs/stack_0109_SumCorr2_DW.mrcs Micrographs/stack_0109_SumCorr2_DW.mrc            1     4.872653     0.046914 26454.861328 26246.376953    -81.20181     0.000000     1.000000     0.000000           10    66.870933    78.306621     -0.19571     0.336415     0.617928 2.820122e+05     0.120515           24            1 
  307.200000  1261.307692            1     1.231175   125.953354 000035@Extract/job031/Micrographs/stack_0109_SumCorr2_DW.mrcs Micrographs/stack_0109_SumCorr2_DW.mrc            1     4.872653     0.046914 26454.861328 26246.376953    -81.20181     0.000000     1.000000     0.000000           10    71.760858    76.404124     0.705350     -0.93358     0.594740 2.883278e+05     0.037706           67            1 
  213.676923  2638.769231            1     1.306276   113.762483 000036@Extract/job031/Micrographs/stack_0109_SumCorr2_DW.mrcs Micrographs/stack_0109_SumCorr2_DW.mrc            1     4.872653     0.046914 26454.861328 26246.376953    -81.20181     0.000000     1.000000     0.000000           10   109.743352    77.097639     0.705350     0.336415     0.594725 2.905652e+05     0.130900           38            2 
 1322.323077  1774.307692            1     1.556018     1.296367 000037@Extract/job031/Micrographs/stack_0109_SumCorr2_DW.mrcs Micrographs/stack_0109_SumCorr2_DW.mrc            1     4.872653     0.046914 26454.861328 26246.376953    -81.20181     0.000000     1.000000     0.000000           10    90.813710    81.613671     0.705350     1.074285     0.615293 2.836688e+05     0.052034           20            2 
 3330.938462  1809.692308            1     1.944054   -161.89793 000038@Extract/job031/Micrographs/stack_0109_SumCorr2_DW.mrcs Micrographs/stack_0109_SumCorr2_DW.mrc            1     4.872653     0.046914 26454.861328 26246.376953    -81.20181     0.000000     1.000000     0.000000           10   116.766045    75.778616     0.336415     0.336415     0.587711 2.806127e+05     0.105965           24            2 
 3915.830769   646.907692            1     1.720030   152.209072 000039@Extract/job031/Micrographs/stack_0109_SumCorr2_DW.mrcs Micrographs/stack_0109_SumCorr2_DW.mrc            1     4.872653     0.046914 26454.861328 26246.376953    -81.20181     0.000000     1.000000     0.000000           10   104.878447    81.414732     0.336415     0.705350     0.611986 2.847253e+05     0.119667           40            2 
 2249.800000  1054.507692            1     1.282938   -110.30369 000040@Extract/job031/Micrographs/stack_0109_SumCorr2_DW.mrcs Micrographs/stack_0109_SumCorr2_DW.mrc            1     4.872653     0.046914 26454.861328 26246.376953    -81.20181     0.000000     1.000000     0.000000           10   109.760615    78.317990     0.336415     0.336415     0.585940 2.858304e+05     0.238297           15            2 
  543.507692  3322.061538            1     1.661133    -44.67157 000041@Extract/job031/Micrographs/stack_0109_SumCorr2_DW.mrcs Micrographs/stack_0109_SumCorr2_DW.mrc            1     4.872653     0.046914 26454.861328 26246.376953    -81.20181     0.000000     1.000000     0.000000           10    76.806850    85.417603     0.336415     0.336415     0.585800 2.882521e+05     0.182981           16            1 
 3207.907692  3801.553846            1     1.044205    -12.75743 000042@Extract/job031/Micrographs/stack_0109_SumCorr2_DW.mrcs Micrographs/stack_0109_SumCorr2_DW.mrc            1     4.872653     0.046914 26454.861328 26246.376953    -81.20181     0.000000     1.000000     0.000000           10    75.188388    70.747476     -0.93358     0.705350     0.604295 2.815935e+05     0.257339           12            1 
 3137.015385  2332.569231            1     1.175127   -143.05145 000043@Extract/job031/Micrographs/stack_0109_SumCorr2_DW.mrcs Micrographs/stack_0109_SumCorr2_DW.mrc            1     4.872653     0.046914 26454.861328 26246.376953    -81.20181     0.000000     1.000000     0.000000           10    77.264703    68.807794     0.705350     0.336415     0.620059 2.798417e+05     0.137313           30            1 
 1914.092308  1369.584615            1     1.346612   146.587648 000044@Extract/job031/Micrographs/stack_0109_SumCorr2_DW.mrcs Micrographs/stack_0109_SumCorr2_DW.mrc            1     4.872653     0.046914 26454.861328 26246.376953    -81.20181     0.000000     1.000000     0.000000           10    78.890064    83.589007     0.336415     -0.93358     0.603805 2.829246e+05     0.053577           71            2 
 3673.646154  2489.107692            1     1.735305   178.501871 000045@Extract/job031/Micrographs/stack_0109_SumCorr2_DW.mrcs Micrographs/stack_0109_SumCorr2_DW.mrc            1     4.872653     0.046914 26454.861328 26246.376953    -81.20181     0.000000     1.000000     0.000000           10    90.723002    75.522346     0.705350     0.336415     0.591474 2.831788e+05     0.059273           11            1 
  919.600000  3965.092308            1     1.234757    -58.72870 000046@Extract/job031/Micrographs/stack_0109_SumCorr2_DW.mrcs Micrographs/stack_0109_SumCorr2_DW.mrc            1     4.872653     0.046914 26454.861328 26246.376953    -81.20181     0.000000     1.000000     0.000000           10    72.454260    75.779105     0.336415     0.705350     0.591725 2.822241e+05     0.047356           52            1 
 3731.661538  2256.800000            1     1.311832    -20.12773 000047@Extract/job031/Micrographs/stack_0109_SumCorr2_DW.mrcs Micrographs/stack_0109_SumCorr2_DW.mrc            1     4.872653     0.046914 26454.861328 26246.376953    -81.20181     0.000000     1.000000     0.000000           10    80.649286    25.184358     0.336415     -0.19571     0.587423 2.822277e+05     0.086256           23            1 
 1724.046154  1175.661538            1     2.204262   112.864802 000048@Extract/job031/Micrographs/stack_0109_SumCorr2_DW.mrcs Micrographs/stack_0109_SumCorr2_DW.mrc            1     4.872653     0.046914 26454.861328 26246.376953    -81.20181     0.000000     1.000000     0.000000           10    90.778114    79.192541     0.336415     0.336415     0.608747 2.831084e+05     0.243060           15            1 
 3187.276923  2857.323077            1     1.934338    -11.87092 000049@Extract/job031/Micrographs/stack_0109_SumCorr2_DW.mrcs Micrographs/stack_0109_SumCorr2_DW.mrc            1     4.872653     0.046914 26454.861328 26246.376953    -81.20181     0.000000     1.000000     0.000000           10    74.011945    86.653101     0.336415     0.705350     0.592073 2.767584e+05     0.086977           31            2 
 2739.169231   973.861538            1     1.669449   113.767872 000050@Extract/job031/Micrographs/stack_0109_SumCorr2_DW.mrcs Micrographs/stack_0109_SumCorr2_DW.mrc            1     4.872653     0.046914 26454.861328 26246.376953    -81.20181     0.000000     1.000000     0.000000           10    76.062006    82.425105     0.705350     0.336415     0.592545 2.851384e+05     0.113263           25            1 
  870.461538  1155.030769            1     1.682742    12.512403 000051@Extract/job031/Micrographs/stack_0109_SumCorr2_DW.mrcs Micrographs/stack_0109_SumCorr2_DW.mrc            1     4.872653     0.046914 26454.861328 26246.376953    -81.20181     0.000000     1.000000     0.000000           10   106.997240    81.988400     0.336415     0.336415     0.603723 2.833327e+05     0.163428           29            2 
 3859.692308  3890.200000            1     1.366572   114.712542 000052@Extract/job031/Micrographs/stack_0109_SumCorr2_DW.mrcs Micrographs/stack_0109_SumCorr2_DW.mrc            1     4.872653     0.046914 26454.861328 26246.376953    -81.20181     0.000000     1.000000     0.000000           10    66.727965    68.307942     0.336415     0.336415     0.579450 2.816578e+05     0.095082           33            2 
 1875.707692  3112.384615            1     2.469822   105.007452 000053@Extract/job031/Micrographs/stack_0109_SumCorr2_DW.mrcs Micrographs/stack_0109_SumCorr2_DW.mrc            1     4.872653     0.046914 26454.861328 26246.376953    -81.20181     0.000000     1.000000     0.000000           10    77.760300    20.004585     0.336415     0.336415     0.626736 2.798655e+05     0.142322            7            2 
 2559.000000  2358.200000            1     2.098684    -94.10968 000054@Extract/job031/Micrographs/stack_0109_SumCorr2_DW.mrcs Micrographs/stack_0109_SumCorr2_DW.mrc            1     4.872653     0.046914 26454.861328 26246.376953    -81.20181     0.000000     1.000000     0.000000           10   105.286028    23.339316     0.336415     0.336415     0.613086 2.798666e+05     0.110320           12            2 
 2902.584615   208.800000            1     0.993642    -65.18569 000055@Extract/job031/Micrographs/stack_0109_SumCorr2_DW.mrcs Micrographs/stack_0109_SumCorr2_DW.mrc            1     4.872653     0.046914 26454.861328 26246.376953    -81.20181     0.000000     1.000000     0.000000           10    98.261271    63.280957     0.705350     0.336415     0.600796 2.866489e+05     0.145155           22            2 
 2589.507692  1014.123077            1     1.311214    39.764146 000056@Extract/job031/Micrographs/stack_0109_SumCorr2_DW.mrcs Micrographs/stack_0109_SumCorr2_DW.mrc            1     4.872653     0.046914 26454.861328 26246.376953    -81.20181     0.000000     1.000000     0.000000           10    69.449421    63.016130     0.336415     -0.19571     0.618559 2.859212e+05     0.097466           12            1 
  404.723077   187.046154            1     1.382048    39.627751 000001@Extract/job031/Micrographs/stack_0110_SumCorr2_DW.mrcs Micrographs/stack_0110_SumCorr2_DW.mrc            1     6.452973     0.039320 23780.408203 23567.515625    -41.83093     0.000000     1.000000     0.000000           11    87.373284    18.384129     0.705350     0.336415     0.600895 2.788505e+05     0.107569           16            2 
 1756.553846   643.907692            1     2.108639   -128.27502 000002@Extract/job031/Micrographs/stack_0110_SumCorr2_DW.mrcs Micrographs/stack_0110_SumCorr2_DW.mrc            1     6.452973     0.039320 23780.408203 23567.515625    -41.83093     0.000000     1.000000     0.000000           11    68.625694    17.905923     0.705350     0.336415     0.594884 2.783359e+05     0.337555           12            1 
 1999.738462  2315.938462            1     1.535752    -53.79789 000003@Extract/job031/Micrographs/stack_0110_SumCorr2_DW.mrcs Micrographs/stack_0110_SumCorr2_DW.mrc            1     6.452973     0.039320 23780.408203 23567.515625    -41.83093     0.000000     1.000000     0.000000           11    73.798458    11.929706     0.336415     0.336415     0.600980 2.804660e+05     0.200402            8            2 
 1718.169231  2613.138462            1     1.576413    -26.65219 000004@Extract/job031/Micrographs/stack_0110_SumCorr2_DW.mrcs Micrographs/stack_0110_SumCorr2_DW.mrc            1     6.452973     0.039320 23780.408203 23567.515625    -41.83093     0.000000     1.000000     0.000000           11   103.188659    15.939787     0.336415     0.705350     0.602008 2.796813e+05     0.105609           24            1 
  240.184615  3871.446154            1     1.778721   117.027742 000005@Extract/job031/Micrographs/stack_0110_SumCorr2_DW.mrcs Micrographs/stack_0110_SumCorr2_DW.mrc            1     6.452973     0.039320 23780.408203 23567.515625    -41.83093     0.000000     1.000000     0.000000           11    67.293926    14.229550     0.336415     0.705350     0.604475 2.836407e+05     0.202760           19            2 
 1812.692308   982.615385            1     1.531102    -25.67218 000006@Extract/job031/Micrographs/stack_0110_SumCorr2_DW.mrcs Micrographs/stack_0110_SumCorr2_DW.mrc            1     6.452973     0.039320 23780.408203 23567.515625    -41.83093     0.000000     1.000000     0.000000           11   105.286028    23.339316     0.336415     0.336415     0.602309 2.778105e+05     0.193273           25            2 
 3849.815385  1402.092308            1     1.336527   -148.75175 000007@Extract/job031/Micrographs/stack_0110_SumCorr2_DW.mrcs Micrographs/stack_0110_SumCorr2_DW.mrc            1     6.452973     0.039320 23780.408203 23567.515625    -41.83093     0.000000     1.000000     0.000000           11    71.862511    83.685793     0.705350     -0.19571     0.609675 2.848309e+05     0.051338           27            1 
 3360.569231  2697.784615            1     1.788767   -178.71189 000008@Extract/job031/Micrographs/stack_0110_SumCorr2_DW.mrcs Micrographs/stack_0110_SumCorr2_DW.mrc            1     6.452973     0.039320 23780.408203 23567.515625    -41.83093     0.000000     1.000000     0.000000           11    94.389924    85.767043     0.336415     -0.19571     0.611556 2.829258e+05     0.059420           59            1 
 1647.276923  3306.307692            1     1.670099    31.245533 000009@Extract/job031/Micrographs/stack_0110_SumCorr2_DW.mrcs Micrographs/stack_0110_SumCorr2_DW.mrc            1     6.452973     0.039320 23780.408203 23567.515625    -41.83093     0.000000     1.000000     0.000000           11    68.258461    77.064954     -0.93358     -0.93358     0.586243 2.838372e+05     0.053927           46            2 
 3472.723077  3035.615385            1     1.430804   135.296838 000010@Extract/job031/Micrographs/stack_0110_SumCorr2_DW.mrcs Micrographs/stack_0110_SumCorr2_DW.mrc            1     6.452973     0.039320 23780.408203 23567.515625    -41.83093     0.000000     1.000000     0.000000           11   114.678991    77.643042     0.336415     0.705350     0.592373 2.837415e+05     0.097329           17            2 
 2492.107692   801.446154            1     1.810619    48.073353 000011@Extract/job031/Micrographs/stack_0110_SumCorr2_DW.mrcs Micrographs/stack_0110_SumCorr2_DW.mrc            1     6.452973     0.039320 23780.408203 23567.515625    -41.83093     0.000000     1.000000     0.000000           11    64.156935     5.433451     1.606415     -0.93358     0.592893 2.785509e+05     0.251938           16            1 
 3857.815385  3708.030769            1     1.787504   105.361375 000012@Extract/job031/Micrographs/stack_0110_SumCorr2_DW.mrcs Micrographs/stack_0110_SumCorr2_DW.mrc            1     6.452973     0.039320 23780.408203 23567.515625    -41.83093     0.000000     1.000000     0.000000           11    89.389944    80.425361     0.336415     0.336415     0.615327 2.882771e+05     0.167782           14            2 
  560.261538  1665.030769            1     1.236978   -168.41964 000013@Extract/job031/Micrographs/stack_0110_SumCorr2_DW.mrcs Micrographs/stack_0110_SumCorr2_DW.mrc            1     6.452973     0.039320 23780.408203 23567.515625    -41.83093     0.000000     1.000000     0.000000           11   106.963206    79.571430     0.336415     0.336415     0.600925 2.782112e+05     0.145672           26            1 
 2355.200000  1466.107692            1     1.762344    -28.97110 000014@Extract/job031/Micrographs/stack_0110_SumCorr2_DW.mrcs Micrographs/stack_0110_SumCorr2_DW.mrc            1     6.452973     0.039320 23780.408203 23567.515625    -41.83093     0.000000     1.000000     0.000000           11   113.391399    29.999379     0.336415     0.336415     0.612488 2.800814e+05     0.281115           14            2 
 2905.584615  3819.307692            1     2.227352   -168.37855 000015@Extract/job031/Micrographs/stack_0110_SumCorr2_DW.mrcs Micrographs/stack_0110_SumCorr2_DW.mrc            1     6.452973     0.039320 23780.408203 23567.515625    -41.83093     0.000000     1.000000     0.000000           11    93.554074    76.711535     0.705350     0.705350     0.603543 2.894337e+05     0.052152           28            1 
 3359.446154   719.800000            1     1.310064   -157.18982 000016@Extract/job031/Micrographs/stack_0110_SumCorr2_DW.mrcs Micrographs/stack_0110_SumCorr2_DW.mrc            1     6.452973     0.039320 23780.408203 23567.515625    -41.83093     0.000000     1.000000     0.000000           11    67.530552    75.227606     0.336415     0.336415     0.604032 2.809223e+05     0.108611           70            1 
 2431.969231  1384.338462            1     1.482204    -84.99488 000017@Extract/job031/Micrographs/stack_0110_SumCorr2_DW.mrcs Micrographs/stack_0110_SumCorr2_DW.mrc            1     6.452973     0.039320 23780.408203 23567.515625    -41.83093     0.000000     1.000000     0.000000           11   113.219362    73.972698     0.336415     0.705350     0.597777 2.799564e+05     0.082746           33            2 
  481.492308  3268.923077            1     1.078844    -46.48398 000018@Extract/job031/Micrographs/stack_0110_SumCorr2_DW.mrcs Micrographs/stack_0110_SumCorr2_DW.mrc            1     6.452973     0.039320 23780.408203 23567.515625    -41.83093     0.000000     1.000000     0.000000           11    94.884051    71.730079     0.336415     0.705350     0.600460 2.826425e+05     0.078975           24            1 
 2197.661538   892.092308            1     1.060083   178.700518 000019@Extract/job031/Micrographs/stack_0110_SumCorr2_DW.mrcs Micrographs/stack_0110_SumCorr2_DW.mrc            1     6.452973     0.039320 23780.408203 23567.515625    -41.83093     0.000000     1.000000     0.000000           11   100.816697    50.402278     0.705350     0.336415     0.618051 2.793208e+05     0.118020           26            2 
 2924.215385   222.553846            1     1.675305    26.632740 000020@Extract/job031/Micrographs/stack_0110_SumCorr2_DW.mrcs Micrographs/stack_0110_SumCorr2_DW.mrc            1     6.452973     0.039320 23780.408203 23567.515625    -41.83093     0.000000     1.000000     0.000000           11    87.179659    73.715442     0.336415     0.336415     0.606313 2.826596e+05     0.024071           55            1 
 1036.876923  3666.646154            1     2.188887   -134.63656 000021@Extract/job031/Micrographs/stack_0110_SumCorr2_DW.mrcs Micrographs/stack_0110_SumCorr2_DW.mrc            1     6.452973     0.039320 23780.408203 23567.515625    -41.83093     0.000000     1.000000     0.000000           11   108.919181    69.001225     0.705350     0.336415     0.621178 2.856625e+05     0.082576           11            1 
  697.169231   915.723077            1     1.351573    -81.16314 000022@Extract/job031/Micrographs/stack_0110_SumCorr2_DW.mrcs Micrographs/stack_0110_SumCorr2_DW.mrc            1     6.452973     0.039320 23780.408203 23567.515625    -41.83093     0.000000     1.000000     0.000000           11    89.238934    70.549287     0.336415     0.336415     0.606287 2.777796e+05     0.093340           19            2 
 1164.784615  2521.615385            1     1.552666    45.381471 000023@Extract/job031/Micrographs/stack_0110_SumCorr2_DW.mrcs Micrographs/stack_0110_SumCorr2_DW.mrc            1     6.452973     0.039320 23780.408203 23567.515625    -41.83093     0.000000     1.000000     0.000000           11    95.616658    73.594987     0.336415     0.336415     0.600664 2.805514e+05     0.124037           23            1 
 3679.523077  1952.476923            1     0.925857   129.713345 000024@Extract/job031/Micrographs/stack_0110_SumCorr2_DW.mrcs Micrographs/stack_0110_SumCorr2_DW.mrc            1     6.452973     0.039320 23780.408203 23567.515625    -41.83093     0.000000     1.000000     0.000000           11    67.439147    68.941051     0.705350     0.336415     0.610344 2.835219e+05     0.126451           21            1 
 3027.738462  3146.769231            1     1.386215   -112.17995 000025@Extract/job031/Micrographs/stack_0110_SumCorr2_DW.mrcs Micrographs/stack_0110_SumCorr2_DW.mrc            1     6.452973     0.039320 23780.408203 23567.515625    -41.83093     0.000000     1.000000     0.000000           11   114.591990    71.458352     0.336415     0.705350     0.596759 2.865811e+05     0.039889           50            1 
 2452.723077   893.092308            1     1.060592     -0.75928 000026@Extract/job031/Micrographs/stack_0110_SumCorr2_DW.mrcs Micrographs/stack_0110_SumCorr2_DW.mrc            1     6.452973     0.039320 23780.408203 23567.515625    -41.83093     0.000000     1.000000     0.000000           11    76.645078    18.536412     0.705350     0.336415     0.598494 2.796430e+05     0.057681           20            1 
 2517.615385  1269.184615            1     1.106411     -0.60369 000027@Extract/job031/Micrographs/stack_0110_SumCorr2_DW.mrcs Micrographs/stack_0110_SumCorr2_DW.mrc            1     6.452973     0.039320 23780.408203 23567.515625    -41.83093     0.000000     1.000000     0.000000           11    88.917833    28.072357     0.336415     1.237480     0.598025 2.793759e+05     0.059776           15            2 
  526.753846   688.292308            1     1.749894    57.578208 000028@Extract/job031/Micrographs/stack_0110_SumCorr2_DW.mrcs Micrographs/stack_0110_SumCorr2_DW.mrc            1     6.452973     0.039320 23780.408203 23567.515625    -41.83093     0.000000     1.000000     0.000000           11   112.507524    24.738501     0.336415     0.336415     0.609331 2.782910e+05     0.265736           25            2 
 1435.600000  1155.907692            1     2.712931     2.288947 000001@Extract/job031/Micrographs/stack_0111_SumCorr2_DW.mrcs Micrographs/stack_0111_SumCorr2_DW.mrc            1     3.914098     0.031692 23646.007812 23567.212891    27.761786     0.000000     1.000000     0.000000           12   111.486370    15.827792     0.705350     0.336415     0.594181 2.864520e+05     0.260479           12            2 
 3333.938462  1351.953846            1     2.020160   -146.60053 000002@Extract/job031/Micrographs/stack_0111_SumCorr2_DW.mrcs Micrographs/stack_0111_SumCorr2_DW.mrc            1     3.914098     0.031692 23646.007812 23567.212891    27.761786     0.000000     1.000000     0.000000           12    76.514392     9.682952     0.705350     0.336415     0.609853 2.905031e+05     0.312436           10            1 
  220.553846  1483.861538            1     1.671042   -154.67045 000003@Extract/job031/Micrographs/stack_0111_SumCorr2_DW.mrcs Micrographs/stack_0111_SumCorr2_DW.mrc            1     3.914098     0.031692 23646.007812 23567.212891    27.761786     0.000000     1.000000     0.000000           12    65.998921    18.681676     0.336415     0.336415     0.605950 2.852106e+05     0.254533           29            2 
 1780.184615  1612.892308            1     2.173020    -89.92001 000004@Extract/job031/Micrographs/stack_0111_SumCorr2_DW.mrcs Micrographs/stack_0111_SumCorr2_DW.mrc            1     3.914098     0.031692 23646.007812 23567.212891    27.761786     0.000000     1.000000     0.000000           12    69.538914    18.634348     0.336415     0.336415     0.587870 2.828007e+05     0.539556            7            1 
 3319.184615  1814.692308            1     2.758307   -162.06129 000005@Extract/job031/Micrographs/stack_0111_SumCorr2_DW.mrcs Micrographs/stack_0111_SumCorr2_DW.mrc            1     3.914098     0.031692 23646.007812 23567.212891    27.761786     0.000000     1.000000     0.000000           12   109.091320    18.079860     0.336415     0.336415     0.612137 2.898902e+05     0.282011            9            2 
 3826.184615  1931.846154            1     2.139687   -102.17045 000006@Extract/job031/Micrographs/stack_0111_SumCorr2_DW.mrcs Micrographs/stack_0111_SumCorr2_DW.mrc            1     3.914098     0.031692 23646.007812 23567.212891    27.761786     0.000000     1.000000     0.000000           12    65.998921    18.681676     0.705350     0.336415     0.615846 2.878195e+05     0.173277           29            2 
 2753.923077  2450.723077            1     2.202651   -137.62387 000007@Extract/job031/Micrographs/stack_0111_SumCorr2_DW.mrcs Micrographs/stack_0111_SumCorr2_DW.mrc            1     3.914098     0.031692 23646.007812 23567.212891    27.761786     0.000000     1.000000     0.000000           12   105.757474    12.952055     -0.19571     0.705350     0.607638 2.856122e+05     0.137925           10            1 
 3921.707692  2624.015385            1     3.010726   145.482451 000008@Extract/job031/Micrographs/stack_0111_SumCorr2_DW.mrcs Micrographs/stack_0111_SumCorr2_DW.mrc            1     3.914098     0.031692 23646.007812 23567.212891    27.761786     0.000000     1.000000     0.000000           12    63.080604     9.867193     0.336415     0.705350     0.589428 2.877954e+05     0.413922            7            1 
 1375.461538  3391.953846            1     2.745607    58.835693 000009@Extract/job031/Micrographs/stack_0111_SumCorr2_DW.mrcs Micrographs/stack_0111_SumCorr2_DW.mrc            1     3.914098     0.031692 23646.007812 23567.212891    27.761786     0.000000     1.000000     0.000000           12    97.159535     9.388499     0.336415     -0.19571     0.603133 2.831833e+05     0.107260           14            1 
 1906.215385  3757.292308            1     2.298284   107.573662 000010@Extract/job031/Micrographs/stack_0111_SumCorr2_DW.mrcs Micrographs/stack_0111_SumCorr2_DW.mrc            1     3.914098     0.031692 23646.007812 23567.212891    27.761786     0.000000     1.000000     0.000000           12    83.326648     9.585866     0.336415     0.336415     0.600964 2.788738e+05     0.727061            6            1 
  646.907692  3390.953846            1     2.531406   154.979539 000011@Extract/job031/Micrographs/stack_0111_SumCorr2_DW.mrcs Micrographs/stack_0111_SumCorr2_DW.mrc            1     3.914098     0.031692 23646.007812 23567.212891    27.761786     0.000000     1.000000     0.000000           12    68.357224    84.333159     -0.93358     0.336415     0.603470 2.854649e+05     0.161799           40            1 
 3316.184615  1088.015385            1     1.717130   -111.28628 000012@Extract/job031/Micrographs/stack_0111_SumCorr2_DW.mrcs Micrographs/stack_0111_SumCorr2_DW.mrc            1     3.914098     0.031692 23646.007812 23567.212891    27.761786     0.000000     1.000000     0.000000           12   116.831322    80.650848     0.705350     0.336415     0.625974 2.904875e+05     0.057164           60            1 
 1973.107692  1135.276923            1     2.371740     2.227151 000013@Extract/job031/Micrographs/stack_0111_SumCorr2_DW.mrcs Micrographs/stack_0111_SumCorr2_DW.mrc            1     3.914098     0.031692 23646.007812 23567.212891    27.761786     0.000000     1.000000     0.000000           12    90.171491    85.827294     0.336415     0.336415     0.599053 2.832981e+05     0.146983           15            2 
  579.892308  1499.615385            1     1.911602    -16.52429 000014@Extract/job031/Micrographs/stack_0111_SumCorr2_DW.mrcs Micrographs/stack_0111_SumCorr2_DW.mrc            1     3.914098     0.031692 23646.007812 23567.212891    27.761786     0.000000     1.000000     0.000000           12    87.359383    85.867454     0.336415     0.705350     0.598044 2.865303e+05     0.216934           11            1 
  273.692308  2037.246154            1     2.119450    -65.28388 000015@Extract/job031/Micrographs/stack_0111_SumCorr2_DW.mrcs Micrographs/stack_0111_SumCorr2_DW.mrc            1     3.914098     0.031692 23646.007812 23567.212891    27.761786     0.000000     1.000000     0.000000           12    99.354179    88.684602     0.336415     0.705350     0.609829 2.846507e+05     0.087373           14            2 
  682.292308  2540.369231            1     1.598235   -171.19988 000016@Extract/job031/Micrographs/stack_0111_SumCorr2_DW.mrcs Micrographs/stack_0111_SumCorr2_DW.mrc            1     3.914098     0.031692 23646.007812 23567.212891    27.761786     0.000000     1.000000     0.000000           12    92.896343    79.769346     0.705350     0.705350     0.588142 2.880461e+05     0.139749           11            2 
 1211.046154  2806.184615            1     2.081378    -24.09291 000017@Extract/job031/Micrographs/stack_0111_SumCorr2_DW.mrcs Micrographs/stack_0111_SumCorr2_DW.mrc            1     3.914098     0.031692 23646.007812 23567.212891    27.761786     0.000000     1.000000     0.000000           12   114.775917    84.886917     0.336415     0.705350     0.593032 2.859183e+05     0.079277           70            2 
 3104.507692  3845.938462            1     1.705789    -33.45461 000018@Extract/job031/Micrographs/stack_0111_SumCorr2_DW.mrcs Micrographs/stack_0111_SumCorr2_DW.mrc            1     3.914098     0.031692 23646.007812 23567.212891    27.761786     0.000000     1.000000     0.000000           12   111.994350    87.315994     1.237480     0.336415     0.608990 2.866822e+05     0.097688           18            2 
 3423.584615   175.292308            1     1.699625   139.113110 000019@Extract/job031/Micrographs/stack_0111_SumCorr2_DW.mrcs Micrographs/stack_0111_SumCorr2_DW.mrc            1     3.914098     0.031692 23646.007812 23567.212891    27.761786     0.000000     1.000000     0.000000           12    91.490149    79.789435     0.336415     0.705350     0.584752 2.893230e+05     0.149612           19            2 
  313.076923   169.292308            1     2.191312   -100.90934 000020@Extract/job031/Micrographs/stack_0111_SumCorr2_DW.mrcs Micrographs/stack_0111_SumCorr2_DW.mrc            1     3.914098     0.031692 23646.007812 23567.212891    27.761786     0.000000     1.000000     0.000000           12   100.709716    85.078681     0.705350     0.705350     0.608431 2.830407e+05     0.134764           10            2 
 3807.553846  1486.738462            1     1.588783     -7.16693 000021@Extract/job031/Micrographs/stack_0111_SumCorr2_DW.mrcs Micrographs/stack_0111_SumCorr2_DW.mrc            1     3.914098     0.031692 23646.007812 23567.212891    27.761786     0.000000     1.000000     0.000000           12   104.200588    83.230261     -0.19571     0.705350     0.578612 2.896147e+05     0.056447           19            2 
 3380.200000  2489.107692            1     2.829066   168.145261 000022@Extract/job031/Micrographs/stack_0111_SumCorr2_DW.mrcs Micrographs/stack_0111_SumCorr2_DW.mrc            1     3.914098     0.031692 23646.007812 23567.212891    27.761786     0.000000     1.000000     0.000000           12   103.522609    85.039274     0.336415     0.705350     0.618097 2.881946e+05     0.189639           22            1 
 2739.169231   455.861538            1     2.413379   -119.69890 000023@Extract/job031/Micrographs/stack_0111_SumCorr2_DW.mrcs Micrographs/stack_0111_SumCorr2_DW.mrc            1     3.914098     0.031692 23646.007812 23567.212891    27.761786     0.000000     1.000000     0.000000           12   111.929959    82.523682     0.336415     0.336415     0.577692 2.876388e+05     0.166922           25            2 
 1337.076923   470.615385            1     2.720484   174.665339 000024@Extract/job031/Micrographs/stack_0111_SumCorr2_DW.mrcs Micrographs/stack_0111_SumCorr2_DW.mrc            1     3.914098     0.031692 23646.007812 23567.212891    27.761786     0.000000     1.000000     0.000000           12    66.903807    80.737037     0.336415     0.336415     0.612496 2.849034e+05     0.101376           22            1 
 3131.015385   543.507692            1     2.086251    59.415145 000025@Extract/job031/Micrographs/stack_0111_SumCorr2_DW.mrcs Micrographs/stack_0111_SumCorr2_DW.mrc            1     3.914098     0.031692 23646.007812 23567.212891    27.761786     0.000000     1.000000     0.000000           12    89.459846    85.238738     0.336415     0.705350     0.598727 2.898811e+05     0.253963           23            1 
 3799.676923   231.430769            1     1.962438    -50.33413 000026@Extract/job031/Micrographs/stack_0111_SumCorr2_DW.mrcs Micrographs/stack_0111_SumCorr2_DW.mrc            1     3.914098     0.031692 23646.007812 23567.212891    27.761786     0.000000     1.000000     0.000000           12   112.737174    90.291242     0.705350     0.705350     0.619332 2.889376e+05     0.074900           21            2 
 1801.815385   593.646154            1     1.983408   106.223326 000027@Extract/job031/Micrographs/stack_0111_SumCorr2_DW.mrcs Micrographs/stack_0111_SumCorr2_DW.mrc            1     3.914098     0.031692 23646.007812 23567.212891    27.761786     0.000000     1.000000     0.000000           12    66.936000    83.150139     0.336415     0.336415     0.616242 2.828508e+05     0.238559           14            1 
 1649.276923  1009.246154            1     1.917233   -144.00906 000028@Extract/job031/Micrographs/stack_0111_SumCorr2_DW.mrcs Micrographs/stack_0111_SumCorr2_DW.mrc            1     3.914098     0.031692 23646.007812 23567.212891    27.761786     0.000000     1.000000     0.000000           12    83.712583    76.851924     0.336415     0.336415     0.614303 2.849227e+05     0.227952           17            1 
 2503.861538  3722.784615            1     1.687277    40.643989 000029@Extract/job031/Micrographs/stack_0111_SumCorr2_DW.mrcs Micrographs/stack_0111_SumCorr2_DW.mrc            1     3.914098     0.031692 23646.007812 23567.212891    27.761786     0.000000     1.000000     0.000000           12    75.333785    80.623627     0.336415     0.336415     0.584667 2.812229e+05     0.174045           12            2 
 3529.861538   371.215385            1     2.387421   126.889136 000030@Extract/job031/Micrographs/stack_0111_SumCorr2_DW.mrcs Micrographs/stack_0111_SumCorr2_DW.mrc            1     3.914098     0.031692 23646.007812 23567.212891    27.761786     0.000000     1.000000     0.000000           12    76.095652    84.828207     0.336415     0.705350     0.620861 2.895068e+05     0.089651           22            2 
 1337.076923  1313.446154            1     2.025222   171.556229 000031@Extract/job031/Micrographs/stack_0111_SumCorr2_DW.mrcs Micrographs/stack_0111_SumCorr2_DW.mrc            1     3.914098     0.031692 23646.007812 23567.212891    27.761786     0.000000     1.000000     0.000000           12    79.659517     6.691798     0.336415     0.336415     0.606305 2.888551e+05     0.414815           12            2 
 1253.430769  1433.600000            1     3.254464    -32.21530 000032@Extract/job031/Micrographs/stack_0111_SumCorr2_DW.mrcs Micrographs/stack_0111_SumCorr2_DW.mrc            1     3.914098     0.031692 23646.007812 23567.212891    27.761786     0.000000     1.000000     0.000000           12    69.992238     6.828991     0.336415     0.336415     0.607699 2.890943e+05     0.580912            7            1 
 1616.769231  2329.569231            1     2.232173   -158.27704 000033@Extract/job031/Micrographs/stack_0111_SumCorr2_DW.mrcs Micrographs/stack_0111_SumCorr2_DW.mrc            1     3.914098     0.031692 23646.007812 23567.212891    27.761786     0.000000     1.000000     0.000000           12    82.633601     8.859566     0.336415     0.336415     0.607905 2.858979e+05     0.364184            8            1 
 1045.630769  3381.200000            1     3.105199    -68.94764 000034@Extract/job031/Micrographs/stack_0111_SumCorr2_DW.mrcs Micrographs/stack_0111_SumCorr2_DW.mrc            1     3.914098     0.031692 23646.007812 23567.212891    27.761786     0.000000     1.000000     0.000000           12   111.283907     9.196498     0.336415     0.336415     0.617046 2.854856e+05     0.236108           12            1 
 3220.661538  3435.338462            1     3.720686    -64.20391 000035@Extract/job031/Micrographs/stack_0111_SumCorr2_DW.mrcs Micrographs/stack_0111_SumCorr2_DW.mrc            1     3.914098     0.031692 23646.007812 23567.212891    27.761786     0.000000     1.000000     0.000000           12   106.505898     7.787392     0.336415     0.705350     0.620682 2.900149e+05     0.181902            8            1 
 1288.938462  2659.400000            1     2.352523    59.378737 000036@Extract/job031/Micrographs/stack_0111_SumCorr2_DW.mrcs Micrographs/stack_0111_SumCorr2_DW.mrc            1     3.914098     0.031692 23646.007812 23567.212891    27.761786     0.000000     1.000000     0.000000           12   110.472864    78.916685     0.336415     0.336415     0.626640 2.895873e+05     0.136528           29            2 
 2687.030769  3403.830769            1     2.431015    -53.98634 000037@Extract/job031/Micrographs/stack_0111_SumCorr2_DW.mrcs Micrographs/stack_0111_SumCorr2_DW.mrc            1     3.914098     0.031692 23646.007812 23567.212891    27.761786     0.000000     1.000000     0.000000           12    94.190666    72.367216     0.705350     0.705350     0.637658 2.863269e+05     0.036226           20            2 
 2171.030769   764.061538            1     1.906212   133.477673 000038@Extract/job031/Micrographs/stack_0111_SumCorr2_DW.mrcs Micrographs/stack_0111_SumCorr2_DW.mrc            1     3.914098     0.031692 23646.007812 23567.212891    27.761786     0.000000     1.000000     0.000000           12    99.928652    79.669413     0.705350     0.336415     0.613601 2.885886e+05     0.118701           23            1 
 2143.523077  3073.876923            1     1.067519   -128.09160 000039@Extract/job031/Micrographs/stack_0111_SumCorr2_DW.mrcs Micrographs/stack_0111_SumCorr2_DW.mrc            1     3.914098     0.031692 23646.007812 23567.212891    27.761786     0.000000     1.000000     0.000000           12    75.263498    75.740667     0.705350     0.336415     0.613248 2.807409e+05     0.152793           23            2 
 3679.523077  1567.507692            1     3.465969    90.427357 000040@Extract/job031/Micrographs/stack_0111_SumCorr2_DW.mrcs Micrographs/stack_0111_SumCorr2_DW.mrc            1     3.914098     0.031692 23646.007812 23567.212891    27.761786     0.000000     1.000000     0.000000           12   111.283907     9.196498     -1.46571     1.237480     0.613401 2.906032e+05     0.080714           26            1 
  214.676923  2623.015385            1     1.398359   -105.58204 000041@Extract/job031/Micrographs/stack_0111_SumCorr2_DW.mrcs Micrographs/stack_0111_SumCorr2_DW.mrc            1     3.914098     0.031692 23646.007812 23567.212891    27.761786     0.000000     1.000000     0.000000           12    73.803468    72.027892     -0.19571     0.336415     0.602516 2.854253e+05     0.119122           12            2 
 1503.492308   823.076923            1     1.995912    90.355606 000042@Extract/job031/Micrographs/stack_0111_SumCorr2_DW.mrcs Micrographs/stack_0111_SumCorr2_DW.mrc            1     3.914098     0.031692 23646.007812 23567.212891    27.761786     0.000000     1.000000     0.000000           12    74.515073    72.645382     0.336415     0.705350     0.612112 2.842652e+05     0.090358           40            2 
 3307.307692  2836.692308            1     1.421071   131.610889 000043@Extract/job031/Micrographs/stack_0111_SumCorr2_DW.mrcs Micrographs/stack_0111_SumCorr2_DW.mrc            1     3.914098     0.031692 23646.007812 23567.212891    27.761786     0.000000     1.000000     0.000000           12   101.975877    75.362592     0.705350     -0.19571     0.621212 2.890421e+05     0.061343           32            1 
 2155.400000  3244.292308            1     0.988709    75.463216 000044@Extract/job031/Micrographs/stack_0111_SumCorr2_DW.mrcs Micrographs/stack_0111_SumCorr2_DW.mrc            1     3.914098     0.031692 23646.007812 23567.212891    27.761786     0.000000     1.000000     0.000000           12    93.300061    61.330373     -0.93358     0.336415     0.612749 2.775853e+05     0.087544           98            1 
  363.338462   414.476923            1     1.108940   166.468194 000045@Extract/job031/Micrographs/stack_0111_SumCorr2_DW.mrcs Micrographs/stack_0111_SumCorr2_DW.mrc            1     3.914098     0.031692 23646.007812 23567.212891    27.761786     0.000000     1.000000     0.000000           12    83.320871    54.417383     0.336415     0.705350     0.591110 2.841396e+05     0.205935           10            1 
 3501.230769   886.092308            1     1.548939    13.407974 000046@Extract/job031/Micrographs/stack_0111_SumCorr2_DW.mrcs Micrographs/stack_0111_SumCorr2_DW.mrc            1     3.914098     0.031692 23646.007812 23567.212891    27.761786     0.000000     1.000000     0.000000           12   117.478536    76.383491     0.336415     0.336415     0.611396 2.904146e+05     0.115984           32            2 
 3809.553846  2773.676923            1     2.087709    53.775018 000047@Extract/job031/Micrographs/stack_0111_SumCorr2_DW.mrcs Micrographs/stack_0111_SumCorr2_DW.mrc            1     3.914098     0.031692 23646.007812 23567.212891    27.761786     0.000000     1.000000     0.000000           12    71.725068    73.931493     0.705350     0.705350     0.601284 2.891713e+05     0.118736           35            1 
 2323.692308  3600.753846            1     1.276362    94.119809 000048@Extract/job031/Micrographs/stack_0111_SumCorr2_DW.mrcs Micrographs/stack_0111_SumCorr2_DW.mrc            1     3.914098     0.031692 23646.007812 23567.212891    27.761786     0.000000     1.000000     0.000000           12    92.860131    77.333898     0.336415     0.336415     0.582657 2.806407e+05     0.145526           31            2 
  754.184615   931.476923            1     1.396172   -108.40887 000049@Extract/job031/Micrographs/stack_0111_SumCorr2_DW.mrcs Micrographs/stack_0111_SumCorr2_DW.mrc            1     3.914098     0.031692 23646.007812 23567.212891    27.761786     0.000000     1.000000     0.000000           12   113.145506    68.944666     -0.19571     0.336415     0.611457 2.851485e+05     0.107452           23            1 
 1750.676923  1299.692308            1     1.251848    -55.86944 000050@Extract/job031/Micrographs/stack_0111_SumCorr2_DW.mrcs Micrographs/stack_0111_SumCorr2_DW.mrc            1     3.914098     0.031692 23646.007812 23567.212891    27.761786     0.000000     1.000000     0.000000           12    83.656154    73.142576     0.336415     0.336415     0.592560 2.844805e+05     0.106043           23            2 
 1989.984615  2964.723077            1     1.667821    -39.89038 000051@Extract/job031/Micrographs/stack_0111_SumCorr2_DW.mrcs Micrographs/stack_0111_SumCorr2_DW.mrc            1     3.914098     0.031692 23646.007812 23567.212891    27.761786     0.000000     1.000000     0.000000           12   109.832211    24.773962     -0.93358     0.705350     0.606344 2.811287e+05     0.143770           24            1 
 2682.153846  1206.169231            1     2.684271   -155.30003 000052@Extract/job031/Micrographs/stack_0111_SumCorr2_DW.mrcs Micrographs/stack_0111_SumCorr2_DW.mrc            1     3.914098     0.031692 23646.007812 23567.212891    27.761786     0.000000     1.000000     0.000000           12    74.656611    82.444472     0.336415     1.237480     0.595229 2.913371e+05     0.069115           20            2 
 1439.476923  1356.830769            1     1.862995    48.195240 000053@Extract/job031/Micrographs/stack_0111_SumCorr2_DW.mrcs Micrographs/stack_0111_SumCorr2_DW.mrc            1     3.914098     0.031692 23646.007812 23567.212891    27.761786     0.000000     1.000000     0.000000           12    87.179659    73.715442     0.705350     0.336415     0.626768 2.881252e+05     0.155680           16            1 
 3878.446154  2257.800000            1     2.166828     1.845484 000054@Extract/job031/Micrographs/stack_0111_SumCorr2_DW.mrcs Micrographs/stack_0111_SumCorr2_DW.mrc            1     3.914098     0.031692 23646.007812 23567.212891    27.761786     0.000000     1.000000     0.000000           12    97.505847    20.466726     1.975350     -0.93358     0.589821 2.870696e+05     0.181131           15            2 
  557.261538   874.338462            1     1.734408    -75.19597 000055@Extract/job031/Micrographs/stack_0111_SumCorr2_DW.mrcs Micrographs/stack_0111_SumCorr2_DW.mrc            1     3.914098     0.031692 23646.007812 23567.212891    27.761786     0.000000     1.000000     0.000000           12    90.805641    15.375491     0.336415     0.705350     0.619522 2.824189e+05     0.175983           17            2 
  255.938462  1145.153846            1     1.279766    36.899226 000056@Extract/job031/Micrographs/stack_0111_SumCorr2_DW.mrcs Micrographs/stack_0111_SumCorr2_DW.mrc            1     3.914098     0.031692 23646.007812 23567.212891    27.761786     0.000000     1.000000     0.000000           12    66.016803    67.671855     0.705350     0.336415     0.614231 2.826210e+05     0.149910            8            1 
 3225.661538  1410.969231            1     1.899757   -111.11507 000057@Extract/job031/Micrographs/stack_0111_SumCorr2_DW.mrcs Micrographs/stack_0111_SumCorr2_DW.mrc            1     3.914098     0.031692 23646.007812 23567.212891    27.761786     0.000000     1.000000     0.000000           12    80.969531    25.929568     0.336415     0.336415     0.614415 2.904794e+05     0.134686           13            2 
 1020.000000  3215.784615            1     1.180793   -115.91619 000058@Extract/job031/Micrographs/stack_0111_SumCorr2_DW.mrcs Micrographs/stack_0111_SumCorr2_DW.mrc            1     3.914098     0.031692 23646.007812 23567.212891    27.761786     0.000000     1.000000     0.000000           12    88.917833    28.072357     0.336415     0.336415     0.615667 2.870275e+05     0.231495           26            2 
 3059.246154   358.338462            1     1.882502    -44.54358 000001@Extract/job031/Micrographs/stack_0112_SumCorr2_DW.mrcs Micrographs/stack_0112_SumCorr2_DW.mrc            1     5.509846     0.034805 22446.837891 22285.289062    64.726219     0.000000     1.000000     0.000000           13   101.221784    12.277387     -0.19571     0.336415     0.597701 2.862951e+05     0.182654            9            1 
  467.738462   793.692308            1     1.886745     4.107712 000002@Extract/job031/Micrographs/stack_0112_SumCorr2_DW.mrcs Micrographs/stack_0112_SumCorr2_DW.mrc            1     5.509846     0.034805 22446.837891 22285.289062    64.726219     0.000000     1.000000     0.000000           13    87.187901    17.645929     0.705350     0.705350     0.609230 2.875775e+05     0.139306           15            1 
 3254.169231  1280.061538            1     2.251471   -144.93686 000003@Extract/job031/Micrographs/stack_0112_SumCorr2_DW.mrcs Micrographs/stack_0112_SumCorr2_DW.mrc            1     5.509846     0.034805 22446.837891 22285.289062    64.726219     0.000000     1.000000     0.000000           13   106.594305    12.203727     0.705350     0.336415     0.584361 2.860405e+05     0.313235           13            2 
 3517.107692  2058.876923            1     2.439987    -48.52685 000004@Extract/job031/Micrographs/stack_0112_SumCorr2_DW.mrcs Micrographs/stack_0112_SumCorr2_DW.mrc            1     5.509846     0.034805 22446.837891 22285.289062    64.726219     0.000000     1.000000     0.000000           13    72.317568    17.855689     0.705350     0.336415     0.606548 2.855134e+05     0.198059           19            2 
 1882.584615  2603.261538            1     1.997748   102.788203 000005@Extract/job031/Micrographs/stack_0112_SumCorr2_DW.mrcs Micrographs/stack_0112_SumCorr2_DW.mrc            1     5.509846     0.034805 22446.837891 22285.289062    64.726219     0.000000     1.000000     0.000000           13   102.452804    23.378464     0.336415     0.336415     0.565763 2.829229e+05     0.264191           11            2 
 1896.338462  2953.846154            1     2.044731    -87.16802 000006@Extract/job031/Micrographs/stack_0112_SumCorr2_DW.mrcs Micrographs/stack_0112_SumCorr2_DW.mrc            1     5.509846     0.034805 22446.837891 22285.289062    64.726219     0.000000     1.000000     0.000000           13   105.011129    13.699620     -0.93358     0.336415     0.599047 2.814817e+05     0.278254            9            2 
  304.323077  2999.107692            1     2.011000    35.595484 000007@Extract/job031/Micrographs/stack_0112_SumCorr2_DW.mrcs Micrographs/stack_0112_SumCorr2_DW.mrc            1     5.509846     0.034805 22446.837891 22285.289062    64.726219     0.000000     1.000000     0.000000           13    97.505847    20.466726     0.336415     0.336415     0.590097 2.829459e+05     0.313573           24            2 
 1132.276923  3104.507692            1     2.438831    -47.72920 000008@Extract/job031/Micrographs/stack_0112_SumCorr2_DW.mrcs Micrographs/stack_0112_SumCorr2_DW.mrc            1     5.509846     0.034805 22446.837891 22285.289062    64.726219     0.000000     1.000000     0.000000           13    90.414017    10.956879     0.705350     0.705350     0.589022 2.853849e+05     0.094918           12            2 
 3204.907692   709.923077            1     1.885697    24.765708 000009@Extract/job031/Micrographs/stack_0112_SumCorr2_DW.mrcs Micrographs/stack_0112_SumCorr2_DW.mrc            1     5.509846     0.034805 22446.837891 22285.289062    64.726219     0.000000     1.000000     0.000000           13   112.507524    24.738501     0.336415     0.336415     0.604825 2.860511e+05     0.080533           15            1 
  358.461538  2472.353846            1     1.562202   163.555370 000010@Extract/job031/Micrographs/stack_0112_SumCorr2_DW.mrcs Micrographs/stack_0112_SumCorr2_DW.mrc            1     5.509846     0.034805 22446.837891 22285.289062    64.726219     0.000000     1.000000     0.000000           13    60.795198     9.161433     -0.93358     0.336415     0.591937 2.855303e+05     0.194275           22            2 
 3941.461538  1490.738462            1     2.717913   151.266394 000011@Extract/job031/Micrographs/stack_0112_SumCorr2_DW.mrcs Micrographs/stack_0112_SumCorr2_DW.mrc            1     5.509846     0.034805 22446.837891 22285.289062    64.726219     0.000000     1.000000     0.000000           13   106.285327    81.395301     0.705350     0.336415     0.604958 2.858949e+05     0.047898           26            1 
 2994.230769  1897.338462            1     1.944090    39.735846 000012@Extract/job031/Micrographs/stack_0112_SumCorr2_DW.mrcs Micrographs/stack_0112_SumCorr2_DW.mrc            1     5.509846     0.034805 22446.837891 22285.289062    64.726219     0.000000     1.000000     0.000000           13    96.403285    79.112288     0.336415     0.336415     0.620335 2.871991e+05     0.114527           34            2 
 2378.830769  1175.661538            1     1.816400   123.174802 000013@Extract/job031/Micrographs/stack_0112_SumCorr2_DW.mrcs Micrographs/stack_0112_SumCorr2_DW.mrc            1     5.509846     0.034805 22446.837891 22285.289062    64.726219     0.000000     1.000000     0.000000           13   105.447544    72.208691     0.336415     0.705350     0.614303 2.876794e+05     0.068095           38            2 
 3654.892308  1478.861538            1     2.168657    -75.56354 000014@Extract/job031/Micrographs/stack_0112_SumCorr2_DW.mrcs Micrographs/stack_0112_SumCorr2_DW.mrc            1     5.509846     0.034805 22446.837891 22285.289062    64.726219     0.000000     1.000000     0.000000           13    88.623347    76.167976     0.336415     0.336415     0.626715 2.864431e+05     0.128311           23            2 
 3498.353846  2561.000000            1     2.204347   101.592196 000015@Extract/job031/Micrographs/stack_0112_SumCorr2_DW.mrcs Micrographs/stack_0112_SumCorr2_DW.mrc            1     5.509846     0.034805 22446.837891 22285.289062    64.726219     0.000000     1.000000     0.000000           13    78.855754    81.179540     0.336415     0.336415     0.600314 2.859509e+05     0.090148           40            1 
 3144.892308  1017.123077            1     1.741046    40.661858 000016@Extract/job031/Micrographs/stack_0112_SumCorr2_DW.mrcs Micrographs/stack_0112_SumCorr2_DW.mrc            1     5.509846     0.034805 22446.837891 22285.289062    64.726219     0.000000     1.000000     0.000000           13    80.955288    80.545237     0.705350     0.705350     0.609401 2.879230e+05     0.071278           86            2 
 2362.076923  2087.384615            1     1.716171   107.237620 000017@Extract/job031/Micrographs/stack_0112_SumCorr2_DW.mrcs Micrographs/stack_0112_SumCorr2_DW.mrc            1     5.509846     0.034805 22446.837891 22285.289062    64.726219     0.000000     1.000000     0.000000           13    92.896343    79.769346     0.336415     0.705350     0.605601 2.845016e+05     0.104773           20            2 
 3443.215385  2262.676923            1     2.550244    -19.39366 000018@Extract/job031/Micrographs/stack_0112_SumCorr2_DW.mrcs Micrographs/stack_0112_SumCorr2_DW.mrc            1     5.509846     0.034805 22446.837891 22285.289062    64.726219     0.000000     1.000000     0.000000           13    69.083940    86.121320     0.336415     0.336415     0.620083 2.860240e+05     0.162576           23            1 
 2575.753846  1863.953846            1     1.751707    -12.19377 000019@Extract/job031/Micrographs/stack_0112_SumCorr2_DW.mrcs Micrographs/stack_0112_SumCorr2_DW.mrc            1     5.509846     0.034805 22446.837891 22285.289062    64.726219     0.000000     1.000000     0.000000           13    79.659517     6.691798     0.705350     0.336415     0.595797 2.847525e+05     0.338132            7            1 
  196.923077  1850.076923            1     1.773224   -163.75719 000020@Extract/job031/Micrographs/stack_0112_SumCorr2_DW.mrcs Micrographs/stack_0112_SumCorr2_DW.mrc            1     5.509846     0.034805 22446.837891 22285.289062    64.726219     0.000000     1.000000     0.000000           13    74.307349    27.525634     0.705350     0.705350     0.623297 2.857799e+05     0.209804           34            2 
 2091.261538  2302.061538            1     2.173692   170.341905 000021@Extract/job031/Micrographs/stack_0112_SumCorr2_DW.mrcs Micrographs/stack_0112_SumCorr2_DW.mrc            1     5.509846     0.034805 22446.837891 22285.289062    64.726219     0.000000     1.000000     0.000000           13    98.155699     7.901859     0.336415     1.975350     0.615982 2.831215e+05     0.358211            7            1 
  210.800000  3499.353846            1     1.417422    66.854138 000022@Extract/job031/Micrographs/stack_0112_SumCorr2_DW.mrcs Micrographs/stack_0112_SumCorr2_DW.mrc            1     5.509846     0.034805 22446.837891 22285.289062    64.726219     0.000000     1.000000     0.000000           13   113.353129    83.706520     0.336415     0.336415     0.591054 2.843487e+05     0.070872           22            1 
 2652.523077  1344.076923            1     1.982161   146.593493 000023@Extract/job031/Micrographs/stack_0112_SumCorr2_DW.mrcs Micrographs/stack_0112_SumCorr2_DW.mrc            1     5.509846     0.034805 22446.837891 22285.289062    64.726219     0.000000     1.000000     0.000000           13   104.826309    77.775932     0.705350     0.336415     0.602963 2.872683e+05     0.108229           26            2 
 3788.800000  1656.153846            1     1.405836     -7.14851 000024@Extract/job031/Micrographs/stack_0112_SumCorr2_DW.mrcs Micrographs/stack_0112_SumCorr2_DW.mrc            1     5.509846     0.034805 22446.837891 22285.289062    64.726219     0.000000     1.000000     0.000000           13    77.379831    76.326986     -0.93358     1.975350     0.600006 2.852091e+05     0.114019           16            1 
 2272.430769   433.230769            1     1.018238    -20.26334 000025@Extract/job031/Micrographs/stack_0112_SumCorr2_DW.mrcs Micrographs/stack_0112_SumCorr2_DW.mrc            1     5.509846     0.034805 22446.837891 22285.289062    64.726219     0.000000     1.000000     0.000000           13    73.072513    70.142125     0.336415     0.336415     0.625860 2.890243e+05     0.184261           20            2 
 3181.276923  1109.646154            1     2.162459    47.630357 000026@Extract/job031/Micrographs/stack_0112_SumCorr2_DW.mrcs Micrographs/stack_0112_SumCorr2_DW.mrc            1     5.509846     0.034805 22446.837891 22285.289062    64.726219     0.000000     1.000000     0.000000           13   112.969389     8.438895     0.705350     0.336415     0.618894 2.880985e+05     0.244669           11            2 
  780.815385   465.861538            1     1.247063    -70.11727 000027@Extract/job031/Micrographs/stack_0112_SumCorr2_DW.mrcs Micrographs/stack_0112_SumCorr2_DW.mrc            1     5.509846     0.034805 22446.837891 22285.289062    64.726219     0.000000     1.000000     0.000000           13    67.726280    28.368026     0.336415     0.336415     0.585997 2.854835e+05     0.316696           12            1 
 1983.984615   814.323077            1     1.325485   -108.42465 000028@Extract/job031/Micrographs/stack_0112_SumCorr2_DW.mrcs Micrographs/stack_0112_SumCorr2_DW.mrc            1     5.509846     0.034805 22446.837891 22285.289062    64.726219     0.000000     1.000000     0.000000           13   111.811123    73.991368     0.705350     0.705350     0.610249 2.855625e+05     0.057896           37            2 
 3595.753846  1291.815385            1     1.622578   135.386108 000029@Extract/job031/Micrographs/stack_0112_SumCorr2_DW.mrcs Micrographs/stack_0112_SumCorr2_DW.mrc            1     5.509846     0.034805 22446.837891 22285.289062    64.726219     0.000000     1.000000     0.000000           13    87.872861    73.082539     0.336415     0.705350     0.626315 2.871418e+05     0.083647           21            2 
 2087.384615  3425.461538            1     1.827052   137.247916 000030@Extract/job031/Micrographs/stack_0112_SumCorr2_DW.mrcs Micrographs/stack_0112_SumCorr2_DW.mrc            1     5.509846     0.034805 22446.837891 22285.289062    64.726219     0.000000     1.000000     0.000000           13    87.217490    76.188045     0.336415     0.336415     0.591241 2.812276e+05     0.097497           15            2 
 1566.507692  2059.753846            1     1.465688    -59.68610 000031@Extract/job031/Micrographs/stack_0112_SumCorr2_DW.mrcs Micrographs/stack_0112_SumCorr2_DW.mrc            1     5.509846     0.034805 22446.837891 22285.289062    64.726219     0.000000     1.000000     0.000000           13    68.952037    76.441774     0.336415     0.336415     0.590509 2.818413e+05     0.077929            7            1 
  563.138462   239.184615            1     1.023408   113.756166 000032@Extract/job031/Micrographs/stack_0112_SumCorr2_DW.mrcs Micrographs/stack_0112_SumCorr2_DW.mrc            1     5.509846     0.034805 22446.837891 22285.289062    64.726219     0.000000     1.000000     0.000000           13   115.287297    70.819794     0.336415     0.336415     0.603568 2.864925e+05     0.283693           19            2 
 1037.753846   406.600000            1     1.280698    46.310347 000033@Extract/job031/Micrographs/stack_0112_SumCorr2_DW.mrcs Micrographs/stack_0112_SumCorr2_DW.mrc            1     5.509846     0.034805 22446.837891 22285.289062    64.726219     0.000000     1.000000     0.000000           13    99.143126    74.165981     0.336415     1.074285     0.607652 2.841570e+05     0.078008           43            2 
 2956.846154  1674.907692            1     1.901219   178.475460 000034@Extract/job031/Micrographs/stack_0112_SumCorr2_DW.mrcs Micrographs/stack_0112_SumCorr2_DW.mrc            1     5.509846     0.034805 22446.837891 22285.289062    64.726219     0.000000     1.000000     0.000000           13    84.513051    83.509675     0.336415     0.705350     0.605355 2.863835e+05     0.130132           29            2 
 2353.200000  1037.753846            1     1.746689   -154.34276 000035@Extract/job031/Micrographs/stack_0112_SumCorr2_DW.mrcs Micrographs/stack_0112_SumCorr2_DW.mrc            1     5.509846     0.034805 22446.837891 22285.289062    64.726219     0.000000     1.000000     0.000000           13    73.840712    74.523733     0.336415     0.336415     0.601099 2.869525e+05     0.116186           21            1 
 1211.046154  2461.600000            1     1.593429    -93.37764 000036@Extract/job031/Micrographs/stack_0112_SumCorr2_DW.mrcs Micrographs/stack_0112_SumCorr2_DW.mrc            1     5.509846     0.034805 22446.837891 22285.289062    64.726219     0.000000     1.000000     0.000000           13    82.269956    74.406249     0.336415     0.336415     0.614184 2.845863e+05     0.126797           34            1 
  840.830769  2462.600000            1     1.696830   -140.12773 000037@Extract/job031/Micrographs/stack_0112_SumCorr2_DW.mrcs Micrographs/stack_0112_SumCorr2_DW.mrc            1     5.509846     0.034805 22446.837891 22285.289062    64.726219     0.000000     1.000000     0.000000           13    80.649286    25.184358     0.336415     0.705350     0.596859 2.845814e+05     0.100831           18            1 
  375.092308  3701.276923            1     1.418947    -84.82203 000038@Extract/job031/Micrographs/stack_0112_SumCorr2_DW.mrcs Micrographs/stack_0112_SumCorr2_DW.mrc            1     5.509846     0.034805 22446.837891 22285.289062    64.726219     0.000000     1.000000     0.000000           13    78.452909    56.661601     0.705350     0.336415     0.598051 2.842411e+05     0.159622           22            2 
 2639.769231   309.200000            1     2.246601    14.991899 000039@Extract/job031/Micrographs/stack_0112_SumCorr2_DW.mrcs Micrographs/stack_0112_SumCorr2_DW.mrc            1     5.509846     0.034805 22446.837891 22285.289062    64.726219     0.000000     1.000000     0.000000           13   111.928282    18.783720     0.336415     0.336415     0.596016 2.870553e+05     0.160116           10            1 
 2454.600000   197.923077            1     3.863378    -87.95192 000001@Extract/job031/Micrographs/stack_0113_SumCorr2_DW.mrcs Micrographs/stack_0113_SumCorr2_DW.mrc            1     5.595937     0.023585 23675.712891 23554.111328    42.519005     0.000000     1.000000     0.000000           14   105.447136    18.129189     0.336415     -0.19571     0.600688 2.869103e+05     0.340045           13            1 
 1269.184615   257.938462            1     3.020896    -36.03411 000002@Extract/job031/Micrographs/stack_0113_SumCorr2_DW.mrcs Micrographs/stack_0113_SumCorr2_DW.mrc            1     5.595937     0.023585 23675.712891 23554.111328    42.519005     0.000000     1.000000     0.000000           14    71.584576    23.814242     0.336415     0.705350     0.586987 2.890499e+05     0.328091            8            1 
 2982.353846   311.200000            1     2.844027    -81.57618 000003@Extract/job031/Micrographs/stack_0113_SumCorr2_DW.mrcs Micrographs/stack_0113_SumCorr2_DW.mrc            1     5.595937     0.023585 23675.712891 23554.111328    42.519005     0.000000     1.000000     0.000000           14    91.063096    20.558372     0.705350     0.336415     0.594542 2.874827e+05     0.432765           13            1 
 1888.461538   459.861538            1     3.385689     -4.50928 000004@Extract/job031/Micrographs/stack_0113_SumCorr2_DW.mrcs Micrographs/stack_0113_SumCorr2_DW.mrc            1     5.595937     0.023585 23675.712891 23554.111328    42.519005     0.000000     1.000000     0.000000           14    76.645078    18.536412     0.336415     0.336415     0.600078 2.884332e+05     0.198827            4            2 
 2670.276923   502.123077            1     4.532269    -43.76693 000005@Extract/job031/Micrographs/stack_0113_SumCorr2_DW.mrcs Micrographs/stack_0113_SumCorr2_DW.mrc            1     5.595937     0.023585 23675.712891 23554.111328    42.519005     0.000000     1.000000     0.000000           14    85.655315    13.235367     0.336415     0.336415     0.645746 2.916569e+05     0.330878            7            2 
 3774.046154   538.630769            1     3.767137    -21.28921 000006@Extract/job031/Micrographs/stack_0113_SumCorr2_DW.mrcs Micrographs/stack_0113_SumCorr2_DW.mrc            1     5.595937     0.023585 23675.712891 23554.111328    42.519005     0.000000     1.000000     0.000000           14    76.019458    17.804358     0.705350     0.336415     0.602854 2.883052e+05     0.500114            7            2 
  354.461538   763.184615            1     3.300973    -53.14013 000007@Extract/job031/Micrographs/stack_0113_SumCorr2_DW.mrcs Micrographs/stack_0113_SumCorr2_DW.mrc            1     5.595937     0.023585 23675.712891 23554.111328    42.519005     0.000000     1.000000     0.000000           14    95.652543    13.092652     0.336415     0.336415     0.579258 2.868681e+05     0.162159            6            1 
 2073.630769   799.446154            1     3.189791    45.596129 000008@Extract/job031/Micrographs/stack_0113_SumCorr2_DW.mrcs Micrographs/stack_0113_SumCorr2_DW.mrc            1     5.595937     0.023585 23675.712891 23554.111328    42.519005     0.000000     1.000000     0.000000           14    94.949206    16.055395     1.606415     -0.93358     0.628329 2.910478e+05     0.231283           20            1 
 1976.230769   896.969231            1     2.546508    49.830287 000009@Extract/job031/Micrographs/stack_0113_SumCorr2_DW.mrcs Micrographs/stack_0113_SumCorr2_DW.mrc            1     5.595937     0.023585 23675.712891 23554.111328    42.519005     0.000000     1.000000     0.000000           14    84.096006    19.172512     0.336415     0.336415     0.562524 2.895473e+05     0.334908           13            1 
 1070.384615   916.723077            1     2.901488    11.929865 000010@Extract/job031/Micrographs/stack_0113_SumCorr2_DW.mrcs Micrographs/stack_0113_SumCorr2_DW.mrc            1     5.595937     0.023585 23675.712891 23554.111328    42.519005     0.000000     1.000000     0.000000           14   112.967903    20.999236     0.705350     0.705350     0.607688 2.904399e+05     0.167189            8            1 
 3871.569231   963.984615            1     3.814789     0.663369 000011@Extract/job031/Micrographs/stack_0113_SumCorr2_DW.mrcs Micrographs/stack_0113_SumCorr2_DW.mrc            1     5.595937     0.023585 23675.712891 23554.111328    42.519005     0.000000     1.000000     0.000000           14   103.736876    15.193313     0.336415     0.336415     0.607518 2.907527e+05     0.281845            8            1 
 1531.000000   985.615385            1     3.170699    -37.48052 000012@Extract/job031/Micrographs/stack_0113_SumCorr2_DW.mrcs Micrographs/stack_0113_SumCorr2_DW.mrc            1     5.595937     0.023585 23675.712891 23554.111328    42.519005     0.000000     1.000000     0.000000           14   105.011129    13.699620     0.336415     0.336415     0.592468 2.907974e+05     0.560952            7            1 
 1429.600000  1098.892308            1     3.058931   -156.61655 000013@Extract/job031/Micrographs/stack_0113_SumCorr2_DW.mrcs Micrographs/stack_0113_SumCorr2_DW.mrc            1     5.595937     0.023585 23675.712891 23554.111328    42.519005     0.000000     1.000000     0.000000           14    95.264724    14.573543     0.336415     0.336415     0.585182 2.919746e+05     0.297790            7            1 
 2233.046154   999.492308            1     3.174708    -98.32615 000014@Extract/job031/Micrographs/stack_0113_SumCorr2_DW.mrcs Micrographs/stack_0113_SumCorr2_DW.mrc            1     5.595937     0.023585 23675.712891 23554.111328    42.519005     0.000000     1.000000     0.000000           14    85.976455    13.968244     0.705350     0.705350     0.604132 2.894791e+05     0.250548            6            1 
 2796.307692  1103.769231            1     2.786480    -58.71921 000015@Extract/job031/Micrographs/stack_0113_SumCorr2_DW.mrcs Micrographs/stack_0113_SumCorr2_DW.mrc            1     5.595937     0.023585 23675.712891 23554.111328    42.519005     0.000000     1.000000     0.000000           14    66.558383    16.454124     0.336415     0.336415     0.602622 2.899044e+05     0.326194            5            2 
 2556.000000  1157.907692            1     3.036829    -88.69062 000016@Extract/job031/Micrographs/stack_0113_SumCorr2_DW.mrcs Micrographs/stack_0113_SumCorr2_DW.mrc            1     5.595937     0.023585 23675.712891 23554.111328    42.519005     0.000000     1.000000     0.000000           14    74.836350    12.651845     0.336415     0.705350     0.604977 2.904890e+05     0.382079            7            2 
 3356.569231  1210.169231            1     3.247644    -25.83605 000017@Extract/job031/Micrographs/stack_0113_SumCorr2_DW.mrcs Micrographs/stack_0113_SumCorr2_DW.mrc            1     5.595937     0.023585 23675.712891 23554.111328    42.519005     0.000000     1.000000     0.000000           14   111.486370    15.827792     0.336415     0.336415     0.608663 2.901391e+05     0.502874            8            1 
 3817.430769  1245.553846            1     3.823168    -43.68686 000018@Extract/job031/Micrographs/stack_0113_SumCorr2_DW.mrcs Micrographs/stack_0113_SumCorr2_DW.mrc            1     5.595937     0.023585 23675.712891 23554.111328    42.519005     0.000000     1.000000     0.000000           14   106.594305    12.203727     0.336415     0.705350     0.609084 2.920269e+05     0.736504            3            1 
 2290.184615  1250.430769            1     3.489528    -43.90658 000019@Extract/job031/Micrographs/stack_0113_SumCorr2_DW.mrcs Micrographs/stack_0113_SumCorr2_DW.mrc            1     5.595937     0.023585 23675.712891 23554.111328    42.519005     0.000000     1.000000     0.000000           14    87.544781    19.123243     0.705350     -0.19571     0.607474 2.908171e+05     0.176332            8            2 
  480.492308  1367.707692            1     3.193332   -103.16036 000020@Extract/job031/Micrographs/stack_0113_SumCorr2_DW.mrcs Micrographs/stack_0113_SumCorr2_DW.mrc            1     5.595937     0.023585 23675.712891 23554.111328    42.519005     0.000000     1.000000     0.000000           14   107.797657    19.581021     0.705350     0.336415     0.611875 2.933201e+05     0.182697           23            2 
 2129.769231  1402.092308            1     3.696028    -86.26791 000021@Extract/job031/Micrographs/stack_0113_SumCorr2_DW.mrcs Micrographs/stack_0113_SumCorr2_DW.mrc            1     5.595937     0.023585 23675.712891 23554.111328    42.519005     0.000000     1.000000     0.000000           14    94.281018    20.512471     0.336415     0.705350     0.600514 2.918183e+05     0.319767            8            2 
 2908.461538  1510.492308            1     7.712276   -135.39272 000022@Extract/job031/Micrographs/stack_0113_SumCorr2_DW.mrcs Micrographs/stack_0113_SumCorr2_DW.mrc            1     5.595937     0.023585 23675.712891 23554.111328    42.519005     0.000000     1.000000     0.000000           14   102.130900    24.130590     0.336415     0.705350     0.827150 2.988584e+05     0.139387           11            1 
 1934.846154  1685.661538            1     3.526976    25.250159 000023@Extract/job031/Micrographs/stack_0113_SumCorr2_DW.mrcs Micrographs/stack_0113_SumCorr2_DW.mrc            1     5.595937     0.023585 23675.712891 23554.111328    42.519005     0.000000     1.000000     0.000000           14   109.826991    13.634772     0.336415     0.336415     0.584740 2.916902e+05     0.262843           13            2 
  866.461538  2167.153846            1     3.567320    69.242996 000024@Extract/job031/Micrographs/stack_0113_SumCorr2_DW.mrcs Micrographs/stack_0113_SumCorr2_DW.mrc            1     5.595937     0.023585 23675.712891 23554.111328    42.519005     0.000000     1.000000     0.000000           14    72.627109    11.209673     0.336415     0.336415     0.604553 2.892679e+05     0.524447            8            1 
 3776.046154  2177.030769            1     2.981310    40.499218 000025@Extract/job031/Micrographs/stack_0113_SumCorr2_DW.mrcs Micrographs/stack_0113_SumCorr2_DW.mrc            1     5.595937     0.023585 23675.712891 23554.111328    42.519005     0.000000     1.000000     0.000000           14    75.762262    13.375867     0.336415     0.336415     0.596407 2.906909e+05     0.157483            7            2 
 2482.230769  2396.584615            1     3.965893    -13.10795 000026@Extract/job031/Micrographs/stack_0113_SumCorr2_DW.mrcs Micrographs/stack_0113_SumCorr2_DW.mrc            1     5.595937     0.023585 23675.712891 23554.111328    42.519005     0.000000     1.000000     0.000000           14    65.998921    18.681676     0.705350     0.336415     0.606225 2.853422e+05     0.361852            8            2 
  891.092308  2471.353846            1     3.467117   -156.61655 000027@Extract/job031/Micrographs/stack_0113_SumCorr2_DW.mrcs Micrographs/stack_0113_SumCorr2_DW.mrc            1     5.595937     0.023585 23675.712891 23554.111328    42.519005     0.000000     1.000000     0.000000           14    95.264724    14.573543     0.336415     0.705350     0.596072 2.864443e+05     0.262781            7            1 
 1604.892308  2549.123077            1     2.424631    -72.56378 000028@Extract/job031/Micrographs/stack_0113_SumCorr2_DW.mrcs Micrographs/stack_0113_SumCorr2_DW.mrc            1     5.595937     0.023585 23675.712891 23554.111328    42.519005     0.000000     1.000000     0.000000           14    99.388901    24.168973     0.705350     0.705350     0.600495 2.879191e+05     0.288796            3            1 
 1645.276923  2750.046154            1     2.627910    -45.90249 000029@Extract/job031/Micrographs/stack_0113_SumCorr2_DW.mrcs Micrographs/stack_0113_SumCorr2_DW.mrc            1     5.595937     0.023585 23675.712891 23554.111328    42.519005     0.000000     1.000000     0.000000           14    81.067392    19.957899     0.705350     0.336415     0.604020 2.847736e+05     0.125099           14            2 
 2779.553846  2775.676923            1     2.958117    98.431634 000030@Extract/job031/Micrographs/stack_0113_SumCorr2_DW.mrcs Micrographs/stack_0113_SumCorr2_DW.mrc            1     5.595937     0.023585 23675.712891 23554.111328    42.519005     0.000000     1.000000     0.000000           14   102.500362    10.786544     0.336415     0.336415     0.604645 2.793409e+05     0.952033            6            2 
  635.030769  2830.815385            1     3.621727    23.800644 000031@Extract/job031/Micrographs/stack_0113_SumCorr2_DW.mrcs Micrographs/stack_0113_SumCorr2_DW.mrc            1     5.595937     0.023585 23675.712891 23554.111328    42.519005     0.000000     1.000000     0.000000           14    90.932341    17.592377     0.336415     0.336415     0.602014 2.872375e+05     0.432939            7            1 
 3469.846154  3122.261538            1     3.312893    -76.93734 000032@Extract/job031/Micrographs/stack_0113_SumCorr2_DW.mrcs Micrographs/stack_0113_SumCorr2_DW.mrc            1     5.595937     0.023585 23675.712891 23554.111328    42.519005     0.000000     1.000000     0.000000           14   109.826991    13.634772     0.705350     0.336415     0.615030 2.872715e+05     0.349855           16            1 
 1772.307692  3179.400000            1     3.056284   -104.07060 000033@Extract/job031/Micrographs/stack_0113_SumCorr2_DW.mrcs Micrographs/stack_0113_SumCorr2_DW.mrc            1     5.595937     0.023585 23675.712891 23554.111328    42.519005     0.000000     1.000000     0.000000           14   111.928282    18.783720     0.705350     0.705350     0.581136 2.827577e+05     0.204764           16            1 
 1351.953846  3220.661538            1     3.024314     4.414845 000034@Extract/job031/Micrographs/stack_0113_SumCorr2_DW.mrcs Micrographs/stack_0113_SumCorr2_DW.mrc            1     5.595937     0.023585 23675.712891 23554.111328    42.519005     0.000000     1.000000     0.000000           14    78.023706    15.557687     0.705350     0.705350     0.605023 2.882234e+05     0.384916            5            1 
 3618.507692  3323.184615            1     3.525766    -66.46845 000035@Extract/job031/Micrographs/stack_0113_SumCorr2_DW.mrcs Micrographs/stack_0113_SumCorr2_DW.mrc            1     5.595937     0.023585 23675.712891 23554.111328    42.519005     0.000000     1.000000     0.000000           14    70.852914    13.443983     0.705350     0.336415     0.593258 2.877427e+05     0.229299           11            2 
 2187.907692  3400.953846            1     3.313905    -34.59768 000036@Extract/job031/Micrographs/stack_0113_SumCorr2_DW.mrcs Micrographs/stack_0113_SumCorr2_DW.mrc            1     5.595937     0.023585 23675.712891 23554.111328    42.519005     0.000000     1.000000     0.000000           14    77.223651    19.269830     0.336415     0.336415     0.594427 2.835867e+05     0.448970           11            2 
  907.846154  3439.338462            1     2.841997    -45.46619 000037@Extract/job031/Micrographs/stack_0113_SumCorr2_DW.mrcs Micrographs/stack_0113_SumCorr2_DW.mrc            1     5.595937     0.023585 23675.712891 23554.111328    42.519005     0.000000     1.000000     0.000000           14    94.812640    16.796881     0.336415     0.336415     0.600706 2.907780e+05     0.271036           10            2 
 1600.015385  3477.723077            1     3.105673    -18.88441 000038@Extract/job031/Micrographs/stack_0113_SumCorr2_DW.mrcs Micrographs/stack_0113_SumCorr2_DW.mrc            1     5.595937     0.023585 23675.712891 23554.111328    42.519005     0.000000     1.000000     0.000000           14   114.556994    19.491757     0.336415     0.336415     0.597881 2.878593e+05     0.316506            8            2 
  146.784615  3562.369231            1     4.486080    -33.27080 000039@Extract/job031/Micrographs/stack_0113_SumCorr2_DW.mrcs Micrographs/stack_0113_SumCorr2_DW.mrc            1     5.595937     0.023585 23675.712891 23554.111328    42.519005     0.000000     1.000000     0.000000           14    72.193570    24.553539     0.336415     0.336415     0.603601 2.932567e+05     0.186601            9            1 
  630.153846  3575.123077            1     3.016169   159.144379 000040@Extract/job031/Micrographs/stack_0113_SumCorr2_DW.mrcs Micrographs/stack_0113_SumCorr2_DW.mrc            1     5.595937     0.023585 23675.712891 23554.111328    42.519005     0.000000     1.000000     0.000000           14    99.409616    15.253465     0.336415     0.336415     0.609975 2.915582e+05     0.513532            4            2 
 3302.430769  3729.661538            1     3.581402   131.154738 000041@Extract/job031/Micrographs/stack_0113_SumCorr2_DW.mrcs Micrographs/stack_0113_SumCorr2_DW.mrc            1     5.595937     0.023585 23675.712891 23554.111328    42.519005     0.000000     1.000000     0.000000           14    94.197622    21.257605     0.336415     1.237480     0.601377 2.877672e+05     0.168298            7            1 
 2323.692308  3829.184615            1     2.614716     9.041291 000042@Extract/job031/Micrographs/stack_0113_SumCorr2_DW.mrcs Micrographs/stack_0113_SumCorr2_DW.mrc            1     5.595937     0.023585 23675.712891 23554.111328    42.519005     0.000000     1.000000     0.000000           14    90.851352    16.113801     0.336415     -0.19571     0.579439 2.836518e+05     0.203083            6            1 
 3507.230769  3939.461538            1     2.819901    -93.49309 000043@Extract/job031/Micrographs/stack_0113_SumCorr2_DW.mrcs Micrographs/stack_0113_SumCorr2_DW.mrc            1     5.595937     0.023585 23675.712891 23554.111328    42.519005     0.000000     1.000000     0.000000           14   100.691450    13.021813     -0.19571     0.336415     0.586519 2.877015e+05     0.190942            5            2 
  275.692308   648.907692            1     3.603783    -76.42381 000044@Extract/job031/Micrographs/stack_0113_SumCorr2_DW.mrcs Micrographs/stack_0113_SumCorr2_DW.mrc            1     5.595937     0.023585 23675.712891 23554.111328    42.519005     0.000000     1.000000     0.000000           14    98.744548    16.741278     0.336415     0.336415     0.606985 2.902254e+05     0.191888            6            1 
 1374.584615  1537.000000            1     3.730165    -92.43686 000045@Extract/job031/Micrographs/stack_0113_SumCorr2_DW.mrcs Micrographs/stack_0113_SumCorr2_DW.mrc            1     5.595937     0.023585 23675.712891 23554.111328    42.519005     0.000000     1.000000     0.000000           14   106.594305    12.203727     0.336415     0.336415     0.583595 2.921754e+05     0.477948            7            2 
  455.861538  2324.692308            1     2.776326   -122.65597 000046@Extract/job031/Micrographs/stack_0113_SumCorr2_DW.mrcs Micrographs/stack_0113_SumCorr2_DW.mrc            1     5.595937     0.023585 23675.712891 23554.111328    42.519005     0.000000     1.000000     0.000000           14    65.924465     8.357792     -0.93358     0.336415     0.603565 2.871493e+05     0.625959            6            1 
  747.307692  3038.492308            1     3.572484    69.784326 000047@Extract/job031/Micrographs/stack_0113_SumCorr2_DW.mrcs Micrographs/stack_0113_SumCorr2_DW.mrc            1     5.595937     0.023585 23675.712891 23554.111328    42.519005     0.000000     1.000000     0.000000           14    69.767110     9.777152     0.705350     0.336415     0.601496 2.873077e+05     0.628108            6            2 
  349.584615  3709.153846            1     4.579595    -36.80134 000048@Extract/job031/Micrographs/stack_0113_SumCorr2_DW.mrcs Micrographs/stack_0113_SumCorr2_DW.mrc            1     5.595937     0.023585 23675.712891 23554.111328    42.519005     0.000000     1.000000     0.000000           14    83.326648     9.585866     0.336415     0.336415     0.608311 2.934410e+05     0.187707           12            2 
 3583.000000  3797.676923            1     4.540043     -8.15768 000049@Extract/job031/Micrographs/stack_0113_SumCorr2_DW.mrcs Micrographs/stack_0113_SumCorr2_DW.mrc            1     5.595937     0.023585 23675.712891 23554.111328    42.519005     0.000000     1.000000     0.000000           14   103.280631    10.039576     0.336415     0.336415     0.599635 2.894438e+05     0.463766            5            1 
 3190.153846  3826.307692            1     2.706224    -62.22553 000050@Extract/job031/Micrographs/stack_0113_SumCorr2_DW.mrcs Micrographs/stack_0113_SumCorr2_DW.mrc            1     5.595937     0.023585 23675.712891 23554.111328    42.519005     0.000000     1.000000     0.000000           14    76.514392     9.682952     0.705350     -0.19571     0.574346 2.848410e+05     0.256555            5            1 
 1600.015385  1114.523077            1     2.131222    -79.86165 000051@Extract/job031/Micrographs/stack_0113_SumCorr2_DW.mrcs Micrographs/stack_0113_SumCorr2_DW.mrc            1     5.595937     0.023585 23675.712891 23554.111328    42.519005     0.000000     1.000000     0.000000           14    68.609399    38.273353     0.705350     0.336415     0.590063 2.909334e+05     0.248771            6            1 
  470.738462   132.907692            1     3.120650    67.790872 000052@Extract/job031/Micrographs/stack_0113_SumCorr2_DW.mrcs Micrographs/stack_0113_SumCorr2_DW.mrc            1     5.595937     0.023585 23675.712891 23554.111328    42.519005     0.000000     1.000000     0.000000           14   112.737174    90.291242     0.336415     0.705350     0.606505 2.873938e+05     0.231234            5            2 
 1337.076923   169.415385            1     2.340360    88.479497 000053@Extract/job031/Micrographs/stack_0113_SumCorr2_DW.mrcs Micrographs/stack_0113_SumCorr2_DW.mrc            1     5.595937     0.023585 23675.712891 23554.111328    42.519005     0.000000     1.000000     0.000000           14    90.848648    84.019803     0.336415     0.705350     0.624253 2.900536e+05     0.169593           10            1 
 3209.784615   245.184615            1     2.358368   136.226452 000054@Extract/job031/Micrographs/stack_0113_SumCorr2_DW.mrcs Micrographs/stack_0113_SumCorr2_DW.mrc            1     5.595937     0.023585 23675.712891 23554.111328    42.519005     0.000000     1.000000     0.000000           14    67.646578    83.742037     0.336415     0.336415     0.603660 2.874831e+05     0.152745           20            2 
 2963.723077   559.261538            1     2.500450    -72.77194 000055@Extract/job031/Micrographs/stack_0113_SumCorr2_DW.mrcs Micrographs/stack_0113_SumCorr2_DW.mrc            1     5.595937     0.023585 23675.712891 23554.111328    42.519005     0.000000     1.000000     0.000000           14    92.966517    84.589384     0.705350     0.336415     0.582324 2.874966e+05     0.153249           13            2 
 1965.353846   731.553846            1     2.736328   -129.01020 000056@Extract/job031/Micrographs/stack_0113_SumCorr2_DW.mrcs Micrographs/stack_0113_SumCorr2_DW.mrc            1     5.595937     0.023585 23675.712891 23554.111328    42.519005     0.000000     1.000000     0.000000           14    90.778114    79.192541     0.336415     0.705350     0.596814 2.896045e+05     0.360042           10            1 
 1021.123077   814.323077            1     2.480633   -168.44815 000057@Extract/job031/Micrographs/stack_0113_SumCorr2_DW.mrcs Micrographs/stack_0113_SumCorr2_DW.mrc            1     5.595937     0.023585 23675.712891 23554.111328    42.519005     0.000000     1.000000     0.000000           14   110.603993    88.528978     0.336415     0.336415     0.638906 2.895740e+05     0.088036           38            1 
 1640.400000   834.076923            1     2.860921     -0.59960 000058@Extract/job031/Micrographs/stack_0113_SumCorr2_DW.mrcs Micrographs/stack_0113_SumCorr2_DW.mrc            1     5.595937     0.023585 23675.712891 23554.111328    42.519005     0.000000     1.000000     0.000000           14   100.760360    88.664768     0.705350     0.336415     0.596492 2.879306e+05     0.178485           12            2 
 3395.953846   880.338462            1     3.379610   -120.64663 000059@Extract/job031/Micrographs/stack_0113_SumCorr2_DW.mrcs Micrographs/stack_0113_SumCorr2_DW.mrc            1     5.595937     0.023585 23675.712891 23554.111328    42.519005     0.000000     1.000000     0.000000           14   112.737174    90.291242     0.336415     0.336415     0.576689 2.873424e+05     0.148360           10            1 
 1294.815385   928.476923            1     3.655058   179.413100 000060@Extract/job031/Micrographs/stack_0113_SumCorr2_DW.mrcs Micrographs/stack_0113_SumCorr2_DW.mrc            1     5.595937     0.023585 23675.712891 23554.111328    42.519005     0.000000     1.000000     0.000000           14    95.084444    85.158416     0.336415     0.336415     0.611118 2.890506e+05     0.198400           29            1 
  349.584615  1403.092308            1     2.785702    34.067645 000061@Extract/job031/Micrographs/stack_0113_SumCorr2_DW.mrcs Micrographs/stack_0113_SumCorr2_DW.mrc            1     5.595937     0.023585 23675.712891 23554.111328    42.519005     0.000000     1.000000     0.000000           14   107.080137    87.979761     0.705350     0.336415     0.609037 2.929150e+05     0.093928           75            2 
 2375.830769  1389.338462            1     2.994670    -91.56363 000062@Extract/job031/Micrographs/stack_0113_SumCorr2_DW.mrcs Micrographs/stack_0113_SumCorr2_DW.mrc            1     5.595937     0.023585 23675.712891 23554.111328    42.519005     0.000000     1.000000     0.000000           14   108.502716    89.154373     0.336415     0.336415     0.579039 2.897786e+05     0.354374           10            1 
 1534.000000  1502.492308            1     2.519809   -136.60256 000063@Extract/job031/Micrographs/stack_0113_SumCorr2_DW.mrcs Micrographs/stack_0113_SumCorr2_DW.mrc            1     5.595937     0.023585 23675.712891 23554.111328    42.519005     0.000000     1.000000     0.000000           14   116.198319    86.065425     0.336415     -0.93358     0.580212 2.934632e+05     0.220982            7            1 
 2498.984615  2003.738462            1     3.205794   173.788100 000064@Extract/job031/Micrographs/stack_0113_SumCorr2_DW.mrcs Micrographs/stack_0113_SumCorr2_DW.mrc            1     5.595937     0.023585 23675.712891 23554.111328    42.519005     0.000000     1.000000     0.000000           14    95.084444    85.158416     0.336415     0.336415     0.607515 2.868929e+05     0.351727            9            2 
 1830.323077  2100.138462            1     2.775517   163.421380 000065@Extract/job031/Micrographs/stack_0113_SumCorr2_DW.mrcs Micrographs/stack_0113_SumCorr2_DW.mrc            1     5.595937     0.023585 23675.712891 23554.111328    42.519005     0.000000     1.000000     0.000000           14   112.641591    83.115441     0.336415     0.336415     0.585588 2.892962e+05     0.201559           21            1 
 3941.461538  2393.584615            1     2.618720   -161.89211 000066@Extract/job031/Micrographs/stack_0113_SumCorr2_DW.mrcs Micrographs/stack_0113_SumCorr2_DW.mrc            1     5.595937     0.023585 23675.712891 23554.111328    42.519005     0.000000     1.000000     0.000000           14   111.994350    87.315994     0.336415     0.705350     0.593581 2.895277e+05     0.253292           11            2 
 1249.430769  2608.261538            1     2.474896   -114.05783 000067@Extract/job031/Micrographs/stack_0113_SumCorr2_DW.mrcs Micrographs/stack_0113_SumCorr2_DW.mrc            1     5.595937     0.023585 23675.712891 23554.111328    42.519005     0.000000     1.000000     0.000000           14   107.112898    90.367163     0.336415     0.705350     0.575236 2.857220e+05     0.312137           15            1 
 2071.630769  2443.846154            1     2.480850    50.979877 000068@Extract/job031/Micrographs/stack_0113_SumCorr2_DW.mrcs Micrographs/stack_0113_SumCorr2_DW.mrc            1     5.595937     0.023585 23675.712891 23554.111328    42.519005     0.000000     1.000000     0.000000           14    92.949189    83.389294     0.336415     0.336415     0.582099 2.860060e+05     0.361815           12            2 
 1443.476923  3001.107692            1     3.703004   176.573787 000069@Extract/job031/Micrographs/stack_0113_SumCorr2_DW.mrcs Micrographs/stack_0113_SumCorr2_DW.mrc            1     5.595937     0.023585 23675.712891 23554.111328    42.519005     0.000000     1.000000     0.000000           14   105.657307    86.804512     0.705350     0.336415     0.605246 2.847077e+05     0.313211           37            2 
  197.923077  3086.876923            1     3.000816    -49.37613 000070@Extract/job031/Micrographs/stack_0113_SumCorr2_DW.mrcs Micrographs/stack_0113_SumCorr2_DW.mrc            1     5.595937     0.023585 23675.712891 23554.111328    42.519005     0.000000     1.000000     0.000000           14   108.502716    89.154373     0.336415     0.336415     0.602257 2.903067e+05     0.150500            9            1 
 3629.261538  3565.369231            1     2.994467   125.036068 000071@Extract/job031/Micrographs/stack_0113_SumCorr2_DW.mrcs Micrographs/stack_0113_SumCorr2_DW.mrc            1     5.595937     0.023585 23675.712891 23554.111328    42.519005     0.000000     1.000000     0.000000           14    97.185263    84.529279     0.336415     0.336415     0.595779 2.894120e+05     0.206560            7            1 
 3579.000000  3682.523077            1     3.309136   113.802837 000072@Extract/job031/Micrographs/stack_0113_SumCorr2_DW.mrcs Micrographs/stack_0113_SumCorr2_DW.mrc            1     5.595937     0.023585 23675.712891 23554.111328    42.519005     0.000000     1.000000     0.000000           14    97.079433    77.273785     0.336415     0.336415     0.593541 2.904855e+05     0.202589            6            2 
 2393.584615  3896.200000            1     2.849488   -112.20913 000073@Extract/job031/Micrographs/stack_0113_SumCorr2_DW.mrcs Micrographs/stack_0113_SumCorr2_DW.mrc            1     5.595937     0.023585 23675.712891 23554.111328    42.519005     0.000000     1.000000     0.000000           14    67.630533    82.539021     0.336415     1.237480     0.596269 2.845366e+05     0.173668           18            2 
  713.923077   550.384615            1     3.446724   144.727298 000074@Extract/job031/Micrographs/stack_0113_SumCorr2_DW.mrcs Micrographs/stack_0113_SumCorr2_DW.mrc            1     5.595937     0.023585 23675.712891 23554.111328    42.519005     0.000000     1.000000     0.000000           14    86.630556    84.080035     0.336415     1.074285     0.598716 2.885371e+05     0.110014           19            1 
  715.800000   673.415385            1     2.595056   169.068990 000075@Extract/job031/Micrographs/stack_0113_SumCorr2_DW.mrcs Micrographs/stack_0113_SumCorr2_DW.mrc            1     5.595937     0.023585 23675.712891 23554.111328    42.519005     0.000000     1.000000     0.000000           14    74.723064    87.241224     0.705350     0.705350     0.572639 2.879725e+05     0.177846            5            2 
 2072.630769   952.107692            1     2.578135    63.146685 000076@Extract/job031/Micrographs/stack_0113_SumCorr2_DW.mrcs Micrographs/stack_0113_SumCorr2_DW.mrc            1     5.595937     0.023585 23675.712891 23554.111328    42.519005     0.000000     1.000000     0.000000           14   102.166554    88.645020     0.336415     0.336415     0.614983 2.910100e+05     0.322521            8            1 
 2113.015385  1137.153846            1     2.471985    -53.08689 000077@Extract/job031/Micrographs/stack_0113_SumCorr2_DW.mrcs Micrographs/stack_0113_SumCorr2_DW.mrc            1     5.595937     0.023585 23675.712891 23554.111328    42.519005     0.000000     1.000000     0.000000           14    94.389924    85.767043     0.705350     0.336415     0.592543 2.903114e+05     0.196436           10            1 
 2813.061538  1810.692308            1     2.457902   -159.02439 000078@Extract/job031/Micrographs/stack_0113_SumCorr2_DW.mrcs Micrographs/stack_0113_SumCorr2_DW.mrc            1     5.595937     0.023585 23675.712891 23554.111328    42.519005     0.000000     1.000000     0.000000           14    88.782566    87.043283     0.336415     0.336415     0.598842 2.869014e+05     0.187160            9            2 
  641.030769  2060.876923            1     2.705655   133.476920 000079@Extract/job031/Micrographs/stack_0113_SumCorr2_DW.mrcs Micrographs/stack_0113_SumCorr2_DW.mrc            1     5.595937     0.023585 23675.712891 23554.111328    42.519005     0.000000     1.000000     0.000000           14    88.053800    85.258819     0.705350     0.336415     0.571491 2.874720e+05     0.168579            6            2 
  294.446154  2015.492308            1     2.358691   125.002585 000080@Extract/job031/Micrographs/stack_0113_SumCorr2_DW.mrcs Micrographs/stack_0113_SumCorr2_DW.mrc            1     5.595937     0.023585 23675.712891 23554.111328    42.519005     0.000000     1.000000     0.000000           14    71.829355    81.276311     0.336415     0.336415     0.616731 2.867077e+05     0.282820           16            2 
 1113.523077  2661.400000            1     2.150250   -131.90839 000081@Extract/job031/Micrographs/stack_0113_SumCorr2_DW.mrcs Micrographs/stack_0113_SumCorr2_DW.mrc            1     5.595937     0.023585 23675.712891 23554.111328    42.519005     0.000000     1.000000     0.000000           14   114.838486    89.666701     0.336415     0.336415     0.606874 2.858874e+05     0.249446            5            2 
  348.584615  2585.630769            1     2.668814   -127.22272 000082@Extract/job031/Micrographs/stack_0113_SumCorr2_DW.mrcs Micrographs/stack_0113_SumCorr2_DW.mrc            1     5.595937     0.023585 23675.712891 23554.111328    42.519005     0.000000     1.000000     0.000000           14   115.487167    85.476373     -0.03252     0.336415     0.557912 2.825434e+05     0.057549           36            2 
 2192.784615  3064.123077            1     1.982936    63.089778 000083@Extract/job031/Micrographs/stack_0113_SumCorr2_DW.mrcs Micrographs/stack_0113_SumCorr2_DW.mrc            1     5.595937     0.023585 23675.712891 23554.111328    42.519005     0.000000     1.000000     0.000000           14   115.487167    85.476373     0.336415     0.336415     0.588101 2.810040e+05     0.186663           12            1 
  215.676923  3321.184615            1     2.231821    36.898895 000084@Extract/job031/Micrographs/stack_0113_SumCorr2_DW.mrcs Micrographs/stack_0113_SumCorr2_DW.mrc            1     5.595937     0.023585 23675.712891 23554.111328    42.519005     0.000000     1.000000     0.000000           14   103.488760    82.638946     0.705350     0.336415     0.598165 2.929108e+05     0.275700           15            1 
 3870.569231  3911.953846            1     2.187940   154.111573 000085@Extract/job031/Micrographs/stack_0113_SumCorr2_DW.mrcs Micrographs/stack_0113_SumCorr2_DW.mrc            1     5.595937     0.023585 23675.712891 23554.111328    42.519005     0.000000     1.000000     0.000000           14    87.272101    79.849687     0.336415     0.705350     0.601905 2.881687e+05     0.157568           29            1 
 1633.523077  1448.353846            1     2.241995   107.188621 000086@Extract/job031/Micrographs/stack_0113_SumCorr2_DW.mrcs Micrographs/stack_0113_SumCorr2_DW.mrc            1     5.595937     0.023585 23675.712891 23554.111328    42.519005     0.000000     1.000000     0.000000           14   108.453796    85.570020     0.336415     0.705350     0.594155 2.934860e+05     0.112713           16            1 
 3797.676923  2867.200000            1     2.475836   112.831708 000087@Extract/job031/Micrographs/stack_0113_SumCorr2_DW.mrcs Micrographs/stack_0113_SumCorr2_DW.mrc            1     5.595937     0.023585 23675.712891 23554.111328    42.519005     0.000000     1.000000     0.000000           14   104.895467    82.619397     0.336415     0.705350     0.608087 2.878246e+05     0.141179           16            1 
 2086.384615  3797.676923            1     2.964355   -166.52461 000088@Extract/job031/Micrographs/stack_0113_SumCorr2_DW.mrcs Micrographs/stack_0113_SumCorr2_DW.mrc            1     5.595937     0.023585 23675.712891 23554.111328    42.519005     0.000000     1.000000     0.000000           14    97.168027    83.329188     0.705350     0.336415     0.589541 2.873972e+05     0.195165           20            2 
 2799.307692   480.492308            1     1.702782    42.522091 000089@Extract/job031/Micrographs/stack_0113_SumCorr2_DW.mrcs Micrographs/stack_0113_SumCorr2_DW.mrc            1     5.595937     0.023585 23675.712891 23554.111328    42.519005     0.000000     1.000000     0.000000           14   109.013078    75.265456     -0.93358     0.336415     0.585852 2.887986e+05     0.154403           30            2 
 2559.000000  3322.184615            1     2.372502   123.153399 000090@Extract/job031/Micrographs/stack_0113_SumCorr2_DW.mrcs Micrographs/stack_0113_SumCorr2_DW.mrc            1     5.595937     0.023585 23675.712891 23554.111328    42.519005     0.000000     1.000000     0.000000           14    81.024167    85.358628     0.705350     0.336415     0.566154 2.787513e+05     0.133872           15            1 
 1790.938462   843.830769            1     3.333074   174.676898 000091@Extract/job031/Micrographs/stack_0113_SumCorr2_DW.mrcs Micrographs/stack_0113_SumCorr2_DW.mrc            1     5.595937     0.023585 23675.712891 23554.111328    42.519005     0.000000     1.000000     0.000000           14   111.250870    84.334291     0.336415     0.336415     0.594425 2.881737e+05     0.170629           10            2 
 2913.461538   876.338462            1     2.583401   109.106238 000092@Extract/job031/Micrographs/stack_0113_SumCorr2_DW.mrcs Micrographs/stack_0113_SumCorr2_DW.mrc            1     5.595937     0.023585 23675.712891 23554.111328    42.519005     0.000000     1.000000     0.000000           14    92.237386    82.798236     0.705350     0.705350     0.612375 2.880915e+05     0.103352           22            1 
  516.876923  1205.169231            1     3.172267    -74.66175 000093@Extract/job031/Micrographs/stack_0113_SumCorr2_DW.mrcs Micrographs/stack_0113_SumCorr2_DW.mrc            1     5.595937     0.023585 23675.712891 23554.111328    42.519005     0.000000     1.000000     0.000000           14    81.091636    90.138345     0.336415     0.705350     0.616134 2.935686e+05     0.390719           11            1 
 2474.353846  1086.138462            1     2.558827   155.042376 000094@Extract/job031/Micrographs/stack_0113_SumCorr2_DW.mrcs Micrographs/stack_0113_SumCorr2_DW.mrc            1     5.595937     0.023585 23675.712891 23554.111328    42.519005     0.000000     1.000000     0.000000           14    85.189862    81.693921     0.336415     0.705350     0.581223 2.905491e+05     0.209826           10            2 
 2537.369231  1306.569231            1     3.787761    -76.52708 000095@Extract/job031/Micrographs/stack_0113_SumCorr2_DW.mrcs Micrographs/stack_0113_SumCorr2_DW.mrc            1     5.595937     0.023585 23675.712891 23554.111328    42.519005     0.000000     1.000000     0.000000           14    86.716079    90.058582     0.336415     0.336415     0.593734 2.879521e+05     0.424050            6            2 
 3824.307692  1813.692308            1     3.872107    15.282705 000096@Extract/job031/Micrographs/stack_0113_SumCorr2_DW.mrcs Micrographs/stack_0113_SumCorr2_DW.mrc            1     5.595937     0.023585 23675.712891 23554.111328    42.519005     0.000000     1.000000     0.000000           14    66.967700    85.550495     -0.19571     0.336415     0.619624 2.917058e+05     0.179223            9            1 
 2982.476923  1810.692308            1     3.007114     7.816856 000097@Extract/job031/Micrographs/stack_0113_SumCorr2_DW.mrcs Micrographs/stack_0113_SumCorr2_DW.mrc            1     5.595937     0.023585 23675.712891 23554.111328    42.519005     0.000000     1.000000     0.000000           14   108.420827    83.172180     0.705350     0.336415     0.585857 2.861849e+05     0.268614           10            1 
 2729.292308  1950.600000            1     2.476677   168.141271 000098@Extract/job031/Micrographs/stack_0113_SumCorr2_DW.mrcs Micrographs/stack_0113_SumCorr2_DW.mrc            1     5.595937     0.023585 23675.712891 23554.111328    42.519005     0.000000     1.000000     0.000000           14    73.911495    79.430187     0.336415     0.336415     0.610341 2.836622e+05     0.228065           26            1 
 1480.984615  1999.738462            1     2.397539    90.310522 000099@Extract/job031/Micrographs/stack_0113_SumCorr2_DW.mrcs Micrographs/stack_0113_SumCorr2_DW.mrc            1     5.595937     0.023585 23675.712891 23554.111328    42.519005     0.000000     1.000000     0.000000           14    72.606191    86.672264     0.336415     0.336415     0.590129 2.918769e+05     0.167291           12            2 
 3395.953846  2287.307692            1     1.934820   -136.53896 000100@Extract/job031/Micrographs/stack_0113_SumCorr2_DW.mrcs Micrographs/stack_0113_SumCorr2_DW.mrc            1     5.595937     0.023585 23675.712891 23554.111328    42.519005     0.000000     1.000000     0.000000           14    79.635222    86.575138     0.705350     0.336415     0.584692 2.895542e+05     0.194106           11            2 
 1668.907692  2432.969231            1     3.477212   175.602839 000101@Extract/job031/Micrographs/stack_0113_SumCorr2_DW.mrcs Micrographs/stack_0113_SumCorr2_DW.mrc            1     5.595937     0.023585 23675.712891 23554.111328    42.519005     0.000000     1.000000     0.000000           14    66.903807    80.737037     0.336415     0.336415     0.578253 2.879465e+05     0.707803            6            1 
 1723.046154  2551.246154            1     2.466471    -45.65756 000102@Extract/job031/Micrographs/stack_0113_SumCorr2_DW.mrcs Micrographs/stack_0113_SumCorr2_DW.mrc            1     5.595937     0.023585 23675.712891 23554.111328    42.519005     0.000000     1.000000     0.000000           14   114.807291    87.278889     0.336415     0.336415     0.590035 2.876824e+05     0.238617           11            2 
 2487.107692  2732.292308            1     3.068368    81.889868 000103@Extract/job031/Micrographs/stack_0113_SumCorr2_DW.mrcs Micrographs/stack_0113_SumCorr2_DW.mrc            1     5.595937     0.023585 23675.712891 23554.111328    42.519005     0.000000     1.000000     0.000000           14    74.639701    81.238003     0.705350     0.336415     0.620036 2.824588e+05     0.184781            6            1 
  376.092308  2738.169231            1     2.926798   -159.96474 000104@Extract/job031/Micrographs/stack_0113_SumCorr2_DW.mrcs Micrographs/stack_0113_SumCorr2_DW.mrc            1     5.595937     0.023585 23675.712891 23554.111328    42.519005     0.000000     1.000000     0.000000           14    85.258940    86.495647     0.705350     0.336415     0.595234 2.865614e+05     0.228046           33            2 
 1395.215385  2810.184615            1     3.218945    81.910263 000105@Extract/job031/Micrographs/stack_0113_SumCorr2_DW.mrcs Micrographs/stack_0113_SumCorr2_DW.mrc            1     5.595937     0.023585 23675.712891 23554.111328    42.519005     0.000000     1.000000     0.000000           14    85.258940    86.495647     0.336415     0.705350     0.593491 2.821951e+05     0.236661            5            2 
 2990.230769  3136.015385            1     3.170850   -136.52488 000106@Extract/job031/Micrographs/stack_0113_SumCorr2_DW.mrcs Micrographs/stack_0113_SumCorr2_DW.mrc            1     5.595937     0.023585 23675.712891 23554.111328    42.519005     0.000000     1.000000     0.000000           14    83.089920    82.326620     0.705350     0.705350     0.613773 2.782103e+05     0.363622            4            1 
 3441.215385  3386.076923            1     3.201859   -155.27012 000107@Extract/job031/Micrographs/stack_0113_SumCorr2_DW.mrcs Micrographs/stack_0113_SumCorr2_DW.mrc            1     5.595937     0.023585 23675.712891 23554.111328    42.519005     0.000000     1.000000     0.000000           14    92.949189    83.389294     0.336415     0.336415     0.613275 2.866371e+05     0.212987           19            2 
 3211.784615  3431.461538            1     3.495725   101.575999 000108@Extract/job031/Micrographs/stack_0113_SumCorr2_DW.mrcs Micrographs/stack_0113_SumCorr2_DW.mrc            1     5.595937     0.023585 23675.712891 23554.111328    42.519005     0.000000     1.000000     0.000000           14    76.856723    89.003701     0.336415     0.336415     0.608100 2.860077e+05     0.216908           21            1 
 1623.646154  3599.753846            1     3.024919    -56.85642 000109@Extract/job031/Micrographs/stack_0113_SumCorr2_DW.mrcs Micrographs/stack_0113_SumCorr2_DW.mrc            1     5.595937     0.023585 23675.712891 23554.111328    42.519005     0.000000     1.000000     0.000000           14    78.246076    87.789992     0.336415     -0.19571     0.585841 2.891996e+05     0.181558           12            2 
 2432.092308  3571.246154            1     2.296702   157.828427 000110@Extract/job031/Micrographs/stack_0113_SumCorr2_DW.mrcs Micrographs/stack_0113_SumCorr2_DW.mrc            1     5.595937     0.023585 23675.712891 23554.111328    42.519005     0.000000     1.000000     0.000000           14    76.806850    85.417603     -0.93358     2.507480     0.612619 2.828975e+05     0.127188           13            1 
 3473.723077  3537.738462            1     3.483214   174.676301 000111@Extract/job031/Micrographs/stack_0113_SumCorr2_DW.mrcs Micrographs/stack_0113_SumCorr2_DW.mrc            1     5.595937     0.023585 23675.712891 23554.111328    42.519005     0.000000     1.000000     0.000000           14    69.746362    83.113006     0.336415     0.705350     0.584193 2.867084e+05     0.460527            8            2 
  912.723077  3561.369231            1     2.135132    59.380593 000112@Extract/job031/Micrographs/stack_0113_SumCorr2_DW.mrcs Micrographs/stack_0113_SumCorr2_DW.mrc            1     5.595937     0.023585 23675.712891 23554.111328    42.519005     0.000000     1.000000     0.000000           14    74.755895    89.629663     0.336415     0.705350     0.588599 2.914956e+05     0.298634            7            1 
 1972.230769  3785.800000            1     2.469550    -89.66253 000113@Extract/job031/Micrographs/stack_0113_SumCorr2_DW.mrcs Micrographs/stack_0113_SumCorr2_DW.mrc            1     5.595937     0.023585 23675.712891 23554.111328    42.519005     0.000000     1.000000     0.000000           14    80.346589    87.163026     0.336415     0.336415     0.600487 2.881732e+05     0.138953           22            2 
 2458.600000   388.969231            1     2.715011   102.531562 000114@Extract/job031/Micrographs/stack_0113_SumCorr2_DW.mrcs Micrographs/stack_0113_SumCorr2_DW.mrc            1     5.595937     0.023585 23675.712891 23554.111328    42.519005     0.000000     1.000000     0.000000           14    83.903861    90.098582     0.336415     0.336415     0.615921 2.882655e+05     0.180981           26            2 
 3834.061538   677.415385            1     2.588620    -46.55957 000115@Extract/job031/Micrographs/stack_0113_SumCorr2_DW.mrcs Micrographs/stack_0113_SumCorr2_DW.mrc            1     5.595937     0.023585 23675.712891 23554.111328    42.519005     0.000000     1.000000     0.000000           14    73.284446    84.866811     0.705350     0.336415     0.591893 2.886471e+05     0.121766           16            1 
 2978.476923  1234.676923            1     3.417690   -148.71723 000116@Extract/job031/Micrographs/stack_0113_SumCorr2_DW.mrcs Micrographs/stack_0113_SumCorr2_DW.mrc            1     5.595937     0.023585 23675.712891 23554.111328    42.519005     0.000000     1.000000     0.000000           14    84.615395    90.685382     -0.93358     -0.93358     0.608979 2.885285e+05     0.202150            8            1 
 3656.892308  2336.446154            1     1.951861    31.287063 000117@Extract/job031/Micrographs/stack_0113_SumCorr2_DW.mrcs Micrographs/stack_0113_SumCorr2_DW.mrc            1     5.595937     0.023585 23675.712891 23554.111328    42.519005     0.000000     1.000000     0.000000           14    88.816716    89.431703     0.336415     0.336415     0.589805 2.901786e+05     0.401479            4            2 
  412.600000  1851.076923            1     2.898657   -110.32486 000118@Extract/job031/Micrographs/stack_0113_SumCorr2_DW.mrcs Micrographs/stack_0113_SumCorr2_DW.mrc            1     5.595937     0.023585 23675.712891 23554.111328    42.519005     0.000000     1.000000     0.000000           14    70.505642    87.298478     0.705350     0.336415     0.586462 2.860389e+05     0.175543           31            1 
 2186.907692  2303.061538            1     3.204638   -154.33642 000119@Extract/job031/Micrographs/stack_0113_SumCorr2_DW.mrcs Micrographs/stack_0113_SumCorr2_DW.mrc            1     5.595937     0.023585 23675.712891 23554.111328    42.519005     0.000000     1.000000     0.000000           14    90.188648    87.023194     0.336415     0.336415     0.589965 2.864948e+05     0.262319           30            2 
 3597.753846  2701.784615            1     2.916938    -69.97789 000120@Extract/job031/Micrographs/stack_0113_SumCorr2_DW.mrcs Micrographs/stack_0113_SumCorr2_DW.mrc            1     5.595937     0.023585 23675.712891 23554.111328    42.519005     0.000000     1.000000     0.000000           14    79.685520    90.158107     0.705350     0.336415     0.580162 2.872487e+05     0.199005            9            2 
 1169.661538  2778.553846            1     2.671780    81.902446 000121@Extract/job031/Micrographs/stack_0113_SumCorr2_DW.mrcs Micrographs/stack_0113_SumCorr2_DW.mrc            1     5.595937     0.023585 23675.712891 23554.111328    42.519005     0.000000     1.000000     0.000000           14    81.803116    90.725214     0.705350     -0.56465     0.618040 2.842664e+05     0.281740            4            1 
 1513.369231  3313.184615            1     2.047850   117.474881 000122@Extract/job031/Micrographs/stack_0113_SumCorr2_DW.mrcs Micrographs/stack_0113_SumCorr2_DW.mrc            1     5.595937     0.023585 23675.712891 23554.111328    42.519005     0.000000     1.000000     0.000000           14    67.662510    84.942146     0.336415     0.336415     0.603606 2.866986e+05     0.149901            9            1 
  714.923077  3395.953846            1     3.210744    86.597763 000123@Extract/job031/Micrographs/stack_0113_SumCorr2_DW.mrcs Micrographs/stack_0113_SumCorr2_DW.mrc            1     5.595937     0.023585 23675.712891 23554.111328    42.519005     0.000000     1.000000     0.000000           14    85.258940    86.495647     0.336415     0.336415     0.589648 2.913919e+05     0.427506           15            2 
 2044.000000  3382.200000            1     2.810688    -88.76060 000124@Extract/job031/Micrographs/stack_0113_SumCorr2_DW.mrcs Micrographs/stack_0113_SumCorr2_DW.mrc            1     5.595937     0.023585 23675.712891 23554.111328    42.519005     0.000000     1.000000     0.000000           14   111.250870    84.334291     0.336415     0.336415     0.559990 2.846297e+05     0.194613           28            1 
  927.600000  1726.046154            1     2.828013   -174.01987 000125@Extract/job031/Micrographs/stack_0113_SumCorr2_DW.mrcs Micrographs/stack_0113_SumCorr2_DW.mrc            1     5.595937     0.023585 23675.712891 23554.111328    42.519005     0.000000     1.000000     0.000000           14    84.478189    81.100216     0.336415     0.705350     0.595658 2.897680e+05     0.236065            7            2
[truncated: 3,604,287 more chars]
