# Supplementary material for: Functionalized graphene grids with various charges for single-particle cryo-EM
Source: Nat Commun. 2022 Nov 7;13:6718. doi: 10.1038/s41467-022-34579-w (PMC9640669; doi:10.1038/s41467-022-34579-w)
Supplement: Supplementary file 3 — Source Data [file 41467_2022_34579_MOESM3_ESM.zip › Source Data/figure4a.star]

# version 30001

data_optics

loop_ 
_rlnOpticsGroup #1 
_rlnOpticsGroupName #2 
_rlnAmplitudeContrast #3 
_rlnSphericalAberration #4 
_rlnVoltage #5 
_rlnMicrographOriginalPixelSize #6 
_rlnImagePixelSize #7 
_rlnImageSize #8 
_rlnImageDimensionality #9 
           1 opticsGroup1     0.100000     2.700000   300.000000     0.970000     1.940000          128            2 
 

# version 30001

data_particles

loop_ 
_rlnCoordinateX #1 
_rlnCoordinateY #2 
_rlnAutopickFigureOfMerit #3 
_rlnClassNumber #4 
_rlnAnglePsi #5 
_rlnImageName #6 
_rlnMicrographName #7 
_rlnOpticsGroup #8 
_rlnCtfMaxResolution #9 
_rlnCtfFigureOfMerit #10 
_rlnDefocusU #11 
_rlnDefocusV #12 
_rlnDefocusAngle #13 
_rlnCtfBfactor #14 
_rlnCtfScalefactor #15 
_rlnPhaseShift #16 
_rlnGroupNumber #17 
_rlnAngleRot #18 
_rlnAngleTilt #19 
_rlnOriginXAngst #20 
_rlnOriginYAngst #21 
_rlnNormCorrection #22 
_rlnLogLikeliContribution #23 
_rlnMaxValueProbDistribution #24 
_rlnNrOfSignificantSamples #25 
_rlnRandomSubset #26 
  670.967763  1682.580697     0.059449            1   -100.54909 000016@Extract/job017/Average/stack_1682_cor2.mrcs Average/stack_1682_cor2.mrc            1     3.738542     0.181096 24680.943359 24060.808594    -17.38597     0.000000     1.000000     0.000000            1   164.173740    29.919754     5.760219     -8.63361     0.725874 52642.921851     0.151553           15            1 
 4345.806585   299.354848     0.033931            1   124.535834 000020@Extract/job017/Average/stack_1682_cor2.mrcs Average/stack_1682_cor2.mrc            1     3.738542     0.181096 24680.943359 24060.808594    -17.38597     0.000000     1.000000     0.000000            1   165.539315    19.429759    17.400219     9.640219     0.729576 52642.860852     0.096990           16            1 
 2425.806526  1135.483906     0.044537            1   -104.34647 000026@Extract/job017/Average/stack_1682_cor2.mrcs Average/stack_1682_cor2.mrc            1     3.738542     0.181096 24680.943359 24060.808594    -17.38597     0.000000     1.000000     0.000000            1   159.633998    53.184567     1.880219    -13.63978     0.724939 52594.910193     0.075497           51            1 
 2219.354907  1527.741982     0.027885            1    -77.18314 000027@Extract/job017/Average/stack_1682_cor2.mrcs Average/stack_1682_cor2.mrc            1     3.738542     0.181096 24680.943359 24060.808594    -17.38597     0.000000     1.000000     0.000000            1    -33.94693   175.232842    11.580219     -1.99978     0.726053 52571.694673     0.619370            3            2 
 4738.064662  1125.161325     0.054294            1    67.316890 000047@Extract/job017/Average/stack_1682_cor2.mrcs Average/stack_1682_cor2.mrc            1     3.738542     0.181096 24680.943359 24060.808594    -17.38597     0.000000     1.000000     0.000000            1   144.829096    58.270796     9.640219    -10.57361     0.721337 52364.757936     0.122953            7            1 
 3282.580746  1362.580687     0.048597            1   -146.37690 000048@Extract/job017/Average/stack_1682_cor2.mrcs Average/stack_1682_cor2.mrc            1     3.738542     0.181096 24680.943359 24060.808594    -17.38597     0.000000     1.000000     0.000000            1   132.878705    64.434156     -1.99978    -13.63978     0.714837 52592.305561     0.157911           14            1 
 3024.516222  3695.483985     0.036270            1     5.473768 000058@Extract/job017/Average/stack_1682_cor2.mrcs Average/stack_1682_cor2.mrc            1     3.738542     0.181096 24680.943359 24060.808594    -17.38597     0.000000     1.000000     0.000000            1   131.582076    83.144527     -3.93978     4.634049     0.730160 52685.179674     0.141734           13            2 
 4510.967881  2260.645231     0.048235            1    -63.10250 000076@Extract/job017/Average/stack_1682_cor2.mrcs Average/stack_1682_cor2.mrc            1     3.738542     0.181096 24680.943359 24060.808594    -17.38597     0.000000     1.000000     0.000000            1   155.496953    80.630687     -3.93978     -7.00595     0.730417 52484.793990     0.089918           32            1 
 2301.935555   185.806457     0.013770            1   103.425978 000089@Extract/job017/Average/stack_1682_cor2.mrcs Average/stack_1682_cor2.mrc            1     3.738542     0.181096 24680.943359 24060.808594    -17.38597     0.000000     1.000000     0.000000            1    -12.30249   147.046010     -9.75978    25.160219     0.704221 52593.051615     0.302002            8            2 
 1538.064563  2312.258136     0.048561            1    56.253009 000094@Extract/job017/Average/stack_1682_cor2.mrcs Average/stack_1682_cor2.mrc            1     3.738542     0.181096 24680.943359 24060.808594    -17.38597     0.000000     1.000000     0.000000            1    32.396017    28.410766     -7.81978     -5.87978     0.714347 52470.823868     0.229816           28            1 
 1940.645221  1465.806497     0.040786            1   -118.70542 000096@Extract/job017/Average/stack_1682_cor2.mrcs Average/stack_1682_cor2.mrc            1     3.738542     0.181096 24680.943359 24060.808594    -17.38597     0.000000     1.000000     0.000000            1    -14.65559   103.040215    -17.51978    -13.63978     0.715810 52413.250319     0.217652           10            1 
  588.387115   433.548400     0.065689            1   101.527923 000105@Extract/job017/Average/stack_1682_cor2.mrcs Average/stack_1682_cor2.mrc            1     3.738542     0.181096 24680.943359 24060.808594    -17.38597     0.000000     1.000000     0.000000            1    -19.42593    48.583631     2.694049     3.006389     0.742045 52775.375141     0.023938          176            2 
  567.741953   154.838714     0.036957            1    62.735632 000123@Extract/job017/Average/stack_1682_cor2.mrcs Average/stack_1682_cor2.mrc            1     3.738542     0.181096 24680.943359 24060.808594    -17.38597     0.000000     1.000000     0.000000            1    87.776250    18.367210    15.460219    16.274049     0.719553 52714.737237     0.121061           25            2 
  918.709706   877.419382     0.031799            1   -145.16605 000124@Extract/job017/Average/stack_1682_cor2.mrcs Average/stack_1682_cor2.mrc            1     3.738542     0.181096 24680.943359 24060.808594    -17.38597     0.000000     1.000000     0.000000            1    40.141991    26.122221     9.640219     3.820219     0.708143 52419.231479     0.103488           12            2 
 4005.161414   206.451619     0.048791            1     6.900909 000125@Extract/job017/Average/stack_1682_cor2.mrcs Average/stack_1682_cor2.mrc            1     3.738542     0.181096 24680.943359 24060.808594    -17.38597     0.000000     1.000000     0.000000            1   -172.22487    23.888074    16.274049    -22.52595     0.724173 52744.009721     0.091789           47            1 
 4407.742071  1166.451649     0.038232            1   -142.10040 000126@Extract/job017/Average/stack_1682_cor2.mrcs Average/stack_1682_cor2.mrc            1     3.738542     0.181096 24680.943359 24060.808594    -17.38597     0.000000     1.000000     0.000000            1   -175.35006    26.133857     -5.87978    17.400219     0.711779 52565.811303     0.167951           12            1 
 4283.871100  2023.225869     0.056675            1    -56.39646 000149@Extract/job017/Average/stack_1682_cor2.mrcs Average/stack_1682_cor2.mrc            1     3.738542     0.181096 24680.943359 24060.808594    -17.38597     0.000000     1.000000     0.000000            1   130.229000    92.717298    -13.63978     -2.81361     0.723399 52474.686921     0.103957           10            2 
 1073.548420  2983.225898     0.037942            1    17.660464 000154@Extract/job017/Average/stack_1682_cor2.mrcs Average/stack_1682_cor2.mrc            1     3.738542     0.181096 24680.943359 24060.808594    -17.38597     0.000000     1.000000     0.000000            1   143.380257    52.496232     -3.93978     -0.87361     0.736274 52376.988850     0.234591            8            1 
 5677.419529  2880.000089     0.037605            1   167.933738 000158@Extract/job017/Average/stack_1682_cor2.mrcs Average/stack_1682_cor2.mrc            1     3.738542     0.181096 24680.943359 24060.808594    -17.38597     0.000000     1.000000     0.000000            1    95.670681    44.966250    -38.04595    15.460219     0.683504 52748.096048     0.050375           98            1 
 5378.064682  2787.096860     0.041649            1   -166.29014 000162@Extract/job017/Average/stack_1682_cor2.mrcs Average/stack_1682_cor2.mrc            1     3.738542     0.181096 24680.943359 24060.808594    -17.38597     0.000000     1.000000     0.000000            1   167.410525    53.906378    11.580219     1.880219     0.737181 52432.599656     0.419240            8            1 
  474.838724  2993.548479     0.018832            1    -75.01543 000174@Extract/job017/Average/stack_1682_cor2.mrcs Average/stack_1682_cor2.mrc            1     3.738542     0.181096 24680.943359 24060.808594    -17.38597     0.000000     1.000000     0.000000            1   105.103144   116.504606     -1.18595     8.514049     0.745850 52637.730140     0.073130           64            1 
 4882.580795   588.387115     0.016850            1    -27.23367 000183@Extract/job017/Average/stack_1682_cor2.mrcs Average/stack_1682_cor2.mrc            1     3.738542     0.181096 24680.943359 24060.808594    -17.38597     0.000000     1.000000     0.000000            1    62.624799     6.767287    12.706389    15.460219     0.728973 52581.369529     0.612468            9            1 
 2683.871050  2611.612984     0.042585            1    41.817757 000190@Extract/job017/Average/stack_1682_cor2.mrcs Average/stack_1682_cor2.mrc            1     3.738542     0.181096 24680.943359 24060.808594    -17.38597     0.000000     1.000000     0.000000            1   167.447318    71.381725     -5.87978     -0.05978     0.731248 52573.198603     0.047736           28            2 
 3354.838813  3943.225928     0.031747            1   174.464884 000192@Extract/job017/Average/stack_1682_cor2.mrcs Average/stack_1682_cor2.mrc            1     3.738542     0.181096 24680.943359 24060.808594    -17.38597     0.000000     1.000000     0.000000            1    83.264565    16.181472    19.340219     -9.75978     0.726163 52522.911330     0.465348           11            1 
 1920.000059   247.741943     0.025896            1   148.939347 000193@Extract/job017/Average/stack_1682_cor2.mrcs Average/stack_1682_cor2.mrc            1     3.738542     0.181096 24680.943359 24060.808594    -17.38597     0.000000     1.000000     0.000000            1   126.028751    15.148925    15.460219    -10.88595     0.722206 52541.592041     0.516580           14            1 
 5264.516291  1259.354877     0.051237            1   143.671281 000194@Extract/job017/Average/stack_1682_cor2.mrcs Average/stack_1682_cor2.mrc            1     3.738542     0.181096 24680.943359 24060.808594    -17.38597     0.000000     1.000000     0.000000            1    82.501505    14.711234    20.466389     -5.06595     0.724197 52417.916026     0.124772            6            2 
  939.354868  1383.225849     0.039228            1   157.148657 000002@Extract/job017/Average/stack_1682_cor2.mrcs Average/stack_1682_cor2.mrc            1     3.738542     0.181096 24680.943359 24060.808594    -17.38597     0.000000     1.000000     0.000000            1   172.657965    28.395027     -3.93978    16.274049     0.734583 52463.752641     0.320585           18            2 
  712.258086  3788.387213     0.056564            1   146.715633 000003@Extract/job017/Average/stack_1682_cor2.mrcs Average/stack_1682_cor2.mrc            1     3.738542     0.181096 24680.943359 24060.808594    -17.38597     0.000000     1.000000     0.000000            1   -179.16147    79.381109     -3.93978    -17.51978     0.722473 52498.147632     0.157329           17            1 
 3365.161394  3571.613013     0.046761            1    61.763585 000009@Extract/job017/Average/stack_1682_cor2.mrcs Average/stack_1682_cor2.mrc            1     3.738542     0.181096 24680.943359 24060.808594    -17.38597     0.000000     1.000000     0.000000            1    55.083540   107.200402     -3.12595    10.454049     0.728037 52433.108370     0.122125           33            2 
 2993.548479  3303.225908     0.047370            1     0.333000 000013@Extract/job017/Average/stack_1682_cor2.mrcs Average/stack_1682_cor2.mrc            1     3.738542     0.181096 24680.943359 24060.808594    -17.38597     0.000000     1.000000     0.000000            1    -12.45061   136.980387    -18.33361    -11.69978     0.714817 52649.366965     0.154648            9            1 
 5646.451787  1465.806497     0.039869            1    79.899569 000015@Extract/job017/Average/stack_1682_cor2.mrcs Average/stack_1682_cor2.mrc            1     3.738542     0.181096 24680.943359 24060.808594    -17.38597     0.000000     1.000000     0.000000            1    -28.15123   129.050434     -1.18595     -1.99978     0.668961 52633.819780     0.205140           13            1 
  743.225829  3581.935594     0.040339            1   -171.02748 000018@Extract/job017/Average/stack_1682_cor2.mrcs Average/stack_1682_cor2.mrc            1     3.738542     0.181096 24680.943359 24060.808594    -17.38597     0.000000     1.000000     0.000000            1   176.686564    23.885555    15.460219    -10.88595     0.734070 52408.801316     0.139393           17            2 
 4727.742081  3953.548509     0.037868            1   -172.12641 000019@Extract/job017/Average/stack_1682_cor2.mrcs Average/stack_1682_cor2.mrc            1     3.738542     0.181096 24680.943359 24060.808594    -17.38597     0.000000     1.000000     0.000000            1   -169.25953    51.666107    19.340219     -3.93978     0.721812 52637.691670     0.230236           18            1 
  887.741963   371.612915     0.030681            1   123.513412 000021@Extract/job017/Average/stack_1682_cor2.mrcs Average/stack_1682_cor2.mrc            1     3.738542     0.181096 24680.943359 24060.808594    -17.38597     0.000000     1.000000     0.000000            1   164.173740    29.919754    11.580219     8.514049     0.736517 52442.813914     0.161411           27            1 
  526.451629  1796.129088     0.028379            1   170.439831 000022@Extract/job017/Average/stack_1682_cor2.mrcs Average/stack_1682_cor2.mrc            1     3.738542     0.181096 24680.943359 24060.808594    -17.38597     0.000000     1.000000     0.000000            1   158.102681    33.738720    19.340219     2.694049     0.730321 52684.783134     0.148339           23            1 
   72.258067    82.580648     0.036583            1    -70.20960 000023@Extract/job017/Average/stack_1682_cor2.mrcs Average/stack_1682_cor2.mrc            1     3.738542     0.181096 24680.943359 24060.808594    -17.38597     0.000000     1.000000     0.000000            1   130.472691    33.855704     -9.75978    -19.45978     0.535456 52947.322026     0.497236            7            2 
 3396.129137   867.096801     0.075166            1   -105.16705 000025@Extract/job017/Average/stack_1682_cor2.mrcs Average/stack_1682_cor2.mrc            1     3.738542     0.181096 24680.943359 24060.808594    -17.38597     0.000000     1.000000     0.000000            1   135.184360    99.299145    -16.70595     -1.18595     0.711795 52548.325155     0.068106           49            2 
 4985.806605  3922.580766     0.031513            1    57.924747 000029@Extract/job017/Average/stack_1682_cor2.mrcs Average/stack_1682_cor2.mrc            1     3.738542     0.181096 24680.943359 24060.808594    -17.38597     0.000000     1.000000     0.000000            1    -68.14363   144.495897     -7.00595     -5.87978     0.724360 52666.149522     0.230367           25            2 
 5243.871129  2487.742012     0.035459            1   -117.12524 000035@Extract/job017/Average/stack_1682_cor2.mrcs Average/stack_1682_cor2.mrc            1     3.738542     0.181096 24680.943359 24060.808594    -17.38597     0.000000     1.000000     0.000000            1   -131.78937    49.489616    13.520219    -11.69978     0.727663 52579.282571     0.111917           33            2 
 1569.032306  2611.612984     0.033120            1    43.879972 000036@Extract/job017/Average/stack_1682_cor2.mrcs Average/stack_1682_cor2.mrc            1     3.738542     0.181096 24680.943359 24060.808594    -17.38597     0.000000     1.000000     0.000000            1    37.535373   118.287588     6.886389     3.820219     0.724321 52501.763498     0.204866           12            1 
 5667.096949  2436.129107     0.023553            1   -116.36519 000038@Extract/job017/Average/stack_1682_cor2.mrcs Average/stack_1682_cor2.mrc            1     3.738542     0.181096 24680.943359 24060.808594    -17.38597     0.000000     1.000000     0.000000            1   -149.13463    20.958591     8.514049     3.820219     0.617368 52680.650958     0.132950           43            1 
 4325.161423  1383.225849     0.031529            1   -103.65728 000039@Extract/job017/Average/stack_1682_cor2.mrcs Average/stack_1682_cor2.mrc            1     3.738542     0.181096 24680.943359 24060.808594    -17.38597     0.000000     1.000000     0.000000            1     -8.30289    90.414139     -1.99978     -5.87978     0.718350 52643.521154     0.054077           54            2 
 5150.967900  2281.290393     0.040922            1   137.522702 000040@Extract/job017/Average/stack_1682_cor2.mrcs Average/stack_1682_cor2.mrc            1     3.738542     0.181096 24680.943359 24060.808594    -17.38597     0.000000     1.000000     0.000000            1   158.253549    61.658676     -1.99978     0.754049     0.727764 52365.640076     0.326196           11            2 
  237.419362  1981.935545     0.057316            1    72.023907 000042@Extract/job017/Average/stack_1682_cor2.mrcs Average/stack_1682_cor2.mrc            1     3.738542     0.181096 24680.943359 24060.808594    -17.38597     0.000000     1.000000     0.000000            1   133.678494     7.754353    -10.88595    15.460219     0.725042 52468.502022     0.293937           11            2 
 1465.806497   867.096801     0.021179            1   -151.04018 000045@Extract/job017/Average/stack_1682_cor2.mrcs Average/stack_1682_cor2.mrc            1     3.738542     0.181096 24680.943359 24060.808594    -17.38597     0.000000     1.000000     0.000000            1   147.901628    37.616404     -0.87361     -4.75361     0.722489 52516.740596     0.114914           10            1 
 2941.935574  3994.838833     0.036870            1    -34.00772 000050@Extract/job017/Average/stack_1682_cor2.mrcs Average/stack_1682_cor2.mrc            1     3.738542     0.181096 24680.943359 24060.808594    -17.38597     0.000000     1.000000     0.000000            1   166.029049    29.159555    20.154049     -9.75978     0.652720 52635.336954     0.177592           17            2 
 1372.903268  1496.774240     0.061094            1    -65.84209 000052@Extract/job017/Average/stack_1682_cor2.mrcs Average/stack_1682_cor2.mrc            1     3.738542     0.181096 24680.943359 24060.808594    -17.38597     0.000000     1.000000     0.000000            1   143.587337    93.247999     -7.81978     1.880219     0.720241 52376.646248     0.070488           84            2 
 1971.612964  3561.290432     0.044982            1   -164.19555 000054@Extract/job017/Average/stack_1682_cor2.mrcs Average/stack_1682_cor2.mrc            1     3.738542     0.181096 24680.943359 24060.808594    -17.38597     0.000000     1.000000     0.000000            1   127.375254    85.566502    13.520219    -14.76595     0.719943 52420.107701     0.120439           18            1 
 4015.483994   805.161315     0.040824            1    62.641581 000056@Extract/job017/Average/stack_1682_cor2.mrcs Average/stack_1682_cor2.mrc            1     3.738542     0.181096 24680.943359 24060.808594    -17.38597     0.000000     1.000000     0.000000            1   135.127872    88.511475     2.694049     3.820219     0.714671 52580.278339     0.282988           31            1 
  185.806457  3736.774309     0.021024            1    63.537872 000060@Extract/job017/Average/stack_1682_cor2.mrcs Average/stack_1682_cor2.mrc            1     3.738542     0.181096 24680.943359 24060.808594    -17.38597     0.000000     1.000000     0.000000            1   142.844419    84.288495     -5.06595     -5.87978     0.723020 52585.701095     0.150811           81            2 
 1620.645211  2797.419441     0.017759            1   104.778926 000061@Extract/job017/Average/stack_1682_cor2.mrcs Average/stack_1682_cor2.mrc            1     3.738542     0.181096 24680.943359 24060.808594    -17.38597     0.000000     1.000000     0.000000            1   144.292798    93.843143     1.066389     -3.93978     0.719634 52396.357149     0.132026            9            1 
 1073.548420  3840.000118     0.025487            1    -49.90271 000062@Extract/job017/Average/stack_1682_cor2.mrcs Average/stack_1682_cor2.mrc            1     3.738542     0.181096 24680.943359 24060.808594    -17.38597     0.000000     1.000000     0.000000            1   145.051818   106.616253    -17.51978     7.700219     0.724956 52515.315464     0.105126           82            1 
 1527.741982  1176.774230     0.060578            1   116.993338 000063@Extract/job017/Average/stack_1682_cor2.mrcs Average/stack_1682_cor2.mrc            1     3.738542     0.181096 24680.943359 24060.808594    -17.38597     0.000000     1.000000     0.000000            1   142.256879   109.141992     -9.75978     -1.99978     0.732802 52759.057129     0.150579            9            2 
 4335.484004  1744.516183     0.039229            1    -25.42107 000064@Extract/job017/Average/stack_1682_cor2.mrcs Average/stack_1682_cor2.mrc            1     3.738542     0.181096 24680.943359 24060.808594    -17.38597     0.000000     1.000000     0.000000            1   134.629806   123.218417     3.820219     3.820219     0.715872 52287.965497     0.161995           40            2 
 1682.580697  3447.742042     0.039210            1   146.944985 000065@Extract/job017/Average/stack_1682_cor2.mrcs Average/stack_1682_cor2.mrc            1     3.738542     0.181096 24680.943359 24060.808594    -17.38597     0.000000     1.000000     0.000000            1   150.692485   112.954271     -5.87978    -13.63978     0.719509 52432.192100     0.056091           21            2 
 1909.677478  3303.225908     0.026147            1   -107.06157 000066@Extract/job017/Average/stack_1682_cor2.mrcs Average/stack_1682_cor2.mrc            1     3.738542     0.181096 24680.943359 24060.808594    -17.38597     0.000000     1.000000     0.000000            1   147.960886   126.815700     -7.00595     -7.81978     0.729930 52712.590355     0.081269           60            2 
 5295.484034  3138.064613     0.020560            1   159.262446 000067@Extract/job017/Average/stack_1682_cor2.mrcs Average/stack_1682_cor2.mrc            1     3.738542     0.181096 24680.943359 24060.808594    -17.38597     0.000000     1.000000     0.000000            1   136.748110   125.382798     -2.81361     -5.06595     0.717006 52491.725243     0.085541           37            1 
 1383.225849  4015.483994     0.027942            1   -179.36717 000072@Extract/job017/Average/stack_1682_cor2.mrcs Average/stack_1682_cor2.mrc            1     3.738542     0.181096 24680.943359 24060.808594    -17.38597     0.000000     1.000000     0.000000            1    17.605725    49.385660    26.286389     -5.87978     0.598319 52563.277154     0.039619           51            1 
  330.322591  1393.548430     0.037942            1    71.912333 000077@Extract/job017/Average/stack_1682_cor2.mrcs Average/stack_1682_cor2.mrc            1     3.738542     0.181096 24680.943359 24060.808594    -17.38597     0.000000     1.000000     0.000000            1   155.446238    65.650582     1.880219     -5.87978     0.729322 52702.329843     0.266410           17            2 
 5553.548558  1073.548420     0.016232            1    16.600072 000078@Extract/job017/Average/stack_1682_cor2.mrcs Average/stack_1682_cor2.mrc            1     3.738542     0.181096 24680.943359 24060.808594    -17.38597     0.000000     1.000000     0.000000            1   154.064096    73.289652     3.820219     -1.99978     0.726122 52718.215582     0.133633           39            2 
 5027.096929  3024.516222     0.027603            1   126.327441 000079@Extract/job017/Average/stack_1682_cor2.mrcs Average/stack_1682_cor2.mrc            1     3.738542     0.181096 24680.943359 24060.808594    -17.38597     0.000000     1.000000     0.000000            1   147.731973    75.169740     3.820219     -7.00595     0.723362 52596.226673     0.105272           31            1 
 2704.516212   361.290334     0.057451            1   -141.15262 000085@Extract/job017/Average/stack_1682_cor2.mrcs Average/stack_1682_cor2.mrc            1     3.738542     0.181096 24680.943359 24060.808594    -17.38597     0.000000     1.000000     0.000000            1     -4.10219   146.291045    10.766389    -11.69978     0.731140 52835.979949     0.069994            9            2 
 3550.967851   784.516153     0.050254            1    85.545403 000086@Extract/job017/Average/stack_1682_cor2.mrcs Average/stack_1682_cor2.mrc            1     3.738542     0.181096 24680.943359 24060.808594    -17.38597     0.000000     1.000000     0.000000            1    -20.57089   140.871465    -15.57978    16.274049     0.704697 52523.935625     0.258783            9            1 
 2694.193631  2270.967812     0.036529            1   134.733142 000087@Extract/job017/Average/stack_1682_cor2.mrcs Average/stack_1682_cor2.mrc            1     3.738542     0.181096 24680.943359 24060.808594    -17.38597     0.000000     1.000000     0.000000            1    11.185642   157.601457     8.514049    13.520219     0.729949 52629.168749     0.130532           28            2 
  980.645191  2405.161364     0.015638            1    -96.11747 000088@Extract/job017/Average/stack_1682_cor2.mrcs Average/stack_1682_cor2.mrc            1     3.738542     0.181096 24680.943359 24060.808594    -17.38597     0.000000     1.000000     0.000000            1     -2.68466   107.376134     7.700219    -20.58595     0.735320 52521.318771     0.156372           12            1 
 2033.548450   547.096791     0.043156            1    65.288755 000090@Extract/job017/Average/stack_1682_cor2.mrcs Average/stack_1682_cor2.mrc            1     3.738542     0.181096 24680.943359 24060.808594    -17.38597     0.000000     1.000000     0.000000            1    11.043085    36.070817     -9.75978     -3.12595     0.715360 52489.533305     0.130950           28            1 
 2467.096850   949.677449     0.034304            1    35.997080 000091@Extract/job017/Average/stack_1682_cor2.mrcs Average/stack_1682_cor2.mrc            1     3.738542     0.181096 24680.943359 24060.808594    -17.38597     0.000000     1.000000     0.000000            1     -4.07122    20.252645     -9.75978     1.880219     0.716886 52449.548468     0.236766           13            1 
  340.645172  3148.387194     0.031394            1    10.950031 000093@Extract/job017/Average/stack_1682_cor2.mrcs Average/stack_1682_cor2.mrc            1     3.738542     0.181096 24680.943359 24060.808594    -17.38597     0.000000     1.000000     0.000000            1    16.734362    44.618021     1.880219     1.880219     0.734998 52410.506348     0.129617           21            2 
 5037.419510  1754.838764     0.030639            1    -65.56698 000095@Extract/job017/Average/stack_1682_cor2.mrcs Average/stack_1682_cor2.mrc            1     3.738542     0.181096 24680.943359 24060.808594    -17.38597     0.000000     1.000000     0.000000            1    23.738548    18.736535     4.946389     -1.99978     0.722439 52413.490749     0.101544           16            1 
 1042.580677  1620.645211     0.043330            1    -88.72033 000098@Extract/job017/Average/stack_1682_cor2.mrcs Average/stack_1682_cor2.mrc            1     3.738542     0.181096 24680.943359 24060.808594    -17.38597     0.000000     1.000000     0.000000            1    -16.76696   102.425005     -3.93978     7.700219     0.741763 52685.226084     0.072354           75            2 
  113.548391  2580.645241     0.034027            1   -173.97521 000100@Extract/job017/Average/stack_1682_cor2.mrcs Average/stack_1682_cor2.mrc            1     3.738542     0.181096 24680.943359 24060.808594    -17.38597     0.000000     1.000000     0.000000            1     -9.01249    95.792703     3.820219     -7.81978     0.629727 52508.818988     0.078798           10            2 
 3344.516232  2498.064593     0.033147            1    -14.60606 000101@Extract/job017/Average/stack_1682_cor2.mrcs Average/stack_1682_cor2.mrc            1     3.738542     0.181096 24680.943359 24060.808594    -17.38597     0.000000     1.000000     0.000000            1     -9.72164   100.006515     -7.81978     -0.05978     0.742329 52525.413909     0.080303           17            1 
 1538.064563  1920.000059     0.043942            1   170.484934 000102@Extract/job017/Average/stack_1682_cor2.mrcs Average/stack_1682_cor2.mrc            1     3.738542     0.181096 24680.943359 24060.808594    -17.38597     0.000000     1.000000     0.000000            1   -123.52012     7.805848     6.886389     3.820219     0.730267 52319.360154     0.279752            2            1 
 4098.064642  3602.580756     0.025828            1    -26.03558 000103@Extract/job017/Average/stack_1682_cor2.mrcs Average/stack_1682_cor2.mrc            1     3.738542     0.181096 24680.943359 24060.808594    -17.38597     0.000000     1.000000     0.000000            1   132.355440     4.828977    18.214049    10.766389     0.711413 52438.667971     0.660876            5            1 
  165.161295   371.612915     0.037034            1   -144.67530 000104@Extract/job017/Average/stack_1682_cor2.mrcs Average/stack_1682_cor2.mrc            1     3.738542     0.181096 24680.943359 24060.808594    -17.38597     0.000000     1.000000     0.000000            1    15.980764    42.262294    11.580219     -2.81361     0.719961 52500.164182     0.226129           10            2 
 3664.516242  3272.258165     0.044725            1    -21.95564 000107@Extract/job017/Average/stack_1682_cor2.mrcs Average/stack_1682_cor2.mrc            1     3.738542     0.181096 24680.943359 24060.808594    -17.38597     0.000000     1.000000     0.000000            1     7.648378    44.631661     -7.81978    -14.76595     0.727138 52522.324388     0.083435           56            1 
 5398.709844  1445.161335     0.048065            1   144.432897 000111@Extract/job017/Average/stack_1682_cor2.mrcs Average/stack_1682_cor2.mrc            1     3.738542     0.181096 24680.943359 24060.808594    -17.38597     0.000000     1.000000     0.000000            1    60.197538    43.637840    -11.69978    12.394049     0.731305 52477.919066     0.241320           19            1 
 3292.903327  2983.225898     0.037870            1    -70.43966 000112@Extract/job017/Average/stack_1682_cor2.mrcs Average/stack_1682_cor2.mrc            1     3.738542     0.181096 24680.943359 24060.808594    -17.38597     0.000000     1.000000     0.000000            1    54.965084    87.854976    -19.45978    -16.70595     0.709501 52490.705018     0.039711           68            1 
 3014.193641  1661.935535     0.036118            1    11.158851 000114@Extract/job017/Average/stack_1682_cor2.mrcs Average/stack_1682_cor2.mrc            1     3.738542     0.181096 24680.943359 24060.808594    -17.38597     0.000000     1.000000     0.000000            1   128.621104    60.427152    -17.51978     1.880219     0.708792 52522.356149     0.169778            9            1 
 4273.548519  3045.161384     0.034305            1   179.880484 000115@Extract/job017/Average/stack_1682_cor2.mrcs Average/stack_1682_cor2.mrc            1     3.738542     0.181096 24680.943359 24060.808594    -17.38597     0.000000     1.000000     0.000000            1   126.609303    75.274830     0.754049     -5.06595     0.729067 52503.454147     0.128550           27            1 
 4624.516271   154.838714     0.040070            1   -105.16650 000119@Extract/job017/Average/stack_1682_cor2.mrcs Average/stack_1682_cor2.mrc            1     3.738542     0.181096 24680.943359 24060.808594    -17.38597     0.000000     1.000000     0.000000            1   134.408913    85.527413     -6.69361     -7.81978     0.729425 52655.062794     0.052329           77            2 
  474.838724  3716.129147     0.047290            1    -55.46199 000121@Extract/job017/Average/stack_1682_cor2.mrcs Average/stack_1682_cor2.mrc            1     3.738542     0.181096 24680.943359 24060.808594    -17.38597     0.000000     1.000000     0.000000            1    53.198469    15.646476     -5.06595     -5.87978     0.738444 52476.386394     0.208124           17            1 
  732.903248  2601.290403     0.035018            1   -111.91911 000129@Extract/job017/Average/stack_1682_cor2.mrcs Average/stack_1682_cor2.mrc            1     3.738542     0.181096 24680.943359 24060.808594    -17.38597     0.000000     1.000000     0.000000            1   167.417517    56.794538    37.614049     1.880219     0.702681 52510.087431     0.225395           16            1 
 4717.419500  3241.290422     0.041942            1   115.034754 000135@Extract/job017/Average/stack_1682_cor2.mrcs Average/stack_1682_cor2.mrc            1     3.738542     0.181096 24680.943359 24060.808594    -17.38597     0.000000     1.000000     0.000000            1   153.399556    84.846527     4.634049     -3.93978     0.727413 52538.425985     0.062457           46            1 
  299.354848  2456.774269     0.032987            1    -38.82195 000137@Extract/job017/Average/stack_1682_cor2.mrcs Average/stack_1682_cor2.mrc            1     3.738542     0.181096 24680.943359 24060.808594    -17.38597     0.000000     1.000000     0.000000            1   168.875761    83.610327     3.820219     -5.06595     0.730443 52453.695277     0.183601           59            2 
 1878.709735   949.677449     0.039949            1    -49.26001 000138@Extract/job017/Average/stack_1682_cor2.mrcs Average/stack_1682_cor2.mrc            1     3.738542     0.181096 24680.943359 24060.808594    -17.38597     0.000000     1.000000     0.000000            1   -174.25377   109.054051     -5.87978     5.760219     0.730447 52624.014550     0.101798           28            2 
 3654.193661  1992.258126     0.036843            1   175.954152 000140@Extract/job017/Average/stack_1682_cor2.mrcs Average/stack_1682_cor2.mrc            1     3.738542     0.181096 24680.943359 24060.808594    -17.38597     0.000000     1.000000     0.000000            1   156.249633    96.798531     6.574049    -15.57978     0.716921 52576.314025     0.120691           39            2 
 5264.516291  2642.580726     0.035020            1     -6.94532 000141@Extract/job017/Average/stack_1682_cor2.mrcs Average/stack_1682_cor2.mrc            1     3.738542     0.181096 24680.943359 24060.808594    -17.38597     0.000000     1.000000     0.000000            1   170.335585   120.975683     -5.87978     9.640219     0.717453 52582.159460     0.122335            7            1 
 3148.387194  3117.419451     0.030663            1   131.977390 000143@Extract/job017/Average/stack_1682_cor2.mrcs Average/stack_1682_cor2.mrc            1     3.738542     0.181096 24680.943359 24060.808594    -17.38597     0.000000     1.000000     0.000000            1    37.457782   102.970197    -13.63978    -18.64595     0.721424 52448.612330     0.156344           36            2 
  774.193572  1971.612964     0.025791            1    -79.65197 000144@Extract/job017/Average/stack_1682_cor2.mrcs Average/stack_1682_cor2.mrc            1     3.738542     0.181096 24680.943359 24060.808594    -17.38597     0.000000     1.000000     0.000000            1    87.501788    16.889403     -1.18595    19.340219     0.718097 52392.657447     0.265789           32            1 
 1579.354887   567.741953     0.049024            1    97.381456 000145@Extract/job017/Average/stack_1682_cor2.mrcs Average/stack_1682_cor2.mrc            1     3.738542     0.181096 24680.943359 24060.808594    -17.38597     0.000000     1.000000     0.000000            1   -118.47084    13.715414     0.754049     -9.75978     0.731025 52544.775105     0.145277           22            2 
 3282.580746  2012.903288     0.040459            1     -5.70662 000146@Extract/job017/Average/stack_1682_cor2.mrcs Average/stack_1682_cor2.mrc            1     3.738542     0.181096 24680.943359 24060.808594    -17.38597     0.000000     1.000000     0.000000            1   121.923994   112.451122    -11.69978     8.514049     0.721796 52502.980866     0.113904           37            1 
 1052.903258  2270.967812     0.064502            1    -22.61114 000147@Extract/job017/Average/stack_1682_cor2.mrcs Average/stack_1682_cor2.mrc            1     3.738542     0.181096 24680.943359 24060.808594    -17.38597     0.000000     1.000000     0.000000            1   131.079241   117.007066     3.820219     6.574049     0.708435 52472.093884     0.095568           39            1 
 3984.516252  1641.290373     0.051902            1    87.062331 000148@Extract/job017/Average/stack_1682_cor2.mrcs Average/stack_1682_cor2.mrc            1     3.738542     0.181096 24680.943359 24060.808594    -17.38597     0.000000     1.000000     0.000000            1   126.761034   100.558818     3.820219     -3.93978     0.728888 52602.765524     0.268091           19            1 
 3334.193651  1083.871001     0.051736            1   128.191975 000150@Extract/job017/Average/stack_1682_cor2.mrcs Average/stack_1682_cor2.mrc            1     3.738542     0.181096 24680.943359 24060.808594    -17.38597     0.000000     1.000000     0.000000            1   126.900381    16.620738     -1.99978    11.580219     0.733713 52616.243827     0.237896            8            2 
 2198.709745  1269.677458     0.038770            1   -120.60479 000151@Extract/job017/Average/stack_1682_cor2.mrcs Average/stack_1682_cor2.mrc            1     3.738542     0.181096 24680.943359 24060.808594    -17.38597     0.000000     1.000000     0.000000            1    35.935028     8.384614     3.820219     -1.99978     0.724662 52430.199879     0.097259           14            1 
 4861.935633  2549.677498     0.035156            1   147.977159 000155@Extract/job017/Average/stack_1682_cor2.mrcs Average/stack_1682_cor2.mrc            1     3.738542     0.181096 24680.943359 24060.808594    -17.38597     0.000000     1.000000     0.000000            1    46.648829   109.761345     9.640219     -0.05978     0.725795 52634.528621     0.498220           15            1 
  846.451639  3974.193671     0.030697            1    -52.52211 000156@Extract/job017/Average/stack_1682_cor2.mrcs Average/stack_1682_cor2.mrc            1     3.738542     0.181096 24680.943359 24060.808594    -17.38597     0.000000     1.000000     0.000000            1   127.805088    47.934417     2.694049    -20.58595     0.677484 52547.794754     0.183715           33            2 
 4139.354966   113.548391     0.043140            1    -11.95337 000167@Extract/job017/Average/stack_1682_cor2.mrcs Average/stack_1682_cor2.mrc            1     3.738542     0.181096 24680.943359 24060.808594    -17.38597     0.000000     1.000000     0.000000            1    -28.80880   119.679047     3.820219     0.754049     0.628800 52396.958314     0.143850           13            2 
  103.225810  2363.871040     0.037412            1     2.122458 000168@Extract/job017/Average/stack_1682_cor2.mrcs Average/stack_1682_cor2.mrc            1     3.738542     0.181096 24680.943359 24060.808594    -17.38597     0.000000     1.000000     0.000000            1    -27.39140   118.323955     4.946389     -7.81978     0.614938 52414.543587     0.105424           25            1 
 2157.419421  1961.290383     0.034069            1    -12.92632 000172@Extract/job017/Average/stack_1682_cor2.mrcs Average/stack_1682_cor2.mrc            1     3.738542     0.181096 24680.943359 24060.808594    -17.38597     0.000000     1.000000     0.000000            1    -39.20152    81.937109     -5.87978     -5.87978     0.724547 52456.702564     0.096668           32            1 
  629.677439   929.032287     0.028830            1    -43.94550 000175@Extract/job017/Average/stack_1682_cor2.mrcs Average/stack_1682_cor2.mrc            1     3.738542     0.181096 24680.943359 24060.808594    -17.38597     0.000000     1.000000     0.000000            1    -48.22399    63.666316    -18.64595     -6.69361     0.728748 52615.356874     0.114682           35            1 
 2632.258145   691.612925     0.036825            1   112.308900 000176@Extract/job017/Average/stack_1682_cor2.mrcs Average/stack_1682_cor2.mrc            1     3.738542     0.181096 24680.943359 24060.808594    -17.38597     0.000000     1.000000     0.000000            1    38.902907   110.433703    -23.33978    14.646389     0.719060 52625.993396     0.100096           17            1 
 5615.484044  2270.967812     0.037183            1    -85.33681 000180@Extract/job017/Average/stack_1682_cor2.mrcs Average/stack_1682_cor2.mrc            1     3.738542     0.181096 24680.943359 24060.808594    -17.38597     0.000000     1.000000     0.000000            1    13.639616    12.858419    -13.63978     9.640219     0.726738 52625.609857     0.192046           31            1 
 5440.000167  1796.129088     0.046020            1   -174.45840 000182@Extract/job017/Average/stack_1682_cor2.mrcs Average/stack_1682_cor2.mrc            1     3.738542     0.181096 24680.943359 24060.808594    -17.38597     0.000000     1.000000     0.000000            1   -148.80354     3.289188     7.700219    13.520219     0.721606 52495.464889     0.801036           11            1 
 2972.903317   299.354848     0.018376            1   143.398240 000185@Extract/job017/Average/stack_1682_cor2.mrcs Average/stack_1682_cor2.mrc            1     3.738542     0.181096 24680.943359 24060.808594    -17.38597     0.000000     1.000000     0.000000            1    69.919203   114.116812     -1.18595    27.100219     0.715612 52612.487831     0.145656           31            2 
 2425.806526   350.967753     0.037061            1    83.531966 000186@Extract/job017/Average/stack_1682_cor2.mrcs Average/stack_1682_cor2.mrc            1     3.738542     0.181096 24680.943359 24060.808594    -17.38597     0.000000     1.000000     0.000000            1    43.157437    30.628738    -19.45978     -1.99978     0.727450 52736.470945     0.212938           13            1 
 3654.193661  2859.354927     0.038626            1   -160.53183 000197@Extract/job017/Average/stack_1682_cor2.mrcs Average/stack_1682_cor2.mrc            1     3.738542     0.181096 24680.943359 24060.808594    -17.38597     0.000000     1.000000     0.000000            1   -117.35471   147.206158     -1.99978    -16.70595     0.730988 52580.766945     0.137268           29            1 
 2621.935565  3499.354946     0.033164            1   168.699284 000199@Extract/job017/Average/stack_1682_cor2.mrcs Average/stack_1682_cor2.mrc            1     3.738542     0.181096 24680.943359 24060.808594    -17.38597     0.000000     1.000000     0.000000            1    72.430885    72.546177     1.880219     -7.81978     0.741222 52509.695040     0.181683           37            2 
 2632.258145  1517.419402     0.038621            1    64.222443 000201@Extract/job017/Average/stack_1682_cor2.mrcs Average/stack_1682_cor2.mrc            1     3.738542     0.181096 24680.943359 24060.808594    -17.38597     0.000000     1.000000     0.000000            1     0.840018   123.929029     9.640219     -5.06595     0.731134 52506.298640     0.217534           21            2 
  247.741943   247.741943     0.034354            1    68.782623 000202@Extract/job017/Average/stack_1682_cor2.mrcs Average/stack_1682_cor2.mrc            1     3.738542     0.181096 24680.943359 24060.808594    -17.38597     0.000000     1.000000     0.000000            1    -14.68912   118.357745    32.106389     -1.99978     0.719188 52602.379524     0.229481           14            1 
 4758.709824  1476.129078     0.051304            1    27.500661 000203@Extract/job017/Average/stack_1682_cor2.mrcs Average/stack_1682_cor2.mrc            1     3.738542     0.181096 24680.943359 24060.808594    -17.38597     0.000000     1.000000     0.000000            1   123.887811    26.318517     0.754049     5.760219     0.720465 52609.164984     0.203645           17            1 
 4469.677557  2446.451688     0.039482            1   127.451555 000206@Extract/job017/Average/stack_1682_cor2.mrcs Average/stack_1682_cor2.mrc            1     3.738542     0.181096 24680.943359 24060.808594    -17.38597     0.000000     1.000000     0.000000            1    94.309707    83.992253     5.760219     5.760219     0.727697 52360.269875     0.168172           19            2 
 1280.000039  2694.193631     0.043547            1    -41.26997 000207@Extract/job017/Average/stack_1682_cor2.mrcs Average/stack_1682_cor2.mrc            1     3.738542     0.181096 24680.943359 24060.808594    -17.38597     0.000000     1.000000     0.000000            1   128.390541    47.131526     -7.81978    -11.69978     0.722597 52467.410403     0.146553           60            2 
 4428.387233  3953.548509     0.033624            1    72.345132 000208@Extract/job017/Average/stack_1682_cor2.mrcs Average/stack_1682_cor2.mrc            1     3.738542     0.181096 24680.943359 24060.808594    -17.38597     0.000000     1.000000     0.000000            1    94.389187    41.828080     -5.87978     3.820219     0.736866 52759.831269     0.201513           10            1 
 3107.096870  1940.645221     0.044193            1    79.197120 000209@Extract/job017/Average/stack_1682_cor2.mrcs Average/stack_1682_cor2.mrc            1     3.738542     0.181096 24680.943359 24060.808594    -17.38597     0.000000     1.000000     0.000000            1     -1.96175    53.995047     -7.81978     -3.93978     0.729455 52520.188041     0.135566           50            2 
 2797.419441  2890.322670     0.037735            1   -166.71531 000210@Extract/job017/Average/stack_1682_cor2.mrcs Average/stack_1682_cor2.mrc            1     3.738542     0.181096 24680.943359 24060.808594    -17.38597     0.000000     1.000000     0.000000            1   -147.65551   133.846338     7.700219     1.880219     0.739068 52591.126320     0.122208           59            1 
 2642.580726  1300.645201     0.032477            1   114.588083 000213@Extract/job017/Average/stack_1682_cor2.mrcs Average/stack_1682_cor2.mrc            1     3.738542     0.181096 24680.943359 24060.808594    -17.38597     0.000000     1.000000     0.000000            1   -145.31278    66.983933     -7.81978    11.580219     0.728944 52620.948161     0.167587           13            2 
 2167.742002   371.612915     0.049481            1   159.185347 000217@Extract/job017/Average/stack_1682_cor2.mrcs Average/stack_1682_cor2.mrc            1     3.738542     0.181096 24680.943359 24060.808594    -17.38597     0.000000     1.000000     0.000000            1   138.652614    90.284340    15.460219    11.580219     0.719400 52504.028052     0.117532           47            2 
 3901.935604  2446.451688     0.041624            1    -67.85064 000001@Extract/job017/Average/stack_1682_cor2.mrcs Average/stack_1682_cor2.mrc            1     3.738542     0.181096 24680.943359 24060.808594    -17.38597     0.000000     1.000000     0.000000            1   169.914280    39.885588    12.706389     -7.81978     0.720601 52555.800129     0.159159            4            1 
 3870.967861  1001.290353     0.045609            1   126.698299 000004@Extract/job017/Average/stack_1682_cor2.mrcs Average/stack_1682_cor2.mrc            1     3.738542     0.181096 24680.943359 24060.808594    -17.38597     0.000000     1.000000     0.000000            1    63.009062    38.161609    19.340219    14.334049     0.720049 52697.943571     0.217039           13            1 
 1465.806497  1032.258096     0.051921            1    -68.19616 000012@Extract/job017/Average/stack_1682_cor2.mrcs Average/stack_1682_cor2.mrc            1     3.738542     0.181096 24680.943359 24060.808594    -17.38597     0.000000     1.000000     0.000000            1    -27.40374   121.062335     -3.93978    -15.57978     0.733845 52539.088633     0.275290           19            1 
  609.032277  3943.225928     0.043624            1    36.960940 000014@Extract/job017/Average/stack_1682_cor2.mrcs Average/stack_1682_cor2.mrc            1     3.738542     0.181096 24680.943359 24060.808594    -17.38597     0.000000     1.000000     0.000000            1     -6.94201   130.643737     -8.94595     -1.99978     0.750094 52482.891945     0.235447           24            1 
  423.225819  2560.000079     0.046903            1   -115.56149 000017@Extract/job017/Average/stack_1682_cor2.mrcs Average/stack_1682_cor2.mrc            1     3.738542     0.181096 24680.943359 24060.808594    -17.38597     0.000000     1.000000     0.000000            1   163.654001    32.961432     -3.93978    -23.33978     0.717956 52443.260117     0.310092           12            1 
 5295.484034   743.225829     0.025467            1   118.330922 000024@Extract/job017/Average/stack_1682_cor2.mrcs Average/stack_1682_cor2.mrc            1     3.738542     0.181096 24680.943359 24060.808594    -17.38597     0.000000     1.000000     0.000000            1   132.805260    27.019270    19.340219    11.580219     0.719271 52657.345067     0.092971           26            1 
 3695.483985  1125.161325     0.034529            1   137.538713 000041@Extract/job017/Average/stack_1682_cor2.mrcs Average/stack_1682_cor2.mrc            1     3.738542     0.181096 24680.943359 24060.808594    -17.38597     0.000000     1.000000     0.000000            1   156.831644    58.924287     1.880219     7.700219     0.726416 52598.564483     0.095805           46            2 
 2694.193631  3024.516222     0.047397            1    -99.58417 000043@Extract/job017/Average/stack_1682_cor2.mrcs Average/stack_1682_cor2.mrc            1     3.738542     0.181096 24680.943359 24060.808594    -17.38597     0.000000     1.000000     0.000000            1   160.079106    33.733516     -0.05978    -20.58595     0.713340 52339.444081     0.197805           11            1 
 1011.612934  2116.129097     0.022802            1    -43.71149 000044@Extract/job017/Average/stack_1682_cor2.mrcs Average/stack_1682_cor2.mrc            1     3.738542     0.181096 24680.943359 24060.808594    -17.38597     0.000000     1.000000     0.000000            1   135.073544    21.024344     -1.99978    -19.45978     0.703439 52437.702320     0.298973            8            2 
 4655.484014  1806.451668     0.041209            1     -9.58040 000055@Extract/job017/Average/stack_1682_cor2.mrcs Average/stack_1682_cor2.mrc            1     3.738542     0.181096 24680.943359 24060.808594    -17.38597     0.000000     1.000000     0.000000            1   142.121457    80.077010     -8.63361     -7.81978     0.731920 52592.268217     0.136359           11            1 
  371.612915   464.516143     0.040298            1    -70.50979 000057@Extract/job017/Average/stack_1682_cor2.mrcs Average/stack_1682_cor2.mrc            1     3.738542     0.181096 24680.943359 24060.808594    -17.38597     0.000000     1.000000     0.000000            1   140.713847    80.083482     -2.81361     -9.75978     0.739216 52611.262210     0.043757           20            2 
 4882.580795  1992.258126     0.030958            1     -7.74282 000059@Extract/job017/Average/stack_1682_cor2.mrcs Average/stack_1682_cor2.mrc            1     3.738542     0.181096 24680.943359 24060.808594    -17.38597     0.000000     1.000000     0.000000            1   147.795104    90.840876    18.526389     3.820219     0.723509 52646.032475     0.068420           22            2 
 1992.258126  3158.709775     0.030992            1   -115.00924 000070@Extract/job017/Average/stack_1682_cor2.mrcs Average/stack_1682_cor2.mrc            1     3.738542     0.181096 24680.943359 24060.808594    -17.38597     0.000000     1.000000     0.000000            1    -17.33857    50.948010     1.880219    -11.69978     0.717044 52574.921444     0.220922           16            1 
 4645.161433   691.612925     0.052342            1    -73.36665 000075@Extract/job017/Average/stack_1682_cor2.mrcs Average/stack_1682_cor2.mrc            1     3.738542     0.181096 24680.943359 24060.808594    -17.38597     0.000000     1.000000     0.000000            1   149.821730    69.533696     5.760219     -2.81361     0.712616 52642.486473     0.111994           12            2 
 4769.032405  3086.451708     0.060117            1   129.255530 000081@Extract/job017/Average/stack_1682_cor2.mrcs Average/stack_1682_cor2.mrc            1     3.738542     0.181096 24680.943359 24060.808594    -17.38597     0.000000     1.000000     0.000000            1    -29.14771    20.940886     0.754049     -0.05978     0.744006 52448.836782     0.137400            6            1 
 4851.613052   443.870981     0.029668            1    -95.52947 000082@Extract/job017/Average/stack_1682_cor2.mrcs Average/stack_1682_cor2.mrc            1     3.738542     0.181096 24680.943359 24060.808594    -17.38597     0.000000     1.000000     0.000000            1    -32.16544    37.550598     -5.87978    -10.88595     0.742375 52471.537650     0.081313           47            1 
 5089.032415  1383.225849     0.029585            1   135.154220 000083@Extract/job017/Average/stack_1682_cor2.mrcs Average/stack_1682_cor2.mrc            1     3.738542     0.181096 24680.943359 24060.808594    -17.38597     0.000000     1.000000     0.000000            1    -32.14016    46.151175    16.274049    -16.70595     0.721525 52363.439630     0.111663           48            2 
 3994.838833  3489.032365     0.033469            1   -120.29122 000092@Extract/job017/Average/stack_1682_cor2.mrcs Average/stack_1682_cor2.mrc            1     3.738542     0.181096 24680.943359 24060.808594    -17.38597     0.000000     1.000000     0.000000            1    11.626453    27.714222     1.880219     5.760219     0.726627 52519.505590     0.125418           29            2 
 2529.032336   815.483896     0.045197            1   -112.17524 000097@Extract/job017/Average/stack_1682_cor2.mrcs Average/stack_1682_cor2.mrc            1     3.738542     0.181096 24680.943359 24060.808594    -17.38597     0.000000     1.000000     0.000000            1    -19.56815    96.372925    -13.63978     -9.75978     0.721465 52520.006298     0.329097            9            1 
 2632.258145  2776.774279     0.038465            1   128.767399 000099@Extract/job017/Average/stack_1682_cor2.mrcs Average/stack_1682_cor2.mrc            1     3.738542     0.181096 24680.943359 24060.808594    -17.38597     0.000000     1.000000     0.000000            1    -18.18448   106.110997     3.820219     5.760219     0.729227 52541.144266     0.307268           18            1 
 4025.806575  2962.580736     0.058846            1   -168.02684 000106@Extract/job017/Average/stack_1682_cor2.mrcs Average/stack_1682_cor2.mrc            1     3.738542     0.181096 24680.943359 24060.808594    -17.38597     0.000000     1.000000     0.000000            1   168.962696   160.496205     -5.87978    -14.76595     0.731344 52657.025670     0.046543           57            2 
 2745.806536  3323.871070     0.041094            1    51.454664 000113@Extract/job017/Average/stack_1682_cor2.mrcs Average/stack_1682_cor2.mrc            1     3.738542     0.181096 24680.943359 24060.808594    -17.38597     0.000000     1.000000     0.000000            1   130.050554    63.122196     4.634049     -3.12595     0.717587 52553.871541     0.175966           12            2 
 3953.548509  3210.322679     0.033530            1    -23.60000 000116@Extract/job017/Average/stack_1682_cor2.mrcs Average/stack_1682_cor2.mrc            1     3.738542     0.181096 24680.943359 24060.808594    -17.38597     0.000000     1.000000     0.000000            1   136.444623    71.488276     -5.87978     -3.12595     0.719272 52658.260751     0.362128           14            1 
 3055.483965   567.741953     0.031512            1   -164.12493 000117@Extract/job017/Average/stack_1682_cor2.mrcs Average/stack_1682_cor2.mrc            1     3.738542     0.181096 24680.943359 24060.808594    -17.38597     0.000000     1.000000     0.000000            1   120.885439    62.507358     -1.18595    -16.70595     0.738103 52734.567630     0.133243           32            2 
 5656.774368  1176.774230     0.056254            1   -103.21453 000118@Extract/job017/Average/stack_1682_cor2.mrcs Average/stack_1682_cor2.mrc            1     3.738542     0.181096 24680.943359 24060.808594    -17.38597     0.000000     1.000000     0.000000            1   116.114317    84.438836     -3.93978     -3.93978     0.659864 52566.636300     0.228249           29            2 
  629.677439  2436.129107     0.040610            1   -141.31153 000122@Extract/job017/Average/stack_1682_cor2.mrcs Average/stack_1682_cor2.mrc            1     3.738542     0.181096 24680.943359 24060.808594    -17.38597     0.000000     1.000000     0.000000            1    43.772734    23.859466     -0.05978     -1.99978     0.724708 52346.613845     0.471315            9            2 
  918.709706  2880.000089     0.035145            1    -25.67482 000128@Extract/job017/Average/stack_1682_cor2.mrcs Average/stack_1682_cor2.mrc            1     3.738542     0.181096 24680.943359 24060.808594    -17.38597     0.000000     1.000000     0.000000            1   166.736312    68.210930    10.454049    -13.63978     0.718674 52474.737420     0.170622           13            1 
 4304.516261   134.193553     0.031399            1    -54.99786 000131@Extract/job017/Average/stack_1682_cor2.mrcs Average/stack_1682_cor2.mrc            1     3.738542     0.181096 24680.943359 24060.808594    -17.38597     0.000000     1.000000     0.000000            1    -18.78098    63.785499    -15.57978    13.520219     0.722244 52665.369259     0.101783           72            1 
 4830.967891  2250.322650     0.033958            1    -80.89345 000133@Extract/job017/Average/stack_1682_cor2.mrcs Average/stack_1682_cor2.mrc            1     3.738542     0.181096 24680.943359 24060.808594    -17.38597     0.000000     1.000000     0.000000            1   152.030066    95.610594     -9.75978    -11.69978     0.740621 52484.476528     0.111097           18            1 
   82.580648   784.516153     0.042804            1   142.191480 000134@Extract/job017/Average/stack_1682_cor2.mrcs Average/stack_1682_cor2.mrc            1     3.738542     0.181096 24680.943359 24060.808594    -17.38597     0.000000     1.000000     0.000000            1   158.309060    79.411869     -1.99978     1.880219     0.615508 52372.940940     0.078194           23            2 
  846.451639  2467.096850     0.037482            1   144.101252 000136@Extract/job017/Average/stack_1682_cor2.mrcs Average/stack_1682_cor2.mrc            1     3.738542     0.181096 24680.943359 24060.808594    -17.38597     0.000000     1.000000     0.000000            1   152.722494    92.614544     -2.81361     5.760219     0.744059 52489.203239     0.079418           20            2 
 4510.967881  3685.161404     0.051544            1   143.037930 000139@Extract/job017/Average/stack_1682_cor2.mrcs Average/stack_1682_cor2.mrc            1     3.738542     0.181096 24680.943359 24060.808594    -17.38597     0.000000     1.000000     0.000000            1   171.003339    97.369381     -1.18595     -0.05978     0.719558 52341.319454     0.089604           38            1 
  485.161305   939.354868     0.029016            1   156.298798 000142@Extract/job017/Average/stack_1682_cor2.mrcs Average/stack_1682_cor2.mrc            1     3.738542     0.181096 24680.943359 24060.808594    -17.38597     0.000000     1.000000     0.000000            1   151.329562    96.213499     1.880219     -7.81978     0.721890 52476.910651     0.047963           58            2 
 4449.032395   805.161315     0.041647            1   110.438483 000152@Extract/job017/Average/stack_1682_cor2.mrcs Average/stack_1682_cor2.mrc            1     3.738542     0.181096 24680.943359 24060.808594    -17.38597     0.000000     1.000000     0.000000            1   148.320072    51.723076     3.820219    14.334049     0.731168 52750.293164     0.099313           20            2 
  402.580658  1950.967802     0.033024            1   119.793040 000157@Extract/job017/Average/stack_1682_cor2.mrcs Average/stack_1682_cor2.mrc            1     3.738542     0.181096 24680.943359 24060.808594    -17.38597     0.000000     1.000000     0.000000            1   147.659500    59.647395     -2.81361     5.760219     0.714628 52444.573882     0.085749           34            1 
 4944.516281   206.451619     0.045076            1     -7.09829 000165@Extract/job017/Average/stack_1682_cor2.mrcs Average/stack_1682_cor2.mrc            1     3.738542     0.181096 24680.943359 24060.808594    -17.38597     0.000000     1.000000     0.000000            1     -8.32384   108.624084     -5.87978    12.394049     0.725498 52556.993464     0.178241           15            2 
 1992.258126   774.193572     0.058913            1   -106.58330 000166@Extract/job017/Average/stack_1682_cor2.mrcs Average/stack_1682_cor2.mrc            1     3.738542     0.181096 24680.943359 24060.808594    -17.38597     0.000000     1.000000     0.000000            1    -21.04796   120.390038     3.820219     -3.12595     0.721869 52512.506668     0.279880           14            1 
 1548.387144    82.580648     0.037925            1    -87.82341 000171@Extract/job017/Average/stack_1682_cor2.mrcs Average/stack_1682_cor2.mrc            1     3.738542     0.181096 24680.943359 24060.808594    -17.38597     0.000000     1.000000     0.000000            1    -23.06014    87.398777     -3.93978     -7.00595     0.613524 52603.637773     0.200544           22            2 
 3550.967851  1796.129088     0.033589            1     -4.24111 000177@Extract/job017/Average/stack_1682_cor2.mrcs Average/stack_1682_cor2.mrc            1     3.738542     0.181096 24680.943359 24060.808594    -17.38597     0.000000     1.000000     0.000000            1     -0.69295    21.739712     -3.12595     8.514049     0.724425 52469.769695     0.224360           26            2 
 3458.064623   640.000020     0.032911            1    33.586407 000181@Extract/job017/Average/stack_1682_cor2.mrcs Average/stack_1682_cor2.mrc            1     3.738542     0.181096 24680.943359 24060.808594    -17.38597     0.000000     1.000000     0.000000            1   133.678494     7.754353     -5.87978     0.754049     0.725248 52712.709964     0.478772            5            2 
 2415.483945  3695.483985     0.021747            1     9.551917 000189@Extract/job017/Average/stack_1682_cor2.mrcs Average/stack_1682_cor2.mrc            1     3.738542     0.181096 24680.943359 24060.808594    -17.38597     0.000000     1.000000     0.000000            1    56.544729    32.832358     -9.75978    -17.51978     0.721787 52500.128437     0.169877           14            2 
  763.870991   722.580667     0.037641            1   -159.86223 000191@Extract/job017/Average/stack_1682_cor2.mrcs Average/stack_1682_cor2.mrc            1     3.738542     0.181096 24680.943359 24060.808594    -17.38597     0.000000     1.000000     0.000000            1   -177.05297    90.775172     5.760219    11.580219     0.730477 52512.792089     0.056597           61            1 
 1579.354887  2105.806516     0.040912            1    -59.52423 000195@Extract/job017/Average/stack_1682_cor2.mrcs Average/stack_1682_cor2.mrc            1     3.738542     0.181096 24680.943359 24060.808594    -17.38597     0.000000     1.000000     0.000000            1   101.558728    25.717253     -9.75978    -10.88595     0.729746 52390.325658     0.446965            6            1 
 2260.645231   578.064534     0.044995            1   -105.95549 000198@Extract/job017/Average/stack_1682_cor2.mrcs Average/stack_1682_cor2.mrc            1     3.738542     0.181096 24680.943359 24060.808594    -17.38597     0.000000     1.000000     0.000000            1    81.519149    66.746219    -19.45978    -13.63978     0.706070 52693.129557     0.091853            7            2 
 3530.322689  2436.129107     0.045591            1   -119.08033 000200@Extract/job017/Average/stack_1682_cor2.mrcs Average/stack_1682_cor2.mrc            1     3.738542     0.181096 24680.943359 24060.808594    -17.38597     0.000000     1.000000     0.000000            1    72.345797    62.176063     -5.87978    -23.33978     0.718198 52478.238787     0.080362           53            2 
 2890.322670  1104.516163     0.048647            1   -152.39265 000212@Extract/job017/Average/stack_1682_cor2.mrcs Average/stack_1682_cor2.mrc            1     3.738542     0.181096 24680.943359 24060.808594    -17.38597     0.000000     1.000000     0.000000            1     -6.20110    99.405493     -5.87978    -12.82595     0.713073 52690.550095     0.223583           45            1 
  392.258077  2219.354907     0.041133            1    30.081448 000222@Extract/job017/Average/stack_1682_cor2.mrcs Average/stack_1682_cor2.mrc            1     3.738542     0.181096 24680.943359 24060.808594    -17.38597     0.000000     1.000000     0.000000            1    -50.00161   123.777616     -5.06595     -5.87978     0.717989 52383.307939     0.184434           17            2 
 1713.548440  1558.709725     0.037578            1    -90.44829 000001@Extract/job017/Average/stack_1697_cor2.mrcs Average/stack_1697_cor2.mrc            1     3.553466     0.204513 23885.794922 23277.835938    -20.79140     0.000000     1.000000     0.000000            2   178.495474    43.009403    10.454049     1.880219     0.717254 52482.625063     0.182105           16            2 
 3881.290442  2735.483955     0.028633            1    -60.38743 000003@Extract/job017/Average/stack_1697_cor2.mrcs Average/stack_1697_cor2.mrc            1     3.553466     0.204513 23885.794922 23277.835938    -20.79140     0.000000     1.000000     0.000000            2   172.530267    44.591072    11.580219    -11.69978     0.725500 52379.998632     0.057194           30            1 
  113.548391   381.935496     0.049221            1    -98.09516 000006@Extract/job017/Average/stack_1697_cor2.mrcs Average/stack_1697_cor2.mrc            1     3.553466     0.204513 23885.794922 23277.835938    -20.79140     0.000000     1.000000     0.000000            2   -166.42249    48.577448    16.274049     -3.93978     0.637591 52456.974622     0.117812           30            2 
 3158.709775  1156.129068     0.037018            1    54.712759 000027@Extract/job017/Average/stack_1697_cor2.mrcs Average/stack_1697_cor2.mrc            1     3.553466     0.204513 23885.794922 23277.835938    -20.79140     0.000000     1.000000     0.000000            2    -14.00717   127.574745    -13.63978     8.514049     0.725388 52392.059602     0.175991           17            2 
 3736.774309  2116.129097     0.033978            1    -33.41961 000028@Extract/job017/Average/stack_1697_cor2.mrcs Average/stack_1697_cor2.mrc            1     3.553466     0.204513 23885.794922 23277.835938    -20.79140     0.000000     1.000000     0.000000            2    -13.27524   134.608687     -1.18595     5.760219     0.732318 52601.505726     0.068461           79            2 
 3406.451718  1950.967802     0.031573            1    -50.53488 000037@Extract/job017/Average/stack_1697_cor2.mrcs Average/stack_1697_cor2.mrc            1     3.553466     0.204513 23885.794922 23277.835938    -20.79140     0.000000     1.000000     0.000000            2   128.040613    36.170695     -1.99978    -16.70595     0.724324 52590.549009     0.105743           32            2 
 3943.225928  3901.935604     0.023970            1    48.967794 000038@Extract/job017/Average/stack_1697_cor2.mrcs Average/stack_1697_cor2.mrc            1     3.553466     0.204513 23885.794922 23277.835938    -20.79140     0.000000     1.000000     0.000000            2   120.602893    31.627130    -20.27361    20.466389     0.713792 52559.744326     0.204921            6            2 
 1775.483926  3819.354956     0.029303            1   140.120402 000040@Extract/job017/Average/stack_1697_cor2.mrcs Average/stack_1697_cor2.mrc            1     3.553466     0.204513 23885.794922 23277.835938    -20.79140     0.000000     1.000000     0.000000            2   106.280996    26.434360     9.640219    13.520219     0.722651 52576.170566     0.186606           21            1 
  371.612915  3261.935584     0.055806            1   100.987413 000043@Extract/job017/Average/stack_1697_cor2.mrcs Average/stack_1697_cor2.mrc            1     3.553466     0.204513 23885.794922 23277.835938    -20.79140     0.000000     1.000000     0.000000            2   158.903128    47.799712     -3.93978     4.634049     0.739122 52511.913908     0.134778           20            1 
 2188.387164  1775.483926     0.049726            1    63.440493 000045@Extract/job017/Average/stack_1697_cor2.mrcs Average/stack_1697_cor2.mrc            1     3.553466     0.204513 23885.794922 23277.835938    -20.79140     0.000000     1.000000     0.000000            2   163.159882    50.917586    -11.69978     6.886389     0.734127 52394.208409     0.062392           45            2 
 4056.774318   443.870981     0.044471            1    -12.47190 000047@Extract/job017/Average/stack_1697_cor2.mrcs Average/stack_1697_cor2.mrc            1     3.553466     0.204513 23885.794922 23277.835938    -20.79140     0.000000     1.000000     0.000000            2   161.029008    48.590133    -13.63978     -1.18595     0.725550 52412.211782     0.127478           28            1 
 3138.064613  2797.419441     0.041894            1    51.328913 000060@Extract/job017/Average/stack_1697_cor2.mrcs Average/stack_1697_cor2.mrc            1     3.553466     0.204513 23885.794922 23277.835938    -20.79140     0.000000     1.000000     0.000000            2   150.495147    62.357060     -5.87978    -12.82595     0.718823 52401.446162     0.089604           41            1 
 2456.774269  2136.774259     0.056791            1   -130.48404 000064@Extract/job017/Average/stack_1697_cor2.mrcs Average/stack_1697_cor2.mrc            1     3.553466     0.204513 23885.794922 23277.835938    -20.79140     0.000000     1.000000     0.000000            2   153.110665    39.924940     2.694049     -5.87978     0.741798 52457.004996     0.084188           20            2 
 4325.161423  3963.871090     0.053304            1    -48.91579 000065@Extract/job017/Average/stack_1697_cor2.mrcs Average/stack_1697_cor2.mrc            1     3.553466     0.204513 23885.794922 23277.835938    -20.79140     0.000000     1.000000     0.000000            2   154.496040    36.820932     -5.87978     -2.81361     0.732542 52616.737477     0.088750           19            1 
 5667.096949  2002.580707     0.055378            1   -125.87679 000068@Extract/job017/Average/stack_1697_cor2.mrcs Average/stack_1697_cor2.mrc            1     3.553466     0.204513 23885.794922 23277.835938    -20.79140     0.000000     1.000000     0.000000            2   162.848746    35.259455     1.880219    -15.57978     0.646042 52437.469936     0.108194           16            2 
 1476.129078   980.645191     0.047651            1    13.865384 000088@Extract/job017/Average/stack_1697_cor2.mrcs Average/stack_1697_cor2.mrc            1     3.553466     0.204513 23885.794922 23277.835938    -20.79140     0.000000     1.000000     0.000000            2   140.070110    92.666223     -8.94595    24.034049     0.733432 52465.371058     0.070696           81            2 
  619.354858   650.322601     0.040628            1    -54.54239 000092@Extract/job017/Average/stack_1697_cor2.mrcs Average/stack_1697_cor2.mrc            1     3.553466     0.204513 23885.794922 23277.835938    -20.79140     0.000000     1.000000     0.000000            2   134.427813    89.112050     -1.99978    15.460219     0.734596 52400.278436     0.099731           71            2 
 5687.742110   154.838714     0.047647            1    15.790285 000112@Extract/job017/Average/stack_1697_cor2.mrcs Average/stack_1697_cor2.mrc            1     3.553466     0.204513 23885.794922 23277.835938    -20.79140     0.000000     1.000000     0.000000            2   -136.63583   173.117153     -5.87978    19.340219     0.689845 52925.519646     0.389698           14            1 
 1754.838764  2818.064603     0.039804            1   146.554163 000124@Extract/job017/Average/stack_1697_cor2.mrcs Average/stack_1697_cor2.mrc            1     3.553466     0.204513 23885.794922 23277.835938    -20.79140     0.000000     1.000000     0.000000            2    -13.07032   143.979772    10.454049     1.880219     0.727546 52379.024048     0.193555           20            2 
 4510.967881  1930.322640     0.031621            1   135.966577 000126@Extract/job017/Average/stack_1697_cor2.mrcs Average/stack_1697_cor2.mrc            1     3.553466     0.204513 23885.794922 23277.835938    -20.79140     0.000000     1.000000     0.000000            2    -29.15596   152.308934     9.640219     1.880219     0.745607 52606.153598     0.090703           35            2 
 2002.580707   732.903248     0.049487            1   -126.24487 000129@Extract/job017/Average/stack_1697_cor2.mrcs Average/stack_1697_cor2.mrc            1     3.553466     0.204513 23885.794922 23277.835938    -20.79140     0.000000     1.000000     0.000000            2    -20.28620   101.807120     -5.06595     -7.00595     0.726154 52566.499406     0.136627           28            1 
 5027.096929  1672.258116     0.056697            1   165.980886 000139@Extract/job017/Average/stack_1697_cor2.mrcs Average/stack_1697_cor2.mrc            1     3.553466     0.204513 23885.794922 23277.835938    -20.79140     0.000000     1.000000     0.000000            2    -91.89914    79.782859     9.640219     1.880219     0.724900 52434.208941     0.039199           57            1 
  805.161315  2694.193631     0.051632            1   -153.10965 000146@Extract/job017/Average/stack_1697_cor2.mrcs Average/stack_1697_cor2.mrc            1     3.553466     0.204513 23885.794922 23277.835938    -20.79140     0.000000     1.000000     0.000000            2    68.907279    20.727561     -7.81978     -7.00595     0.739722 52527.276261     0.188211           12            1 
 3798.709794   578.064534     0.031642            1   155.620587 000151@Extract/job017/Average/stack_1697_cor2.mrcs Average/stack_1697_cor2.mrc            1     3.553466     0.204513 23885.794922 23277.835938    -20.79140     0.000000     1.000000     0.000000            2   -157.04973    19.447346     -9.75978     1.880219     0.717901 52390.291013     0.179556           10            2 
  567.741953  1352.258106     0.032409            1    -91.74402 000160@Extract/job017/Average/stack_1697_cor2.mrcs Average/stack_1697_cor2.mrc            1     3.553466     0.204513 23885.794922 23277.835938    -20.79140     0.000000     1.000000     0.000000            2    -53.30339    90.247915     5.760219     -1.99978     0.730925 52636.416965     0.054337           49            2 
 5058.064672  1249.032296     0.034238            1    73.781894 000171@Extract/job017/Average/stack_1697_cor2.mrcs Average/stack_1697_cor2.mrc            1     3.553466     0.204513 23885.794922 23277.835938    -20.79140     0.000000     1.000000     0.000000            2   154.089211    80.635135     -3.93978     6.574049     0.719602 52415.057214     0.115412           17            2 
 4789.677567  1465.806497     0.040435            1     1.701310 000180@Extract/job017/Average/stack_1697_cor2.mrcs Average/stack_1697_cor2.mrc            1     3.553466     0.204513 23885.794922 23277.835938    -20.79140     0.000000     1.000000     0.000000            2   158.610033    31.450294     -2.81361     -3.93978     0.713557 52415.307175     0.151875           22            1 
 4036.129156  1548.387144     0.068897            1    -20.74612 000182@Extract/job017/Average/stack_1697_cor2.mrcs Average/stack_1697_cor2.mrc            1     3.553466     0.204513 23885.794922 23277.835938    -20.79140     0.000000     1.000000     0.000000            2   151.492365    35.291875    10.454049     2.694049     0.738736 52421.774965     0.185081           51            1 
 4872.258214   712.258086     0.041228            1   -147.71608 000184@Extract/job017/Average/stack_1697_cor2.mrcs Average/stack_1697_cor2.mrc            1     3.553466     0.204513 23885.794922 23277.835938    -20.79140     0.000000     1.000000     0.000000            2   -172.80007    55.355066    25.160219     3.820219     0.717338 52460.249061     0.322465           14            1 
 4954.838862  1372.903268     0.024922            1    73.824620 000194@Extract/job017/Average/stack_1697_cor2.mrcs Average/stack_1697_cor2.mrc            1     3.553466     0.204513 23885.794922 23277.835938    -20.79140     0.000000     1.000000     0.000000            2   152.589685    57.539313    -12.51361    19.340219     0.724399 52444.298159     0.045969           35            1 
 4459.354976  1197.419392     0.040657            1    -45.22362 000202@Extract/job017/Average/stack_1697_cor2.mrcs Average/stack_1697_cor2.mrc            1     3.553466     0.204513 23885.794922 23277.835938    -20.79140     0.000000     1.000000     0.000000            2   155.265706    46.213625     4.634049    -21.39978     0.720586 52392.779224     0.247971           11            2 
 5006.451767  3850.322699     0.035420            1    40.034452 000203@Extract/job017/Average/stack_1697_cor2.mrcs Average/stack_1697_cor2.mrc            1     3.553466     0.204513 23885.794922 23277.835938    -20.79140     0.000000     1.000000     0.000000            2   161.109670    46.197567    -15.57978     -7.81978     0.724003 52385.750628     0.140092           31            2 
 1971.612964  1981.935545     0.055511            1    98.697647 000208@Extract/job017/Average/stack_1697_cor2.mrcs Average/stack_1697_cor2.mrc            1     3.553466     0.204513 23885.794922 23277.835938    -20.79140     0.000000     1.000000     0.000000            2    -23.88932   124.610882     -0.05978    11.580219     0.734198 52467.225229     0.220311           13            1 
  216.774200   836.129058     0.053494            1   -107.48928 000211@Extract/job017/Average/stack_1697_cor2.mrcs Average/stack_1697_cor2.mrc            1     3.553466     0.204513 23885.794922 23277.835938    -20.79140     0.000000     1.000000     0.000000            2    -16.12083   125.355600     5.760219    -21.39978     0.721862 52547.238613     0.128418            8            1 
 2549.677498  3230.967841     0.050617            1   -122.65787 000223@Extract/job017/Average/stack_1697_cor2.mrcs Average/stack_1697_cor2.mrc            1     3.553466     0.204513 23885.794922 23277.835938    -20.79140     0.000000     1.000000     0.000000            2   147.670348    20.967270     -8.94595     9.640219     0.732314 52406.164889     0.114832           23            1 
 3840.000118  1651.612954     0.017360            1    -10.55463 000228@Extract/job017/Average/stack_1697_cor2.mrcs Average/stack_1697_cor2.mrc            1     3.553466     0.204513 23885.794922 23277.835938    -20.79140     0.000000     1.000000     0.000000            2   149.262763   106.599337     -5.87978    14.646389     0.729902 52589.444721     0.132928           20            2 
 4221.935614   805.161315     0.039952            1    94.918052 000244@Extract/job017/Average/stack_1697_cor2.mrcs Average/stack_1697_cor2.mrc            1     3.553466     0.204513 23885.794922 23277.835938    -20.79140     0.000000     1.000000     0.000000            2    -22.23253   137.744489    22.094049     -8.94595     0.714067 52421.545959     0.162364           24            2 
 5605.161463  3840.000118     0.063595            1   -137.66516 000248@Extract/job017/Average/stack_1697_cor2.mrcs Average/stack_1697_cor2.mrc            1     3.553466     0.204513 23885.794922 23277.835938    -20.79140     0.000000     1.000000     0.000000            2   135.297370    28.513186     -8.94595     -4.75361     0.732616 52416.069292     0.108232           13            1 
 4294.193680  1280.000039     0.072122            1    62.230536 000249@Extract/job017/Average/stack_1697_cor2.mrcs Average/stack_1697_cor2.mrc            1     3.553466     0.204513 23885.794922 23277.835938    -20.79140     0.000000     1.000000     0.000000            2   118.849967    26.349864    13.520219    11.580219     0.721565 52482.834488     0.128208           18            1 
 3241.290422  2198.709745     0.059155            1    77.130871 000252@Extract/job017/Average/stack_1697_cor2.mrcs Average/stack_1697_cor2.mrc            1     3.553466     0.204513 23885.794922 23277.835938    -20.79140     0.000000     1.000000     0.000000            2   111.704258    32.446298     1.880219     4.946389     0.732169 52536.872050     0.106802           25            2 
 5522.580815  3334.193651     0.039020            1   121.248277 000253@Extract/job017/Average/stack_1697_cor2.mrcs Average/stack_1697_cor2.mrc            1     3.553466     0.204513 23885.794922 23277.835938    -20.79140     0.000000     1.000000     0.000000            2   113.784374    29.397117    10.454049     -5.06595     0.738883 52556.388914     0.194764           49            2 
 1166.451649  2002.580707     0.054159            1    90.171953 000261@Extract/job017/Average/stack_1697_cor2.mrcs Average/stack_1697_cor2.mrc            1     3.553466     0.204513 23885.794922 23277.835938    -20.79140     0.000000     1.000000     0.000000            2   112.827068    37.036702     2.694049     6.574049     0.722056 52544.556468     0.207127           31            1 
  774.193572   990.967772     0.033435            1    -79.24311 000002@Extract/job017/Average/stack_1697_cor2.mrcs Average/stack_1697_cor2.mrc            1     3.553466     0.204513 23885.794922 23277.835938    -20.79140     0.000000     1.000000     0.000000            2   -177.03686    49.353242     9.640219     -5.87978     0.731212 52515.740512     0.167400           20            2 
 2921.290412  3633.548499     0.044584            1    -21.94820 000007@Extract/job017/Average/stack_1697_cor2.mrcs Average/stack_1697_cor2.mrc            1     3.553466     0.204513 23885.794922 23277.835938    -20.79140     0.000000     1.000000     0.000000            2     9.222930    50.963123    -14.76595    -13.63978     0.730450 52733.362642     0.060012           71            1 
 4603.871109  2601.290403     0.054720            1    -16.65609 000011@Extract/job017/Average/stack_1697_cor2.mrcs Average/stack_1697_cor2.mrc            1     3.553466     0.204513 23885.794922 23277.835938    -20.79140     0.000000     1.000000     0.000000            2    -24.15304    44.596802     4.946389    -13.63978     0.740358 52387.517962     0.153989           13            1 
 1341.935525  1135.483906     0.062810            1   -112.03447 000013@Extract/job017/Average/stack_1697_cor2.mrcs Average/stack_1697_cor2.mrc            1     3.553466     0.204513 23885.794922 23277.835938    -20.79140     0.000000     1.000000     0.000000            2   -179.16105    71.998251    18.214049     -2.81361     0.732366 52414.635004     0.086056           37            1 
  578.064534  1868.387154     0.061212            1    -20.19549 000014@Extract/job017/Average/stack_1697_cor2.mrcs Average/stack_1697_cor2.mrc            1     3.553466     0.204513 23885.794922 23277.835938    -20.79140     0.000000     1.000000     0.000000            2   -174.23593    83.603680     9.640219    -17.51978     0.713376 52731.484762     0.130612           16            2 
 3819.354956  2529.032336     0.031487            1    41.345082 000022@Extract/job017/Average/stack_1697_cor2.mrcs Average/stack_1697_cor2.mrc            1     3.553466     0.204513 23885.794922 23277.835938    -20.79140     0.000000     1.000000     0.000000            2   118.262371   138.728477     -1.18595     2.694049     0.736797 52639.355561     0.054177          102            1 
 3489.032365  1827.096830     0.020422            1    -89.19603 000023@Extract/job017/Average/stack_1697_cor2.mrcs Average/stack_1697_cor2.mrc            1     3.553466     0.204513 23885.794922 23277.835938    -20.79140     0.000000     1.000000     0.000000            2    73.430394    18.470697    11.580219     3.006389     0.732792 52660.178654     0.055006           48            2 
 4098.064642  3540.645270     0.049219            1   -132.84183 000024@Extract/job017/Average/stack_1697_cor2.mrcs Average/stack_1697_cor2.mrc            1     3.553466     0.204513 23885.794922 23277.835938    -20.79140     0.000000     1.000000     0.000000            2    -21.06382   124.618883     3.820219     -9.75978     0.743714 52694.498878     0.248620            6            1 
 3550.967851  1166.451649     0.037233            1   -174.99835 000026@Extract/job017/Average/stack_1697_cor2.mrcs Average/stack_1697_cor2.mrc            1     3.553466     0.204513 23885.794922 23277.835938    -20.79140     0.000000     1.000000     0.000000            2    -16.13569   129.852614    25.160219     6.574049     0.723708 52348.838887     0.146046           15            2 
 2353.548460  1909.677478     0.069652            1   -133.46380 000030@Extract/job017/Average/stack_1697_cor2.mrcs Average/stack_1697_cor2.mrc            1     3.553466     0.204513 23885.794922 23277.835938    -20.79140     0.000000     1.000000     0.000000            2   170.199194    34.479658     -1.99978    -19.45978     0.731220 52522.443533     0.161397           17            2 
  794.838734   278.709686     0.045043            1    49.185473 000032@Extract/job017/Average/stack_1697_cor2.mrcs Average/stack_1697_cor2.mrc            1     3.553466     0.204513 23885.794922 23277.835938    -20.79140     0.000000     1.000000     0.000000            2   -176.63657    39.879174     3.820219    13.520219     0.719812 52632.574480     0.117392           10            1 
 2776.774279  4015.483994     0.025662            1   -138.08417 000033@Extract/job017/Average/stack_1697_cor2.mrcs Average/stack_1697_cor2.mrc            1     3.553466     0.204513 23885.794922 23277.835938    -20.79140     0.000000     1.000000     0.000000            2   167.637402    27.647420    20.154049    -16.70595     0.694487 52671.813557     0.060463           56            2 
 4345.806585  1775.483926     0.055876            1   106.785561 000034@Extract/job017/Average/stack_1697_cor2.mrcs Average/stack_1697_cor2.mrc            1     3.553466     0.204513 23885.794922 23277.835938    -20.79140     0.000000     1.000000     0.000000            2   147.235125    36.846884    17.400219     8.514049     0.732707 52423.438904     0.113362           30            2 
 5336.774358  2116.129097     0.062686            1    -49.03440 000042@Extract/job017/Average/stack_1697_cor2.mrcs Average/stack_1697_cor2.mrc            1     3.553466     0.204513 23885.794922 23277.835938    -20.79140     0.000000     1.000000     0.000000            2   161.029008    48.590133    -11.69978    -11.69978     0.745344 52443.120587     0.164291           15            2 
  175.483876  2941.935574     0.053439            1   110.382404 000044@Extract/job017/Average/stack_1697_cor2.mrcs Average/stack_1697_cor2.mrc            1     3.553466     0.204513 23885.794922 23277.835938    -20.79140     0.000000     1.000000     0.000000            2   156.081960    49.389842     -7.00595     9.640219     0.727447 52406.149991     0.091173           55            1 
 3664.516242  2621.935565     0.041146            1   179.735948 000048@Extract/job017/Average/stack_1697_cor2.mrcs Average/stack_1697_cor2.mrc            1     3.553466     0.204513 23885.794922 23277.835938    -20.79140     0.000000     1.000000     0.000000            2   156.813881    54.662036    11.580219     -3.93978     0.728433 52460.009306     0.071560           37            2 
  660.645182  2807.742022     0.048863            1   -128.83458 000049@Extract/job017/Average/stack_1697_cor2.mrcs Average/stack_1697_cor2.mrc            1     3.553466     0.204513 23885.794922 23277.835938    -20.79140     0.000000     1.000000     0.000000            2   172.359193    54.631268     -5.87978     -3.93978     0.736863 52550.366972     0.099473           51            2 
  433.548400  2353.548460     0.020165            1    -61.13245 000051@Extract/job017/Average/stack_1697_cor2.mrcs Average/stack_1697_cor2.mrc            1     3.553466     0.204513 23885.794922 23277.835938    -20.79140     0.000000     1.000000     0.000000            2   152.893753    44.634233    -27.21978     -5.87978     0.738283 52480.023142     0.104407           32            2 
 1042.580677   196.129038     0.045193            1   122.546337 000055@Extract/job017/Average/stack_1697_cor2.mrcs Average/stack_1697_cor2.mrc            1     3.553466     0.204513 23885.794922 23277.835938    -20.79140     0.000000     1.000000     0.000000            2   157.756695   126.782436     6.886389     6.574049     0.736119 52608.787056     0.111440           38            2 
  567.741953  2054.193612     0.045179            1    97.202427 000058@Extract/job017/Average/stack_1697_cor2.mrcs Average/stack_1697_cor2.mrc            1     3.553466     0.204513 23885.794922 23277.835938    -20.79140     0.000000     1.000000     0.000000            2   158.271458    66.942228     -3.93978     3.820219     0.714633 52628.746161     0.042070           39            1 
  196.129038   247.741943     0.043751            1    -80.99968 000059@Extract/job017/Average/stack_1697_cor2.mrcs Average/stack_1697_cor2.mrc            1     3.553466     0.204513 23885.794922 23277.835938    -20.79140     0.000000     1.000000     0.000000            2   168.151024    70.751155     1.066389     -3.93978     0.737875 52469.358401     0.054076           31            1 
 5357.419520   185.806457     0.061488            1   178.554738 000063@Extract/job017/Average/stack_1697_cor2.mrcs Average/stack_1697_cor2.mrc            1     3.553466     0.204513 23885.794922 23277.835938    -20.79140     0.000000     1.000000     0.000000            2   -174.92406    60.269195     0.754049     4.634049     0.729467 52352.582531     0.128962           22            1 
 3478.709784   134.193553     0.048449            1    -90.75446 000069@Extract/job017/Average/stack_1697_cor2.mrcs Average/stack_1697_cor2.mrc            1     3.553466     0.204513 23885.794922 23277.835938    -20.79140     0.000000     1.000000     0.000000            2   139.217321    24.735250    -17.51978     -9.75978     0.719684 52368.614205     0.187102           14            1 
 2683.871050   268.387105     0.027936            1     -8.48923 000073@Extract/job017/Average/stack_1697_cor2.mrcs Average/stack_1697_cor2.mrc            1     3.553466     0.204513 23885.794922 23277.835938    -20.79140     0.000000     1.000000     0.000000            2   125.754573    54.803094     -7.81978     -3.12595     0.725989 52452.629505     0.108152           23            2 
 5336.774358  1125.161325     0.026316            1   -125.13341 000085@Extract/job017/Average/stack_1697_cor2.mrcs Average/stack_1697_cor2.mrc            1     3.553466     0.204513 23885.794922 23277.835938    -20.79140     0.000000     1.000000     0.000000            2   178.366149    40.658488     4.634049    20.154049     0.717327 52364.820988     0.187313           44            2 
 1610.322630  3994.838833     0.061410            1     1.858008 000086@Extract/job017/Average/stack_1697_cor2.mrcs Average/stack_1697_cor2.mrc            1     3.553466     0.204513 23885.794922 23277.835938    -20.79140     0.000000     1.000000     0.000000            2    -67.07223    52.990509     -7.00595     -0.05978     0.669111 52573.024344     0.123729           35            1 
  381.935496   887.741963     0.043045            1    -74.32087 000087@Extract/job017/Average/stack_1697_cor2.mrcs Average/stack_1697_cor2.mrc            1     3.553466     0.204513 23885.794922 23277.835938    -20.79140     0.000000     1.000000     0.000000            2   150.633613    98.021960     -6.69361     -8.63361     0.743774 52533.122009     0.063342           30            2 
  815.483896  2477.419431     0.050454            1    -64.91315 000089@Extract/job017/Average/stack_1697_cor2.mrcs Average/stack_1697_cor2.mrc            1     3.553466     0.204513 23885.794922 23277.835938    -20.79140     0.000000     1.000000     0.000000            2   144.987999    92.046641    -11.69978     9.640219     0.729658 52438.519658     0.317097           14            2 
 4418.064652  2683.871050     0.048190            1    -92.06532 000090@Extract/job017/Average/stack_1697_cor2.mrcs Average/stack_1697_cor2.mrc            1     3.553466     0.204513 23885.794922 23277.835938    -20.79140     0.000000     1.000000     0.000000            2   139.995055    77.045269     -7.00595    -15.57978     0.731323 52424.626320     0.037005           57            2 
 3385.806556  3014.193641     0.031599            1    86.931545 000096@Extract/job017/Average/stack_1697_cor2.mrcs Average/stack_1697_cor2.mrc            1     3.553466     0.204513 23885.794922 23277.835938    -20.79140     0.000000     1.000000     0.000000            2   149.897581    89.042223     1.880219     5.760219     0.718787 52394.968640     0.082103           18            1 
 3778.064632  1001.290353     0.024358            1   -115.55962 000097@Extract/job017/Average/stack_1697_cor2.mrcs Average/stack_1697_cor2.mrc            1     3.553466     0.204513 23885.794922 23277.835938    -20.79140     0.000000     1.000000     0.000000            2   148.500456    91.435162     -1.99978     -7.81978     0.721914 52419.309604     0.157696           11            1 
 1754.838764  1228.387135     0.049260            1   133.851498 000099@Extract/job017/Average/stack_1697_cor2.mrcs Average/stack_1697_cor2.mrc            1     3.553466     0.204513 23885.794922 23277.835938    -20.79140     0.000000     1.000000     0.000000            2    25.823321    44.594214    15.460219    15.460219     0.734937 52450.752710     0.120928           38            2 
  175.483876  3912.258185     0.063989            1    -86.45374 000102@Extract/job017/Average/stack_1697_cor2.mrcs Average/stack_1697_cor2.mrc            1     3.553466     0.204513 23885.794922 23277.835938    -20.79140     0.000000     1.000000     0.000000            2   143.488790    71.454937     -7.81978     -1.99978     0.730069 52653.642568     0.132604           23            1 
 5687.742110  3674.838823     0.047695            1    -59.25695 000103@Extract/job017/Average/stack_1697_cor2.mrcs Average/stack_1697_cor2.mrc            1     3.553466     0.204513 23885.794922 23277.835938    -20.79140     0.000000     1.000000     0.000000            2   143.463031    66.346993     1.880219     1.880219     0.658970 52711.032305     0.136335           14            1 
 4717.419500  1651.612954     0.049448            1    -35.01359 000107@Extract/job017/Average/stack_1697_cor2.mrcs Average/stack_1697_cor2.mrc            1     3.553466     0.204513 23885.794922 23277.835938    -20.79140     0.000000     1.000000     0.000000            2   161.115812    75.742578     0.754049     0.754049     0.736972 52456.270243     0.067672           59            2 
 2797.419441   805.161315     0.041999            1    59.721778 000109@Extract/job017/Average/stack_1697_cor2.mrcs Average/stack_1697_cor2.mrc            1     3.553466     0.204513 23885.794922 23277.835938    -20.79140     0.000000     1.000000     0.000000            2   154.076930    76.988829     -5.06595     -8.63361     0.726136 52332.684513     0.158235           20            2 
  939.354868  2353.548460     0.068097            1    33.514941 000111@Extract/job017/Average/stack_1697_cor2.mrcs Average/stack_1697_cor2.mrc            1     3.553466     0.204513 23885.794922 23277.835938    -20.79140     0.000000     1.000000     0.000000            2   147.731973    75.169740     -1.99978     7.700219     0.723691 52494.153130     0.091690           42            1 
 5481.290491  1424.516173     0.034179            1    49.455999 000113@Extract/job017/Average/stack_1697_cor2.mrcs Average/stack_1697_cor2.mrc            1     3.553466     0.204513 23885.794922 23277.835938    -20.79140     0.000000     1.000000     0.000000            2   146.349533    81.267319     -7.00595    -10.88595     0.724244 52432.732548     0.213326           15            1 
  247.741943   103.225810     0.052246            1   -172.06828 000121@Extract/job017/Average/stack_1697_cor2.mrcs Average/stack_1697_cor2.mrc            1     3.553466     0.204513 23885.794922 23277.835938    -20.79140     0.000000     1.000000     0.000000            2     -3.40519   131.432557    14.646389     1.066389     0.554818 52633.927098     0.045561           24            2 
 3303.225908  3581.935594     0.051864            1   104.357614 000122@Extract/job017/Average/stack_1697_cor2.mrcs Average/stack_1697_cor2.mrc            1     3.553466     0.204513 23885.794922 23277.835938    -20.79140     0.000000     1.000000     0.000000            2    -15.12819   140.106174     -0.05978     -1.99978     0.727833 52615.628350     0.122515            8            2 
 3261.935584  1486.451659     0.026322            1   119.295974 000127@Extract/job017/Average/stack_1697_cor2.mrcs Average/stack_1697_cor2.mrc            1     3.553466     0.204513 23885.794922 23277.835938    -20.79140     0.000000     1.000000     0.000000            2    -17.94421   146.271224     -3.93978    21.280219     0.709292 52358.213318     0.122287           14            1 
 4562.580786  2343.225879     0.059442            1   -122.26673 000131@Extract/job017/Average/stack_1697_cor2.mrcs Average/stack_1697_cor2.mrc            1     3.553466     0.204513 23885.794922 23277.835938    -20.79140     0.000000     1.000000     0.000000            2    -54.39768    11.217430     7.700219     -3.12595     0.715699 52466.577439     0.263997            8            2 
 4820.645310  1300.645201     0.043744            1    52.204760 000134@Extract/job017/Average/stack_1697_cor2.mrcs Average/stack_1697_cor2.mrc            1     3.553466     0.204513 23885.794922 23277.835938    -20.79140     0.000000     1.000000     0.000000            2   172.341205    19.420062     -7.00595    -17.51978     0.715757 52533.670273     0.429321            9            2 
 4923.871119  2043.871031     0.032946            1    59.695346 000136@Extract/job017/Average/stack_1697_cor2.mrcs Average/stack_1697_cor2.mrc            1     3.553466     0.204513 23885.794922 23277.835938    -20.79140     0.000000     1.000000     0.000000            2   171.142716    23.890072     -1.99978    -26.09361     0.707568 52404.722668     0.092246           15            2 
  278.709686  3478.709784     0.065066            1   -103.09567 000138@Extract/job017/Average/stack_1697_cor2.mrcs Average/stack_1697_cor2.mrc            1     3.553466     0.204513 23885.794922 23277.835938    -20.79140     0.000000     1.000000     0.000000            2   -112.57517   118.468025     6.574049     -3.93978     0.724110 52487.177333     0.157379           47            1 
 3076.129127  3912.258185     0.045147            1   101.575007 000141@Extract/job017/Average/stack_1697_cor2.mrcs Average/stack_1697_cor2.mrc            1     3.553466     0.204513 23885.794922 23277.835938    -20.79140     0.000000     1.000000     0.000000            2    78.372746    31.165238     -1.99978     6.574049     0.735034 52611.727587     0.070380           50            2 
 1703.225859  3292.903327     0.030795            1    34.639031 000143@Extract/job017/Average/stack_1697_cor2.mrcs Average/stack_1697_cor2.mrc            1     3.553466     0.204513 23885.794922 23277.835938    -20.79140     0.000000     1.000000     0.000000            2   105.489380    74.176797     -9.75978    -14.76595     0.729635 52511.879093     0.062932           51            1 
 1094.193582  2322.580717     0.056341            1   130.084520 000145@Extract/job017/Average/stack_1697_cor2.mrcs Average/stack_1697_cor2.mrc            1     3.553466     0.204513 23885.794922 23277.835938    -20.79140     0.000000     1.000000     0.000000            2    62.720242    18.543635    16.586389     -0.87361     0.721082 52528.037908     0.064505           19            2 
 4242.580776  3829.677537     0.045691            1   124.458679 000147@Extract/job017/Average/stack_1697_cor2.mrcs Average/stack_1697_cor2.mrc            1     3.553466     0.204513 23885.794922 23277.835938    -20.79140     0.000000     1.000000     0.000000            2    67.225851    19.254605     3.820219     5.760219     0.728562 52456.768579     0.129339           19            1 
 3901.935604   433.548400     0.034085            1   -124.19732 000150@Extract/job017/Average/stack_1697_cor2.mrcs Average/stack_1697_cor2.mrc            1     3.553466     0.204513 23885.794922 23277.835938    -20.79140     0.000000     1.000000     0.000000            2   179.318079    21.646163     9.640219    11.580219     0.725637 52366.062945     0.120142           15            2 
 4232.258195  2291.612974     0.043887            1   162.804524 000153@Extract/job017/Average/stack_1697_cor2.mrcs Average/stack_1697_cor2.mrc            1     3.553466     0.204513 23885.794922 23277.835938    -20.79140     0.000000     1.000000     0.000000            2   163.874512    53.174697     -9.75978    11.580219     0.729387 52534.445440     0.204933           12            2 
 3375.483975   609.032277     0.035914            1    -61.27445 000154@Extract/job017/Average/stack_1697_cor2.mrcs Average/stack_1697_cor2.mrc            1     3.553466     0.204513 23885.794922 23277.835938    -20.79140     0.000000     1.000000     0.000000            2   166.688623    48.578414    10.766389    -21.39978     0.727760 52472.467985     0.069924           16            2 
 5522.580815  2198.709745     0.028348            1    -49.16319 000155@Extract/job017/Average/stack_1697_cor2.mrcs Average/stack_1697_cor2.mrc            1     3.553466     0.204513 23885.794922 23277.835938    -20.79140     0.000000     1.000000     0.000000            2   173.779342    60.270616    12.394049    -18.64595     0.718505 52441.301802     0.201773           25            2 
 3499.354946  3664.516242     0.053098            1    -31.49019 000157@Extract/job017/Average/stack_1697_cor2.mrcs Average/stack_1697_cor2.mrc            1     3.553466     0.204513 23885.794922 23277.835938    -20.79140     0.000000     1.000000     0.000000            2     -7.61224   136.198873     -1.99978    17.400219     0.734993 52557.162793     0.132241           71            2 
 2384.516202   464.516143     0.036274            1    74.584601 000164@Extract/job017/Average/stack_1697_cor2.mrcs Average/stack_1697_cor2.mrc            1     3.553466     0.204513 23885.794922 23277.835938    -20.79140     0.000000     1.000000     0.000000            2   173.103399    89.584427     -5.06595     -1.99978     0.732081 52393.917449     0.092756           29            1 
 4335.484004   320.000010     0.033452            1   -148.43590 000165@Extract/job017/Average/stack_1697_cor2.mrcs Average/stack_1697_cor2.mrc            1     3.553466     0.204513 23885.794922 23277.835938    -20.79140     0.000000     1.000000     0.000000            2   158.348944    93.793260     -0.05978     3.820219     0.724068 52289.793703     0.059457           23            2 
 3654.193661  1269.677458     0.042383            1   -153.15051 000166@Extract/job017/Average/stack_1697_cor2.mrcs Average/stack_1697_cor2.mrc            1     3.553466     0.204513 23885.794922 23277.835938    -20.79140     0.000000     1.000000     0.000000            2   162.533117    79.401321     5.760219     -5.87978     0.715142 52422.577378     0.197255           19            2 
 4242.580776  1052.903258     0.039828            1   -170.97013 000167@Extract/job017/Average/stack_1697_cor2.mrcs Average/stack_1697_cor2.mrc            1     3.553466     0.204513 23885.794922 23277.835938    -20.79140     0.000000     1.000000     0.000000            2   163.261987    90.793411     6.574049     2.694049     0.721375 52373.785020     0.136618           36            2 
 1187.096811  2467.096850     0.031172            1    -65.10833 000168@Extract/job017/Average/stack_1697_cor2.mrcs Average/stack_1697_cor2.mrc            1     3.553466     0.204513 23885.794922 23277.835938    -20.79140     0.000000     1.000000     0.000000            2   175.242283   127.504385     -1.18595     7.700219     0.728873 52438.637389     0.074771           73            1 
 2745.806536  3096.774289     0.042507            1   -169.94709 000169@Extract/job017/Average/stack_1697_cor2.mrcs Average/stack_1697_cor2.mrc            1     3.553466     0.204513 23885.794922 23277.835938    -20.79140     0.000000     1.000000     0.000000            2   150.585502    84.856317     -0.05978     -1.99978     0.724862 52416.803886     0.102190           27            2 
 2560.000079   526.451629     0.039371            1    40.039165 000170@Extract/job017/Average/stack_1697_cor2.mrcs Average/stack_1697_cor2.mrc            1     3.553466     0.204513 23885.794922 23277.835938    -20.79140     0.000000     1.000000     0.000000            2   152.698088    85.447551     1.880219    -13.63978     0.705350 52391.975419     0.082542           32            2 
 3034.838803  2415.483945     0.044303            1   137.345848 000172@Extract/job017/Average/stack_1697_cor2.mrcs Average/stack_1697_cor2.mrc            1     3.553466     0.204513 23885.794922 23277.835938    -20.79140     0.000000     1.000000     0.000000            2   -179.86486    97.966560     8.514049     -1.99978     0.726207 52498.908626     0.261550           15            1 
 3778.064632   227.096781     0.038499            1   165.569432 000173@Extract/job017/Average/stack_1697_cor2.mrcs Average/stack_1697_cor2.mrc            1     3.553466     0.204513 23885.794922 23277.835938    -20.79140     0.000000     1.000000     0.000000            2   166.795044   101.007980     6.574049    -13.63978     0.716680 52476.617613     0.044637           99            1 
  464.516143  3034.838803     0.028007            1    92.428614 000174@Extract/job017/Average/stack_1697_cor2.mrcs Average/stack_1697_cor2.mrc            1     3.553466     0.204513 23885.794922 23277.835938    -20.79140     0.000000     1.000000     0.000000            2   168.898687    99.183535     9.640219     -0.87361     0.721079 52484.553345     0.059002           40            2 
 4562.580786  3912.258185     0.030070            1     -9.15931 000178@Extract/job017/Average/stack_1697_cor2.mrcs Average/stack_1697_cor2.mrc            1     3.553466     0.204513 23885.794922 23277.835938    -20.79140     0.000000     1.000000     0.000000            2    -29.53942   124.592131    -27.21978     -0.05978     0.704269 52592.079279     0.048816           28            2 
 1569.032306   681.290344     0.033455            1   167.224631 000183@Extract/job017/Average/stack_1697_cor2.mrcs Average/stack_1697_cor2.mrc            1     3.553466     0.204513 23885.794922 23277.835938    -20.79140     0.000000     1.000000     0.000000            2   150.795565    14.293613    -21.39978     1.880219     0.719748 52398.440791     0.204485            6            2 
 2064.516193   340.645172     0.042078            1   152.352310 000186@Extract/job017/Average/stack_1697_cor2.mrcs Average/stack_1697_cor2.mrc            1     3.553466     0.204513 23885.794922 23277.835938    -20.79140     0.000000     1.000000     0.000000            2   179.427144    57.491127     -7.00595    17.400219     0.732149 52423.424974     0.270449           12            1 
 4129.032385   939.354868     0.038407            1    -87.04028 000190@Extract/job017/Average/stack_1697_cor2.mrcs Average/stack_1697_cor2.mrc            1     3.553466     0.204513 23885.794922 23277.835938    -20.79140     0.000000     1.000000     0.000000            2    43.364166     6.882847     -3.12595    -15.57978     0.736159 52488.262679     0.171923           11            2 
 5357.419520  3798.709794     0.028851            1    -67.69213 000193@Extract/job017/Average/stack_1697_cor2.mrcs Average/stack_1697_cor2.mrc            1     3.553466     0.204513 23885.794922 23277.835938    -20.79140     0.000000     1.000000     0.000000            2   148.329284    53.221135     3.820219    -17.51978     0.713980 52355.333924     0.115948           36            1 
  206.451619  1600.000049     0.052940            1   131.072360 000196@Extract/job017/Average/stack_1697_cor2.mrcs Average/stack_1697_cor2.mrc            1     3.553466     0.204513 23885.794922 23277.835938    -20.79140     0.000000     1.000000     0.000000            2   143.426051    59.665031     0.754049     7.700219     0.725951 52404.039443     0.063345           64            2 
 2952.258155  2962.580736     0.050616            1     4.586402 000197@Extract/job017/Average/stack_1697_cor2.mrcs Average/stack_1697_cor2.mrc            1     3.553466     0.204513 23885.794922 23277.835938    -20.79140     0.000000     1.000000     0.000000            2   131.430802    59.032948     -3.93978     -1.99978     0.714938 52576.713825     0.127953           24            2 
  619.354858   206.451619     0.044638            1    -58.38205 000201@Extract/job017/Average/stack_1697_cor2.mrcs Average/stack_1697_cor2.mrc            1     3.553466     0.204513 23885.794922 23277.835938    -20.79140     0.000000     1.000000     0.000000            2   164.960059    31.435630     2.694049     -5.06595     0.736487 52489.557197     0.235913           48            1 
 4376.774328  2993.548479     0.031311            1    86.992552 000204@Extract/job017/Average/stack_1697_cor2.mrcs Average/stack_1697_cor2.mrc            1     3.553466     0.204513 23885.794922 23277.835938    -20.79140     0.000000     1.000000     0.000000            2   152.893753    44.634233     -3.93978     5.760219     0.723502 52444.727160     0.230777           12            1 
 3612.903337   578.064534     0.040936            1   102.864809 000206@Extract/job017/Average/stack_1697_cor2.mrcs Average/stack_1697_cor2.mrc            1     3.553466     0.204513 23885.794922 23277.835938    -20.79140     0.000000     1.000000     0.000000            2   156.807323    53.192337    -22.52595     -0.05978     0.721445 52367.789133     0.203270           21            1 
 1878.709735  1837.419411     0.044287            1    -14.69978 000209@Extract/job017/Average/stack_1697_cor2.mrcs Average/stack_1697_cor2.mrc            1     3.553466     0.204513 23885.794922 23277.835938    -20.79140     0.000000     1.000000     0.000000            2    -21.02965   115.014381     3.820219     5.760219     0.721497 52394.145027     0.098966           82            2 
  970.322610  2012.903288     0.033507            1    -42.96756 000216@Extract/job017/Average/stack_1697_cor2.mrcs Average/stack_1697_cor2.mrc            1     3.553466     0.204513 23885.794922 23277.835938    -20.79140     0.000000     1.000000     0.000000            2    -41.21085    63.702736     -9.75978     -1.18595     0.731685 52490.877049     0.102258           35            1 
 1259.354877   898.064544     0.040245            1   161.938936 000217@Extract/job017/Average/stack_1697_cor2.mrcs Average/stack_1697_cor2.mrc            1     3.553466     0.204513 23885.794922 23277.835938    -20.79140     0.000000     1.000000     0.000000            2    12.910346    24.712572    16.274049     -9.75978     0.734377 52519.506641     0.187201           16            2 
 5398.709844  2952.258155     0.065128            1    -74.53889 000218@Extract/job017/Average/stack_1697_cor2.mrcs Average/stack_1697_cor2.mrc            1     3.553466     0.204513 23885.794922 23277.835938    -20.79140     0.000000     1.000000     0.000000            2     -0.15567    33.781764     -9.75978     1.880219     0.746207 52661.326750     0.186236           13            2 
  247.741943  1414.193592     0.020937            1   148.777954 000220@Extract/job017/Average/stack_1697_cor2.mrcs Average/stack_1697_cor2.mrc            1     3.553466     0.204513 23885.794922 23277.835938    -20.79140     0.000000     1.000000     0.000000            2     8.998252    20.249175     1.880219    -29.15978     0.702344 52472.714133     0.134577           43            2 
 3065.806546  1754.838764     0.060778            1     -9.38842 000226@Extract/job017/Average/stack_1697_cor2.mrcs Average/stack_1697_cor2.mrc            1     3.553466     0.204513 23885.794922 23277.835938    -20.79140     0.000000     1.000000     0.000000            2    -48.70841    41.350377     -9.75978     1.066389     0.722811 52444.877266     0.086513           16            1 
 2807.742022   485.161305     0.048473            1   163.616387 000229@Extract/job017/Average/stack_1697_cor2.mrcs Average/stack_1697_cor2.mrc            1     3.553466     0.204513 23885.794922 23277.835938    -20.79140     0.000000     1.000000     0.000000            2     2.934205    54.733243     -3.93978     4.946389     0.722520 52341.519763     0.159056            7            1 
 2219.354907   567.741953     0.039432            1   135.334447 000230@Extract/job017/Average/stack_1697_cor2.mrcs Average/stack_1697_cor2.mrc            1     3.553466     0.204513 23885.794922 23277.835938    -20.79140     0.000000     1.000000     0.000000            2    -10.75534    37.609112    -11.69978     3.820219     0.713762 52307.971663     0.110850           16            1 
  443.870981   381.935496     0.075809            1   172.704250 000231@Extract/job017/Average/stack_1697_cor2.mrcs Average/stack_1697_cor2.mrc            1     3.553466     0.204513 23885.794922 23277.835938    -20.79140     0.000000     1.000000     0.000000            2    30.799864    18.712770     0.754049     6.886389     0.746162 52496.606737     0.124642           22            2 
  846.451639  1827.096830     0.042365            1   -142.40809 000232@Extract/job017/Average/stack_1697_cor2.mrcs Average/stack_1697_cor2.mrc            1     3.553466     0.204513 23885.794922 23277.835938    -20.79140     0.000000     1.000000     0.000000            2    39.422886    28.380620    15.460219     0.754049     0.726265 52412.113508     0.140025           15            1 
 1187.096811   196.129038     0.030651            1    -43.36369 000242@Extract/job017/Average/stack_1697_cor2.mrcs Average/stack_1697_cor2.mrc            1     3.553466     0.204513 23885.794922 23277.835938    -20.79140     0.000000     1.000000     0.000000            2    32.536798   104.832487    -12.82595     -0.05978     0.727382 52344.473186     0.118500           60            2 
 1950.967802  2384.516202     0.039089            1    -45.15044 000245@Extract/job017/Average/stack_1697_cor2.mrcs Average/stack_1697_cor2.mrc            1     3.553466     0.204513 23885.794922 23277.835938    -20.79140     0.000000     1.000000     0.000000            2   147.418623    45.446638     3.820219    25.974049     0.727929 52510.700371     0.067775           37            2 
 5161.290481  3076.129127     0.035893            1    44.303837 000254@Extract/job017/Average/stack_1697_cor2.mrcs Average/stack_1697_cor2.mrc            1     3.553466     0.204513 23885.794922 23277.835938    -20.79140     0.000000     1.000000     0.000000            2   104.616861    34.787232     -4.75361    15.460219     0.735847 52553.402527     0.123204           23            2 
 3427.096880   454.193562     0.050534            1    85.604741 000256@Extract/job017/Average/stack_1697_cor2.mrcs Average/stack_1697_cor2.mrc            1     3.553466     0.204513 23885.794922 23277.835938    -20.79140     0.000000     1.000000     0.000000            2    93.202299    33.340135    15.460219     0.754049     0.727488 52438.800896     0.084023           44            2 
 3809.032375  1796.129088     0.023776            1    93.836739 000257@Extract/job017/Average/stack_1697_cor2.mrcs Average/stack_1697_cor2.mrc            1     3.553466     0.204513 23885.794922 23277.835938    -20.79140     0.000000     1.000000     0.000000            2    -65.26829    91.963330    -19.45978     -2.81361     0.734576 52532.775065     0.125158           21            1 
 5254.193710  1847.741992     0.031706            1    49.681664 000259@Extract/job017/Average/stack_1697_cor2.mrcs Average/stack_1697_cor2.mrc            1     3.553466     0.204513 23885.794922 23277.835938    -20.79140     0.000000     1.000000     0.000000            2   124.981764    47.951060     -1.99978     7.700219     0.740322 52491.157238     0.073797           39            2 
 5171.613062  3850.322699     0.061243            1    69.447956 000260@Extract/job017/Average/stack_1697_cor2.mrcs Average/stack_1697_cor2.mrc            1     3.553466     0.204513 23885.794922 23277.835938    -20.79140     0.000000     1.000000     0.000000            2   108.327921    47.260075     -7.81978    16.586389     0.721082 52469.038182     0.141763            9            1 
  836.129058  1310.967782     0.023485            1   -137.97157 000265@Extract/job017/Average/stack_1697_cor2.mrcs Average/stack_1697_cor2.mrc            1     3.553466     0.204513 23885.794922 23277.835938    -20.79140     0.000000     1.000000     0.000000            2    -90.43318   138.136686     3.820219     2.694049     0.727727 52553.334002     0.066215          191            2 
  887.741963   588.387115     0.063124            1   -112.10573 000004@Extract/job017/Average/stack_1697_cor2.mrcs Average/stack_1697_cor2.mrc            1     3.553466     0.204513 23885.794922 23277.835938    -20.79140     0.000000     1.000000     0.000000            2   -172.35918    44.590435     8.514049     6.574049     0.741653 52506.113107     0.138720           22            1 
  753.548410   516.129048     0.043199            1    -90.51214 000008@Extract/job017/Average/stack_1697_cor2.mrcs Average/stack_1697_cor2.mrc            1     3.553466     0.204513 23885.794922 23277.835938    -20.79140     0.000000     1.000000     0.000000            2   -175.38124    44.588253    18.526389     -7.81978     0.731254 52431.600288     0.075173           15            1 
 2126.451678   846.451639     0.035638            1   140.165606 000010@Extract/job017/Average/stack_1697_cor2.mrcs Average/stack_1697_cor2.mrc            1     3.553466     0.204513 23885.794922 23277.835938    -20.79140     0.000000     1.000000     0.000000            2   179.758509    30.661268     -5.87978    14.334049     0.718318 52515.047819     0.252506           30            1 
 3251.613003  1672.258116     0.053081            1   -126.13594 000016@Extract/job017/Average/stack_1697_cor2.mrcs Average/stack_1697_cor2.mrc            1     3.553466     0.204513 23885.794922 23277.835938    -20.79140     0.000000     1.000000     0.000000            2   -174.22419    67.558528    24.034049     8.514049     0.698532 52281.210546     0.268862           24            2 
 3396.129137   258.064524     0.040370            1   114.708037 000019@Extract/job017/Average/stack_1697_cor2.mrcs Average/stack_1697_cor2.mrc            1     3.553466     0.204513 23885.794922 23277.835938    -20.79140     0.000000     1.000000     0.000000            2   -160.86194    81.820442    -15.57978     -3.12595     0.718413 52451.799165     0.101626           43            2 
 1961.290383  3282.580746     0.037687            1   -163.63557 000020@Extract/job017/Average/stack_1697_cor2.mrcs Average/stack_1697_cor2.mrc            1     3.553466     0.204513 23885.794922 23277.835938    -20.79140     0.000000     1.000000     0.000000            2   -174.22520    68.840460     6.574049     4.634049     0.722803 52501.325047     0.177161           15            1 
 2869.677508  2756.129117     0.039855            1    37.667653 000025@Extract/job017/Average/stack_1697_cor2.mrcs Average/stack_1697_cor2.mrc            1     3.553466     0.204513 23885.794922 23277.835938    -20.79140     0.000000     1.000000     0.000000            2    -30.12559   135.355121     -5.87978    14.646389     0.718320 52398.450832     0.096481           16            1 
 3365.161394  1310.967782     0.130229            1   -113.81031 000029@Extract/job017/Average/stack_1697_cor2.mrcs Average/stack_1697_cor2.mrc            1     3.553466     0.204513 23885.794922 23277.835938    -20.79140     0.000000     1.000000     0.000000            2   171.765418    40.662951     -1.18595    -16.70595     0.732372 52695.952518     0.086415           53            2 
 4015.483994  2849.032346     0.045322            1    -69.67011 000031@Extract/job017/Average/stack_1697_cor2.mrcs Average/stack_1697_cor2.mrc            1     3.553466     0.204513 23885.794922 23277.835938    -20.79140     0.000000     1.000000     0.000000            2   164.871808    39.893826    -13.63978    -14.76595     0.724500 52480.224861     0.224608           34            2 
  939.354868  1414.193592     0.039401            1     -7.57325 000035@Extract/job017/Average/stack_1697_cor2.mrcs Average/stack_1697_cor2.mrc            1     3.553466     0.204513 23885.794922 23277.835938    -20.79140     0.000000     1.000000     0.000000            2   142.084536    40.747874     -9.75978     -0.05978     0.723075 52551.272509     0.065346           39            2 
 2611.612984  1197.419392     0.052358            1   165.172796 000054@Extract/job017/Average/stack_1697_cor2.mrcs Average/stack_1697_cor2.mrc            1     3.553466     0.204513 23885.794922 23277.835938    -20.79140     0.000000     1.000000     0.000000            2   -134.83973    84.922141     -5.87978     -7.81978     0.719960 52311.304891     0.104355           14            2 
 2250.322650  1641.290373     0.040226            1    48.391645 000061@Extract/job017/Average/stack_1697_cor2.mrcs Average/stack_1697_cor2.mrc            1     3.553466     0.204513 23885.794922 23277.835938    -20.79140     0.000000     1.000000     0.000000            2   166.035176    70.122895     -3.93978     -1.99978     0.717837 52459.349255     0.240645            9            2 
  867.096801  1620.645211     0.038649            1   126.169986 000062@Extract/job017/Average/stack_1697_cor2.mrcs Average/stack_1697_cor2.mrc            1     3.553466     0.204513 23885.794922 23277.835938    -20.79140     0.000000     1.000000     0.000000            2   170.271768    75.110045     -1.18595     5.760219     0.716909 52356.432611     0.069327           69            2 
 2652.903307  1909.677478     0.044143            1    -64.92097 000066@Extract/job017/Average/stack_1697_cor2.mrcs Average/stack_1697_cor2.mrc            1     3.553466     0.204513 23885.794922 23277.835938    -20.79140     0.000000     1.000000     0.000000            2   162.055791    33.728776     0.754049    -19.45978     0.729028 52290.753951     0.195775           20            1 
 1827.096830  3055.483965     0.039852            1   177.917986 000067@Extract/job017/Average/stack_1697_cor2.mrcs Average/stack_1697_cor2.mrc            1     3.553466     0.204513 23885.794922 23277.835938    -20.79140     0.000000     1.000000     0.000000            2   159.062287    35.268591    11.580219     -5.87978     0.716183 52405.229370     0.091273           19            2 
 3963.871090  1135.483906     0.052776            1    -54.51125 000071@Extract/job017/Average/stack_1697_cor2.mrcs Average/stack_1697_cor2.mrc            1     3.553466     0.204513 23885.794922 23277.835938    -20.79140     0.000000     1.000000     0.000000            2   137.773399    58.303215    -11.69978     -7.81978     0.734798 52306.663114     0.101064           51            2 
  670.967763  1682.580697     0.048878            1    -41.40658 000072@Extract/job017/Average/stack_1697_cor2.mrcs Average/stack_1697_cor2.mrc            1     3.553466     0.204513 23885.794922 23277.835938    -20.79140     0.000000     1.000000     0.000000            2   139.903129    60.367913     -3.93978     -1.18595     0.722249 52378.009554     0.182511           14            2 
 4325.161423   918.709706     0.041667            1   161.654175 000075@Extract/job017/Average/stack_1697_cor2.mrcs Average/stack_1697_cor2.mrc            1     3.553466     0.204513 23885.794922 23277.835938    -20.79140     0.000000     1.000000     0.000000            2   -173.58806    42.225711     -7.00595    15.460219     0.723472 52612.191818     0.243556           19            1 
 4789.677567   970.322610     0.059044            1    64.223476 000079@Extract/job017/Average/stack_1697_cor2.mrcs Average/stack_1697_cor2.mrc            1     3.553466     0.204513 23885.794922 23277.835938    -20.79140     0.000000     1.000000     0.000000            2   -179.99898    39.878637     -5.06595    -19.45978     0.729106 52575.121032     0.111496           17            2 
 1465.806497  2436.129107     0.054111            1    80.287924 000080@Extract/job017/Average/stack_1697_cor2.mrcs Average/stack_1697_cor2.mrc            1     3.553466     0.204513 23885.794922 23277.835938    -20.79140     0.000000     1.000000     0.000000            2   171.082094    30.666725    -11.69978    -12.82595     0.718076 52318.332309     0.232547           10            1 
 4294.193680  2054.193612     0.049782            1    54.070837 000081@Extract/job017/Average/stack_1697_cor2.mrcs Average/stack_1697_cor2.mrc            1     3.553466     0.204513 23885.794922 23277.835938    -20.79140     0.000000     1.000000     0.000000            2   166.929683    36.020228     -5.06595    -23.33978     0.706272 52500.097635     0.214611           12            1 
 2931.612993  2539.354917     0.028228            1    -14.22385 000084@Extract/job017/Average/stack_1697_cor2.mrcs Average/stack_1697_cor2.mrc            1     3.553466     0.204513 23885.794922 23277.835938    -20.79140     0.000000     1.000000     0.000000            2   159.195076    29.174641    27.914049     -9.75978     0.711879 52333.468472     0.123333           16            1 
 2456.774269  1249.032296     0.043642            1    78.553042 000091@Extract/job017/Average/stack_1697_cor2.mrcs Average/stack_1697_cor2.mrc            1     3.553466     0.204513 23885.794922 23277.835938    -20.79140     0.000000     1.000000     0.000000            2   140.041806    86.695278     -3.93978     -5.87978     0.726641 52341.295286     0.079462           71            1 
 1909.677478  2240.000069     0.039485            1    -49.88867 000093@Extract/job017/Average/stack_1697_cor2.mrcs Average/stack_1697_cor2.mrc            1     3.553466     0.204513 23885.794922 23277.835938    -20.79140     0.000000     1.000000     0.000000            2   140.770239    92.065434     -3.12595     -3.93978     0.720735 52470.381703     0.079610           42            2 
  629.677439  2436.129107     0.037392            1    18.586572 000094@Extract/job017/Average/stack_1697_cor2.mrcs Average/stack_1697_cor2.mrc            1     3.553466     0.204513 23885.794922 23277.835938    -20.79140     0.000000     1.000000     0.000000            2   134.383245    80.719710     1.880219     -1.99978     0.723054 52326.792958     0.169836           26            2 
 1207.741973  3024.516222     0.036192            1    74.803938 000095@Extract/job017/Average/stack_1697_cor2.mrcs Average/stack_1697_cor2.mrc            1     3.553466     0.204513 23885.794922 23277.835938    -20.79140     0.000000     1.000000     0.000000            2   140.030397    84.301432     1.880219     -1.99978     0.737939 52580.961550     0.104415           28            2 
 1063.225839  2147.096840     0.036839            1   168.425440 000098@Extract/job017/Average/stack_1697_cor2.mrcs Average/stack_1697_cor2.mrc            1     3.553466     0.204513 23885.794922 23277.835938    -20.79140     0.000000     1.000000     0.000000            2   163.334512   120.987751     -7.81978     0.754049     0.726377 52510.170888     0.153224           65            1 
  350.967753  1527.741982     0.057759            1    -65.89898 000104@Extract/job017/Average/stack_1697_cor2.mrcs Average/stack_1697_cor2.mrc            1     3.553466     0.204513 23885.794922 23277.835938    -20.79140     0.000000     1.000000     0.000000            2   153.374894    77.602061    -11.69978    -12.82595     0.729192 52482.464455     0.156672           36            2 
 1310.967782   454.193562     0.051751            1    46.661049 000105@Extract/job017/Average/stack_1697_cor2.mrcs Average/stack_1697_cor2.mrc            1     3.553466     0.204513 23885.794922 23277.835938    -20.79140     0.000000     1.000000     0.000000            2   145.593412    69.550364     3.006389     1.880219     0.710826 52413.392176     0.089497           11            1 
 2250.322650   289.032267     0.049939            1   100.124232 000106@Extract/job017/Average/stack_1697_cor2.mrcs Average/stack_1697_cor2.mrc            1     3.553466     0.204513 23885.794922 23277.835938    -20.79140     0.000000     1.000000     0.000000            2   142.060166    67.646904     -2.81361     -1.99978     0.736767 52387.092001     0.059061           15            1 
 2436.129107  2663.225888     0.030870            1    27.891410 000110@Extract/job017/Average/stack_1697_cor2.mrcs Average/stack_1697_cor2.mrc            1     3.553466     0.204513 23885.794922 23277.835938    -20.79140     0.000000     1.000000     0.000000            2   147.040722    78.234871     -9.75978     -3.93978     0.729660 52503.981265     0.143544           43            1 
 3633.548499  1579.354887     0.049712            1   -150.97144 000114@Extract/job017/Average/stack_1697_cor2.mrcs Average/stack_1697_cor2.mrc            1     3.553466     0.204513 23885.794922 23277.835938    -20.79140     0.000000     1.000000     0.000000            2    -28.23313    23.923336    -16.70595    -15.57978     0.723242 52536.089393     0.179391           25            1 
 4356.129166  3375.483975     0.041127            1     5.302157 000115@Extract/job017/Average/stack_1697_cor2.mrcs Average/stack_1697_cor2.mrc            1     3.553466     0.204513 23885.794922 23277.835938    -20.79140     0.000000     1.000000     0.000000            2    -52.71034    25.301216     1.880219     8.514049     0.712112 52452.823336     0.119961           22            1 
 5543.225977  2952.258155     0.012406            1   169.888472 000116@Extract/job017/Average/stack_1697_cor2.mrcs Average/stack_1697_cor2.mrc            1     3.553466     0.204513 23885.794922 23277.835938    -20.79140     0.000000     1.000000     0.000000            2    -23.57868    39.902418     4.634049    -16.39361     0.728918 52646.024959     0.101219           20            1 
 3530.322689  3953.548509     0.052855            1    -62.77649 000118@Extract/job017/Average/stack_1697_cor2.mrcs Average/stack_1697_cor2.mrc            1     3.553466     0.204513 23885.794922 23277.835938    -20.79140     0.000000     1.000000     0.000000            2    -62.22303    59.500241     3.820219     0.754049     0.738426 52580.393646     0.073288           63            2 
 1063.225839  1300.645201     0.032361            1    60.201122 000119@Extract/job017/Average/stack_1697_cor2.mrcs Average/stack_1697_cor2.mrc            1     3.553466     0.204513 23885.794922 23277.835938    -20.79140     0.000000     1.000000     0.000000            2    -19.27360   148.555129     -9.75978     -8.94595     0.736290 52673.043900     0.348867           13            1 
 2064.516193  3468.387203     0.061167            1   142.841810 000120@Extract/job017/Average/stack_1697_cor2.mrcs Average/stack_1697_cor2.mrc            1     3.553466     0.204513 23885.794922 23277.835938    -20.79140     0.000000     1.000000     0.000000            2    -10.51132   141.667259    11.580219     8.514049     0.729729 52511.169456     0.099216           34            1 
  743.225829  2167.742002     0.041514            1    69.435925 000123@Extract/job017/Average/stack_1697_cor2.mrcs Average/stack_1697_cor2.mrc            1     3.553466     0.204513 23885.794922 23277.835938    -20.79140     0.000000     1.000000     0.000000            2    -31.21083   147.756930     -3.93978     5.760219     0.735358 52530.780020     0.249254           11            1 
 4201.290452  1940.645221     0.056023            1   -120.21688 000128@Extract/job017/Average/stack_1697_cor2.mrcs Average/stack_1697_cor2.mrc            1     3.553466     0.204513 23885.794922 23277.835938    -20.79140     0.000000     1.000000     0.000000            2    16.425377    27.705855     4.634049     2.694049     0.733602 52501.861180     0.144792           41            2 
  474.838724  3571.613013     0.048896            1     -5.34077 000130@Extract/job017/Average/stack_1697_cor2.mrcs Average/stack_1697_cor2.mrc            1     3.553466     0.204513 23885.794922 23277.835938    -20.79140     0.000000     1.000000     0.000000            2    -25.21285   101.184732     3.820219     -0.05978     0.738984 52536.557016     0.396079            8            2 
 4108.387223  1362.580687     0.060673            1   117.683694 000132@Extract/job017/Average/stack_1697_cor2.mrcs Average/stack_1697_cor2.mrc            1     3.553466     0.204513 23885.794922 23277.835938    -20.79140     0.000000     1.000000     0.000000            2   179.145451    19.416091    -12.51361     1.880219     0.725328 52440.594886     0.187226           14            2 
 3860.645280   794.838734     0.054624            1     -0.26577 000133@Extract/job017/Average/stack_1697_cor2.mrcs Average/stack_1697_cor2.mrc            1     3.553466     0.204513 23885.794922 23277.835938    -20.79140     0.000000     1.000000     0.000000            2   171.645085    17.938311     8.514049    -13.63978     0.713555 52444.332198     0.402597           15            2 
 2921.290412  4005.161414     0.034025            1   170.496386 000135@Extract/job017/Average/stack_1697_cor2.mrcs Average/stack_1697_cor2.mrc            1     3.553466     0.204513 23885.794922 23277.835938    -20.79140     0.000000     1.000000     0.000000            2   -110.77408     6.419290     1.880219    18.214049     0.633430 52645.240411     0.261870            8            1 
  423.225819   660.645182     0.061858            1     -4.82618 000144@Extract/job017/Average/stack_1697_cor2.mrcs Average/stack_1697_cor2.mrc            1     3.553466     0.204513 23885.794922 23277.835938    -20.79140     0.000000     1.000000     0.000000            2   129.454082    80.141898    -10.88595    12.394049     0.722023 52353.055814     0.061711          140            2 
  320.000010  3860.645280     0.026233            1   135.168797 000148@Extract/job017/Average/stack_1697_cor2.mrcs Average/stack_1697_cor2.mrc            1     3.553466     0.204513 23885.794922 23277.835938    -20.79140     0.000000     1.000000     0.000000            2   -149.63059   135.421326    23.220219    -11.69978     0.724237 52577.013879     0.154453           21            2 
 3148.387194  1331.612944     0.034871            1    71.828946 000149@Extract/job017/Average/stack_1697_cor2.mrcs Average/stack_1697_cor2.mrc            1     3.553466     0.204513 23885.794922 23277.835938    -20.79140     0.000000     1.000000     0.000000            2   -125.22549    24.057257     -7.81978     -7.81978     0.712656 52369.916668     0.116877           32            2 
  670.967763  1135.483906     0.054109            1   140.309662 000152@Extract/job017/Average/stack_1697_cor2.mrcs Average/stack_1697_cor2.mrc            1     3.553466     0.204513 23885.794922 23277.835938    -20.79140     0.000000     1.000000     0.000000            2   161.084469    64.321963    -17.51978     0.754049     0.723037 52562.233245     0.122357           13            1 
  836.129058   113.548391     0.035591            1   155.235120 000162@Extract/job017/Average/stack_1697_cor2.mrcs Average/stack_1697_cor2.mrc            1     3.553466     0.204513 23885.794922 23277.835938    -20.79140     0.000000     1.000000     0.000000            2   169.583577    86.602977     -3.93978    15.460219     0.623863 52602.652638     0.118702           22            2 
 1703.225859   619.354858     0.041417            1    53.097358 000163@Extract/job017/Average/stack_1697_cor2.mrcs Average/stack_1697_cor2.mrc            1     3.553466     0.204513 23885.794922 23277.835938    -20.79140     0.000000     1.000000     0.000000            2   162.552252    87.810433    -12.82595     4.946389     0.731861 52466.644151     0.030033          179            2 
 1961.290383  3881.290442     0.035684            1   121.878446 000177@Extract/job017/Average/stack_1697_cor2.mrcs Average/stack_1697_cor2.mrc            1     3.553466     0.204513 23885.794922 23277.835938    -20.79140     0.000000     1.000000     0.000000            2    -60.75171    52.279471     5.760219     -5.87978     0.741035 52527.484606     0.132043           12            2 
 2611.612984  1682.580697     0.036806            1   -107.67554 000181@Extract/job017/Average/stack_1697_cor2.mrcs Average/stack_1697_cor2.mrc            1     3.553466     0.204513 23885.794922 23277.835938    -20.79140     0.000000     1.000000     0.000000            2   145.125755    23.213312    15.460219     -0.05978     0.754910 52687.797759     0.104641           10            2 
 1930.322640  2859.354927     0.053871            1    76.910858 000187@Extract/job017/Average/stack_1697_cor2.mrcs Average/stack_1697_cor2.mrc            1     3.553466     0.204513 23885.794922 23277.835938    -20.79140     0.000000     1.000000     0.000000            2    -29.00685     5.479266     -9.75978     7.700219     0.737987 52414.869706     0.131613            8            2 
 3716.129147  3385.806556     0.038852            1   -133.24977 000189@Extract/job017/Average/stack_1697_cor2.mrcs Average/stack_1697_cor2.mrc            1     3.553466     0.204513 23885.794922 23277.835938    -20.79140     0.000000     1.000000     0.000000            2    14.204805    17.279746    15.460219     4.946389     0.738774 52569.865746     0.217428           17            2 
  598.709696  3809.032375     0.035320            1    -49.78608 000191@Extract/job017/Average/stack_1697_cor2.mrcs Average/stack_1697_cor2.mrc            1     3.553466     0.204513 23885.794922 23277.835938    -20.79140     0.000000     1.000000     0.000000            2   130.030982    60.419150     -1.99978    -14.45361     0.719903 52437.048038     0.070028           31            2 
 4232.258195   557.419372     0.051360            1    -16.04535 000192@Extract/job017/Average/stack_1697_cor2.mrcs Average/stack_1697_cor2.mrc            1     3.553466     0.204513 23885.794922 23277.835938    -20.79140     0.000000     1.000000     0.000000            2   144.109619    43.089953     -7.00595    -11.69978     0.719249 52274.846633     0.114149           23            1 
 1280.000039   753.548410     0.046347            1    -28.30536 000198@Extract/job017/Average/stack_1697_cor2.mrcs Average/stack_1697_cor2.mrc            1     3.553466     0.204513 23885.794922 23277.835938    -20.79140     0.000000     1.000000     0.000000            2   144.127538    58.970384     -3.12595    -11.69978     0.736966 52504.081766     0.147608           24            1 
 4118.709804  2188.387164     0.060901            1   145.068995 000200@Extract/job017/Average/stack_1697_cor2.mrcs Average/stack_1697_cor2.mrc            1     3.553466     0.204513 23885.794922 23277.835938    -20.79140     0.000000     1.000000     0.000000            2   160.757957    38.349419     -9.75978     -0.87361     0.732862 52569.799081     0.091381           20            1 
 3974.193671   949.677449     0.058210            1   125.415885 000205@Extract/job017/Average/stack_1697_cor2.mrcs Average/stack_1697_cor2.mrc            1     3.553466     0.204513 23885.794922 23277.835938    -20.79140     0.000000     1.000000     0.000000            2   152.541949    48.614845     -4.75361     -3.12595     0.745953 52497.608797     0.077045           18            2 
 2270.967812  2621.935565     0.031323            1    -61.45735 000207@Extract/job017/Average/stack_1697_cor2.mrcs Average/stack_1697_cor2.mrc            1     3.553466     0.204513 23885.794922 23277.835938    -20.79140     0.000000     1.000000     0.000000            2     -6.20996   109.255594    -10.88595     3.820219     0.720486 52504.877809     0.189302           29            2 
  216.774200  3303.225908     0.042245            1    -47.53461 000210@Extract/job017/Average/stack_1697_cor2.mrcs Average/stack_1697_cor2.mrc            1     3.553466     0.204513 23885.794922 23277.835938    -20.79140     0.000000     1.000000     0.000000            2    -22.46511   121.774316    -15.57978     -2.81361     0.716577 52568.354888     0.069543           19            1 
 1610.322630  1455.483916     0.031864            1   -112.16955 000221@Extract/job017/Average/stack_1697_cor2.mrcs Average/stack_1697_cor2.mrc            1     3.553466     0.204513 23885.794922 23277.835938    -20.79140     0.000000     1.000000     0.000000            2    -18.84569    88.604734    14.646389     -1.18595     0.721961 52509.785170     0.149584           26            2 
 3788.387213  1465.806497     0.046430            1   -160.82862 000222@Extract/job017/Average/stack_1697_cor2.mrcs Average/stack_1697_cor2.mrc            1     3.553466     0.204513 23885.794922 23277.835938    -20.79140     0.000000     1.000000     0.000000            2    70.524372    12.587345     -1.18595     -7.81978     0.739293 52607.485786     0.296343           10            2 
 1785.806507   320.000010     0.042075            1    25.853278 000224@Extract/job017/Average/stack_1697_cor2.mrcs Average/stack_1697_cor2.mrc            1     3.553466     0.204513 23885.794922 23277.835938    -20.79140     0.000000     1.000000     0.000000            2    -60.58450    25.252516     -0.05978    -12.82595     0.723134 52341.023288     0.107759           22            2 
 3313.548489  2332.903298     0.034372            1   102.273533 000225@Extract/job017/Average/stack_1697_cor2.mrcs Average/stack_1697_cor2.mrc            1     3.553466     0.204513 23885.794922 23277.835938    -20.79140     0.000000     1.000000     0.000000            2    -18.97840    21.715577     -5.87978     -5.06595     0.727376 52426.803419     0.347763           24            1 
 1280.000039  3891.613023     0.049945            1    -43.83182 000227@Extract/job017/Average/stack_1697_cor2.mrcs Average/stack_1697_cor2.mrc            1     3.553466     0.204513 23885.794922 23277.835938    -20.79140     0.000000     1.000000     0.000000            2    -19.67289    37.591395     -8.94595     1.880219     0.743720 52547.545741     0.114597           59            2 
 5553.548558   929.032287     0.061025            1    -99.77898 000235@Extract/job017/Average/stack_1697_cor2.mrcs Average/stack_1697_cor2.mrc            1     3.553466     0.204513 23885.794922 23277.835938    -20.79140     0.000000     1.000000     0.000000            2   171.684969    78.778945     9.640219     -1.99978     0.729416 52376.354517     0.139235           19            1 
 1176.774230  1837.419411     0.042205            1    52.092702 000236@Extract/job017/Average/stack_1697_cor2.mrcs Average/stack_1697_cor2.mrc            1     3.553466     0.204513 23885.794922 23277.835938    -20.79140     0.000000     1.000000     0.000000            2   172.381692    72.002346    -15.57978    -16.70595     0.726222 52582.716273     0.081419           22            1 
 2776.774279  2549.677498     0.076974            1   116.156377 000237@Extract/job017/Average/stack_1697_cor2.mrcs Average/stack_1697_cor2.mrc            1     3.553466     0.204513 23885.794922 23277.835938    -20.79140     0.000000     1.000000     0.000000            2   115.016034    16.694544    21.280219     -1.99978     0.735296 52375.671376     0.241739           13            2 
 2972.903317  2157.419421     0.073611            1    -77.26470 000238@Extract/job017/Average/stack_1697_cor2.mrcs Average/stack_1697_cor2.mrc            1     3.553466     0.204513 23885.794922 23277.835938    -20.79140     0.000000     1.000000     0.000000            2    50.834598     9.775034     -1.18595     -7.81978     0.729715 52451.283462     0.406352           17            1 
  588.387115  1496.774240     0.045158            1   124.322939 000239@Extract/job017/Average/stack_1697_cor2.mrcs Average/stack_1697_cor2.mrc            1     3.553466     0.204513 23885.794922 23277.835938    -20.79140     0.000000     1.000000     0.000000            2    96.914147    23.505599    11.580219     5.760219     0.733729 52647.797457     0.240067           23            2 
 3406.451718  3375.483975     0.051091            1   153.730164 000243@Extract/job017/Average/stack_1697_cor2.mrcs Average/stack_1697_cor2.mrc            1     3.553466     0.204513 23885.794922 23277.835938    -20.79140     0.000000     1.000000     0.000000            2   -149.37268   174.523781    13.520219     3.820219     0.747621 52609.289571     0.167704           20            1 
  278.709686  2704.516212     0.066753            1   158.848125 000247@Extract/job017/Average/stack_1697_cor2.mrcs Average/stack_1697_cor2.mrc            1     3.553466     0.204513 23885.794922 23277.835938    -20.79140     0.000000     1.000000     0.000000            2   135.009989    19.538673     1.880219    -13.63978     0.738607 52423.963663     0.200271            7            1 
 4387.096909  2415.483945     0.033151            1     1.180408 000250@Extract/job017/Average/stack_1697_cor2.mrcs Average/stack_1697_cor2.mrc            1     3.553466     0.204513 23885.794922 23277.835938    -20.79140     0.000000     1.000000     0.000000            2   119.156389    30.876822     6.574049    15.460219     0.725907 52415.860254     0.087911           39            1 
 5460.645329  1889.032316     0.086767            1    -22.31614 000255@Extract/job017/Average/stack_1697_cor2.mrcs Average/stack_1697_cor2.mrc            1     3.553466     0.204513 23885.794922 23277.835938    -20.79140     0.000000     1.000000     0.000000            2   103.309396    38.648907     -9.75978    10.454049     0.737764 52430.663125     0.046866           32            1 
 1280.000039  1393.548430     0.047409            1   -107.32793 000262@Extract/job017/Average/stack_1697_cor2.mrcs Average/stack_1697_cor2.mrc            1     3.553466     0.204513 23885.794922 23277.835938    -20.79140     0.000000     1.000000     0.000000            2     2.252674   122.508722    -11.69978    -23.33978     0.708083 52410.472912     0.194476           32            2 
 5233.548548   557.419372     0.093903            1    89.534524 000002@Extract/job017/Average/stack_1698_cor2.mrcs Average/stack_1698_cor2.mrc            1     3.176106     0.275101 25597.691406 24751.845703    -31.24577     0.000000     1.000000     0.000000            3   -179.90203    45.379493    -12.82595     0.754049     0.754617 52812.358835     0.044640           92            1 
 5687.742110  2745.806536     0.019297            1   -134.28443 000007@Extract/job017/Average/stack_1698_cor2.mrcs Average/stack_1698_cor2.mrc            1     3.176106     0.275101 25597.691406 24751.845703    -31.24577     0.000000     1.000000     0.000000            3   150.736629   122.433402     -7.81978     -0.05978     0.688740 52838.864727     0.031147          128            2 
  330.322591  2952.258155     0.049448            1   -155.65455 000012@Extract/job017/Average/stack_1698_cor2.mrcs Average/stack_1698_cor2.mrc            1     3.176106     0.275101 25597.691406 24751.845703    -31.24577     0.000000     1.000000     0.000000            3   -147.46559    26.195978     -7.00595     -0.87361     0.734837 52653.389038     0.047499          130            2 
 3385.806556   309.677429     0.068568            1   170.232389 000036@Extract/job017/Average/stack_1698_cor2.mrcs Average/stack_1698_cor2.mrc            1     3.176106     0.275101 25597.691406 24751.845703    -31.24577     0.000000     1.000000     0.000000            3   170.961452    64.304088     -1.99978     -0.05978     0.754468 52696.729900     0.033109           90            2 
 1052.903258  3014.193641     0.024771            1    74.549733 000048@Extract/job017/Average/stack_1698_cor2.mrcs Average/stack_1698_cor2.mrc            1     3.176106     0.275101 25597.691406 24751.845703    -31.24577     0.000000     1.000000     0.000000            3     2.947410    90.418576     5.760219     7.700219     0.748771 52642.192672     0.026935          189            1 
  516.129048  1218.064554     0.062150            1    -82.04974 000050@Extract/job017/Average/stack_1698_cor2.mrcs Average/stack_1698_cor2.mrc            1     3.176106     0.275101 25597.691406 24751.845703    -31.24577     0.000000     1.000000     0.000000            3   -177.05220    88.387676    -17.51978     -0.05978     0.739863 52663.439785     0.017424          138            1 
 2415.483945  2993.548479     0.059796            1   156.367802 000053@Extract/job017/Average/stack_1698_cor2.mrcs Average/stack_1698_cor2.mrc            1     3.176106     0.275101 25597.691406 24751.845703    -31.24577     0.000000     1.000000     0.000000            3   141.539297   106.008833     2.694049     3.820219     0.747817 52994.156421     0.031756          194            1 
 5089.032415  4005.161414     0.035269            1    77.592977 000054@Extract/job017/Average/stack_1698_cor2.mrcs Average/stack_1698_cor2.mrc            1     3.176106     0.275101 25597.691406 24751.845703    -31.24577     0.000000     1.000000     0.000000            3   145.610904    73.321014    -10.88595     -0.05978     0.702308 52733.931332     0.053050          162            2 
 4273.548519   505.806467     0.055522            1    -22.66899 000057@Extract/job017/Average/stack_1698_cor2.mrcs Average/stack_1698_cor2.mrc            1     3.176106     0.275101 25597.691406 24751.845703    -31.24577     0.000000     1.000000     0.000000            3    23.588164    33.747634     -1.18595     -0.05978     0.744949 52762.632473     0.066315          113            2 
 3292.903327  3086.451708     0.029091            1    68.711476 000060@Extract/job017/Average/stack_1698_cor2.mrcs Average/stack_1698_cor2.mrc            1     3.176106     0.275101 25597.691406 24751.845703    -31.24577     0.000000     1.000000     0.000000            3    -26.62511   102.397939     8.514049     -1.18595     0.727516 52605.841515     0.052533          191            2 
 4149.677547  3840.000118     0.066215            1    -80.69466 000061@Extract/job017/Average/stack_1698_cor2.mrcs Average/stack_1698_cor2.mrc            1     3.176106     0.275101 25597.691406 24751.845703    -31.24577     0.000000     1.000000     0.000000            3   123.692905    61.138550    14.334049     -0.87361     0.758790 52794.355554     0.026861          160            2 
 3850.322699  3695.483985     0.046529            1   -151.35182 000066@Extract/job017/Average/stack_1698_cor2.mrcs Average/stack_1698_cor2.mrc            1     3.176106     0.275101 25597.691406 24751.845703    -31.24577     0.000000     1.000000     0.000000            3   174.476799    52.414355     4.946389     -1.99978     0.753496 52731.050504     0.065028           47            2 
  640.000020  3179.354937     0.092833            1     -2.68624 000068@Extract/job017/Average/stack_1698_cor2.mrcs Average/stack_1698_cor2.mrc            1     3.176106     0.275101 25597.691406 24751.845703    -31.24577     0.000000     1.000000     0.000000            3    -29.77505    38.331917     3.006389    -14.45361     0.756682 52679.529610     0.029711          160            2 
 4263.225938  1114.838744     0.021151            1   141.814730 000076@Extract/job017/Average/stack_1698_cor2.mrcs Average/stack_1698_cor2.mrc            1     3.176106     0.275101 25597.691406 24751.845703    -31.24577     0.000000     1.000000     0.000000            3    72.649683    14.044842     4.946389     1.880219     0.719532 52858.289816     0.023152          157            1 
 4304.516261  3489.032365     0.051755            1    -92.39261 000077@Extract/job017/Average/stack_1698_cor2.mrcs Average/stack_1698_cor2.mrc            1     3.176106     0.275101 25597.691406 24751.845703    -31.24577     0.000000     1.000000     0.000000            3   -149.08055    12.088106    14.334049     7.700219     0.746629 52647.054714     0.172284           67            1 
  598.709696  2941.935574     0.044688            1   -179.23749 000080@Extract/job017/Average/stack_1698_cor2.mrcs Average/stack_1698_cor2.mrc            1     3.176106     0.275101 25597.691406 24751.845703    -31.24577     0.000000     1.000000     0.000000            3    34.763102   126.769875    21.280219    -15.57978     0.743388 52813.069266     0.094181           74            2 
 3778.064632  3003.871060     0.059000            1   -154.52037 000081@Extract/job017/Average/stack_1698_cor2.mrcs Average/stack_1698_cor2.mrc            1     3.176106     0.275101 25597.691406 24751.845703    -31.24577     0.000000     1.000000     0.000000            3   -159.28186    28.416925     0.754049    -17.51978     0.748410 52849.229981     0.067370           58            1 
  557.419372  3612.903337     0.050497            1    -14.28031 000096@Extract/job017/Average/stack_1698_cor2.mrcs Average/stack_1698_cor2.mrc            1     3.176106     0.275101 25597.691406 24751.845703    -31.24577     0.000000     1.000000     0.000000            3   162.408312    30.681528     1.880219     -5.06595     0.749970 52656.722641     0.073452           87            2 
 3819.354956  2415.483945     0.048809            1    25.172687 000097@Extract/job017/Average/stack_1698_cor2.mrcs Average/stack_1698_cor2.mrc            1     3.176106     0.275101 25597.691406 24751.845703    -31.24577     0.000000     1.000000     0.000000            3   128.788840    86.754364     0.754049     1.880219     0.744504 52654.315958     0.022412          184            1 
 2167.742002  1847.741992     0.077656            1    70.915194 000103@Extract/job017/Average/stack_1698_cor2.mrcs Average/stack_1698_cor2.mrc            1     3.176106     0.275101 25597.691406 24751.845703    -31.24577     0.000000     1.000000     0.000000            3   161.841968    84.822641    12.394049     8.514049     0.759919 52931.426628     0.017551          205            1 
 4190.967871    61.935486     0.021808            1    -13.44033 000104@Extract/job017/Average/stack_1698_cor2.mrcs Average/stack_1698_cor2.mrc            1     3.176106     0.275101 25597.691406 24751.845703    -31.24577     0.000000     1.000000     0.000000            3   161.929844   119.602731     3.820219     -5.87978     0.598221 52593.565307     0.037356          167            1 
 2704.516212  3654.193661     0.036438            1   -129.28940 000106@Extract/job017/Average/stack_1698_cor2.mrcs Average/stack_1698_cor2.mrc            1     3.176106     0.275101 25597.691406 24751.845703    -31.24577     0.000000     1.000000     0.000000            3   -119.27601    71.582103     2.694049     -7.81978     0.742921 52812.510452     0.051896          101            2 
 2900.645251   898.064544     0.063585            1   105.386568 000108@Extract/job017/Average/stack_1698_cor2.mrcs Average/stack_1698_cor2.mrc            1     3.176106     0.275101 25597.691406 24751.845703    -31.24577     0.000000     1.000000     0.000000            3   130.858686     9.970486    -17.51978     -1.99978     0.741091 52757.555793     0.055140           58            1 
 3086.451708  3189.677517     0.064803            1   174.019375 000110@Extract/job017/Average/stack_1698_cor2.mrcs Average/stack_1698_cor2.mrc            1     3.176106     0.275101 25597.691406 24751.845703    -31.24577     0.000000     1.000000     0.000000            3   168.809124    47.779218     1.880219    11.580219     0.740266 52621.543343     0.095996           82            2 
 1166.451649   175.483876     0.095780            1   -135.95700 000118@Extract/job017/Average/stack_1698_cor2.mrcs Average/stack_1698_cor2.mrc            1     3.176106     0.275101 25597.691406 24751.845703    -31.24577     0.000000     1.000000     0.000000            3   -133.77636    37.677184    16.274049     1.066389     0.755168 52977.321275     0.072242          115            2 
 1651.612954  1300.645201     0.049837            1   171.122401 000119@Extract/job017/Average/stack_1698_cor2.mrcs Average/stack_1698_cor2.mrc            1     3.176106     0.275101 25597.691406 24751.845703    -31.24577     0.000000     1.000000     0.000000            3   176.612252    75.719989     3.820219    -11.69978     0.751378 52800.632748     0.048409          168            2 
 4490.322719  2787.096860     0.088281            1   -102.18309 000122@Extract/job017/Average/stack_1698_cor2.mrcs Average/stack_1698_cor2.mrc            1     3.176106     0.275101 25597.691406 24751.845703    -31.24577     0.000000     1.000000     0.000000            3    86.397529    62.075388     7.700219    -25.27978     0.739247 52701.814317     0.027855          156            2 
  815.483896  3829.677537     0.036266            1    -16.66163 000123@Extract/job017/Average/stack_1698_cor2.mrcs Average/stack_1698_cor2.mrc            1     3.176106     0.275101 25597.691406 24751.845703    -31.24577     0.000000     1.000000     0.000000            3    42.489780    24.613163     0.754049     -1.99978     0.759263 52751.672234     0.033501           80            2 
 4387.096909   175.483876     0.056142            1    78.035221 000003@Extract/job017/Average/stack_1698_cor2.mrcs Average/stack_1698_cor2.mrc            1     3.176106     0.275101 25597.691406 24751.845703    -31.24577     0.000000     1.000000     0.000000            3   -156.88511    40.690402     -5.06595     7.700219     0.747881 52718.652204     0.095393          120            1 
 4067.096899  1197.419392     0.069665            1    75.045481 000004@Extract/job017/Average/stack_1698_cor2.mrcs Average/stack_1698_cor2.mrc            1     3.176106     0.275101 25597.691406 24751.845703    -31.24577     0.000000     1.000000     0.000000            3   117.338817    46.402295     1.066389    -10.57361     0.751377 52865.595152     0.038313          121            2 
 2880.000089   433.548400     0.037023            1    -63.74659 000006@Extract/job017/Average/stack_1698_cor2.mrcs Average/stack_1698_cor2.mrc            1     3.176106     0.275101 25597.691406 24751.845703    -31.24577     0.000000     1.000000     0.000000            3    -56.51360    49.213176     8.514049     9.640219     0.760730 52822.732722     0.043230          140            1 
 1403.871011   350.967753     0.057867            1   -102.13893 000009@Extract/job017/Average/stack_1698_cor2.mrcs Average/stack_1698_cor2.mrc            1     3.176106     0.275101 25597.691406 24751.845703    -31.24577     0.000000     1.000000     0.000000            3    -86.38901    95.402853     5.760219     -3.93978     0.746407 52892.671076     0.033069          140            1 
 2683.871050  2818.064603     0.082807            1   114.661683 000017@Extract/job017/Average/stack_1698_cor2.mrcs Average/stack_1698_cor2.mrc            1     3.176106     0.275101 25597.691406 24751.845703    -31.24577     0.000000     1.000000     0.000000            3    -17.73204   134.599810    11.580219     7.700219     0.757411 53177.994495     0.087110           62            1 
 4180.645290  3241.290422     0.069839            1   159.998298 000018@Extract/job017/Average/stack_1698_cor2.mrcs Average/stack_1698_cor2.mrc            1     3.176106     0.275101 25597.691406 24751.845703    -31.24577     0.000000     1.000000     0.000000            3   171.433017    24.637994    13.520219     -7.00595     0.746150 52709.364980     0.096056           61            2 
 2910.967831  3385.806556     0.062522            1    36.170973 000019@Extract/job017/Average/stack_1698_cor2.mrcs Average/stack_1698_cor2.mrc            1     3.176106     0.275101 25597.691406 24751.845703    -31.24577     0.000000     1.000000     0.000000            3   171.653675    55.357019     -9.75978     9.640219     0.738650 52737.046055     0.120726           43            2 
 5398.709844  2972.903317     0.047606            1   109.742645 000021@Extract/job017/Average/stack_1698_cor2.mrcs Average/stack_1698_cor2.mrc            1     3.176106     0.275101 25597.691406 24751.845703    -31.24577     0.000000     1.000000     0.000000            3    -65.80437    68.144093    -14.76595     1.066389     0.750690 52658.695266     0.022250          292            1 
 2415.483945  3912.258185     0.037884            1    -60.88690 000023@Extract/job017/Average/stack_1698_cor2.mrcs Average/stack_1698_cor2.mrc            1     3.176106     0.275101 25597.691406 24751.845703    -31.24577     0.000000     1.000000     0.000000            3   139.582053    31.521582    -14.76595     -9.75978     0.745308 52741.527649     0.039805          104            2 
 1930.322640   836.129058     0.073210            1    -18.90432 000024@Extract/job017/Average/stack_1698_cor2.mrcs Average/stack_1698_cor2.mrc            1     3.176106     0.275101 25597.691406 24751.845703    -31.24577     0.000000     1.000000     0.000000            3   148.364964    44.650578    -11.69978     -1.18595     0.740766 52811.095412     0.028576          170            2 
 2621.935565   825.806477     0.044283            1    -28.68437 000029@Extract/job017/Average/stack_1698_cor2.mrcs Average/stack_1698_cor2.mrc            1     3.176106     0.275101 25597.691406 24751.845703    -31.24577     0.000000     1.000000     0.000000            3   -169.36993   124.541551     -3.93978    11.580219     0.743723 52897.377774     0.063794           35            2 
 1176.774230  3870.967861     0.030146            1   -148.17568 000030@Extract/job017/Average/stack_1698_cor2.mrcs Average/stack_1698_cor2.mrc            1     3.176106     0.275101 25597.691406 24751.845703    -31.24577     0.000000     1.000000     0.000000            3    83.846087    95.427482     9.640219     -3.93978     0.755564 52635.453576     0.026786          244            1 
 1878.709735   381.935496     0.027108            1    67.487232 000031@Extract/job017/Average/stack_1698_cor2.mrcs Average/stack_1698_cor2.mrc            1     3.176106     0.275101 25597.691406 24751.845703    -31.24577     0.000000     1.000000     0.000000            3   117.294857    54.855875     -1.99978     2.694049     0.743928 52771.550777     0.089820          148            1 
 3984.516252   691.612925     0.029936            1   131.050240 000033@Extract/job017/Average/stack_1698_cor2.mrcs Average/stack_1698_cor2.mrc            1     3.176106     0.275101 25597.691406 24751.845703    -31.24577     0.000000     1.000000     0.000000            3   151.829872    47.821471    12.394049     4.634049     0.740333 52647.125789     0.054303           93            1 
 1011.612934  3230.967841     0.037080            1    -40.42220 000037@Extract/job017/Average/stack_1698_cor2.mrcs Average/stack_1698_cor2.mrc            1     3.176106     0.275101 25597.691406 24751.845703    -31.24577     0.000000     1.000000     0.000000            3   152.921219    32.228314     -5.06595     -7.81978     0.739928 52738.059511     0.031072          122            2 
 3014.193641  1166.451649     0.039647            1   113.301750 000038@Extract/job017/Average/stack_1698_cor2.mrcs Average/stack_1698_cor2.mrc            1     3.176106     0.275101 25597.691406 24751.845703    -31.24577     0.000000     1.000000     0.000000            3    46.680609   114.914359     -1.18595     3.820219     0.763436 52982.153257     0.029621          129            2 
 5037.419510   836.129058     0.062090            1   103.539419 000040@Extract/job017/Average/stack_1698_cor2.mrcs Average/stack_1698_cor2.mrc            1     3.176106     0.275101 25597.691406 24751.845703    -31.24577     0.000000     1.000000     0.000000            3   -172.81109    64.959609     2.694049     -5.06595     0.749231 52764.466550     0.072471          100            2 
 2260.645231  3643.871080     0.132683            1   -121.72366 000041@Extract/job017/Average/stack_1698_cor2.mrcs Average/stack_1698_cor2.mrc            1     3.176106     0.275101 25597.691406 24751.845703    -31.24577     0.000000     1.000000     0.000000            3   -133.55733   107.919289     1.880219    -11.69978     0.825537 53885.740777     0.081179          114            2 
 5192.258224  2085.161354     0.062843            1    16.709063 000043@Extract/job017/Average/stack_1698_cor2.mrcs Average/stack_1698_cor2.mrc            1     3.176106     0.275101 25597.691406 24751.845703    -31.24577     0.000000     1.000000     0.000000            3   135.190855   100.511983     0.754049     1.880219     0.732216 52813.886625     0.045456          142            1 
 2105.806516  3241.290422     0.036159            1   -126.72543 000044@Extract/job017/Average/stack_1698_cor2.mrcs Average/stack_1698_cor2.mrc            1     3.176106     0.275101 25597.691406 24751.845703    -31.24577     0.000000     1.000000     0.000000            3   133.753313    94.492727     8.514049    -15.57978     0.741736 52727.854329     0.057409          199            2 
 3014.193641  2446.451688     0.048539            1   -144.59160 000047@Extract/job017/Average/stack_1698_cor2.mrcs Average/stack_1698_cor2.mrc            1     3.176106     0.275101 25597.691406 24751.845703    -31.24577     0.000000     1.000000     0.000000            3   151.455782   126.057255     1.880219     -0.05978     0.758770 52875.868479     0.084516           45            1 
 4046.451737  2539.354917     0.037203            1    88.273958 000049@Extract/job017/Average/stack_1698_cor2.mrcs Average/stack_1698_cor2.mrc            1     3.176106     0.275101 25597.691406 24751.845703    -31.24577     0.000000     1.000000     0.000000            3    -42.61330    63.695812     -1.18595     4.634049     0.753071 52952.491096     0.082230          127            2 
 2291.612974  1259.354877     0.069686            1   -148.19778 000052@Extract/job017/Average/stack_1698_cor2.mrcs Average/stack_1698_cor2.mrc            1     3.176106     0.275101 25597.691406 24751.845703    -31.24577     0.000000     1.000000     0.000000            3   125.488360   119.759855    -10.88595     -3.12595     0.735278 52798.562857     0.071794          167            2 
  918.709706  3716.129147     0.066615            1    52.995656 000056@Extract/job017/Average/stack_1698_cor2.mrcs Average/stack_1698_cor2.mrc            1     3.176106     0.275101 25597.691406 24751.845703    -31.24577     0.000000     1.000000     0.000000            3     2.063943    26.970525    -10.88595     -9.75978     0.741218 52842.295831     0.052344           76            1 
 2415.483945  2281.290393     0.060842            1    88.827113 000058@Extract/job017/Average/stack_1698_cor2.mrcs Average/stack_1698_cor2.mrc            1     3.176106     0.275101 25597.691406 24751.845703    -31.24577     0.000000     1.000000     0.000000            3    13.280634    23.964762     -7.81978     -3.93978     0.747882 52730.805349     0.059969           73            1 
 1238.709716  3602.580756     0.049752            1   123.279170 000062@Extract/job017/Average/stack_1698_cor2.mrcs Average/stack_1698_cor2.mrc            1     3.176106     0.275101 25597.691406 24751.845703    -31.24577     0.000000     1.000000     0.000000            3     0.134749    92.806994     -8.94595    16.274049     0.748404 52788.551022     0.021749          214            2 
 2178.064583  2549.677498     0.076583            1   115.617629 000063@Extract/job017/Average/stack_1698_cor2.mrcs Average/stack_1698_cor2.mrc            1     3.176106     0.275101 25597.691406 24751.845703    -31.24577     0.000000     1.000000     0.000000            3   154.033580    13.546019    -13.63978     -3.93978     0.742094 52898.692101     0.058605           78            2 
 3798.709794  3922.580766     0.030223            1    58.281687 000064@Extract/job017/Average/stack_1698_cor2.mrcs Average/stack_1698_cor2.mrc            1     3.176106     0.275101 25597.691406 24751.845703    -31.24577     0.000000     1.000000     0.000000            3   -164.40521    20.172801    -15.57978    -13.63978     0.732026 52460.149632     0.133820           48            2 
  278.709686  3344.516232     0.020889            1   -107.04911 000065@Extract/job017/Average/stack_1698_cor2.mrcs Average/stack_1698_cor2.mrc            1     3.176106     0.275101 25597.691406 24751.845703    -31.24577     0.000000     1.000000     0.000000            3   164.598226    22.406895    15.460219    15.460219     0.743300 52786.418051     0.064123           35            1 
 2828.387184  2962.580736     0.096567            1   -137.95951 000069@Extract/job017/Average/stack_1698_cor2.mrcs Average/stack_1698_cor2.mrc            1     3.176106     0.275101 25597.691406 24751.845703    -31.24577     0.000000     1.000000     0.000000            3    45.262964   113.615360     3.820219     -7.00595     0.742223 52906.658754     0.028303          131            1 
 1672.258116  2054.193612     0.033989            1   -119.85743 000071@Extract/job017/Average/stack_1698_cor2.mrcs Average/stack_1698_cor2.mrc            1     3.176106     0.275101 25597.691406 24751.845703    -31.24577     0.000000     1.000000     0.000000            3   -128.55327    92.722034    16.274049     -0.87361     0.726704 52696.364023     0.030063          123            2 
 5429.677586  3881.290442     0.030865            1    -24.51980 000073@Extract/job017/Average/stack_1698_cor2.mrcs Average/stack_1698_cor2.mrc            1     3.176106     0.275101 25597.691406 24751.845703    -31.24577     0.000000     1.000000     0.000000            3   133.619845    70.241670     -5.87978     -3.12595     0.749189 52703.877836     0.047359          145            1 
 1073.548420  1878.709735     0.037163            1   -148.40035 000074@Extract/job017/Average/stack_1698_cor2.mrcs Average/stack_1698_cor2.mrc            1     3.176106     0.275101 25597.691406 24751.845703    -31.24577     0.000000     1.000000     0.000000            3   163.920385    37.568381    18.526389     -2.81361     0.745797 52497.857859     0.047080           58            2 
 1672.258116  1796.129088     0.050327            1    59.379554 000078@Extract/job017/Average/stack_1698_cor2.mrcs Average/stack_1698_cor2.mrc            1     3.176106     0.275101 25597.691406 24751.845703    -31.24577     0.000000     1.000000     0.000000            3   115.756692   151.012744    -11.69978     -7.81978     0.755857 52987.545603     0.033605          121            2 
 3230.967841   815.483896     0.040642            1    38.259000 000082@Extract/job017/Average/stack_1698_cor2.mrcs Average/stack_1698_cor2.mrc            1     3.176106     0.275101 25597.691406 24751.845703    -31.24577     0.000000     1.000000     0.000000            3    -87.15576   139.721924     1.880219     1.066389     0.747971 52882.050560     0.030641          125            1 
  753.548410  2529.032336     0.054517            1    -60.27681 000085@Extract/job017/Average/stack_1698_cor2.mrcs Average/stack_1698_cor2.mrc            1     3.176106     0.275101 25597.691406 24751.845703    -31.24577     0.000000     1.000000     0.000000            3   154.168594   104.719093     -1.99978     2.694049     0.743562 52762.114273     0.094035           77            2 
  836.129058  1104.516163     0.091503            1    14.111849 000086@Extract/job017/Average/stack_1698_cor2.mrcs Average/stack_1698_cor2.mrc            1     3.176106     0.275101 25597.691406 24751.845703    -31.24577     0.000000     1.000000     0.000000            3    96.155189    53.533430     -5.87978    10.766389     0.754661 52660.785935     0.040989          108            2 
 2952.258155   701.935505     0.065792            1   -109.03672 000092@Extract/job017/Average/stack_1698_cor2.mrcs Average/stack_1698_cor2.mrc            1     3.176106     0.275101 25597.691406 24751.845703    -31.24577     0.000000     1.000000     0.000000            3    26.156756    92.168212     -6.69361     1.880219     0.738321 52690.235886     0.020525          118            2 
 3138.064613  1434.838754     0.065001            1     -1.93376 000094@Extract/job017/Average/stack_1698_cor2.mrcs Average/stack_1698_cor2.mrc            1     3.176106     0.275101 25597.691406 24751.845703    -31.24577     0.000000     1.000000     0.000000            3    78.160682    87.103378     3.820219    21.280219     0.754112 53053.665039     0.022821          191            2 
 2880.000089  2136.774259     0.059436            1   109.150075 000098@Extract/job017/Average/stack_1698_cor2.mrcs Average/stack_1698_cor2.mrc            1     3.176106     0.275101 25597.691406 24751.845703    -31.24577     0.000000     1.000000     0.000000            3     -7.56326    58.324955     7.700219     -7.81978     0.756068 53040.541176     0.063124           53            1 
  887.741963  2312.258136     0.053499            1    -21.14521 000100@Extract/job017/Average/stack_1698_cor2.mrcs Average/stack_1698_cor2.mrc            1     3.176106     0.275101 25597.691406 24751.845703    -31.24577     0.000000     1.000000     0.000000            3     -1.36229    15.078042     3.006389     -3.93978     0.765087 52655.621572     0.061282           46            1 
 4459.354976  3261.935584     0.048244            1   -117.89180 000101@Extract/job017/Average/stack_1698_cor2.mrcs Average/stack_1698_cor2.mrc            1     3.176106     0.275101 25597.691406 24751.845703    -31.24577     0.000000     1.000000     0.000000            3    29.514713    17.238037    11.580219     -3.93978     0.734489 52707.860426     0.083633           24            1 
 3313.548489  2735.483955     0.133079            1    26.853803 000105@Extract/job017/Average/stack_1698_cor2.mrcs Average/stack_1698_cor2.mrc            1     3.176106     0.275101 25597.691406 24751.845703    -31.24577     0.000000     1.000000     0.000000            3    18.377152    73.440765     -3.93978     6.574049     0.788059 53317.603114     0.030646          180            2 
 1011.612934  2694.193631     0.053692            1   -123.21730 000109@Extract/job017/Average/stack_1698_cor2.mrcs Average/stack_1698_cor2.mrc            1     3.176106     0.275101 25597.691406 24751.845703    -31.24577     0.000000     1.000000     0.000000            3   174.845091    39.102935     -3.93978     1.880219     0.751132 52588.293369     0.053691           62            1 
 1806.451668  1228.387135     0.036923            1   174.226015 000111@Extract/job017/Average/stack_1698_cor2.mrcs Average/stack_1698_cor2.mrc            1     3.176106     0.275101 25597.691406 24751.845703    -31.24577     0.000000     1.000000     0.000000            3    42.476327   118.942453     -8.94595     -0.05978     0.744717 52729.013891     0.044780           76            2 
 2229.677488  1393.548430     0.023741            1   121.353408 000124@Extract/job017/Average/stack_1698_cor2.mrcs Average/stack_1698_cor2.mrc            1     3.176106     0.275101 25597.691406 24751.845703    -31.24577     0.000000     1.000000     0.000000            3     -4.55482    43.845547     1.880219     9.640219     0.740391 52732.614906     0.018201          231            1 
 1672.258116  3685.161404     0.048641            1   152.494601 000125@Extract/job017/Average/stack_1698_cor2.mrcs Average/stack_1698_cor2.mrc            1     3.176106     0.275101 25597.691406 24751.845703    -31.24577     0.000000     1.000000     0.000000            3   161.211275   113.573895     -3.93978    10.454049     0.759984 52892.029431     0.077683          117            2 
 2601.290403  3767.742051     0.052356            1   -148.52982 000128@Extract/job017/Average/stack_1698_cor2.mrcs Average/stack_1698_cor2.mrc            1     3.176106     0.275101 25597.691406 24751.845703    -31.24577     0.000000     1.000000     0.000000            3   171.690454    83.606708     1.880219     -0.05978     0.751746 52779.421857     0.059746          121            1 
 5336.774358   392.258077     0.084533            1    44.868263 000131@Extract/job017/Average/stack_1698_cor2.mrcs Average/stack_1698_cor2.mrc            1     3.176106     0.275101 25597.691406 24751.845703    -31.24577     0.000000     1.000000     0.000000            3   140.555476    52.509020     8.514049     1.880219     0.735209 52642.461812     0.103696           77            1 
 1961.290383  1042.580677     0.065652            1   163.975504 000132@Extract/job017/Average/stack_1698_cor2.mrcs Average/stack_1698_cor2.mrc            1     3.176106     0.275101 25597.691406 24751.845703    -31.24577     0.000000     1.000000     0.000000            3    62.622137    76.333145    -11.69978    -10.88595     0.745902 52814.515645     0.045053          122            1 
 5532.903396  1610.322630     0.066569            1   -121.41126 000135@Extract/job017/Average/stack_1698_cor2.mrcs Average/stack_1698_cor2.mrc            1     3.176106     0.275101 25597.691406 24751.845703    -31.24577     0.000000     1.000000     0.000000            3    96.253657    26.506088    -16.70595     -5.87978     0.736763 52816.947634     0.044360           93            2 
 3292.903327  1692.903278     0.030708            1    -71.15294 000136@Extract/job017/Average/stack_1698_cor2.mrcs Average/stack_1698_cor2.mrc            1     3.176106     0.275101 25597.691406 24751.845703    -31.24577     0.000000     1.000000     0.000000            3   -118.75845    99.995864     -6.69361     -7.81978     0.749232 53003.357697     0.034908          136            1 
 4944.516281  1218.064554     0.019762            1    30.676270 000137@Extract/job017/Average/stack_1698_cor2.mrcs Average/stack_1698_cor2.mrc            1     3.176106     0.275101 25597.691406 24751.845703    -31.24577     0.000000     1.000000     0.000000            3   158.473622   130.626060     -5.87978    -13.63978     0.745417 52746.473547     0.041085          136            2 
  495.483886  1682.580697     0.077520            1   -162.27866 000138@Extract/job017/Average/stack_1698_cor2.mrcs Average/stack_1698_cor2.mrc            1     3.176106     0.275101 25597.691406 24751.845703    -31.24577     0.000000     1.000000     0.000000            3   116.161668    91.608843     3.820219     -1.99978     0.730746 52544.834137     0.077872          142            1 
 4758.709824   629.677439     0.068533            1    22.500959 000139@Extract/job017/Average/stack_1698_cor2.mrcs Average/stack_1698_cor2.mrc            1     3.176106     0.275101 25597.691406 24751.845703    -31.24577     0.000000     1.000000     0.000000            3    58.186658    49.208016     -6.69361     9.640219     0.745363 52799.522637     0.065189          111            2 
 4077.419480  3344.516232     0.021086            1    31.128284 000143@Extract/job017/Average/stack_1698_cor2.mrcs Average/stack_1698_cor2.mrc            1     3.176106     0.275101 25597.691406 24751.845703    -31.24577     0.000000     1.000000     0.000000            3    -21.43246    34.515218     0.754049     -0.05978     0.731441 52743.005114     0.049591          131            2 
 3427.096880  3241.290422     0.100701            1    -95.80056 000001@Extract/job017/Average/stack_1698_cor2.mrcs Average/stack_1698_cor2.mrc            1     3.176106     0.275101 25597.691406 24751.845703    -31.24577     0.000000     1.000000     0.000000            3   159.730723    29.929921    12.706389     0.754049     0.740761 52885.579964     0.142428           44            2 
 2590.967822   402.580658     0.045133            1    -93.29090 000013@Extract/job017/Average/stack_1698_cor2.mrcs Average/stack_1698_cor2.mrc            1     3.176106     0.275101 25597.691406 24751.845703    -31.24577     0.000000     1.000000     0.000000            3    -99.88045    25.723274     -7.81978     3.820219     0.751812 52800.026487     0.050427           88            1 
 2580.645241  2590.967822     0.070364            1    -41.84544 000016@Extract/job017/Average/stack_1698_cor2.mrcs Average/stack_1698_cor2.mrc            1     3.176106     0.275101 25597.691406 24751.845703    -31.24577     0.000000     1.000000     0.000000            3    -12.60620   132.218589     -7.81978     1.880219     0.755084 52860.785056     0.066300          173            1 
 2312.258136  2394.838783     0.039805            1   136.575763 000026@Extract/job017/Average/stack_1698_cor2.mrcs Average/stack_1698_cor2.mrc            1     3.176106     0.275101 25597.691406 24751.845703    -31.24577     0.000000     1.000000     0.000000            3   161.052871    54.650739     5.760219     -3.93978     0.747235 52874.636921     0.107634           67            2 
 4449.032395  3107.096870     0.043697            1    -67.43461 000027@Extract/job017/Average/stack_1698_cor2.mrcs Average/stack_1698_cor2.mrc            1     3.176106     0.275101 25597.691406 24751.845703    -31.24577     0.000000     1.000000     0.000000            3   -133.72705   131.519200     -1.18595     -2.81361     0.752127 52603.828352     0.057865           94            2 
 2405.161364  2043.871031     0.029325            1    61.637442 000034@Extract/job017/Average/stack_1698_cor2.mrcs Average/stack_1698_cor2.mrc            1     3.176106     0.275101 25597.691406 24751.845703    -31.24577     0.000000     1.000000     0.000000            3   149.810691    66.969616     3.820219     8.514049     0.744730 52874.574180     0.034410          190            2 
 3107.096870  3695.483985     0.065867            1    -99.53941 000039@Extract/job017/Average/stack_1698_cor2.mrcs Average/stack_1698_cor2.mrc            1     3.176106     0.275101 25597.691406 24751.845703    -31.24577     0.000000     1.000000     0.000000            3   139.919641    63.070975     -9.75978    -13.63978     0.750853 52666.315445     0.055227           81            1 
 4190.967871  1527.741982     0.059915            1    69.114894 000046@Extract/job017/Average/stack_1698_cor2.mrcs Average/stack_1698_cor2.mrc            1     3.176106     0.275101 25597.691406 24751.845703    -31.24577     0.000000     1.000000     0.000000            3   153.502410   114.250867     2.694049     -0.05978     0.745873 52782.380611     0.030973          194            1 
 1434.838754  1486.451659     0.050639            1   -122.49474 000059@Extract/job017/Average/stack_1698_cor2.mrcs Average/stack_1698_cor2.mrc            1     3.176106     0.275101 25597.691406 24751.845703    -31.24577     0.000000     1.000000     0.000000            3    -19.60034   108.603685     8.514049     -3.12595     0.728203 52722.721370     0.031263          192            2 
 5491.613072   165.161295     0.065702            1    -51.75652 000067@Extract/job017/Average/stack_1698_cor2.mrcs Average/stack_1698_cor2.mrc            1     3.176106     0.275101 25597.691406 24751.845703    -31.24577     0.000000     1.000000     0.000000            3   145.546495    60.342772     1.880219     8.514049     0.748309 52963.816857     0.044814          148            1 
 5295.484034  2828.387184     0.040651            1    -39.80088 000075@Extract/job017/Average/stack_1698_cor2.mrcs Average/stack_1698_cor2.mrc            1     3.176106     0.275101 25597.691406 24751.845703    -31.24577     0.000000     1.000000     0.000000            3   175.232927   117.535925     -1.18595     5.760219     0.737629 52703.194310     0.020719          148            1 
 4314.838842  2260.645231     0.063035            1   123.331745 000087@Extract/job017/Average/stack_1698_cor2.mrcs Average/stack_1698_cor2.mrc            1     3.176106     0.275101 25597.691406 24751.845703    -31.24577     0.000000     1.000000     0.000000            3   173.821797   107.166573    12.706389     -7.81978     0.756400 52876.642390     0.030268           64            1 
 4758.709824   299.354848     0.060224            1   -163.47570 000088@Extract/job017/Average/stack_1698_cor2.mrcs Average/stack_1698_cor2.mrc            1     3.176106     0.275101 25597.691406 24751.845703    -31.24577     0.000000     1.000000     0.000000            3    15.559711    68.380085     5.760219     7.700219     0.765290 53079.547180     0.029697          103            1 
 3437.419461   980.645191     0.022653            1     7.339973 000093@Extract/job017/Average/stack_1698_cor2.mrcs Average/stack_1698_cor2.mrc            1     3.176106     0.275101 25597.691406 24751.845703    -31.24577     0.000000     1.000000     0.000000            3   133.040784    92.701829     1.066389     0.754049     0.756875 52888.362814     0.016477          157            2 
  443.870981  3447.742042     0.062108            1    51.935426 000113@Extract/job017/Average/stack_1698_cor2.mrcs Average/stack_1698_cor2.mrc            1     3.176106     0.275101 25597.691406 24751.845703    -31.24577     0.000000     1.000000     0.000000            3    -11.16137   119.041479     -5.06595     9.640219     0.744717 52749.498279     0.030404          135            1 
 1094.193582   516.129048     0.031812            1    -13.24890 000114@Extract/job017/Average/stack_1698_cor2.mrcs Average/stack_1698_cor2.mrc            1     3.176106     0.275101 25597.691406 24751.845703    -31.24577     0.000000     1.000000     0.000000            3    55.700397    93.224194     3.820219    -11.69978     0.761561 52831.387377     0.073332           57            1 
 2467.096850  3705.806566     0.064750            1   -104.47377 000117@Extract/job017/Average/stack_1698_cor2.mrcs Average/stack_1698_cor2.mrc            1     3.176106     0.275101 25597.691406 24751.845703    -31.24577     0.000000     1.000000     0.000000            3     6.499651   129.867536     3.820219     -0.05978     0.753554 52910.248593     0.026783          232            1 
 5254.193710  3654.193661     0.025273            1    -24.61888 000126@Extract/job017/Average/stack_1698_cor2.mrcs Average/stack_1698_cor2.mrc            1     3.176106     0.275101 25597.691406 24751.845703    -31.24577     0.000000     1.000000     0.000000            3   148.533352    99.844232     -3.12595    -16.70595     0.740982 52626.193063     0.043234          135            2 
 4098.064642   443.870981     0.076896            1   110.350298 000129@Extract/job017/Average/stack_1698_cor2.mrcs Average/stack_1698_cor2.mrc            1     3.176106     0.275101 25597.691406 24751.845703    -31.24577     0.000000     1.000000     0.000000            3   154.753019    68.879865    -12.82595     -7.00595     0.755836 52860.956342     0.090496           73            2 
 3943.225928   867.096801     0.044690            1    -61.98078 000144@Extract/job017/Average/stack_1698_cor2.mrcs Average/stack_1698_cor2.mrc            1     3.176106     0.275101 25597.691406 24751.845703    -31.24577     0.000000     1.000000     0.000000            3    57.183195   105.324718     9.640219     1.880219     0.757761 52811.858026     0.037639           40            2 
  309.677429  2023.225869     0.041969            1    24.823958 000005@Extract/job017/Average/stack_1699_cor2.mrcs Average/stack_1699_cor2.mrc            1     3.067522     0.251886 24245.728516 23558.365234    -27.12649     0.000000     1.000000     0.000000            4   -178.12259    32.181627    -17.51978    -16.70595     0.730081 52477.397453     0.305210            7            1 
 1042.580677  3086.451708     0.039737            1   -130.00138 000006@Extract/job017/Average/stack_1699_cor2.mrcs Average/stack_1699_cor2.mrc            1     3.067522     0.251886 24245.728516 23558.365234    -27.12649     0.000000     1.000000     0.000000            4   -162.88793    49.370381     9.640219     4.634049     0.739150 52622.350812     0.166306           13            1 
 4304.516261  2838.709765     0.048356            1   -168.49085 000009@Extract/job017/Average/stack_1699_cor2.mrcs Average/stack_1699_cor2.mrc            1     3.067522     0.251886 24245.728516 23558.365234    -27.12649     0.000000     1.000000     0.000000            4    -29.41890    96.342640    -18.64595     -1.99978     0.727569 52841.648967     0.093991           39            2 
  609.032277  1981.935545     0.054544            1    -37.72360 000011@Extract/job017/Average/stack_1699_cor2.mrcs Average/stack_1699_cor2.mrc            1     3.067522     0.251886 24245.728516 23558.365234    -27.12649     0.000000     1.000000     0.000000            4   149.084301    62.362299    17.400219     -0.87361     0.729957 52430.748592     0.156869           12            1 
   72.258067  3096.774289     0.036744            1   127.842059 000021@Extract/job017/Average/stack_1699_cor2.mrcs Average/stack_1699_cor2.mrc            1     3.067522     0.251886 24245.728516 23558.365234    -27.12649     0.000000     1.000000     0.000000            4    -12.60620   132.218589    19.340219     1.880219     0.666911 52787.274815     0.124172           26            1 
 2601.290403    92.903229     0.030298            1   100.563049 000022@Extract/job017/Average/stack_1699_cor2.mrcs Average/stack_1699_cor2.mrc            1     3.067522     0.251886 24245.728516 23558.365234    -27.12649     0.000000     1.000000     0.000000            4    -21.81251   133.794905     1.880219    10.454049     0.621845 52770.357695     0.098770           44            1 
 4541.935624  4015.483994     0.061843            1    -88.65862 000024@Extract/job017/Average/stack_1699_cor2.mrcs Average/stack_1699_cor2.mrc            1     3.067522     0.251886 24245.728516 23558.365234    -27.12649     0.000000     1.000000     0.000000            4   -172.79183    49.355751     -9.75978    -20.27361     0.716374 52725.525495     0.081061           19            1 
 1011.612934  3974.193671     0.048013            1   164.535976 000025@Extract/job017/Average/stack_1699_cor2.mrcs Average/stack_1699_cor2.mrc            1     3.067522     0.251886 24245.728516 23558.365234    -27.12649     0.000000     1.000000     0.000000            4   -179.99898    39.878637    22.406389     3.006389     0.701760 52582.640907     0.164759           10            2 
 2002.580707  2353.548460     0.043853            1   -150.09746 000027@Extract/job017/Average/stack_1699_cor2.mrcs Average/stack_1699_cor2.mrc            1     3.067522     0.251886 24245.728516 23558.365234    -27.12649     0.000000     1.000000     0.000000            4   166.162757    15.728101     1.880219    -23.33978     0.733438 52551.825199     0.125195           22            1 
 3581.935594   412.903239     0.015795            1    -63.00918 000030@Extract/job017/Average/stack_1699_cor2.mrcs Average/stack_1699_cor2.mrc            1     3.067522     0.251886 24245.728516 23558.365234    -27.12649     0.000000     1.000000     0.000000            4   130.385325    15.124164    -11.69978    -29.15978     0.729045 52528.160859     0.299235            2            2 
  805.161315  1352.258106     0.051671            1    -51.85449 000031@Extract/job017/Average/stack_1699_cor2.mrcs Average/stack_1699_cor2.mrc            1     3.067522     0.251886 24245.728516 23558.365234    -27.12649     0.000000     1.000000     0.000000            4   162.570894    46.194185    -11.69978     -7.81978     0.730111 52585.743400     0.191884           17            1 
 3860.645280   371.612915     0.039858            1    93.584990 000037@Extract/job017/Average/stack_1699_cor2.mrcs Average/stack_1699_cor2.mrc            1     3.067522     0.251886 24245.728516 23558.365234    -27.12649     0.000000     1.000000     0.000000            4   151.971995    40.708409     8.514049    13.520219     0.737463 52643.785766     0.081654           42            2 
 4892.903376  3850.322699     0.038933            1   147.905097 000039@Extract/job017/Average/stack_1699_cor2.mrcs Average/stack_1699_cor2.mrc            1     3.067522     0.251886 24245.728516 23558.365234    -27.12649     0.000000     1.000000     0.000000            4   150.468137    56.839554     -3.12595     -2.81361     0.697004 52646.835619     0.140600           16            1 
 4903.225957  3602.580756     0.036400            1    -31.06233 000041@Extract/job017/Average/stack_1699_cor2.mrcs Average/stack_1699_cor2.mrc            1     3.067522     0.251886 24245.728516 23558.365234    -27.12649     0.000000     1.000000     0.000000            4   -132.58147    30.793114    -11.69978     0.754049     0.719986 52552.652408     0.047353           94            2 
 2869.677508  1569.032306     0.028845            1   148.748407 000043@Extract/job017/Average/stack_1699_cor2.mrcs Average/stack_1699_cor2.mrc            1     3.067522     0.251886 24245.728516 23558.365234    -27.12649     0.000000     1.000000     0.000000            4   161.775800    59.602910     3.820219    18.214049     0.739254 52464.045987     0.163591           23            1 
 1166.451649  1672.258116     0.044782            1     -1.21885 000049@Extract/job017/Average/stack_1699_cor2.mrcs Average/stack_1699_cor2.mrc            1     3.067522     0.251886 24245.728516 23558.365234    -27.12649     0.000000     1.000000     0.000000            4   156.847217    63.005754     -3.93978     -7.81978     0.718978 52409.001227     0.112359           28            2 
  990.967772  1145.806487     0.040132            1   154.377714 000050@Extract/job017/Average/stack_1699_cor2.mrcs Average/stack_1699_cor2.mrc            1     3.067522     0.251886 24245.728516 23558.365234    -27.12649     0.000000     1.000000     0.000000            4   158.997519    73.896040     3.820219     9.640219     0.739419 52709.562067     0.095798           17            1 
  289.032267  3313.548489     0.039574            1   114.081760 000051@Extract/job017/Average/stack_1699_cor2.mrcs Average/stack_1699_cor2.mrc            1     3.067522     0.251886 24245.728516 23558.365234    -27.12649     0.000000     1.000000     0.000000            4   157.568478    67.589490    -12.51361     -3.93978     0.730861 52396.139417     0.100916           12            1 
  505.806467  2301.935555     0.031968            1    49.357601 000052@Extract/job017/Average/stack_1699_cor2.mrcs Average/stack_1699_cor2.mrc            1     3.067522     0.251886 24245.728516 23558.365234    -27.12649     0.000000     1.000000     0.000000            4   161.815524    73.889003     -7.81978     -0.05978     0.736459 52450.734695     0.032953           63            2 
  330.322591  2322.580717     0.051832            1   -173.51294 000057@Extract/job017/Average/stack_1699_cor2.mrcs Average/stack_1699_cor2.mrc            1     3.067522     0.251886 24245.728516 23558.365234    -27.12649     0.000000     1.000000     0.000000            4   146.541206    36.079267    14.334049     -3.93978     0.729827 52529.779226     0.134520           36            2 
  505.806467  2931.612993     0.045888            1   137.630187 000064@Extract/job017/Average/stack_1699_cor2.mrcs Average/stack_1699_cor2.mrc            1     3.067522     0.251886 24245.728516 23558.365234    -27.12649     0.000000     1.000000     0.000000            4   142.740176    63.058009     3.820219     -3.93978     0.727337 52427.571562     0.122320           14            2 
 4449.032395  1569.032306     0.037641            1   176.242635 000067@Extract/job017/Average/stack_1699_cor2.mrcs Average/stack_1699_cor2.mrc            1     3.067522     0.251886 24245.728516 23558.365234    -27.12649     0.000000     1.000000     0.000000            4   152.625237    24.680555    -10.88595    18.526389     0.716718 52545.553196     0.249471           12            2 
 5563.871139  3850.322699     0.063233            1    87.915948 000073@Extract/job017/Average/stack_1699_cor2.mrcs Average/stack_1699_cor2.mrc            1     3.067522     0.251886 24245.728516 23558.365234    -27.12649     0.000000     1.000000     0.000000            4   142.154527    87.282988    11.580219    11.580219     0.722998 52530.845319     0.069912           38            2 
 1156.129068  1971.612964     0.046638            1   138.498590 000090@Extract/job017/Average/stack_1699_cor2.mrcs Average/stack_1699_cor2.mrc            1     3.067522     0.251886 24245.728516 23558.365234    -27.12649     0.000000     1.000000     0.000000            4   149.856782    78.223983     -5.06595     8.826389     0.728086 52451.509199     0.036740           99            2 
 5512.258234  2910.967831     0.044344            1    -77.13224 000094@Extract/job017/Average/stack_1699_cor2.mrcs Average/stack_1699_cor2.mrc            1     3.067522     0.251886 24245.728516 23558.365234    -27.12649     0.000000     1.000000     0.000000            4   150.567680    80.042473     8.826389     2.694049     0.757410 52561.106222     0.162921           21            2 
 3148.387194  3881.290442     0.011809            1   149.123138 000103@Extract/job017/Average/stack_1699_cor2.mrcs Average/stack_1699_cor2.mrc            1     3.067522     0.251886 24245.728516 23558.365234    -27.12649     0.000000     1.000000     0.000000            4    -23.93995    25.433045     7.700219    -15.57978     0.713045 52495.049103     0.112194           41            1 
  412.903239  3509.677527     0.049166            1   171.160403 000105@Extract/job017/Average/stack_1699_cor2.mrcs Average/stack_1699_cor2.mrc            1     3.067522     0.251886 24245.728516 23558.365234    -27.12649     0.000000     1.000000     0.000000            4     6.512772   138.557844    10.766389     0.754049     0.717321 52447.577546     0.075571           31            2 
  640.000020   320.000010     0.040594            1    -90.36618 000130@Extract/job017/Average/stack_1699_cor2.mrcs Average/stack_1699_cor2.mrc            1     3.067522     0.251886 24245.728516 23558.365234    -27.12649     0.000000     1.000000     0.000000            4   169.522508    50.137630    13.520219    20.466389     0.730003 52519.604455     0.138379           10            2 
 1249.032296   743.225829     0.025253            1   166.018159 000148@Extract/job017/Average/stack_1699_cor2.mrcs Average/stack_1699_cor2.mrc            1     3.067522     0.251886 24245.728516 23558.365234    -27.12649     0.000000     1.000000     0.000000            4    -21.99069    24.690516     3.820219     -9.75978     0.735688 52572.956962     0.221352           28            2 
 4531.613043   165.161295     0.060152            1   142.385977 000157@Extract/job017/Average/stack_1699_cor2.mrcs Average/stack_1699_cor2.mrc            1     3.067522     0.251886 24245.728516 23558.365234    -27.12649     0.000000     1.000000     0.000000            4   146.019483    41.512533     1.066389     7.700219     0.734178 52564.415364     0.047643           13            1 
 3158.709775  1961.290383     0.033296            1    -22.66339 000158@Extract/job017/Average/stack_1699_cor2.mrcs Average/stack_1699_cor2.mrc            1     3.067522     0.251886 24245.728516 23558.365234    -27.12649     0.000000     1.000000     0.000000            4   155.276775    35.279413     4.946389    -15.57978     0.725560 52605.143576     0.052392           41            1 
 1083.871001   990.967772     0.030561            1   -170.07762 000163@Extract/job017/Average/stack_1699_cor2.mrcs Average/stack_1699_cor2.mrc            1     3.067522     0.251886 24245.728516 23558.365234    -27.12649     0.000000     1.000000     0.000000            4   171.651245    53.900552     -7.81978     6.574049     0.704507 52402.381156     0.152003           39            2 
 5615.484044   144.516133     0.047957            1   136.738184 000170@Extract/job017/Average/stack_1699_cor2.mrcs Average/stack_1699_cor2.mrc            1     3.067522     0.251886 24245.728516 23558.365234    -27.12649     0.000000     1.000000     0.000000            4   134.988855    63.761105    12.706389    10.766389     0.729773 52543.441773     0.117279           25            2 
 2694.193631   774.193572     0.039126            1    -15.23432 000172@Extract/job017/Average/stack_1699_cor2.mrcs Average/stack_1699_cor2.mrc            1     3.067522     0.251886 24245.728516 23558.365234    -27.12649     0.000000     1.000000     0.000000            4   151.887099    58.243520     -0.05978    -11.69978     0.730607 52385.483702     0.183171           37            2 
 2374.193621  2632.258145     0.048936            1    -24.67239 000180@Extract/job017/Average/stack_1699_cor2.mrcs Average/stack_1699_cor2.mrc            1     3.067522     0.251886 24245.728516 23558.365234    -27.12649     0.000000     1.000000     0.000000            4   162.443812    48.586839     -5.06595    -17.51978     0.738736 52563.776190     0.275911           15            2 
  701.935505  1249.032296     0.026668            1    56.019448 000181@Extract/job017/Average/stack_1699_cor2.mrcs Average/stack_1699_cor2.mrc            1     3.067522     0.251886 24245.728516 23558.365234    -27.12649     0.000000     1.000000     0.000000            4   157.767469    42.255511    -29.15978     6.574049     0.708100 52375.131043     0.211369           20            2 
  361.290334  1703.225859     0.045070            1    54.924695 000193@Extract/job017/Average/stack_1699_cor2.mrcs Average/stack_1699_cor2.mrc            1     3.067522     0.251886 24245.728516 23558.365234    -27.12649     0.000000     1.000000     0.000000            4   152.837539    10.608224    13.520219     5.760219     0.732689 52545.509889     0.544547            6            2 
  309.677429   371.612915     0.052206            1    -76.31635 000195@Extract/job017/Average/stack_1699_cor2.mrcs Average/stack_1699_cor2.mrc            1     3.067522     0.251886 24245.728516 23558.365234    -27.12649     0.000000     1.000000     0.000000            4    52.955405     6.828794     -4.75361     -6.69361     0.734282 52623.309063     0.241090           12            1 
 5357.419520   980.645191     0.033872            1    25.226117 000201@Extract/job017/Average/stack_1699_cor2.mrcs Average/stack_1699_cor2.mrc            1     3.067522     0.251886 24245.728516 23558.365234    -27.12649     0.000000     1.000000     0.000000            4    -60.10785    41.282022     -0.87361     3.006389     0.755645 52636.885967     0.067654          106            2 
 4046.451737  1187.096811     0.033750            1    91.110415 000202@Extract/job017/Average/stack_1699_cor2.mrcs Average/stack_1699_cor2.mrc            1     3.067522     0.251886 24245.728516 23558.365234    -27.12649     0.000000     1.000000     0.000000            4   115.357219    13.740832     -5.87978    -18.64595     0.724896 52528.241679     0.153693           16            2 
  980.645191  2425.806526     0.068575            1    62.940907 000208@Extract/job017/Average/stack_1699_cor2.mrcs Average/stack_1699_cor2.mrc            1     3.067522     0.251886 24245.728516 23558.365234    -27.12649     0.000000     1.000000     0.000000            4    -52.66054   100.451783     -3.93978     -3.93978     0.745088 52608.786431     0.157135           42            2 
 2229.677488  1083.871001     0.053290            1    -24.62638 000002@Extract/job017/Average/stack_1699_cor2.mrcs Average/stack_1699_cor2.mrc            1     3.067522     0.251886 24245.728516 23558.365234    -27.12649     0.000000     1.000000     0.000000            4   161.141507    39.124261     -0.87361    -13.63978     0.736708 52499.796832     0.176645           14            2 
 5047.742091  1321.290363     0.049036            1    -20.10599 000003@Extract/job017/Average/stack_1699_cor2.mrcs Average/stack_1699_cor2.mrc            1     3.067522     0.251886 24245.728516 23558.365234    -27.12649     0.000000     1.000000     0.000000            4   175.552301    44.588635     -5.06595    -15.57978     0.739753 52578.748050     0.094826           31            1 
 1909.677478  2869.677508     0.051855            1   -174.02684 000012@Extract/job017/Average/stack_1699_cor2.mrcs Average/stack_1699_cor2.mrc            1     3.067522     0.251886 24245.728516 23558.365234    -27.12649     0.000000     1.000000     0.000000            4   -163.65645    72.014282     7.700219    14.334049     0.730685 52570.128024     0.101425           28            2 
 4201.290452  1403.871011     0.044847            1   -121.43091 000013@Extract/job017/Average/stack_1699_cor2.mrcs Average/stack_1699_cor2.mrc            1     3.067522     0.251886 24245.728516 23558.365234    -27.12649     0.000000     1.000000     0.000000            4   -176.34251    73.246861    13.520219    21.280219     0.719468 52559.224782     0.036678           72            1 
 3478.709784   980.645191     0.044723            1   163.094117 000014@Extract/job017/Average/stack_1699_cor2.mrcs Average/stack_1699_cor2.mrc            1     3.067522     0.251886 24245.728516 23558.365234    -27.12649     0.000000     1.000000     0.000000            4    88.856348   106.969656     -9.75978     -5.06595     0.753551 52637.014427     0.105758           53            1 
 1300.645201   898.064544     0.030062            1   -125.84337 000017@Extract/job017/Average/stack_1699_cor2.mrcs Average/stack_1699_cor2.mrc            1     3.067522     0.251886 24245.728516 23558.365234    -27.12649     0.000000     1.000000     0.000000            4    36.661559    81.952304     -0.05978    -17.51978     0.732291 52686.789524     0.060159           67            1 
 1207.741973   598.709696     0.029260            1    22.916789 000018@Extract/job017/Average/stack_1699_cor2.mrcs Average/stack_1699_cor2.mrc            1     3.067522     0.251886 24245.728516 23558.365234    -27.12649     0.000000     1.000000     0.000000            4     -6.21240   111.798131     -9.75978     -6.69361     0.732538 52497.523480     0.111128           18            2 
 2529.032336  1569.032306     0.023834            1     -4.27548 000019@Extract/job017/Average/stack_1699_cor2.mrcs Average/stack_1699_cor2.mrc            1     3.067522     0.251886 24245.728516 23558.365234    -27.12649     0.000000     1.000000     0.000000            4   -172.11463    73.249738     -9.75978    -15.57978     0.731938 52400.606467     0.248729            6            2 
 5254.193710  3251.613003     0.026728            1    -44.74416 000023@Extract/job017/Average/stack_1699_cor2.mrcs Average/stack_1699_cor2.mrc            1     3.067522     0.251886 24245.728516 23558.365234    -27.12649     0.000000     1.000000     0.000000            4    -25.28914   121.765855    -10.57361     -0.05978     0.731038 52710.856984     0.038181           27            1 
 2776.774279  2405.161364     0.029722            1    -75.46634 000026@Extract/job017/Average/stack_1699_cor2.mrcs Average/stack_1699_cor2.mrc            1     3.067522     0.251886 24245.728516 23558.365234    -27.12649     0.000000     1.000000     0.000000            4   -179.86637    59.581021     -9.75978     -7.81978     0.732654 52554.870669     0.161452           14            1 
 1476.129078  1899.354897     0.042616            1    46.612402 000036@Extract/job017/Average/stack_1699_cor2.mrcs Average/stack_1699_cor2.mrc            1     3.067522     0.251886 24245.728516 23558.365234    -27.12649     0.000000     1.000000     0.000000            4   160.948999    42.247213     3.820219    17.400219     0.717950 52344.988010     0.058723           60            1 
 3602.580756  3984.516252     0.034467            1    -15.16501 000038@Extract/job017/Average/stack_1699_cor2.mrcs Average/stack_1699_cor2.mrc            1     3.067522     0.251886 24245.728516 23558.365234    -27.12649     0.000000     1.000000     0.000000            4   151.971995    40.708409    -10.88595     -7.81978     0.701453 52615.135594     0.255792           19            2 
 1569.032306  3767.742051     0.037027            1   -125.89087 000040@Extract/job017/Average/stack_1699_cor2.mrcs Average/stack_1699_cor2.mrc            1     3.067522     0.251886 24245.728516 23558.365234    -27.12649     0.000000     1.000000     0.000000            4   161.866386    40.679816    -14.76595    -26.40595     0.725482 52569.065622     0.148066           38            1 
 1981.935545  3571.613013     0.028988            1   119.671010 000053@Extract/job017/Average/stack_1699_cor2.mrcs Average/stack_1699_cor2.mrc            1     3.067522     0.251886 24245.728516 23558.365234    -27.12649     0.000000     1.000000     0.000000            4   161.812366    72.645104     9.640219     3.820219     0.732418 52502.306034     0.190827           44            2 
 2167.742002   485.161305     0.024110            1    57.816480 000054@Extract/job017/Average/stack_1699_cor2.mrcs Average/stack_1699_cor2.mrc            1     3.067522     0.251886 24245.728516 23558.365234    -27.12649     0.000000     1.000000     0.000000            4   158.309060    79.411869     -5.87978     5.760219     0.724690 52507.051119     0.085933           25            1 
 5027.096929  3953.548509     0.061820            1   -176.37442 000056@Extract/job017/Average/stack_1699_cor2.mrcs Average/stack_1699_cor2.mrc            1     3.067522     0.251886 24245.728516 23558.365234    -27.12649     0.000000     1.000000     0.000000            4   153.549761    32.988574    15.460219     -0.05978     0.719901 52748.682233     0.113259           10            1 
 3179.354937  1052.903258     0.038693            1    -98.57957 000060@Extract/job017/Average/stack_1699_cor2.mrcs Average/stack_1699_cor2.mrc            1     3.067522     0.251886 24245.728516 23558.365234    -27.12649     0.000000     1.000000     0.000000            4   153.384423    35.285443     -7.81978    -25.27978     0.713227 52477.565094     0.115374           12            1 
 1445.161335  2508.387174     0.055373            1   146.117133 000062@Extract/job017/Average/stack_1699_cor2.mrcs Average/stack_1699_cor2.mrc            1     3.067522     0.251886 24245.728516 23558.365234    -27.12649     0.000000     1.000000     0.000000            4   134.980129    62.425995     7.700219     -5.87978     0.737965 52705.232923     0.082103           48            2 
 1341.935525   516.129048     0.035472            1   -173.49653 000070@Extract/job017/Average/stack_1699_cor2.mrcs Average/stack_1699_cor2.mrc            1     3.067522     0.251886 24245.728516 23558.365234    -27.12649     0.000000     1.000000     0.000000            4   140.437448    40.755430    -25.27978     8.826389     0.731255 52374.074505     0.144761           15            2 
 2745.806536  3530.322689     0.027961            1    -93.09100 000072@Extract/job017/Average/stack_1699_cor2.mrcs Average/stack_1699_cor2.mrc            1     3.067522     0.251886 24245.728516 23558.365234    -27.12649     0.000000     1.000000     0.000000            4   153.419437    90.820435    -11.69978     -7.81978     0.736948 52649.713530     0.081334           50            2 
 1352.258106  1104.516163     0.044445            1    48.507415 000075@Extract/job017/Average/stack_1699_cor2.mrcs Average/stack_1699_cor2.mrc            1     3.067522     0.251886 24245.728516 23558.365234    -27.12649     0.000000     1.000000     0.000000            4   147.780974    87.259140     1.880219     -1.99978     0.725471 52517.845413     0.075181           66            2 
 1021.935515   825.806477     0.039002            1    97.353289 000076@Extract/job017/Average/stack_1699_cor2.mrcs Average/stack_1699_cor2.mrc            1     3.067522     0.251886 24245.728516 23558.365234    -27.12649     0.000000     1.000000     0.000000            4   130.222278    91.522596     -0.05978     1.880219     0.718601 52506.332507     0.234696           24            2 
 4500.645300  1156.129068     0.037866            1   121.715568 000078@Extract/job017/Average/stack_1699_cor2.mrcs Average/stack_1699_cor2.mrc            1     3.067522     0.251886 24245.728516 23558.365234    -27.12649     0.000000     1.000000     0.000000            4   133.002150    85.534899    16.274049     -1.18595     0.724122 52533.332439     0.087237           40            1 
  763.870991  1641.290373     0.058161            1   -177.28760 000079@Extract/job017/Average/stack_1699_cor2.mrcs Average/stack_1699_cor2.mrc            1     3.067522     0.251886 24245.728516 23558.365234    -27.12649     0.000000     1.000000     0.000000            4   133.228230   123.225875     -3.93978     -9.75978     0.748799 52776.587291     0.047757           84            1 
 3323.871070  2735.483955     0.033021            1    -84.55320 000080@Extract/job017/Average/stack_1699_cor2.mrcs Average/stack_1699_cor2.mrc            1     3.067522     0.251886 24245.728516 23558.365234    -27.12649     0.000000     1.000000     0.000000            4   141.586311   114.956505     -0.87361     7.700219     0.749318 52628.784155     0.037500           26            1 
 1558.709725  1207.741973     0.023650            1    40.876132 000082@Extract/job017/Average/stack_1699_cor2.mrcs Average/stack_1699_cor2.mrc            1     3.067522     0.251886 24245.728516 23558.365234    -27.12649     0.000000     1.000000     0.000000            4    13.489614    87.422619     -7.00595     0.754049     0.731625 52591.851655     0.232618           30            2 
 3788.387213  3716.129147     0.026188            1     -9.68209 000093@Extract/job017/Average/stack_1699_cor2.mrcs Average/stack_1699_cor2.mrc            1     3.067522     0.251886 24245.728516 23558.365234    -27.12649     0.000000     1.000000     0.000000            4   158.302070    76.976171     -3.12595     -5.87978     0.735961 52742.006015     0.134030           43            2 
 2900.645251  3334.193651     0.039404            1    -77.10626 000095@Extract/job017/Average/stack_1699_cor2.mrcs Average/stack_1699_cor2.mrc            1     3.067522     0.251886 24245.728516 23558.365234    -27.12649     0.000000     1.000000     0.000000            4   147.030365    75.788100     -0.05978    -15.57978     0.727154 52567.655336     0.065233           12            1 
 2601.290403  3437.419461     0.024467            1    49.484304 000097@Extract/job017/Average/stack_1699_cor2.mrcs Average/stack_1699_cor2.mrc            1     3.067522     0.251886 24245.728516 23558.365234    -27.12649     0.000000     1.000000     0.000000            4   142.110024    77.646405    -16.70595     -3.93978     0.716935 52358.069413     0.081899           40            1 
 5212.903386  1352.258106     0.027262            1    -26.27733 000101@Extract/job017/Average/stack_1699_cor2.mrcs Average/stack_1699_cor2.mrc            1     3.067522     0.251886 24245.728516 23558.365234    -27.12649     0.000000     1.000000     0.000000            4    -25.07981    21.698254    -23.33978    13.520219     0.729180 52570.693099     0.052947           34            1 
 3003.871060   743.225829     0.024441            1   -172.06277 000106@Extract/job017/Average/stack_1699_cor2.mrcs Average/stack_1699_cor2.mrc            1     3.067522     0.251886 24245.728516 23558.365234    -27.12649     0.000000     1.000000     0.000000            4     -2.75488   133.028153    16.274049     -0.05978     0.716644 52511.436018     0.218659           10            1 
 5305.806615  1920.000059     0.045365            1   -102.44520 000107@Extract/job017/Average/stack_1699_cor2.mrcs Average/stack_1699_cor2.mrc            1     3.067522     0.251886 24245.728516 23558.365234    -27.12649     0.000000     1.000000     0.000000            4   150.638108    99.230481    -15.57978    -11.69978     0.733990 52605.307065     0.086472           50            1 
 2859.354927  1754.838764     0.036547            1   -115.67395 000109@Extract/job017/Average/stack_1699_cor2.mrcs Average/stack_1699_cor2.mrc            1     3.067522     0.251886 24245.728516 23558.365234    -27.12649     0.000000     1.000000     0.000000            4     6.992163    26.967906     5.760219     8.514049     0.731703 52369.468422     0.155328           35            1 
  495.483886  3230.967841     0.051138            1    -32.52754 000110@Extract/job017/Average/stack_1699_cor2.mrcs Average/stack_1699_cor2.mrc            1     3.067522     0.251886 24245.728516 23558.365234    -27.12649     0.000000     1.000000     0.000000            4    -25.20889    99.971883     9.640219     -6.69361     0.725796 52490.569903     0.085660           31            2 
 2756.129117  3984.516252     0.054626            1    -73.98635 000113@Extract/job017/Average/stack_1699_cor2.mrcs Average/stack_1699_cor2.mrc            1     3.067522     0.251886 24245.728516 23558.365234    -27.12649     0.000000     1.000000     0.000000            4   150.733134     7.680582     7.700219     -0.05978     0.677293 52648.193813     0.506919            6            1 
 4820.645310   485.161305     0.036322            1     -3.58276 000117@Extract/job017/Average/stack_1699_cor2.mrcs Average/stack_1699_cor2.mrc            1     3.067522     0.251886 24245.728516 23558.365234    -27.12649     0.000000     1.000000     0.000000            4   156.652806    15.012206    12.394049     -7.00595     0.739103 52518.067154     0.147332           17            2 
 2941.935574  2322.580717     0.047364            1    -89.33559 000118@Extract/job017/Average/stack_1699_cor2.mrcs Average/stack_1699_cor2.mrc            1     3.067522     0.251886 24245.728516 23558.365234    -27.12649     0.000000     1.000000     0.000000            4   155.441317    64.337469     -2.81361     -7.81978     0.742570 52655.722267     0.072841           50            1 
 1455.483916   898.064544     0.045196            1   -175.84960 000122@Extract/job017/Average/stack_1699_cor2.mrcs Average/stack_1699_cor2.mrc            1     3.067522     0.251886 24245.728516 23558.365234    -27.12649     0.000000     1.000000     0.000000            4    88.922579    28.818382    13.520219     -5.87978     0.740961 52709.371215     0.165188            8            2 
 4861.935633   929.032287     0.063351            1     -3.10882 000123@Extract/job017/Average/stack_1699_cor2.mrcs Average/stack_1699_cor2.mrc            1     3.067522     0.251886 24245.728516 23558.365234    -27.12649     0.000000     1.000000     0.000000            4    42.514919    14.967532     -5.87978     -1.99978     0.743435 52778.881187     0.145395           40            1 
 3674.838823  1114.838744     0.043526            1   161.368786 000124@Extract/job017/Average/stack_1699_cor2.mrcs Average/stack_1699_cor2.mrc            1     3.067522     0.251886 24245.728516 23558.365234    -27.12649     0.000000     1.000000     0.000000            4    40.451775    27.622921     1.066389     -0.05978     0.736925 52457.710884     0.062986           15            1 
 1166.451649  2652.903307     0.034268            1   167.775289 000125@Extract/job017/Average/stack_1699_cor2.mrcs Average/stack_1699_cor2.mrc            1     3.067522     0.251886 24245.728516 23558.365234    -27.12649     0.000000     1.000000     0.000000            4    71.919610    17.001519    17.400219    -13.63978     0.727839 52379.179613     0.074290           19            1 
 4366.451747   980.645191     0.049062            1   -162.73693 000128@Extract/job017/Average/stack_1699_cor2.mrcs Average/stack_1699_cor2.mrc            1     3.067522     0.251886 24245.728516 23558.365234    -27.12649     0.000000     1.000000     0.000000            4   -169.98081    59.586859     -1.99978     7.700219     0.730900 52498.969472     0.137872           16            1 
 2054.193612  1754.838764     0.031654            1   101.755462 000132@Extract/job017/Average/stack_1699_cor2.mrcs Average/stack_1699_cor2.mrc            1     3.067522     0.251886 24245.728516 23558.365234    -27.12649     0.000000     1.000000     0.000000            4   175.899911    63.637834    -24.46595     -8.63361     0.714553 52588.644532     0.175006           10            2 
 2683.871050  2157.419421     0.029361            1   -101.46709 000135@Extract/job017/Average/stack_1699_cor2.mrcs Average/stack_1699_cor2.mrc            1     3.067522     0.251886 24245.728516 23558.365234    -27.12649     0.000000     1.000000     0.000000            4   143.587337    93.247999     -1.99978     -9.75978     0.740107 52602.086433     0.101535           73            1 
 2910.967831   381.935496     0.061451            1    86.863115 000136@Extract/job017/Average/stack_1699_cor2.mrcs Average/stack_1699_cor2.mrc            1     3.067522     0.251886 24245.728516 23558.365234    -27.12649     0.000000     1.000000     0.000000            4   160.428805    82.425480     1.880219     1.880219     0.723045 52468.529802     0.177326           19            2 
  196.129038  1331.612944     0.035436            1     -2.12606 000137@Extract/job017/Average/stack_1699_cor2.mrcs Average/stack_1699_cor2.mrc            1     3.067522     0.251886 24245.728516 23558.365234    -27.12649     0.000000     1.000000     0.000000            4   149.183058    86.058403     2.694049     -3.93978     0.723692 52469.459321     0.181388           32            1 
 1692.903278  3138.064613     0.034514            1    87.856061 000138@Extract/job017/Average/stack_1699_cor2.mrcs Average/stack_1699_cor2.mrc            1     3.067522     0.251886 24245.728516 23558.365234    -27.12649     0.000000     1.000000     0.000000            4   151.996713    86.048174     -3.93978     -1.99978     0.723130 52609.731930     0.102282           61            1 
 2240.000069   660.645182     0.030449            1   116.828899 000140@Extract/job017/Average/stack_1699_cor2.mrcs Average/stack_1699_cor2.mrc            1     3.067522     0.251886 24245.728516 23558.365234    -27.12649     0.000000     1.000000     0.000000            4   166.824455   116.202894     9.640219     -9.75978     0.729649 52426.290093     0.096313           34            2 
 3096.774289   877.419382     0.035880            1    -76.22858 000142@Extract/job017/Average/stack_1699_cor2.mrcs Average/stack_1699_cor2.mrc            1     3.067522     0.251886 24245.728516 23558.365234    -27.12649     0.000000     1.000000     0.000000            4   158.420719   117.564820    -17.51978     3.820219     0.719783 52360.813980     0.108768           49            2 
 1692.903278  3963.871090     0.025088            1   -141.85521 000144@Extract/job017/Average/stack_1699_cor2.mrcs Average/stack_1699_cor2.mrc            1     3.067522     0.251886 24245.728516 23558.365234    -27.12649     0.000000     1.000000     0.000000            4   156.988004   108.455052     3.820219     0.754049     0.749125 52556.697440     0.109390           92            2 
  185.806457   898.064544     0.020120            1    -42.22458 000146@Extract/job017/Average/stack_1699_cor2.mrcs Average/stack_1699_cor2.mrc            1     3.067522     0.251886 24245.728516 23558.365234    -27.12649     0.000000     1.000000     0.000000            4    -97.88912   124.894371     2.694049    -11.69978     0.724272 52719.737594     0.101903          111            1 
 1827.096830  1837.419411     0.034844            1    -50.23522 000147@Extract/job017/Average/stack_1699_cor2.mrcs Average/stack_1699_cor2.mrc            1     3.067522     0.251886 24245.728516 23558.365234    -27.12649     0.000000     1.000000     0.000000            4   -170.05900   118.217801    -11.69978     2.694049     0.708614 52502.439616     0.042755           44            2 
 3685.161404  1589.677468     0.029300            1     -2.00523 000153@Extract/job017/Average/stack_1699_cor2.mrcs Average/stack_1699_cor2.mrc            1     3.067522     0.251886 24245.728516 23558.365234    -27.12649     0.000000     1.000000     0.000000            4   126.675455    86.168826    -14.76595    -13.63978     0.743630 52656.575768     0.103985           82            1 
 3520.000108  1538.064563     0.013065            1    11.060136 000154@Extract/job017/Average/stack_1699_cor2.mrcs Average/stack_1699_cor2.mrc            1     3.067522     0.251886 24245.728516 23558.365234    -27.12649     0.000000     1.000000     0.000000            4   139.399316    99.278061     1.880219     -1.99978     0.733738 52443.994497     0.046903          182            1 
 4015.483994   567.741953     0.055886            1   101.065391 000155@Extract/job017/Average/stack_1699_cor2.mrcs Average/stack_1699_cor2.mrc            1     3.067522     0.251886 24245.728516 23558.365234    -27.12649     0.000000     1.000000     0.000000            4   140.141797   107.263323    16.274049     -0.05978     0.720733 52330.367224     0.154362           43            2 
 3809.032375   960.000030     0.049549            1    57.968606 000156@Extract/job017/Average/stack_1699_cor2.mrcs Average/stack_1699_cor2.mrc            1     3.067522     0.251886 24245.728516 23558.365234    -27.12649     0.000000     1.000000     0.000000            4   132.341104    93.303441     5.760219     3.820219     0.742143 52521.646306     0.187696           55            2 
 3881.290442   763.870991     0.032150            1   132.566292 000160@Extract/job017/Average/stack_1699_cor2.mrcs Average/stack_1699_cor2.mrc            1     3.067522     0.251886 24245.728516 23558.365234    -27.12649     0.000000     1.000000     0.000000            4   -169.26835    56.077696    -17.51978     6.574049     0.718250 52402.517576     0.078040           35            1 
 4810.322729  3994.838833     0.052750            1    58.520208 000161@Extract/job017/Average/stack_1699_cor2.mrcs Average/stack_1699_cor2.mrc            1     3.067522     0.251886 24245.728516 23558.365234    -27.12649     0.000000     1.000000     0.000000            4   -171.38454    53.899939     -5.87978    -11.69978     0.687677 52535.255106     0.122087            9            2 
 2312.258136   433.548400     0.048766            1   119.533734 000162@Extract/job017/Average/stack_1699_cor2.mrcs Average/stack_1699_cor2.mrc            1     3.067522     0.251886 24245.728516 23558.365234    -27.12649     0.000000     1.000000     0.000000            4   -179.86651    56.783853     -9.75978     0.754049     0.722013 52500.911252     0.245807           23            2 
  908.387125   237.419362     0.030759            1   -115.42181 000167@Extract/job017/Average/stack_1699_cor2.mrcs Average/stack_1699_cor2.mrc            1     3.067522     0.251886 24245.728516 23558.365234    -27.12649     0.000000     1.000000     0.000000            4    12.331500    14.332275     9.640219     3.006389     0.731081 52392.893648     0.166328           14            1 
 4903.225957  2921.290412     0.031897            1    -31.11739 000168@Extract/job017/Average/stack_1699_cor2.mrcs Average/stack_1699_cor2.mrc            1     3.067522     0.251886 24245.728516 23558.365234    -27.12649     0.000000     1.000000     0.000000            4   149.927452    47.028788    -18.64595    -14.76595     0.727174 52572.051113     0.111748           33            2 
 2415.483945  1269.677458     0.077660            1    95.590536 000173@Extract/job017/Average/stack_1699_cor2.mrcs Average/stack_1699_cor2.mrc            1     3.067522     0.251886 24245.728516 23558.365234    -27.12649     0.000000     1.000000     0.000000            4    94.235870    74.257818     -3.93978    18.214049     0.747486 52860.926467     0.078100           54            2 
 3767.742051  2993.548479     0.038860            1    -70.35140 000174@Extract/job017/Average/stack_1699_cor2.mrcs Average/stack_1699_cor2.mrc            1     3.067522     0.251886 24245.728516 23558.365234    -27.12649     0.000000     1.000000     0.000000            4    -45.59107    36.717693    -13.63978    12.706389     0.731245 52924.093987     0.075179           21            1 
 3612.903337   113.548391     0.040342            1    90.616818 000176@Extract/job017/Average/stack_1699_cor2.mrcs Average/stack_1699_cor2.mrc            1     3.067522     0.251886 24245.728516 23558.365234    -27.12649     0.000000     1.000000     0.000000            4   168.529854    35.249001     0.754049     5.760219     0.652355 52474.200068     0.109425           42            1 
 3530.322689   753.548410     0.030247            1    19.454026 000178@Extract/job017/Average/stack_1699_cor2.mrcs Average/stack_1699_cor2.mrc            1     3.067522     0.251886 24245.728516 23558.365234    -27.12649     0.000000     1.000000     0.000000            4   162.055791    33.728776     -6.69361     -0.05978     0.733622 52382.890798     0.136805           10            2 
 2683.871050   970.322610     0.050292            1   -107.29614 000179@Extract/job017/Average/stack_1699_cor2.mrcs Average/stack_1699_cor2.mrc            1     3.067522     0.251886 24245.728516 23558.365234    -27.12649     0.000000     1.000000     0.000000            4   174.489848    64.958932     8.826389     -7.81978     0.721920 52545.415704     0.155550           22            2 
 2601.290403  1723.871021     0.046755            1   -127.22558 000184@Extract/job017/Average/stack_1699_cor2.mrcs Average/stack_1699_cor2.mrc            1     3.067522     0.251886 24245.728516 23558.365234    -27.12649     0.000000     1.000000     0.000000            4    -25.82268    72.792933     6.574049     -7.00595     0.741970 52440.673260     0.278591           48            2 
 1765.161345  1538.064563     0.031818            1   101.433272 000186@Extract/job017/Average/stack_1699_cor2.mrcs Average/stack_1699_cor2.mrc            1     3.067522     0.251886 24245.728516 23558.365234    -27.12649     0.000000     1.000000     0.000000            4    -31.32507    50.905065     3.820219     6.574049     0.735526 52532.034447     0.161732           26            2 
 4407.742071  2941.935574     0.017200            1    -83.84818 000190@Extract/job017/Average/stack_1699_cor2.mrcs Average/stack_1699_cor2.mrc            1     3.067522     0.251886 24245.728516 23558.365234    -27.12649     0.000000     1.000000     0.000000            4     4.248726    29.228260    -20.58595     -0.05978     0.752008 52601.040171     0.220987           23            1 
 3747.096889  1403.871011     0.044844            1   -174.06686 000194@Extract/job017/Average/stack_1699_cor2.mrcs Average/stack_1699_cor2.mrc            1     3.067522     0.251886 24245.728516 23558.365234    -27.12649     0.000000     1.000000     0.000000            4   146.053069     4.767158     -5.06595    -16.39361     0.718783 52549.412777     0.510029            7            2 
 2240.000069  3963.871090     0.043045            1    10.419449 000196@Extract/job017/Average/stack_1699_cor2.mrcs Average/stack_1699_cor2.mrc            1     3.067522     0.251886 24245.728516 23558.365234    -27.12649     0.000000     1.000000     0.000000            4    -29.80623    36.020573     0.754049     -7.81978     0.733014 52423.756647     0.065471           60            2 
 2270.967812  1321.290363     0.039441            1   157.228656 000198@Extract/job017/Average/stack_1699_cor2.mrcs Average/stack_1699_cor2.mrc            1     3.067522     0.251886 24245.728516 23558.365234    -27.12649     0.000000     1.000000     0.000000            4    -46.21556    24.589570    -13.63978     -0.05978     0.734964 52645.354655     0.075295           29            1 
 2363.871040  2425.806526     0.037491            1    -16.89091 000199@Extract/job017/Average/stack_1699_cor2.mrcs Average/stack_1699_cor2.mrc            1     3.067522     0.251886 24245.728516 23558.365234    -27.12649     0.000000     1.000000     0.000000            4    -36.24768    31.415397     3.820219    10.766389     0.725894 52451.338114     0.087465           53            2 
 4459.354976  1424.516173     0.039404            1   -165.73070 000209@Extract/job017/Average/stack_1699_cor2.mrcs Average/stack_1699_cor2.mrc            1     3.067522     0.251886 24245.728516 23558.365234    -27.12649     0.000000     1.000000     0.000000            4    53.126116    29.817713    15.460219     2.694049     0.735114 52825.024668     0.219455           21            1 
 3778.064632  1703.225859     0.065723            1    -72.44218 000214@Extract/job017/Average/stack_1699_cor2.mrcs Average/stack_1699_cor2.mrc            1     3.067522     0.251886 24245.728516 23558.365234    -27.12649     0.000000     1.000000     0.000000            4    88.213530    21.333012    -17.51978    -16.39361     0.734197 52668.649291     0.149055           15            1 
 2828.387184   557.419372     0.033455            1    33.650527 000218@Extract/job017/Average/stack_1699_cor2.mrcs Average/stack_1699_cor2.mrc            1     3.067522     0.251886 24245.728516 23558.365234    -27.12649     0.000000     1.000000     0.000000            4   154.641173    29.187759     8.514049    14.334049     0.724910 52476.148177     0.171669           22            1 
 2663.225888  1156.129068     0.055571            1   177.397892 000219@Extract/job017/Average/stack_1699_cor2.mrcs Average/stack_1699_cor2.mrc            1     3.067522     0.251886 24245.728516 23558.365234    -27.12649     0.000000     1.000000     0.000000            4    74.679672    36.539499     -0.05978     -6.69361     0.739381 52524.585722     0.062568           29            1 
 2900.645251   867.096801     0.036722            1   -154.27063 000220@Extract/job017/Average/stack_1699_cor2.mrcs Average/stack_1699_cor2.mrc            1     3.067522     0.251886 24245.728516 23558.365234    -27.12649     0.000000     1.000000     0.000000            4    71.296216    26.686238     -1.99978     -1.99978     0.719693 52491.593355     0.189305           38            1 
 2436.129107  3809.032375     0.024221            1   165.989450 000221@Extract/job017/Average/stack_1699_cor2.mrcs Average/stack_1699_cor2.mrc            1     3.067522     0.251886 24245.728516 23558.365234    -27.12649     0.000000     1.000000     0.000000            4   115.882782    46.411819    31.794049     -7.00595     0.713626 52429.996729     0.095601           61            2 
 3210.322679   619.354858     0.047716            1    96.796334 000225@Extract/job017/Average/stack_1699_cor2.mrcs Average/stack_1699_cor2.mrc            1     3.067522     0.251886 24245.728516 23558.365234    -27.12649     0.000000     1.000000     0.000000            4    -18.65914    36.054831    14.646389    21.280219     0.732125 52676.173236     0.187961           14            1 
 3303.225908  3840.000118     0.025090            1   159.082286 000230@Extract/job017/Average/stack_1699_cor2.mrcs Average/stack_1699_cor2.mrc            1     3.067522     0.251886 24245.728516 23558.365234    -27.12649     0.000000     1.000000     0.000000            4   156.988004   108.455052     -0.87361    13.520219     0.719537 52584.585078     0.053264           35            1 
 1187.096811  3901.935604     0.023419            1   108.670761 000234@Extract/job017/Average/stack_1699_cor2.mrcs Average/stack_1699_cor2.mrc            1     3.067522     0.251886 24245.728516 23558.365234    -27.12649     0.000000     1.000000     0.000000            4   -150.15352    21.699232    -21.39978     5.760219     0.742126 52805.108013     0.345641           47            1 
 2652.903307  2487.742012     0.042033            1     -2.37813 000004@Extract/job017/Average/stack_1699_cor2.mrcs Average/stack_1699_cor2.mrc            1     3.067522     0.251886 24245.728516 23558.365234    -27.12649     0.000000     1.000000     0.000000            4   -176.58826    39.101538    -14.76595    -19.45978     0.720862 52447.727593     0.230929           24            2 
 1352.258106  3148.387194     0.038567            1   145.686087 000007@Extract/job017/Average/stack_1699_cor2.mrcs Average/stack_1699_cor2.mrc            1     3.067522     0.251886 24245.728516 23558.365234    -27.12649     0.000000     1.000000     0.000000            4   -169.25953    51.666107     -9.75978    14.334049     0.734148 52502.137997     0.339219           14            1 
  588.387115  2611.612984     0.043422            1   -121.39365 000015@Extract/job017/Average/stack_1699_cor2.mrcs Average/stack_1699_cor2.mrc            1     3.067522     0.251886 24245.728516 23558.365234    -27.12649     0.000000     1.000000     0.000000            4   178.726185    78.774276     9.640219     8.514049     0.727292 52449.533186     0.067804           19            1 
 5398.709844  3251.613003     0.042643            1    -75.62470 000020@Extract/job017/Average/stack_1699_cor2.mrcs Average/stack_1699_cor2.mrc            1     3.067522     0.251886 24245.728516 23558.365234    -27.12649     0.000000     1.000000     0.000000            4    -16.83481   127.569132     -7.81978     -5.06595     0.712152 52485.892684     0.058415           53            1 
 5470.967910  2632.258145     0.041273            1    -71.11543 000028@Extract/job017/Average/stack_1699_cor2.mrcs Average/stack_1699_cor2.mrc            1     3.067522     0.251886 24245.728516 23558.365234    -27.12649     0.000000     1.000000     0.000000            4   126.533459    33.878222     -3.12595    -10.88595     0.733105 52802.428281     0.143737           32            2 
 4325.161423  3963.871090     0.046573            1   108.405325 000034@Extract/job017/Average/stack_1699_cor2.mrcs Average/stack_1699_cor2.mrc            1     3.067522     0.251886 24245.728516 23558.365234    -27.12649     0.000000     1.000000     0.000000            4   166.004766    56.796975     4.634049    10.766389     0.726534 52469.673830     0.182070            8            1 
 4438.709814  1806.451668     0.044331            1     7.947001 000035@Extract/job017/Average/stack_1699_cor2.mrcs Average/stack_1699_cor2.mrc            1     3.067522     0.251886 24245.728516 23558.365234    -27.12649     0.000000     1.000000     0.000000            4   -177.04126    58.193259    -18.64595     1.066389     0.727694 52730.067558     0.069805           44            2 
  350.967753  1249.032296     0.063807            1    50.303464 000045@Extract/job017/Average/stack_1699_cor2.mrcs Average/stack_1699_cor2.mrc            1     3.067522     0.251886 24245.728516 23558.365234    -27.12649     0.000000     1.000000     0.000000            4   161.791790    64.978573     -7.81978     3.820219     0.728454 52426.500737     0.131426           24            2 
 5409.032424   825.806477     0.061179            1    63.458303 000046@Extract/job017/Average/stack_1699_cor2.mrcs Average/stack_1699_cor2.mrc            1     3.067522     0.251886 24245.728516 23558.365234    -27.12649     0.000000     1.000000     0.000000            4   158.952045    59.609962    -13.63978     5.760219     0.724622 52466.732637     0.123286           44            2 
 1558.709725  2642.580726     0.052221            1   -157.84569 000047@Extract/job017/Average/stack_1699_cor2.mrcs Average/stack_1699_cor2.mrc            1     3.067522     0.251886 24245.728516 23558.365234    -27.12649     0.000000     1.000000     0.000000            4   164.619545    67.572486     -3.12595     5.760219     0.731633 52469.151556     0.062694           45            2 
 2446.451688  3055.483965     0.048962            1   -163.44382 000048@Extract/job017/Average/stack_1699_cor2.mrcs Average/stack_1699_cor2.mrc            1     3.067522     0.251886 24245.728516 23558.365234    -27.12649     0.000000     1.000000     0.000000            4   160.403121    72.648505     -5.87978     1.066389     0.739016 52385.529421     0.143520            7            1 
 5099.354996  3581.935594     0.055844            1   127.076769 000055@Extract/job017/Average/stack_1699_cor2.mrcs Average/stack_1699_cor2.mrc            1     3.067522     0.251886 24245.728516 23558.365234    -27.12649     0.000000     1.000000     0.000000            4   174.495461    71.373291    -10.88595     7.700219     0.728352 52630.387045     0.097042           35            2 
 2198.709745  1672.258116     0.035736            1   -136.97447 000058@Extract/job017/Average/stack_1699_cor2.mrcs Average/stack_1699_cor2.mrc            1     3.067522     0.251886 24245.728516 23558.365234    -27.12649     0.000000     1.000000     0.000000            4   154.641173    29.187759    14.334049    -11.69978     0.718373 52495.389768     0.192936            6            2 
 4944.516281   237.419362     0.037011            1   153.568427 000065@Extract/job017/Average/stack_1699_cor2.mrcs Average/stack_1699_cor2.mrc            1     3.067522     0.251886 24245.728516 23558.365234    -27.12649     0.000000     1.000000     0.000000            4   143.434000    61.034024     1.066389     -7.81978     0.743853 52573.176053     0.039249           22            2 
 2012.903288   990.967772     0.050558            1    63.422696 000066@Extract/job017/Average/stack_1699_cor2.mrcs Average/stack_1699_cor2.mrc            1     3.067522     0.251886 24245.728516 23558.365234    -27.12649     0.000000     1.000000     0.000000            4   169.719552    32.951021    -17.51978    -12.82595     0.717540 52369.708379     0.094283           23            1 
  474.838724   918.709706     0.038892            1    24.201791 000077@Extract/job017/Average/stack_1699_cor2.mrcs Average/stack_1699_cor2.mrc            1     3.067522     0.251886 24245.728516 23558.365234    -27.12649     0.000000     1.000000     0.000000            4   135.809495    84.322268     6.574049    17.400219     0.732418 52478.572445     0.097105           66            1 
 1455.483916  3282.580746     0.039778            1    58.844046 000086@Extract/job017/Average/stack_1699_cor2.mrcs Average/stack_1699_cor2.mrc            1     3.067522     0.251886 24245.728516 23558.365234    -27.12649     0.000000     1.000000     0.000000            4    23.147614    40.683789    -17.51978    15.460219     0.715930 52513.238148     0.104670           50            1 
 4098.064642   763.870991     0.042038            1   -115.53204 000088@Extract/job017/Average/stack_1699_cor2.mrcs Average/stack_1699_cor2.mrc            1     3.067522     0.251886 24245.728516 23558.365234    -27.12649     0.000000     1.000000     0.000000            4   147.686556    65.023023     3.006389     -2.81361     0.727361 52405.599724     0.137483           11            2 
  712.258086  3674.838823     0.053696            1    -84.64861 000089@Extract/job017/Average/stack_1699_cor2.mrcs Average/stack_1699_cor2.mrc            1     3.067522     0.251886 24245.728516 23558.365234    -27.12649     0.000000     1.000000     0.000000            4   154.059658    72.041706     -7.00595    10.454049     0.726917 52489.285899     0.283576           24            2 
 1920.000059  2518.709755     0.043694            1   -148.39447 000091@Extract/job017/Average/stack_1699_cor2.mrcs Average/stack_1699_cor2.mrc            1     3.067522     0.251886 24245.728516 23558.365234    -27.12649     0.000000     1.000000     0.000000            4   153.357349    72.669026     -1.99978     5.760219     0.728464 52494.749822     0.131996           13            2 
 2869.677508  2549.677498     0.038815            1    82.317801 000092@Extract/job017/Average/stack_1699_cor2.mrcs Average/stack_1699_cor2.mrc            1     3.067522     0.251886 24245.728516 23558.365234    -27.12649     0.000000     1.000000     0.000000            4   140.657602    68.935301    -10.88595     -6.69361     0.728695 52487.905046     0.115304           11            2 
 1920.000059  3323.871070     0.030141            1     -9.61743 000096@Extract/job017/Average/stack_1699_cor2.mrcs Average/stack_1699_cor2.mrc            1     3.067522     0.251886 24245.728516 23558.365234    -27.12649     0.000000     1.000000     0.000000            4   148.448737    78.229320    -10.88595     1.880219     0.728449 52487.028508     0.165826           38            1 
 4583.225947  3406.451718     0.049892            1    -29.67936 000098@Extract/job017/Average/stack_1699_cor2.mrcs Average/stack_1699_cor2.mrc            1     3.067522     0.251886 24245.728516 23558.365234    -27.12649     0.000000     1.000000     0.000000            4    -15.23865    50.175158     -0.05978     6.574049     0.735484 52551.675752     0.110004           62            1 
 1796.129088   474.838724     0.044093            1    -58.17675 000099@Extract/job017/Average/stack_1699_cor2.mrcs Average/stack_1699_cor2.mrc            1     3.067522     0.251886 24245.728516 23558.365234    -27.12649     0.000000     1.000000     0.000000            4    -61.04466    45.205096     -9.75978     -9.75978     0.737723 52574.647939     0.168142           13            1 
 1197.419392  1104.516163     0.013246            1   149.288640 000102@Extract/job017/Average/stack_1699_cor2.mrcs Average/stack_1699_cor2.mrc            1     3.067522     0.251886 24245.728516 23558.365234    -27.12649     0.000000     1.000000     0.000000            4    -23.03812    43.812256    11.580219     -9.75978     0.725959 52579.177938     0.224561           25            1 
 2054.193612   113.548391     0.042551            1   138.981140 000108@Extract/job017/Average/stack_1699_cor2.mrcs Average/stack_1699_cor2.mrc            1     3.067522     0.251886 24245.728516 23558.365234    -27.12649     0.000000     1.000000     0.000000            4    -15.83077    29.967596     -8.94595     5.760219     0.610115 52482.858593     0.130986           50            1 
 3179.354937  3540.645270     0.022125            1    25.555877 000112@Extract/job017/Average/stack_1699_cor2.mrcs Average/stack_1699_cor2.mrc            1     3.067522     0.251886 24245.728516 23558.365234    -27.12649     0.000000     1.000000     0.000000            4    -31.54638   100.555450     0.754049     4.634049     0.743537 52685.302206     0.104100           32            1 
  867.096801  2972.903317     0.045804            1   150.162676 000114@Extract/job017/Average/stack_1699_cor2.mrcs Average/stack_1699_cor2.mrc            1     3.067522     0.251886 24245.728516 23558.365234    -27.12649     0.000000     1.000000     0.000000            4   -121.06329     6.353838     -7.00595    13.520219     0.728823 52422.870233     0.200917            9            2 
 2580.645241  2012.903288     0.044522            1   107.556548 000115@Extract/job017/Average/stack_1699_cor2.mrcs Average/stack_1699_cor2.mrc            1     3.067522     0.251886 24245.728516 23558.365234    -27.12649     0.000000     1.000000     0.000000            4   169.777387    20.908896     -9.75978     -1.99978     0.748560 52625.904266     0.135571           18            1 
 4738.064662   619.354858     0.042272            1    25.052621 000116@Extract/job017/Average/stack_1699_cor2.mrcs Average/stack_1699_cor2.mrc            1     3.067522     0.251886 24245.728516 23558.365234    -27.12649     0.000000     1.000000     0.000000            4   173.529787    13.506529     5.760219    -10.88595     0.734276 52567.556839     0.209929           13            1 
 3489.032365   299.354848     0.051787            1   -100.82184 000119@Extract/job017/Average/stack_1699_cor2.mrcs Average/stack_1699_cor2.mrc            1     3.067522     0.251886 24245.728516 23558.365234    -27.12649     0.000000     1.000000     0.000000            4     -4.80112   110.522761     6.574049     -3.12595     0.743863 52591.198334     0.101772           67            2 
 2023.225869   567.741953     0.046173            1     4.144103 000120@Extract/job017/Average/stack_1699_cor2.mrcs Average/stack_1699_cor2.mrc            1     3.067522     0.251886 24245.728516 23558.365234    -27.12649     0.000000     1.000000     0.000000            4   -169.31879    90.184561     3.820219     -0.05978     0.729532 52475.634931     0.053889           63            2 
 3726.451728  3901.935604     0.029825            1    -92.87835 000126@Extract/job017/Average/stack_1699_cor2.mrcs Average/stack_1699_cor2.mrc            1     3.067522     0.251886 24245.728516 23558.365234    -27.12649     0.000000     1.000000     0.000000            4    64.361198     9.690152     -7.81978    -16.39361     0.731663 52752.568100     0.297047            7            2 
 4242.580776  3674.838823     0.076242            1     5.639200 000127@Extract/job017/Average/stack_1699_cor2.mrcs Average/stack_1699_cor2.mrc            1     3.067522     0.251886 24245.728516 23558.365234    -27.12649     0.000000     1.000000     0.000000            4   -130.30591    12.909351     -5.06595    -12.82595     0.739511 52517.994084     0.258157           19            1 
 1166.451649  3354.838813     0.040451            1   169.313630 000131@Extract/job017/Average/stack_1699_cor2.mrcs Average/stack_1699_cor2.mrc            1     3.067522     0.251886 24245.728516 23558.365234    -27.12649     0.000000     1.000000     0.000000            4   169.535302    56.078460     -8.94595    19.340219     0.724909 52597.698425     0.036392           38            1 
 4934.193700  1414.193592     0.022419            1   146.848848 000133@Extract/job017/Average/stack_1699_cor2.mrcs Average/stack_1699_cor2.mrc            1     3.067522     0.251886 24245.728516 23558.365234    -27.12649     0.000000     1.000000     0.000000            4   164.603353    60.965825    -20.27361    23.220219     0.725040 52597.047314     0.077323           17            1 
 4769.032405  3230.967841     0.037724            1    -66.92743 000139@Extract/job017/Average/stack_1699_cor2.mrcs Average/stack_1699_cor2.mrc            1     3.067522     0.251886 24245.728516 23558.365234    -27.12649     0.000000     1.000000     0.000000            4   166.071975    89.594083    -10.88595    -11.69978     0.713732 52572.348799     0.198085            8            1 
 4376.774328   722.580667     0.036713            1    -42.56046 000141@Extract/job017/Average/stack_1699_cor2.mrcs Average/stack_1699_cor2.mrc            1     3.067522     0.251886 24245.728516 23558.365234    -27.12649     0.000000     1.000000     0.000000            4   167.498215   101.616340     9.640219     -1.99978     0.726968 52484.628365     0.137909           21            2 
 1579.354887   990.967772     0.033268            1    -68.81670 000143@Extract/job017/Average/stack_1699_cor2.mrcs Average/stack_1699_cor2.mrc            1     3.067522     0.251886 24245.728516 23558.365234    -27.12649     0.000000     1.000000     0.000000            4   168.193527    97.373241     -7.00595     -7.81978     0.720184 52381.264955     0.134469           50            2 
 5367.742101  2941.935574     0.020494            1    -91.02388 000145@Extract/job017/Average/stack_1699_cor2.mrcs Average/stack_1699_cor2.mrc            1     3.067522     0.251886 24245.728516 23558.365234    -27.12649     0.000000     1.000000     0.000000            4    -60.10785    41.282022     -1.99978    -14.45361     0.722238 52589.403234     0.089961           30            2 
 4242.580776   815.483896     0.046541            1   -129.71172 000151@Extract/job017/Average/stack_1699_cor2.mrcs Average/stack_1699_cor2.mrc            1     3.067522     0.251886 24245.728516 23558.365234    -27.12649     0.000000     1.000000     0.000000            4    17.065276   115.025802    -13.63978     -7.00595     0.720653 52508.710216     0.131171           30            1 
 3984.516252   134.193553     0.031167            1    -76.08574 000159@Extract/job017/Average/stack_1699_cor2.mrcs Average/stack_1699_cor2.mrc            1     3.067522     0.251886 24245.728516 23558.365234    -27.12649     0.000000     1.000000     0.000000            4   159.876986    26.910631    11.580219    -13.63978     0.725907 52711.957092     0.250919           21            1 
  732.903248  1011.612934     0.028073            1   137.377213 000164@Extract/job017/Average/stack_1699_cor2.mrcs Average/stack_1699_cor2.mrc            1     3.067522     0.251886 24245.728516 23558.365234    -27.12649     0.000000     1.000000     0.000000            4   176.600642    56.071886     -7.81978    13.520219     0.722245 52495.166800     0.247933           29            2 
 2818.064603  1176.774230     0.037918            1    47.098098 000166@Extract/job017/Average/stack_1699_cor2.mrcs Average/stack_1699_cor2.mrc            1     3.067522     0.251886 24245.728516 23558.365234    -27.12649     0.000000     1.000000     0.000000            4    -34.56674    12.056697    -13.63978    -17.51978     0.717415 52553.743866     0.318068           17            2 
 2012.903288  2064.516193     0.044157            1    69.243263 000169@Extract/job017/Average/stack_1699_cor2.mrcs Average/stack_1699_cor2.mrc            1     3.067522     0.251886 24245.728516 23558.365234    -27.12649     0.000000     1.000000     0.000000            4   140.555476    52.509020    -17.51978     -0.05978     0.719368 52519.745641     0.275180           13            2 
 2167.742002  2436.129107     0.035230            1    18.632335 000171@Extract/job017/Average/stack_1699_cor2.mrcs Average/stack_1699_cor2.mrc            1     3.067522     0.251886 24245.728516 23558.365234    -27.12649     0.000000     1.000000     0.000000            4   137.042309    54.741087    -14.76595     3.820219     0.731722 52455.757791     0.225157           11            2 
  144.516133  2322.580717     0.062630            1    60.678730 000182@Extract/job017/Average/stack_1699_cor2.mrcs Average/stack_1699_cor2.mrc            1     3.067522     0.251886 24245.728516 23558.365234    -27.12649     0.000000     1.000000     0.000000            4   158.199632    48.597437     -5.06595    -12.82595     0.741471 52583.211091     0.204672           38            2 
 3819.354956  3571.613013     0.023378            1   -116.14010 000185@Extract/job017/Average/stack_1699_cor2.mrcs Average/stack_1699_cor2.mrc            1     3.067522     0.251886 24245.728516 23558.365234    -27.12649     0.000000     1.000000     0.000000            4    -44.66407    56.066450     0.754049     0.754049     0.721654 52622.661440     0.160941           38            1 
 2394.838783   557.419372     0.037514            1    -33.38011 000187@Extract/job017/Average/stack_1699_cor2.mrcs Average/stack_1699_cor2.mrc            1     3.067522     0.251886 24245.728516 23558.365234    -27.12649     0.000000     1.000000     0.000000            4     -6.57755    31.496051     -8.94595    10.454049     0.744011 52512.258284     0.099963           29            1 
 4449.032395  2136.774259     0.037253            1    -99.79069 000188@Extract/job017/Average/stack_1699_cor2.mrcs Average/stack_1699_cor2.mrc            1     3.067522     0.251886 24245.728516 23558.365234    -27.12649     0.000000     1.000000     0.000000            4     4.084945    30.740331    -15.57978     -7.00595     0.741674 52621.308602     0.067241           81            1 
  960.000030   670.967763     0.028081            1    -93.93809 000189@Extract/job017/Average/stack_1699_cor2.mrcs Average/stack_1699_cor2.mrc            1     3.067522     0.251886 24245.728516 23558.365234    -27.12649     0.000000     1.000000     0.000000            4    19.719331    29.960704    -14.76595    11.580219     0.744332 52561.422256     0.261720           28            2 
 2756.129117  3840.000118     0.021672            1    -16.49756 000192@Extract/job017/Average/stack_1699_cor2.mrcs Average/stack_1699_cor2.mrc            1     3.067522     0.251886 24245.728516 23558.365234    -27.12649     0.000000     1.000000     0.000000            4    -11.79672    76.547531    -13.63978     -4.75361     0.754889 52807.064758     0.047854           49            1 
 3313.548489  2405.161364     0.042930            1   166.983436 000197@Extract/job017/Average/stack_1699_cor2.mrcs Average/stack_1699_cor2.mrc            1     3.067522     0.251886 24245.728516 23558.365234    -27.12649     0.000000     1.000000     0.000000            4    -31.52573    38.325257     5.760219     0.754049     0.745755 52721.570064     0.161582           34            1 
 5326.451777  3592.258175     0.022764            1   154.171380 000204@Extract/job017/Average/stack_1699_cor2.mrcs Average/stack_1699_cor2.mrc            1     3.067522     0.251886 24245.728516 23558.365234    -27.12649     0.000000     1.000000     0.000000            4    70.524372    12.587345     -1.18595    -20.58595     0.726815 52624.598794     0.470788           17            2 
 1290.322620  3540.645270     0.022565            1    -96.01210 000205@Extract/job017/Average/stack_1699_cor2.mrcs Average/stack_1699_cor2.mrc            1     3.067522     0.251886 24245.728516 23558.365234    -27.12649     0.000000     1.000000     0.000000            4   170.326550   115.532002     6.574049     -7.00595     0.749894 52705.759476     0.151798           53            1 
  970.322610  2002.580707     0.047886            1   -145.05595 000206@Extract/job017/Average/stack_1699_cor2.mrcs Average/stack_1699_cor2.mrc            1     3.067522     0.251886 24245.728516 23558.365234    -27.12649     0.000000     1.000000     0.000000            4    -19.95670    43.820725     -3.12595     -5.06595     0.731635 52560.934048     0.157882           31            1 
 3881.290442  3840.000118     0.058608            1   102.623035 000207@Extract/job017/Average/stack_1699_cor2.mrcs Average/stack_1699_cor2.mrc            1     3.067522     0.251886 24245.728516 23558.365234    -27.12649     0.000000     1.000000     0.000000            4     -4.07918    82.032153     -9.75978    11.580219     0.731601 52654.545924     0.044248           77            1 
 2188.387164   805.161315     0.043132            1    63.377329 000211@Extract/job017/Average/stack_1699_cor2.mrcs Average/stack_1699_cor2.mrc            1     3.067522     0.251886 24245.728516 23558.365234    -27.12649     0.000000     1.000000     0.000000            4   167.458242    77.566974    -15.57978     -3.93978     0.729112 52512.494406     0.154480           11            1 
  103.225810   402.580658     0.030666            1    23.034132 000212@Extract/job017/Average/stack_1699_cor2.mrcs Average/stack_1699_cor2.mrc            1     3.067522     0.251886 24245.728516 23558.365234    -27.12649     0.000000     1.000000     0.000000            4   171.682130    76.337854    -15.57978     -6.69361     0.510264 52484.611282     0.100455           23            1 
 3478.709784  1682.580697     0.028661            1   127.107486 000213@Extract/job017/Average/stack_1699_cor2.mrcs Average/stack_1699_cor2.mrc            1     3.067522     0.251886 24245.728516 23558.365234    -27.12649     0.000000     1.000000     0.000000            4   170.271768    75.110045    -15.57978     8.514049     0.738605 52459.666885     0.147101           36            1 
  299.354848  3169.032356     0.061614            1    -84.51696 000217@Extract/job017/Average/stack_1699_cor2.mrcs Average/stack_1699_cor2.mrc            1     3.067522     0.251886 24245.728516 23558.365234    -27.12649     0.000000     1.000000     0.000000            4   162.256710    23.158013    -22.52595    14.646389     0.728745 52546.086095     0.142257           20            2 
 3437.419461  2270.967812     0.055301            1   171.036163 000222@Extract/job017/Average/stack_1699_cor2.mrcs Average/stack_1699_cor2.mrc            1     3.067522     0.251886 24245.728516 23558.365234    -27.12649     0.000000     1.000000     0.000000            4     -6.16166    56.906154     -8.94595     -5.87978     0.746049 52678.884844     0.137689           40            2 
 1775.483926   867.096801     0.061761            1   -110.92929 000224@Extract/job017/Average/stack_1699_cor2.mrcs Average/stack_1699_cor2.mrc            1     3.067522     0.251886 24245.728516 23558.365234    -27.12649     0.000000     1.000000     0.000000            4   158.291180    73.276988    -18.64595     -3.12595     0.723309 52382.958222     0.441601            7            1 
 4273.548519  3530.322689     0.040530            1    45.696016 000227@Extract/job017/Average/stack_1699_cor2.mrcs Average/stack_1699_cor2.mrc            1     3.067522     0.251886 24245.728516 23558.365234    -27.12649     0.000000     1.000000     0.000000            4   153.292369    56.829729    31.794049     -9.75978     0.712685 52436.954551     0.056432           34            1 
 4387.096909  1259.354877     0.017647            1   -169.97577 000231@Extract/job017/Average/stack_1699_cor2.mrcs Average/stack_1699_cor2.mrc            1     3.067522     0.251886 24245.728516 23558.365234    -27.12649     0.000000     1.000000     0.000000            4   155.564363   102.255508     -5.87978     7.700219     0.746955 52624.872297     0.117410           39            2 
 5687.742110  3396.129137     0.030113            1   156.170946 000232@Extract/job017/Average/stack_1699_cor2.mrcs Average/stack_1699_cor2.mrc            1     3.067522     0.251886 24245.728516 23558.365234    -27.12649     0.000000     1.000000     0.000000            4   170.268312    72.629796     -3.93978    -34.97978     0.629964 52730.367790     0.077651           49            1 
  247.741943  2766.451698     0.011948            1    90.943437 000005@Extract/job017/Average/stack_1700_cor2.mrcs Average/stack_1700_cor2.mrc            1     2.848413     0.234728 16438.460938 15993.833984    -23.61228     0.000000     1.000000     0.000000            5    -28.31743    26.167905    -14.76595     -1.18595     0.727444 52466.306340     0.104839           54            1 
 2683.871050  1600.000049     0.047571            1   -105.96962 000015@Extract/job017/Average/stack_1700_cor2.mrcs Average/stack_1700_cor2.mrc            1     2.848413     0.234728 16438.460938 15993.833984    -23.61228     0.000000     1.000000     0.000000            5    53.998757    50.797044     -2.81361     4.634049     0.733374 52528.913380     0.128375           24            1 
 2590.967822  2962.580736     0.029982            1    92.182830 000019@Extract/job017/Average/stack_1700_cor2.mrcs Average/stack_1700_cor2.mrc            1     2.848413     0.234728 16438.460938 15993.833984    -23.61228     0.000000     1.000000     0.000000            5   119.757246    27.848688     1.880219    25.160219     0.723982 52427.749262     0.244806           13            2 
 2301.935555   825.806477     0.019803            1   163.654562 000032@Extract/job017/Average/stack_1700_cor2.mrcs Average/stack_1700_cor2.mrc            1     2.848413     0.234728 16438.460938 15993.833984    -23.61228     0.000000     1.000000     0.000000            5   108.203639    23.425301     0.754049    18.526389     0.730997 52445.474665     0.285297           12            1 
 2085.161354   505.806467     0.041476            1   117.382614 000034@Extract/job017/Average/stack_1700_cor2.mrcs Average/stack_1700_cor2.mrc            1     2.848413     0.234728 16438.460938 15993.833984    -23.61228     0.000000     1.000000     0.000000            5   130.640130    28.538042     2.694049    11.580219     0.722208 52337.035064     0.205011           17            2 
 3241.290422  2487.742012     0.033304            1   -107.00787 000041@Extract/job017/Average/stack_1700_cor2.mrcs Average/stack_1700_cor2.mrc            1     2.848413     0.234728 16438.460938 15993.833984    -23.61228     0.000000     1.000000     0.000000            5   134.980129    62.425995     -3.12595     -5.87978     0.725848 52301.763256     0.238371           11            1 
 3458.064623  3200.000098     0.033463            1    -17.08823 000047@Extract/job017/Average/stack_1700_cor2.mrcs Average/stack_1700_cor2.mrc            1     2.848413     0.234728 16438.460938 15993.833984    -23.61228     0.000000     1.000000     0.000000            5   142.860492    87.877054    -15.57978    12.706389     0.706539 52508.017279     0.174546            7            1 
 4593.548528   898.064544     0.043656            1   156.389134 000066@Extract/job017/Average/stack_1700_cor2.mrcs Average/stack_1700_cor2.mrc            1     2.848413     0.234728 16438.460938 15993.833984    -23.61228     0.000000     1.000000     0.000000            5   143.417760    58.276883     -4.75361     -9.75978     0.718730 52389.808906     0.215825           18            1 
 5398.709844   898.064544     0.032756            1    -11.26347 000077@Extract/job017/Average/stack_1700_cor2.mrcs Average/stack_1700_cor2.mrc            1     2.848413     0.234728 16438.460938 15993.833984    -23.61228     0.000000     1.000000     0.000000            5    23.690266    21.705094     -7.81978     3.820219     0.720332 52401.386362     0.455624            9            2 
 3870.967861  2508.387174     0.041645            1   121.606470 000080@Extract/job017/Average/stack_1700_cor2.mrcs Average/stack_1700_cor2.mrc            1     2.848413     0.234728 16438.460938 15993.833984    -23.61228     0.000000     1.000000     0.000000            5   168.744515    24.641465    -20.58595     -3.93978     0.710392 52230.590520     0.312975            8            2 
 2363.871040  2012.903288     0.033482            1    -36.24195 000084@Extract/job017/Average/stack_1700_cor2.mrcs Average/stack_1700_cor2.mrc            1     2.848413     0.234728 16438.460938 15993.833984    -23.61228     0.000000     1.000000     0.000000            5    68.776954    29.717754     -0.05978     -9.75978     0.738704 52462.519060     0.258637           12            1 
 3014.193641  1445.161335     0.022776            1   -131.20278 000127@Extract/job017/Average/stack_1700_cor2.mrcs Average/stack_1700_cor2.mrc            1     2.848413     0.234728 16438.460938 15993.833984    -23.61228     0.000000     1.000000     0.000000            5   141.977203    29.993035     9.640219     3.820219     0.725322 52374.032270     0.345131            4            2 
  309.677429   908.387125     0.034949            1    -16.89083 000130@Extract/job017/Average/stack_1700_cor2.mrcs Average/stack_1700_cor2.mrc            1     2.848413     0.234728 16438.460938 15993.833984    -23.61228     0.000000     1.000000     0.000000            5    28.098227     8.415935     -7.81978     -7.00595     0.722540 52352.957804     0.303316           10            2 
 4510.967881  4015.483994     0.014358            1    -25.37449 000168@Extract/job017/Average/stack_1700_cor2.mrcs Average/stack_1700_cor2.mrc            1     2.848413     0.234728 16438.460938 15993.833984    -23.61228     0.000000     1.000000     0.000000            5    -77.57510    50.635055    22.094049    -20.58595     0.714577 52696.154855     0.098787           88            1 
 2910.967831  2756.129117     0.039327            1    -50.78250 000169@Extract/job017/Average/stack_1700_cor2.mrcs Average/stack_1700_cor2.mrc            1     2.848413     0.234728 16438.460938 15993.833984    -23.61228     0.000000     1.000000     0.000000            5    77.542841    19.182497     -3.93978    -13.63978     0.739279 52439.092574     0.161247           47            2 
 5470.967910  2900.645251     0.019376            1     5.302686 000174@Extract/job017/Average/stack_1700_cor2.mrcs Average/stack_1700_cor2.mrc            1     2.848413     0.234728 16438.460938 15993.833984    -23.61228     0.000000     1.000000     0.000000            5   161.102703    70.765139    13.520219    18.526389     0.731215 52591.578429     0.058342           54            2 
 2983.225898  3261.935584     0.024939            1    82.034360 000001@Extract/job017/Average/stack_1700_cor2.mrcs Average/stack_1700_cor2.mrc            1     2.848413     0.234728 16438.460938 15993.833984    -23.61228     0.000000     1.000000     0.000000            5   -179.88998    46.174164    -13.63978     3.820219     0.725579 52505.659586     0.328741            3            1 
 2085.161354  1083.871001     0.008654            1   -155.92205 000006@Extract/job017/Average/stack_1700_cor2.mrcs Average/stack_1700_cor2.mrc            1     2.848413     0.234728 16438.460938 15993.833984    -23.61228     0.000000     1.000000     0.000000            5   156.231598    90.811551    13.520219     -0.05978     0.731304 52479.892109     0.113488           21            1 
  371.612915  3117.419451     0.023688            1    -62.04913 000007@Extract/job017/Average/stack_1700_cor2.mrcs Average/stack_1700_cor2.mrc            1     2.848413     0.234728 16438.460938 15993.833984    -23.61228     0.000000     1.000000     0.000000            5   142.306524   118.301649     4.946389     -7.00595     0.724420 52492.812382     0.102792           38            1 
 2467.096850  1476.129078     0.032673            1   161.648999 000009@Extract/job017/Average/stack_1700_cor2.mrcs Average/stack_1700_cor2.mrc            1     2.848413     0.234728 16438.460938 15993.833984    -23.61228     0.000000     1.000000     0.000000            5   -170.01680    86.003515    -17.51978    11.580219     0.718428 52376.828589     0.108190           21            1 
 2828.387184  3251.613003     0.033110            1   -102.38260 000012@Extract/job017/Average/stack_1700_cor2.mrcs Average/stack_1700_cor2.mrc            1     2.848413     0.234728 16438.460938 15993.833984    -23.61228     0.000000     1.000000     0.000000            5   160.714702   148.525613    23.220219     -7.00595     0.719997 52487.371216     0.161124           14            1 
 5398.709844  2570.322660     0.021132            1    13.862839 000014@Extract/job017/Average/stack_1700_cor2.mrcs Average/stack_1700_cor2.mrc            1     2.848413     0.234728 16438.460938 15993.833984    -23.61228     0.000000     1.000000     0.000000            5   162.836901    27.656489    -11.69978    13.520219     0.715646 52441.264605     0.090221           33            1 
  185.806457   216.774200     0.032621            1   109.715503 000017@Extract/job017/Average/stack_1700_cor2.mrcs Average/stack_1700_cor2.mrc            1     2.848413     0.234728 16438.460938 15993.833984    -23.61228     0.000000     1.000000     0.000000            5   122.212260    45.576647     1.880219     -3.12595     0.733844 52350.032501     0.223763           46            2 
 2312.258136  3055.483965     0.027964            1    78.699397 000021@Extract/job017/Average/stack_1700_cor2.mrcs Average/stack_1700_cor2.mrc            1     2.848413     0.234728 16438.460938 15993.833984    -23.61228     0.000000     1.000000     0.000000            5   149.407741    30.720451    22.094049     6.574049     0.721421 52426.095899     0.269155           14            1 
 4046.451737  3230.967841     0.038565            1    -84.78224 000025@Extract/job017/Average/stack_1700_cor2.mrcs Average/stack_1700_cor2.mrc            1     2.848413     0.234728 16438.460938 15993.833984    -23.61228     0.000000     1.000000     0.000000            5   173.768739    51.662168    -17.51978     -7.81978     0.716627 52327.220140     0.170789           21            2 
 2054.193612   113.548391     0.038846            1   -170.87137 000027@Extract/job017/Average/stack_1700_cor2.mrcs Average/stack_1700_cor2.mrc            1     2.848413     0.234728 16438.460938 15993.833984    -23.61228     0.000000     1.000000     0.000000            5   151.911910    63.687163     3.820219     -7.81978     0.540841 52452.576461     0.049276           45            1 
 3261.935584  1496.774240     0.023363            1    -23.61744 000029@Extract/job017/Average/stack_1700_cor2.mrcs Average/stack_1700_cor2.mrc            1     2.848413     0.234728 16438.460938 15993.833984    -23.61228     0.000000     1.000000     0.000000            5    43.699273    84.325794     -0.05978     -1.99978     0.723721 52485.117881     0.125903           18            1 
 5243.871129  1207.741973     0.020821            1   -111.08005 000030@Extract/job017/Average/stack_1700_cor2.mrcs Average/stack_1700_cor2.mrc            1     2.848413     0.234728 16438.460938 15993.833984    -23.61228     0.000000     1.000000     0.000000            5   178.734540   115.525678    13.520219    -18.64595     0.713677 52328.357075     0.086406           48            2 
 2921.290412  2910.967831     0.014160            1   130.149107 000033@Extract/job017/Average/stack_1700_cor2.mrcs Average/stack_1700_cor2.mrc            1     2.848413     0.234728 16438.460938 15993.833984    -23.61228     0.000000     1.000000     0.000000            5   155.276775    35.279413     1.880219     8.826389     0.721136 52346.999428     0.177516           13            1 
 4583.225947  2270.967812     0.040212            1    90.648601 000036@Extract/job017/Average/stack_1700_cor2.mrcs Average/stack_1700_cor2.mrc            1     2.848413     0.234728 16438.460938 15993.833984    -23.61228     0.000000     1.000000     0.000000            5   164.566752    39.116767     8.826389     -5.06595     0.727158 52274.250528     0.049527           23            2 
 4934.193700  1600.000049     0.044413            1    95.621970 000038@Extract/job017/Average/stack_1700_cor2.mrcs Average/stack_1700_cor2.mrc            1     2.848413     0.234728 16438.460938 15993.833984    -23.61228     0.000000     1.000000     0.000000            5   104.672090    60.582835     2.694049     7.700219     0.719987 52447.547392     0.178182           23            2 
  660.645182  2033.548450     0.036081            1    -16.89251 000040@Extract/job017/Average/stack_1700_cor2.mrcs Average/stack_1700_cor2.mrc            1     2.848413     0.234728 16438.460938 15993.833984    -23.61228     0.000000     1.000000     0.000000            5   119.402217    54.110800     -8.63361     8.514049     0.730445 52432.821781     0.056871           41            1 
 1744.516183  2890.322670     0.029448            1     6.345886 000042@Extract/job017/Average/stack_1700_cor2.mrcs Average/stack_1700_cor2.mrc            1     2.848413     0.234728 16438.460938 15993.833984    -23.61228     0.000000     1.000000     0.000000            5   149.765848    57.549358     0.754049     -3.93978     0.721137 52388.642712     0.233963           13            2 
 2725.161374  1104.516163     0.023792            1     -4.79689 000043@Extract/job017/Average/stack_1700_cor2.mrcs Average/stack_1700_cor2.mrc            1     2.848413     0.234728 16438.460938 15993.833984    -23.61228     0.000000     1.000000     0.000000            5   130.750627    62.448754     -6.69361     9.640219     0.726007 52385.893404     0.111475           13            1 
 2105.806516  2890.322670     0.016601            1    -12.38140 000044@Extract/job017/Average/stack_1700_cor2.mrcs Average/stack_1700_cor2.mrc            1     2.848413     0.234728 16438.460938 15993.833984    -23.61228     0.000000     1.000000     0.000000            5   142.768270    68.286101     -0.87361     4.946389     0.722852 52405.967263     0.151828            8            1 
 3757.419470   175.483876     0.033142            1   102.904605 000048@Extract/job017/Average/stack_1700_cor2.mrcs Average/stack_1700_cor2.mrc            1     2.848413     0.234728 16438.460938 15993.833984    -23.61228     0.000000     1.000000     0.000000            5   144.251455    84.282325     7.700219     0.754049     0.728737 52458.772978     0.076898           30            2 
 5150.967900  2446.451688     0.021956            1   -134.22480 000051@Extract/job017/Average/stack_1700_cor2.mrcs Average/stack_1700_cor2.mrc            1     2.848413     0.234728 16438.460938 15993.833984    -23.61228     0.000000     1.000000     0.000000            5   134.376685    79.509108     -1.18595    -10.88595     0.730564 52438.501796     0.076803           35            1 
 1166.451649  2890.322670     0.016986            1    53.220031 000052@Extract/job017/Average/stack_1700_cor2.mrcs Average/stack_1700_cor2.mrc            1     2.848413     0.234728 16438.460938 15993.833984    -23.61228     0.000000     1.000000     0.000000            5   143.576843    90.858449     9.640219    12.706389     0.715637 52453.458289     0.141270           15            1 
 5305.806615  3334.193651     0.032003            1   -133.30986 000053@Extract/job017/Average/stack_1700_cor2.mrcs Average/stack_1700_cor2.mrc            1     2.848413     0.234728 16438.460938 15993.833984    -23.61228     0.000000     1.000000     0.000000            5   151.788043   134.626478     -0.05978    15.460219     0.708629 52385.685078     0.103326           21            2 
  918.709706  3272.258165     0.040328            1    -14.14183 000054@Extract/job017/Average/stack_1700_cor2.mrcs Average/stack_1700_cor2.mrc            1     2.848413     0.234728 16438.460938 15993.833984    -23.61228     0.000000     1.000000     0.000000            5   133.264039   127.637373     -1.99978     -3.12595     0.724628 52296.136421     0.186803           44            1 
  609.032277  2859.354927     0.037727            1    -16.00942 000056@Extract/job017/Average/stack_1700_cor2.mrcs Average/stack_1700_cor2.mrc            1     2.848413     0.234728 16438.460938 15993.833984    -23.61228     0.000000     1.000000     0.000000            5   138.367781   134.683450     -7.81978     1.880219     0.723499 52576.695433     0.245566            6            1 
 1754.838764   846.451639     0.035748            1   -127.68627 000057@Extract/job017/Average/stack_1700_cor2.mrcs Average/stack_1700_cor2.mrc            1     2.848413     0.234728 16438.460938 15993.833984    -23.61228     0.000000     1.000000     0.000000            5   144.413036   118.974555     -5.87978     3.820219     0.729810 52509.213111     0.228300            9            2 
 2023.225869  2683.871050     0.029104            1   -147.35435 000061@Extract/job017/Average/stack_1700_cor2.mrcs Average/stack_1700_cor2.mrc            1     2.848413     0.234728 16438.460938 15993.833984    -23.61228     0.000000     1.000000     0.000000            5   138.053505   110.433070     0.754049     -1.99978     0.727033 52400.446504     0.167437           25            2 
  743.225829  1403.871011     0.029078            1   -164.28239 000062@Extract/job017/Average/stack_1700_cor2.mrcs Average/stack_1700_cor2.mrc            1     2.848413     0.234728 16438.460938 15993.833984    -23.61228     0.000000     1.000000     0.000000            5   147.183183   112.319353     -5.06595     -7.81978     0.737826 52431.451261     0.153894           37            2 
 1496.774240  3468.387203     0.024069            1    73.735742 000063@Extract/job017/Average/stack_1700_cor2.mrcs Average/stack_1700_cor2.mrc            1     2.848413     0.234728 16438.460938 15993.833984    -23.61228     0.000000     1.000000     0.000000            5   164.751482   126.765567     9.640219     -3.93978     0.721158 52359.628835     0.088435           12            1 
 3767.742051   464.516143     0.031949            1   103.824618 000067@Extract/job017/Average/stack_1700_cor2.mrcs Average/stack_1700_cor2.mrc            1     2.848413     0.234728 16438.460938 15993.833984    -23.61228     0.000000     1.000000     0.000000            5   149.119707    70.170624     3.820219     7.700219     0.736977 52516.617122     0.143054           30            1 
 4129.032385   247.741943     0.036950            1    -67.04170 000070@Extract/job017/Average/stack_1700_cor2.mrcs Average/stack_1700_cor2.mrc            1     2.848413     0.234728 16438.460938 15993.833984    -23.61228     0.000000     1.000000     0.000000            5   -178.46541   128.263283    -12.82595     3.820219     0.754171 52632.079084     0.110107           50            1 
 4758.709824  1517.419402     0.011028            1    97.847199 000072@Extract/job017/Average/stack_1700_cor2.mrcs Average/stack_1700_cor2.mrc            1     2.848413     0.234728 16438.460938 15993.833984    -23.61228     0.000000     1.000000     0.000000            5    -10.91502    43.053173    23.220219     -7.00595     0.727785 52424.649306     0.167091           14            1 
 2683.871050  2580.645241     0.031981            1    -55.84587 000078@Extract/job017/Average/stack_1700_cor2.mrcs Average/stack_1700_cor2.mrc            1     2.848413     0.234728 16438.460938 15993.833984    -23.61228     0.000000     1.000000     0.000000            5    41.410234    18.666768     -1.99978     -9.75978     0.722494 52492.756240     0.063607           20            1 
 5140.645319  1703.225859     0.032887            1   129.983351 000079@Extract/job017/Average/stack_1700_cor2.mrcs Average/stack_1700_cor2.mrc            1     2.848413     0.234728 16438.460938 15993.833984    -23.61228     0.000000     1.000000     0.000000            5    19.811189    85.615009    -19.45978     8.514049     0.720521 52410.063755     0.158361           47            2 
 1630.967792  2745.806536     0.030182            1    53.941147 000082@Extract/job017/Average/stack_1700_cor2.mrcs Average/stack_1700_cor2.mrc            1     2.848413     0.234728 16438.460938 15993.833984    -23.61228     0.000000     1.000000     0.000000            5     3.406984    39.162602    -20.27361     6.574049     0.724676 52465.442209     0.067776           38            2 
  929.032287   134.193553     0.021241            1    -91.41274 000085@Extract/job017/Average/stack_1700_cor2.mrcs Average/stack_1700_cor2.mrc            1     2.848413     0.234728 16438.460938 15993.833984    -23.61228     0.000000     1.000000     0.000000            5    83.755309    26.597312     -5.87978    -10.57361     0.729098 52413.846732     0.048640           56            2 
  123.870972   567.741953     0.016008            1    -87.78957 000086@Extract/job017/Average/stack_1700_cor2.mrcs Average/stack_1700_cor2.mrc            1     2.848413     0.234728 16438.460938 15993.833984    -23.61228     0.000000     1.000000     0.000000            5    82.649426    31.134373     -3.93978    -13.63978     0.620335 52470.538697     0.108010           28            2 
 3251.613003   701.935505     0.011158            1    -76.79402 000087@Extract/job017/Average/stack_1700_cor2.mrcs Average/stack_1700_cor2.mrc            1     2.848413     0.234728 16438.460938 15993.833984    -23.61228     0.000000     1.000000     0.000000            5    64.835876    43.607764     5.760219     -4.75361     0.734897 52458.329079     0.108932           15            1 
 5409.032424   454.193562     0.038284            1   -149.22912 000088@Extract/job017/Average/stack_1700_cor2.mrcs Average/stack_1700_cor2.mrc            1     2.848413     0.234728 16438.460938 15993.833984    -23.61228     0.000000     1.000000     0.000000            5   136.458499    73.984336     5.760219     -0.05978     0.720229 52465.030220     0.191177           33            2 
  691.612925  3406.451718     0.027030            1   134.989250 000090@Extract/job017/Average/stack_1700_cor2.mrcs Average/stack_1700_cor2.mrc            1     2.848413     0.234728 16438.460938 15993.833984    -23.61228     0.000000     1.000000     0.000000            5   106.789967    61.250145     2.694049    11.580219     0.730594 52302.726940     0.195827           11            1 
 3798.709794  3065.806546     0.035419            1     1.829095 000092@Extract/job017/Average/stack_1700_cor2.mrcs Average/stack_1700_cor2.mrc            1     2.848413     0.234728 16438.460938 15993.833984    -23.61228     0.000000     1.000000     0.000000            5    94.990526    80.977065     -3.93978     -1.99978     0.729929 52488.088344     0.223298           14            1 
 3313.548489  2880.000089     0.047771            1   101.118531 000093@Extract/job017/Average/stack_1700_cor2.mrcs Average/stack_1700_cor2.mrc            1     2.848413     0.234728 16438.460938 15993.833984    -23.61228     0.000000     1.000000     0.000000            5    26.122606    32.977552    13.520219     8.514049     0.743079 52476.777647     0.166444           37            2 
 5615.484044    72.258067     0.045936            1   -151.61278 000094@Extract/job017/Average/stack_1700_cor2.mrcs Average/stack_1700_cor2.mrc            1     2.848413     0.234728 16438.460938 15993.833984    -23.61228     0.000000     1.000000     0.000000            5    59.827835    29.776787     3.006389    -11.69978     0.510686 52457.821607     0.174344           16            2 
 3086.451708  2601.290403     0.040802            1    -59.32138 000097@Extract/job017/Average/stack_1700_cor2.mrcs Average/stack_1700_cor2.mrc            1     2.848413     0.234728 16438.460938 15993.833984    -23.61228     0.000000     1.000000     0.000000            5   -143.47684    19.494980     7.700219     -0.05978     0.725845 52335.191788     0.185858           12            1 
 4129.032385  2064.516193     0.029654            1    -43.40479 000099@Extract/job017/Average/stack_1700_cor2.mrcs Average/stack_1700_cor2.mrc            1     2.848413     0.234728 16438.460938 15993.833984    -23.61228     0.000000     1.000000     0.000000            5   158.930344    53.924656    16.586389    -14.76595     0.726755 52530.648276     0.096800           29            2 
 5553.548558  2291.612974     0.042692            1    84.968828 000101@Extract/job017/Average/stack_1700_cor2.mrcs Average/stack_1700_cor2.mrc            1     2.848413     0.234728 16438.460938 15993.833984    -23.61228     0.000000     1.000000     0.000000            5   163.241170    81.214147     -7.00595     -5.87978     0.722922 52543.195528     0.185889           15            1 
 2828.387184  3891.613023     0.024002            1    44.657263 000102@Extract/job017/Average/stack_1700_cor2.mrcs Average/stack_1700_cor2.mrc            1     2.848413     0.234728 16438.460938 15993.833984    -23.61228     0.000000     1.000000     0.000000            5   163.235783    78.792768     -0.05978     -7.81978     0.723960 52309.945400     0.134826           24            1 
 3489.032365  3788.387213     0.030266            1    -24.68285 000104@Extract/job017/Average/stack_1700_cor2.mrcs Average/stack_1700_cor2.mrc            1     2.848413     0.234728 16438.460938 15993.833984    -23.61228     0.000000     1.000000     0.000000            5   158.305588    78.196634     -5.87978     3.820219     0.726085 52464.476136     0.200535           11            1 
 3891.613023  2694.193631     0.040919            1   114.984609 000105@Extract/job017/Average/stack_1700_cor2.mrcs Average/stack_1700_cor2.mrc            1     2.848413     0.234728 16438.460938 15993.833984    -23.61228     0.000000     1.000000     0.000000            5   161.177870   101.019611     -2.81361     -0.05978     0.730368 52343.231769     0.081594           13            2 
 4738.064662  2198.709745     0.048639            1     3.687970 000108@Extract/job017/Average/stack_1700_cor2.mrcs Average/stack_1700_cor2.mrc            1     2.848413     0.234728 16438.460938 15993.833984    -23.61228     0.000000     1.000000     0.000000            5    47.511895   131.300466     -9.75978    -21.39978     0.708439 52311.745206     0.350721           16            2 
 3912.258185   113.548391     0.043521            1    16.739250 000109@Extract/job017/Average/stack_1700_cor2.mrcs Average/stack_1700_cor2.mrc            1     2.848413     0.234728 16438.460938 15993.833984    -23.61228     0.000000     1.000000     0.000000            5    46.680609   114.914359     -1.99978    -11.69978     0.567907 52468.917550     0.141915           10            2 
 3014.193641  3065.806546     0.022265            1   177.464173 000110@Extract/job017/Average/stack_1700_cor2.mrcs Average/stack_1700_cor2.mrc            1     2.848413     0.234728 16438.460938 15993.833984    -23.61228     0.000000     1.000000     0.000000            5   -152.42465    84.247793     -5.06595     3.820219     0.732183 52431.207363     0.085467           42            2 
 4221.935614   877.419382     0.030828            1     -6.97413 000112@Extract/job017/Average/stack_1700_cor2.mrcs Average/stack_1700_cor2.mrc            1     2.848413     0.234728 16438.460938 15993.833984    -23.61228     0.000000     1.000000     0.000000            5     7.886671   107.998215    -23.33978    -14.76595     0.705957 52470.027828     0.101628           18            2 
 2570.322660  1765.161345     0.028908            1    34.516257 000117@Extract/job017/Average/stack_1700_cor2.mrcs Average/stack_1700_cor2.mrc            1     2.848413     0.234728 16438.460938 15993.833984    -23.61228     0.000000     1.000000     0.000000            5   135.883688    98.690756     2.694049    12.706389     0.729753 52380.938353     0.126988           23            2 
 4180.645290    92.903229     0.048961            1   -164.21400 000119@Extract/job017/Average/stack_1700_cor2.mrcs Average/stack_1700_cor2.mrc            1     2.848413     0.234728 16438.460938 15993.833984    -23.61228     0.000000     1.000000     0.000000            5   133.100712   103.578111    -11.69978    -17.51978     0.465031 52474.282911     0.107739           20            2 
 1930.322640   753.548410     0.035000            1    -49.83800 000120@Extract/job017/Average/stack_1700_cor2.mrcs Average/stack_1700_cor2.mrc            1     2.848413     0.234728 16438.460938 15993.833984    -23.61228     0.000000     1.000000     0.000000            5   133.820652   106.670120     -7.81978     -7.00595     0.727265 52444.807370     0.174017           15            2 
 1486.451659  3994.838833     0.029020            1    -35.79886 000121@Extract/job017/Average/stack_1700_cor2.mrcs Average/stack_1700_cor2.mrc            1     2.848413     0.234728 16438.460938 15993.833984    -23.61228     0.000000     1.000000     0.000000            5   137.314106   103.556222     1.880219     -8.94595     0.622656 52477.632829     0.076677           50            1 
 4738.064662   619.354858     0.028390            1     -2.01333 000122@Extract/job017/Average/stack_1700_cor2.mrcs Average/stack_1700_cor2.mrc            1     2.848413     0.234728 16438.460938 15993.833984    -23.61228     0.000000     1.000000     0.000000            5   128.843833    96.319305     -1.99978     -1.18595     0.722184 52386.899008     0.197518           37            1 
 2374.193621  3705.806566     0.042372            1    44.344275 000125@Extract/job017/Average/stack_1700_cor2.mrcs Average/stack_1700_cor2.mrc            1     2.848413     0.234728 16438.460938 15993.833984    -23.61228     0.000000     1.000000     0.000000            5   118.309525    29.367455     1.066389     -5.87978     0.731401 52324.186603     0.163660            8            2 
 3788.387213  1940.645221     0.059013            1    56.705414 000128@Extract/job017/Average/stack_1700_cor2.mrcs Average/stack_1700_cor2.mrc            1     2.848413     0.234728 16438.460938 15993.833984    -23.61228     0.000000     1.000000     0.000000            5    -49.93502    20.099787    -18.33361     -7.81978     0.720818 52405.193000     0.146633           16            1 
 5089.032415  2849.032346     0.043367            1    -77.02269 000135@Extract/job017/Average/stack_1700_cor2.mrcs Average/stack_1700_cor2.mrc            1     2.848413     0.234728 16438.460938 15993.833984    -23.61228     0.000000     1.000000     0.000000            5   138.492517    60.374689     5.760219     -4.75361     0.730692 52417.514643     0.195415           15            2 
 2694.193631  3798.709794     0.044481            1    17.495661 000143@Extract/job017/Average/stack_1700_cor2.mrcs Average/stack_1700_cor2.mrc            1     2.848413     0.234728 16438.460938 15993.833984    -23.61228     0.000000     1.000000     0.000000            5   165.985895    43.022291     -7.81978     -0.05978     0.721779 52409.384465     0.475137            4            2 
 1331.612944  3003.871060     0.023373            1    -20.09990 000144@Extract/job017/Average/stack_1700_cor2.mrcs Average/stack_1700_cor2.mrc            1     2.848413     0.234728 16438.460938 15993.833984    -23.61228     0.000000     1.000000     0.000000            5   173.777781    58.892228     -7.81978    -11.69978     0.721000 52359.532331     0.141771           30            2 
 5388.387263   681.290344     0.010189            1    -39.19158 000148@Extract/job017/Average/stack_1700_cor2.mrcs Average/stack_1700_cor2.mrc            1     2.848413     0.234728 16438.460938 15993.833984    -23.61228     0.000000     1.000000     0.000000            5    -39.13985    69.580412     -7.00595     -3.93978     0.717468 52472.667196     0.286497           30            2 
 3003.871060  1785.806507     0.025072            1   146.699339 000150@Extract/job017/Average/stack_1700_cor2.mrcs Average/stack_1700_cor2.mrc            1     2.848413     0.234728 16438.460938 15993.833984    -23.61228     0.000000     1.000000     0.000000            5   -177.05866   107.791380    19.340219    -22.52595     0.725041 52439.715774     0.065879           63            1 
 4366.451747  2621.935565     0.016064            1     1.170513 000151@Extract/job017/Average/stack_1700_cor2.mrcs Average/stack_1700_cor2.mrc            1     2.848413     0.234728 16438.460938 15993.833984    -23.61228     0.000000     1.000000     0.000000            5    -32.14084    73.395235     -8.63361    -15.57978     0.714000 52566.558053     0.046967           49            1 
 4335.484004  2209.032326     0.035743            1    -89.61958 000152@Extract/job017/Average/stack_1700_cor2.mrcs Average/stack_1700_cor2.mrc            1     2.848413     0.234728 16438.460938 15993.833984    -23.61228     0.000000     1.000000     0.000000            5     -7.03377    38.385684    -21.39978     3.820219     0.711050 52385.105429     0.094320           56            1 
 1651.612954  3158.709775     0.034711            1    77.692346 000154@Extract/job017/Average/stack_1700_cor2.mrcs Average/stack_1700_cor2.mrc            1     2.848413     0.234728 16438.460938 15993.833984    -23.61228     0.000000     1.000000     0.000000            5   150.811671   143.208460     4.634049     -0.05978     0.718682 52433.907599     0.077251           69            1 
 2002.580707  1765.161345     0.032346            1    22.710533 000164@Extract/job017/Average/stack_1700_cor2.mrcs Average/stack_1700_cor2.mrc            1     2.848413     0.234728 16438.460938 15993.833984    -23.61228     0.000000     1.000000     0.000000            5    -21.45688    37.586681     -3.93978     1.066389     0.726553 52298.272800     0.149786           18            1 
  805.161315  1589.677468     0.013514            1   -175.09269 000165@Extract/job017/Average/stack_1700_cor2.mrcs Average/stack_1700_cor2.mrc            1     2.848413     0.234728 16438.460938 15993.833984    -23.61228     0.000000     1.000000     0.000000            5    -27.84039    53.199888     -8.94595     3.820219     0.722003 52375.676996     0.084566           86            1 
 4490.322719  3169.032356     0.045156            1   -115.71376 000166@Extract/job017/Average/stack_1700_cor2.mrcs Average/stack_1700_cor2.mrc            1     2.848413     0.234728 16438.460938 15993.833984    -23.61228     0.000000     1.000000     0.000000            5    54.893310    20.075621    13.520219    -13.63978     0.722777 52363.251518     0.244148           12            1 
 5254.193710  2694.193631     0.046205            1   -151.93972 000167@Extract/job017/Average/stack_1700_cor2.mrcs Average/stack_1700_cor2.mrc            1     2.848413     0.234728 16438.460938 15993.833984    -23.61228     0.000000     1.000000     0.000000            5    52.638481    55.302154     9.640219     3.820219     0.730978 52359.894483     0.181631           12            1 
  185.806457  1579.354887     0.043738            1   -114.47150 000175@Extract/job017/Average/stack_1700_cor2.mrcs Average/stack_1700_cor2.mrc            1     2.848413     0.234728 16438.460938 15993.833984    -23.61228     0.000000     1.000000     0.000000            5   137.706165    49.463363    -17.51978     -3.93978     0.722353 52415.419110     0.053781           66            2 
 3148.387194   454.193562     0.034937            1   104.459298 000176@Extract/job017/Average/stack_1700_cor2.mrcs Average/stack_1700_cor2.mrc            1     2.848413     0.234728 16438.460938 15993.833984    -23.61228     0.000000     1.000000     0.000000            5    95.848630    28.767817    12.706389     -3.12595     0.726116 52485.111965     0.141980            8            1 
 4170.322709  1620.645211     0.032936            1    -62.51917 000177@Extract/job017/Average/stack_1700_cor2.mrcs Average/stack_1700_cor2.mrc            1     2.848413     0.234728 16438.460938 15993.833984    -23.61228     0.000000     1.000000     0.000000            5   110.541924    30.933836     -9.75978     1.880219     0.716905 52321.978787     0.278221            8            1 
 3045.161384  3829.677537     0.031458            1     -3.75131 000180@Extract/job017/Average/stack_1700_cor2.mrcs Average/stack_1700_cor2.mrc            1     2.848413     0.234728 16438.460938 15993.833984    -23.61228     0.000000     1.000000     0.000000            5   108.172187    58.483228     -7.81978     7.700219     0.717057 52415.420835     0.100063           53            1 
  681.290344  1249.032296     0.033478            1   -173.47967 000185@Extract/job017/Average/stack_1700_cor2.mrcs Average/stack_1700_cor2.mrc            1     2.848413     0.234728 16438.460938 15993.833984    -23.61228     0.000000     1.000000     0.000000            5   100.084987   104.407546     0.754049    -19.45978     0.730213 52456.725983     0.062558           52            1 
 4738.064662   939.354868     0.014116            1   116.629883 000187@Extract/job017/Average/stack_1700_cor2.mrcs Average/stack_1700_cor2.mrc            1     2.848413     0.234728 16438.460938 15993.833984    -23.61228     0.000000     1.000000     0.000000            5     -5.16429    27.720308     -3.12595    16.274049     0.713647 52540.362725     0.085255           68            1 
 2064.516193  3550.967851     0.040344            1    -49.25664 000002@Extract/job017/Average/stack_1700_cor2.mrcs Average/stack_1700_cor2.mrc            1     2.848413     0.234728 16438.460938 15993.833984    -23.61228     0.000000     1.000000     0.000000            5   -175.62183    49.353825    15.460219     -7.81978     0.732279 52430.921917     0.249806           11            2 
 3974.193671  2900.645251     0.048354            1   138.807257 000004@Extract/job017/Average/stack_1700_cor2.mrcs Average/stack_1700_cor2.mrc            1     2.848413     0.234728 16438.460938 15993.833984    -23.61228     0.000000     1.000000     0.000000            5    -22.69163    23.941284     4.946389    10.766389     0.726094 52369.902866     0.194645           17            2 
 3065.806546   330.322591     0.025983            1   162.524321 000013@Extract/job017/Average/stack_1700_cor2.mrcs Average/stack_1700_cor2.mrc            1     2.848413     0.234728 16438.460938 15993.833984    -23.61228     0.000000     1.000000     0.000000            5   -168.02223    39.109394    13.520219     1.880219     0.725288 52338.068081     0.266002            5            2 
 4459.354976  1692.903278     0.021157            1    -11.30709 000022@Extract/job017/Average/stack_1700_cor2.mrcs Average/stack_1700_cor2.mrc            1     2.848413     0.234728 16438.460938 15993.833984    -23.61228     0.000000     1.000000     0.000000            5   138.692285    42.328985    -23.33978     -5.87978     0.722214 52511.013830     0.081850           33            1 
  165.161295  2116.129097     0.025160            1    -46.00836 000035@Extract/job017/Average/stack_1700_cor2.mrcs Average/stack_1700_cor2.mrc            1     2.848413     0.234728 16438.460938 15993.833984    -23.61228     0.000000     1.000000     0.000000            5   148.225291    33.771440    -17.51978     -1.99978     0.714658 52431.705598     0.158865           23            2 
 4861.935633  1403.871011     0.044626            1   -101.42383 000037@Extract/job017/Average/stack_1700_cor2.mrcs Average/stack_1700_cor2.mrc            1     2.848413     0.234728 16438.460938 15993.833984    -23.61228     0.000000     1.000000     0.000000            5   140.636206    65.053413    -15.57978     1.880219     0.706692 52378.604994     0.371369            5            2 
 5058.064672  3416.774299     0.039455            1   128.287459 000039@Extract/job017/Average/stack_1700_cor2.mrcs Average/stack_1700_cor2.mrc            1     2.848413     0.234728 16438.460938 15993.833984    -23.61228     0.000000     1.000000     0.000000            5   142.679242    53.244668     1.880219     -8.94595     0.716717 52435.702989     0.208147            9            2 
  505.806467  3055.483965     0.027888            1    17.036176 000049@Extract/job017/Average/stack_1700_cor2.mrcs Average/stack_1700_cor2.mrc            1     2.848413     0.234728 16438.460938 15993.833984    -23.61228     0.000000     1.000000     0.000000            5   -144.19409   127.580468     4.634049    -17.51978     0.729368 52562.895625     0.062576           56            1 
  578.064534  1909.677478     0.022059            1   125.373679 000050@Extract/job017/Average/stack_1700_cor2.mrcs Average/stack_1700_cor2.mrc            1     2.848413     0.234728 16438.460938 15993.833984    -23.61228     0.000000     1.000000     0.000000            5   149.187604    87.253701     0.754049    10.454049     0.729112 52437.665394     0.127679           21            1 
 3778.064632  2343.225879     0.038680            1    49.480101 000055@Extract/job017/Average/stack_1700_cor2.mrcs Average/stack_1700_cor2.mrc            1     2.848413     0.234728 16438.460938 15993.833984    -23.61228     0.000000     1.000000     0.000000            5   142.925649   102.303318     2.694049    20.466389     0.720513 52444.631991     0.103267           38            1 
  918.709706  3437.419461     0.033358            1   -169.02792 000058@Extract/job017/Average/stack_1700_cor2.mrcs Average/stack_1700_cor2.mrc            1     2.848413     0.234728 16438.460938 15993.833984    -23.61228     0.000000     1.000000     0.000000            5   160.574072   131.416369     5.760219     -7.81978     0.721611 52377.633301     0.146859           16            2 
  495.483886   898.064544     0.032077            1    82.327814 000059@Extract/job017/Average/stack_1700_cor2.mrcs Average/stack_1700_cor2.mrc            1     2.848413     0.234728 16438.460938 15993.833984    -23.61228     0.000000     1.000000     0.000000            5   140.888838   115.621621     1.880219     -8.94595     0.735775 52359.401440     0.162467           22            2 
  309.677429  1992.258126     0.030134            1     -7.68056 000060@Extract/job017/Average/stack_1700_cor2.mrcs Average/stack_1700_cor2.mrc            1     2.848413     0.234728 16438.460938 15993.833984    -23.61228     0.000000     1.000000     0.000000            5   143.003570   117.620706    13.520219    12.394049     0.730562 52434.135475     0.105091           25            1 
 3458.064623   547.096791     0.041363            1   -135.11205 000064@Extract/job017/Average/stack_1700_cor2.mrcs Average/stack_1700_cor2.mrc            1     2.848413     0.234728 16438.460938 15993.833984    -23.61228     0.000000     1.000000     0.000000            5    45.641802    56.784547     7.700219    -21.39978     0.725961 52429.984466     0.082861           13            1 
 1899.354897   609.032277     0.027365            1   -151.73692 000071@Extract/job017/Average/stack_1700_cor2.mrcs Average/stack_1700_cor2.mrc            1     2.848413     0.234728 16438.460938 15993.833984    -23.61228     0.000000     1.000000     0.000000            5    -21.37075    28.444816    -18.64595     -8.94595     0.729760 52378.656826     0.204474           27            2 
 3520.000108  2849.032346     0.032428            1   -117.59292 000074@Extract/job017/Average/stack_1700_cor2.mrcs Average/stack_1700_cor2.mrc            1     2.848413     0.234728 16438.460938 15993.833984    -23.61228     0.000000     1.000000     0.000000            5     5.474148    36.076425     6.574049     -8.94595     0.741998 52375.680681     0.195411           40            2 
 2415.483945   371.612915     0.032149            1    -47.93530 000075@Extract/job017/Average/stack_1700_cor2.mrcs Average/stack_1700_cor2.mrc            1     2.848413     0.234728 16438.460938 15993.833984    -23.61228     0.000000     1.000000     0.000000            5    16.088375    19.496424    11.580219    -14.76595     0.728318 52395.712686     0.253183           22            2 
 1259.354877   660.645182     0.023365            1     5.828654 000076@Extract/job017/Average/stack_1700_cor2.mrcs Average/stack_1700_cor2.mrc            1     2.848413     0.234728 16438.460938 15993.833984    -23.61228     0.000000     1.000000     0.000000            5    -12.88094    21.728347     4.946389    -18.64595     0.717583 52442.147109     0.070972           28            2 
  165.161295  2518.709755     0.034362            1   -157.60539 000089@Extract/job017/Average/stack_1700_cor2.mrcs Average/stack_1700_cor2.mrc            1     2.848413     0.234728 16438.460938 15993.833984    -23.61228     0.000000     1.000000     0.000000            5   122.402205    77.753140     -1.99978    -12.82595     0.731935 52481.743160     0.176370           28            2 
  732.903248  3117.419451     0.022994            1    21.455430 000091@Extract/job017/Average/stack_1700_cor2.mrcs Average/stack_1700_cor2.mrc            1     2.848413     0.234728 16438.460938 15993.833984    -23.61228     0.000000     1.000000     0.000000            5   124.485533    73.430170    -13.63978     0.754049     0.722978 52448.515178     0.259137           36            1 
 2219.354907  1166.451649     0.023478            1    66.636551 000095@Extract/job017/Average/stack_1700_cor2.mrcs Average/stack_1700_cor2.mrc            1     2.848413     0.234728 16438.460938 15993.833984    -23.61228     0.000000     1.000000     0.000000            5    70.125555    15.536987     9.640219     0.754049     0.723635 52295.614556     0.172401           16            2 
 4531.613043   722.580667     0.021591            1   113.790993 000096@Extract/job017/Average/stack_1700_cor2.mrcs Average/stack_1700_cor2.mrc            1     2.848413     0.234728 16438.460938 15993.833984    -23.61228     0.000000     1.000000     0.000000            5    65.296646    12.623096    16.274049     1.880219     0.718982 52442.108982     0.691385            5            2 
  227.096781  1785.806507     0.031783            1   158.156894 000103@Extract/job017/Average/stack_1700_cor2.mrcs Average/stack_1700_cor2.mrc            1     2.848413     0.234728 16438.460938 15993.833984    -23.61228     0.000000     1.000000     0.000000            5   154.089211    80.635135     -1.99978     -1.99978     0.719593 52341.116398     0.244115           28            1 
 2023.225869  3303.225908     0.030279            1    -97.95434 000106@Extract/job017/Average/stack_1700_cor2.mrcs Average/stack_1700_cor2.mrc            1     2.848413     0.234728 16438.460938 15993.833984    -23.61228     0.000000     1.000000     0.000000            5   178.736055   120.969364     -7.81978    -13.63978     0.733219 52479.132847     0.109245           44            1 
 3716.129147  2477.419431     0.018719            1   -128.71855 000107@Extract/job017/Average/stack_1700_cor2.mrcs Average/stack_1700_cor2.mrc            1     2.848413     0.234728 16438.460938 15993.833984    -23.61228     0.000000     1.000000     0.000000            5   154.872582   105.335917    12.706389     -9.75978     0.712217 52295.602960     0.166913            5            2 
 4449.032395  1868.387154     0.035832            1   130.886560 000111@Extract/job017/Average/stack_1700_cor2.mrcs Average/stack_1700_cor2.mrc            1     2.848413     0.234728 16438.460938 15993.833984    -23.61228     0.000000     1.000000     0.000000            5    14.910712    95.785042    -28.34595     3.820219     0.715769 52537.539139     0.082535           36            2 
 5512.258234  1290.322620     0.049351            1   116.086164 000123@Extract/job017/Average/stack_1700_cor2.mrcs Average/stack_1700_cor2.mrc            1     2.848413     0.234728 16438.460938 15993.833984    -23.61228     0.000000     1.000000     0.000000            5   133.734181    90.906335     3.820219    -11.69978     0.729323 52331.867159     0.104453           21            1 
 2281.290393  3334.193651     0.024129            1    21.422277 000124@Extract/job017/Average/stack_1700_cor2.mrcs Average/stack_1700_cor2.mrc            1     2.848413     0.234728 16438.460938 15993.833984    -23.61228     0.000000     1.000000     0.000000            5   128.816239    91.530576     -1.18595     -1.18595     0.738864 52591.638583     0.073852           56            2 
 3757.419470  1785.806507     0.027709            1    -81.52804 000131@Extract/job017/Average/stack_1700_cor2.mrcs Average/stack_1700_cor2.mrc            1     2.848413     0.234728 16438.460938 15993.833984    -23.61228     0.000000     1.000000     0.000000            5    -50.05803     8.307425     9.640219     4.634049     0.724061 52611.953066     0.146947           30            1 
 2477.419431  3809.032375     0.021821            1    -44.56731 000132@Extract/job017/Average/stack_1700_cor2.mrcs Average/stack_1700_cor2.mrc            1     2.848413     0.234728 16438.460938 15993.833984    -23.61228     0.000000     1.000000     0.000000            5    -53.24890     5.355587     3.820219    -17.51978     0.707911 52365.762704     0.250559            5            1 
  763.870991  2921.290412     0.018778            1   -169.91126 000133@Extract/job017/Average/stack_1700_cor2.mrcs Average/stack_1700_cor2.mrc            1     2.848413     0.234728 16438.460938 15993.833984    -23.61228     0.000000     1.000000     0.000000            5   150.475333    58.248542    23.220219    -11.69978     0.712526 52496.826505     0.152071           13            1 
 4087.742061  2673.548469     0.040933            1   102.954278 000136@Extract/job017/Average/stack_1700_cor2.mrcs Average/stack_1700_cor2.mrc            1     2.848413     0.234728 16438.460938 15993.833984    -23.61228     0.000000     1.000000     0.000000            5   145.504043    53.232486     5.760219    11.580219     0.726493 52348.350127     0.253991            4            2 
 3251.613003  3437.419461     0.023908            1    69.250170 000137@Extract/job017/Average/stack_1700_cor2.mrcs Average/stack_1700_cor2.mrc            1     2.848413     0.234728 16438.460938 15993.833984    -23.61228     0.000000     1.000000     0.000000            5   133.570197    62.433410     -9.75978    28.226389     0.714398 52507.843498     0.216052            7            1 
 5078.709834  1393.548430     0.031981            1    -23.92989 000138@Extract/job017/Average/stack_1700_cor2.mrcs Average/stack_1700_cor2.mrc            1     2.848413     0.234728 16438.460938 15993.833984    -23.61228     0.000000     1.000000     0.000000            5   -176.35068    92.567188    -10.57361     9.640219     0.720290 52417.135341     0.098540           21            2 
 3685.161404   722.580667     0.035886            1   -161.84905 000147@Extract/job017/Average/stack_1700_cor2.mrcs Average/stack_1700_cor2.mrc            1     2.848413     0.234728 16438.460938 15993.833984    -23.61228     0.000000     1.000000     0.000000            5    -16.09038   114.371249     -1.99978    -12.82595     0.718271 52399.169952     0.156632           32            2 
 2260.645231  2353.548460     0.029840            1    35.706881 000155@Extract/job017/Average/stack_1700_cor2.mrcs Average/stack_1700_cor2.mrc            1     2.848413     0.234728 16438.460938 15993.833984    -23.61228     0.000000     1.000000     0.000000            5    -32.83105    36.777535    12.706389     -2.81361     0.721845 52482.360239     0.058824           14            2 
  206.451619  3416.774299     0.018991            1    52.165447 000156@Extract/job017/Average/stack_1700_cor2.mrcs Average/stack_1700_cor2.mrc            1     2.848413     0.234728 16438.460938 15993.833984    -23.61228     0.000000     1.000000     0.000000            5   162.518527    73.266432    -23.33978     9.640219     0.717460 52377.438937     0.141175            8            1 
 4748.387243  3984.516252     0.038090            1   -174.76914 000160@Extract/job017/Average/stack_1700_cor2.mrcs Average/stack_1700_cor2.mrc            1     2.848413     0.234728 16438.460938 15993.833984    -23.61228     0.000000     1.000000     0.000000            5    54.886433     5.350625    -10.88595     -5.87978     0.705921 52432.945142     0.331171            5            2 
  856.774220   433.548400     0.033638            1   162.856567 000161@Extract/job017/Average/stack_1700_cor2.mrcs Average/stack_1700_cor2.mrc            1     2.848413     0.234728 16438.460938 15993.833984    -23.61228     0.000000     1.000000     0.000000            5   109.800139    10.835216    -12.82595     -0.05978     0.719404 52513.922221     0.753239            6            2 
 3210.322679  1981.935545     0.036111            1    -99.10910 000162@Extract/job017/Average/stack_1700_cor2.mrcs Average/stack_1700_cor2.mrc            1     2.848413     0.234728 16438.460938 15993.833984    -23.61228     0.000000     1.000000     0.000000            5    -21.53367    50.937535    19.340219     -8.63361     0.717306 52414.816618     0.067717           53            2 
  670.967763   918.709706     0.037919            1   146.489930 000163@Extract/job017/Average/stack_1700_cor2.mrcs Average/stack_1700_cor2.mrc            1     2.848413     0.234728 16438.460938 15993.833984    -23.61228     0.000000     1.000000     0.000000            5    -22.95696    46.977509     -9.75978     -7.81978     0.721976 52373.441061     0.106385           15            2 
 1806.451668   350.967753     0.021961            1   113.148163 000183@Extract/job017/Average/stack_1700_cor2.mrcs Average/stack_1700_cor2.mrc            1     2.848413     0.234728 16438.460938 15993.833984    -23.61228     0.000000     1.000000     0.000000            5   155.493111    79.420075    21.280219     -9.75978     0.729511 52386.165675     0.315921            8            1 
 2797.419441   412.903239     0.034017            1    -71.54862 000189@Extract/job017/Average/stack_1700_cor2.mrcs Average/stack_1700_cor2.mrc            1     2.848413     0.234728 16438.460938 15993.833984    -23.61228     0.000000     1.000000     0.000000            5   156.964829   101.030839    13.520219     -3.93978     0.729570 52447.496041     0.257899           15            1 
 5687.742110  2880.000089     0.028598            1   -100.01514 000009@Extract/job017/Average/stack_1701_cor2.mrcs Average/stack_1701_cor2.mrc            1     3.041526     0.198728 24910.951172 24211.863281    -29.09377     0.000000     1.000000     0.000000            6    -12.31343    33.009042     5.760219    -11.69978     0.638958 52664.054050     0.075599           60            2 
  960.000030  3148.387194     0.050817            1    -29.85588 000014@Extract/job017/Average/stack_1701_cor2.mrcs Average/stack_1701_cor2.mrc            1     3.041526     0.198728 24910.951172 24211.863281    -29.09377     0.000000     1.000000     0.000000            6   118.249146    37.000961    -11.69978    -11.69978     0.718789 52595.101407     0.231921           12            1 
 2002.580707  3189.677517     0.042927            1    98.288493 000026@Extract/job017/Average/stack_1701_cor2.mrcs Average/stack_1701_cor2.mrc            1     3.041526     0.198728 24910.951172 24211.863281    -29.09377     0.000000     1.000000     0.000000            6   150.323545    40.714260     -3.93978     6.886389     0.722919 52557.573951     0.142500           10            2 
 3261.935584  1754.838764     0.058128            1   149.293770 000029@Extract/job017/Average/stack_1701_cor2.mrcs Average/stack_1701_cor2.mrc            1     3.041526     0.198728 24910.951172 24211.863281    -29.09377     0.000000     1.000000     0.000000            6   147.291138    18.741130    14.646389     -1.99978     0.723476 52568.855294     0.198792            9            2 
 5440.000167   918.709706     0.073184            1   170.430981 000032@Extract/job017/Average/stack_1701_cor2.mrcs Average/stack_1701_cor2.mrc            1     3.041526     0.198728 24910.951172 24211.863281    -29.09377     0.000000     1.000000     0.000000            6   145.546495    60.342772    -11.69978    -12.82595     0.716990 52445.682412     0.174304            6            1 
 3365.161394  3963.871090     0.036805            1    54.284673 000036@Extract/job017/Average/stack_1701_cor2.mrcs Average/stack_1701_cor2.mrc            1     3.041526     0.198728 24910.951172 24211.863281    -29.09377     0.000000     1.000000     0.000000            6   132.108717    55.491885     2.694049    11.580219     0.719433 52382.477579     0.119318           22            2 
 3643.871080  3458.064623     0.047622            1   157.263412 000037@Extract/job017/Average/stack_1701_cor2.mrcs Average/stack_1701_cor2.mrc            1     3.041526     0.198728 24910.951172 24211.863281    -29.09377     0.000000     1.000000     0.000000            6   164.173740    29.919754    -24.15361     3.820219     0.688831 52307.430287     0.361927           12            1 
 3282.580746  2291.612974     0.025195            1    -23.61988 000063@Extract/job017/Average/stack_1701_cor2.mrcs Average/stack_1701_cor2.mrc            1     3.041526     0.198728 24910.951172 24211.863281    -29.09377     0.000000     1.000000     0.000000            6   139.275274    73.970429     -9.75978    20.466389     0.718690 52428.992671     0.141818           10            1 
 3550.967851   846.451639     0.053106            1    -24.48039 000082@Extract/job017/Average/stack_1701_cor2.mrcs Average/stack_1701_cor2.mrc            1     3.041526     0.198728 24910.951172 24211.863281    -29.09377     0.000000     1.000000     0.000000            6   122.402205    77.753140     -7.81978     4.634049     0.724054 52490.421102     0.185561           27            1 
 4758.709824  3127.742032     0.046957            1   114.252817 000084@Extract/job017/Average/stack_1701_cor2.mrcs Average/stack_1701_cor2.mrc            1     3.041526     0.198728 24910.951172 24211.863281    -29.09377     0.000000     1.000000     0.000000            6   134.261278    60.396131    -12.82595     -1.18595     0.731420 52612.036721     0.249360           28            1 
  454.193562  3127.742032     0.031360            1    -72.30667 000087@Extract/job017/Average/stack_1701_cor2.mrcs Average/stack_1701_cor2.mrc            1     3.041526     0.198728 24910.951172 24211.863281    -29.09377     0.000000     1.000000     0.000000            6   125.917023    77.120851    -12.82595     -3.93978     0.721314 52571.689419     0.212485           15            1 
 2859.354927   722.580667     0.042685            1    -87.33286 000089@Extract/job017/Average/stack_1701_cor2.mrcs Average/stack_1701_cor2.mrc            1     3.041526     0.198728 24910.951172 24211.863281    -29.09377     0.000000     1.000000     0.000000            6   130.861437    80.133991     3.820219    -13.63978     0.715136 52433.713256     0.144209           45            1 
 3664.516242   949.677449     0.054428            1    25.515715 000090@Extract/job017/Average/stack_1701_cor2.mrcs Average/stack_1701_cor2.mrc            1     3.041526     0.198728 24910.951172 24211.863281    -29.09377     0.000000     1.000000     0.000000            6    67.960514    14.077358     -7.81978     -0.05978     0.723103 52423.598667     0.210128           22            2 
 4903.225957  2993.548479     0.046189            1    -78.24050 000091@Extract/job017/Average/stack_1701_cor2.mrcs Average/stack_1701_cor2.mrc            1     3.041526     0.198728 24910.951172 24211.863281    -29.09377     0.000000     1.000000     0.000000            6    65.259381    22.985424     -1.99978     -7.81978     0.721648 52308.527531     0.136779           11            2 
 5130.322738  2332.903298     0.042673            1    -83.41391 000119@Extract/job017/Average/stack_1701_cor2.mrcs Average/stack_1701_cor2.mrc            1     3.041526     0.198728 24910.951172 24211.863281    -29.09377     0.000000     1.000000     0.000000            6    -42.12128    39.827818     1.880219     -9.75978     0.744479 52757.107002     0.278054           37            1 
 2941.935574   392.258077     0.054859            1    -11.15294 000121@Extract/job017/Average/stack_1701_cor2.mrcs Average/stack_1701_cor2.mrc            1     3.041526     0.198728 24910.951172 24211.863281    -29.09377     0.000000     1.000000     0.000000            6    47.179228    11.998960    -18.64595     -3.12595     0.713052 52441.898025     0.489019           15            2 
 2807.742022  1042.580677     0.038119            1    -30.29834 000122@Extract/job017/Average/stack_1701_cor2.mrcs Average/stack_1701_cor2.mrc            1     3.041526     0.198728 24910.951172 24211.863281    -29.09377     0.000000     1.000000     0.000000            6    -34.29312     8.388138     -1.99978    -20.58595     0.715730 52408.991426     0.594122            4            2 
 3251.613003  1589.677468     0.048229            1    63.523409 000126@Extract/job017/Average/stack_1701_cor2.mrcs Average/stack_1701_cor2.mrc            1     3.041526     0.198728 24910.951172 24211.863281    -29.09377     0.000000     1.000000     0.000000            6   151.872985    55.402845     -3.93978    10.454049     0.722180 52465.942980     0.132840           25            2 
 3014.193641  2952.258155     0.045108            1   161.149171 000128@Extract/job017/Average/stack_1701_cor2.mrcs Average/stack_1701_cor2.mrc            1     3.041526     0.198728 24910.951172 24211.863281    -29.09377     0.000000     1.000000     0.000000            6   134.919455    54.020431     5.760219     3.820219     0.725211 52675.400545     0.107362           22            2 
 4056.774318  2394.838783     0.048804            1    80.350137 000137@Extract/job017/Average/stack_1701_cor2.mrcs Average/stack_1701_cor2.mrc            1     3.041526     0.198728 24910.951172 24211.863281    -29.09377     0.000000     1.000000     0.000000            6   165.675655    32.957461     -7.00595     -2.81361     0.729930 52455.545992     0.154832           25            1 
 3107.096870  3261.935584     0.054798            1    43.752017 000138@Extract/job017/Average/stack_1701_cor2.mrcs Average/stack_1701_cor2.mrc            1     3.041526     0.198728 24910.951172 24211.863281    -29.09377     0.000000     1.000000     0.000000            6   163.858686    48.583787    -15.57978     -5.06595     0.730466 52564.730738     0.099428           58            2 
 4583.225947  2332.903298     0.049979            1    -98.08401 000156@Extract/job017/Average/stack_1701_cor2.mrcs Average/stack_1701_cor2.mrc            1     3.041526     0.198728 24910.951172 24211.863281    -29.09377     0.000000     1.000000     0.000000            6    65.296646    12.623096    -11.69978    -25.27978     0.712587 52342.838522     0.296398           15            1 
 4108.387223  1971.612964     0.044013            1   154.664468 000157@Extract/job017/Average/stack_1701_cor2.mrcs Average/stack_1701_cor2.mrc            1     3.041526     0.198728 24910.951172 24211.863281    -29.09377     0.000000     1.000000     0.000000            6    87.644639    17.627904    12.394049     -1.99978     0.728598 52569.075563     0.122808           32            1 
 3860.645280  1001.290353     0.037029            1    75.611372 000160@Extract/job017/Average/stack_1701_cor2.mrcs Average/stack_1701_cor2.mrc            1     3.041526     0.198728 24910.951172 24211.863281    -29.09377     0.000000     1.000000     0.000000            6    88.390742    22.821469    16.274049    16.274049     0.712681 52419.747157     0.277777           17            1 
 3850.322699  2725.161374     0.045005            1   -141.60466 000165@Extract/job017/Average/stack_1701_cor2.mrcs Average/stack_1701_cor2.mrc            1     3.041526     0.198728 24910.951172 24211.863281    -29.09377     0.000000     1.000000     0.000000            6   108.963225    68.484264     5.760219    -19.45978     0.716117 52453.693770     0.214296           15            2 
 3912.258185  1682.580697     0.039377            1   -125.63585 000184@Extract/job017/Average/stack_1701_cor2.mrcs Average/stack_1701_cor2.mrc            1     3.041526     0.198728 24910.951172 24211.863281    -29.09377     0.000000     1.000000     0.000000            6    -97.13601   119.945781     -0.87361     -3.12595     0.741599 52824.747157     0.069492           74            2 
 4387.096909  2209.032326     0.053937            1   150.358093 000002@Extract/job017/Average/stack_1701_cor2.mrcs Average/stack_1701_cor2.mrc            1     3.041526     0.198728 24910.951172 24211.863281    -29.09377     0.000000     1.000000     0.000000            6   -168.37254    46.979147     -0.05978     8.514049     0.742878 52558.640148     0.281250            8            2 
 1083.871001  4015.483994     0.025069            1    -10.86037 000004@Extract/job017/Average/stack_1701_cor2.mrcs Average/stack_1701_cor2.mrc            1     3.041526     0.198728 24910.951172 24211.863281    -29.09377     0.000000     1.000000     0.000000            6   -172.12161    43.012687     -9.75978    -33.03978     0.701916 52772.745242     0.222105           16            1 
 2054.193612  3385.806556     0.031408            1    58.411756 000008@Extract/job017/Average/stack_1701_cor2.mrcs Average/stack_1701_cor2.mrc            1     3.041526     0.198728 24910.951172 24211.863281    -29.09377     0.000000     1.000000     0.000000            6    -13.68565    34.532868     -0.87361    -19.45978     0.722125 52522.321959     0.167562            7            1 
  330.322591   712.258086     0.053712            1   153.694596 000011@Extract/job017/Average/stack_1701_cor2.mrcs Average/stack_1701_cor2.mrc            1     3.041526     0.198728 24910.951172 24211.863281    -29.09377     0.000000     1.000000     0.000000            6    80.990160    89.471783     -1.18595    12.394049     0.724900 52387.670772     0.112750           45            1 
 4366.451747   732.903248     0.046062            1    89.900825 000017@Extract/job017/Average/stack_1701_cor2.mrcs Average/stack_1701_cor2.mrc            1     3.041526     0.198728 24910.951172 24211.863281    -29.09377     0.000000     1.000000     0.000000            6    53.727068   114.875121     8.826389     -7.81978     0.745974 52601.970515     0.114869           17            1 
 1806.451668   289.032267     0.035686            1    51.756361 000018@Extract/job017/Average/stack_1701_cor2.mrcs Average/stack_1701_cor2.mrc            1     3.041526     0.198728 24910.951172 24211.863281    -29.09377     0.000000     1.000000     0.000000            6   121.983607    32.379413     -9.75978     9.640219     0.726015 52365.878573     0.158361           23            2 
  330.322591  1630.967792     0.017430            1    -62.62589 000019@Extract/job017/Average/stack_1701_cor2.mrcs Average/stack_1701_cor2.mrc            1     3.041526     0.198728 24910.951172 24211.863281    -29.09377     0.000000     1.000000     0.000000            6   124.815388    31.601258     -1.18595    -18.64595     0.721439 52565.703006     0.263177           13            1 
  836.129058   402.580658     0.041726            1   115.929314 000023@Extract/job017/Average/stack_1701_cor2.mrcs Average/stack_1701_cor2.mrc            1     3.041526     0.198728 24910.951172 24211.863281    -29.09377     0.000000     1.000000     0.000000            6   160.409834    75.128747     -0.05978     1.880219     0.717866 52490.679143     0.388736           22            1 
 4345.806585   103.225810     0.030644            1     0.015594 000028@Extract/job017/Average/stack_1701_cor2.mrcs Average/stack_1701_cor2.mrc            1     3.041526     0.198728 24910.951172 24211.863281    -29.09377     0.000000     1.000000     0.000000            6    -93.20603    67.303262    -13.63978     8.514049     0.628845 52643.336704     0.299998           21            1 
 5460.645329   650.322601     0.053456            1    39.364380 000030@Extract/job017/Average/stack_1701_cor2.mrcs Average/stack_1701_cor2.mrc            1     3.041526     0.198728 24910.951172 24211.863281    -29.09377     0.000000     1.000000     0.000000            6   143.454597    33.027186     -7.81978    13.520219     0.724405 52369.818750     0.263814           12            1 
 3994.838833  3747.096889     0.053403            1    86.106863 000033@Extract/job017/Average/stack_1701_cor2.mrcs Average/stack_1701_cor2.mrc            1     3.041526     0.198728 24910.951172 24211.863281    -29.09377     0.000000     1.000000     0.000000            6   138.483507    58.996322    12.394049    -10.88595     0.714107 52459.391488     0.375014            9            2 
 3354.838813  1156.129068     0.045259            1   -107.03887 000040@Extract/job017/Average/stack_1701_cor2.mrcs Average/stack_1701_cor2.mrc            1     3.041526     0.198728 24910.951172 24211.863281    -29.09377     0.000000     1.000000     0.000000            6   133.727828    89.712603     -9.75978    -17.51978     0.714250 52662.457323     0.343154            7            2 
  970.322610  2033.548450     0.057118            1   -136.10921 000041@Extract/job017/Average/stack_1701_cor2.mrcs Average/stack_1701_cor2.mrc            1     3.041526     0.198728 24910.951172 24211.863281    -29.09377     0.000000     1.000000     0.000000            6   135.796977    81.918965     -4.75361     -3.12595     0.720526 52547.058491     0.134481           18            1 
 1238.709716  3261.935584     0.053666            1   128.177200 000042@Extract/job017/Average/stack_1701_cor2.mrcs Average/stack_1701_cor2.mrc            1     3.041526     0.198728 24910.951172 24211.863281    -29.09377     0.000000     1.000000     0.000000            6   150.611618    92.024477    13.520219     -7.00595     0.713704 52537.121700     0.209700           35            2 
 3251.613003  2869.677508     0.052081            1   168.545114 000044@Extract/job017/Average/stack_1701_cor2.mrcs Average/stack_1701_cor2.mrc            1     3.041526     0.198728 24910.951172 24211.863281    -29.09377     0.000000     1.000000     0.000000            6   141.448476    86.688713     9.640219    -12.82595     0.726766 52544.522864     0.178093            9            2 
 2704.516212  1280.000039     0.046887            1    60.787578 000045@Extract/job017/Average/stack_1701_cor2.mrcs Average/stack_1701_cor2.mrc            1     3.041526     0.198728 24910.951172 24211.863281    -29.09377     0.000000     1.000000     0.000000            6   130.928621    92.115888     7.700219     7.700219     0.739576 52494.921472     0.193636           17            1 
 4376.774328  1259.354877     0.048071            1    99.177513 000049@Extract/job017/Average/stack_1701_cor2.mrcs Average/stack_1701_cor2.mrc            1     3.041526     0.198728 24910.951172 24211.863281    -29.09377     0.000000     1.000000     0.000000            6   149.360554   126.810288     8.826389     -1.99978     0.713048 52398.474514     0.122565           24            1 
 5140.645319  3747.096889     0.044974            1    73.873448 000050@Extract/job017/Average/stack_1701_cor2.mrcs Average/stack_1701_cor2.mrc            1     3.041526     0.198728 24910.951172 24211.863281    -29.09377     0.000000     1.000000     0.000000            6   147.247511   124.603479     6.574049     9.640219     0.720811 52589.173962     0.171293           42            1 
 3354.838813   898.064544     0.036868            1   -165.29081 000051@Extract/job017/Average/stack_1701_cor2.mrcs Average/stack_1701_cor2.mrc            1     3.041526     0.198728 24910.951172 24211.863281    -29.09377     0.000000     1.000000     0.000000            6   157.708439   114.237923     -3.93978     -5.87978     0.725491 52500.416328     0.234774           19            1 
 1300.645201  3014.193641     0.032584            1    -24.57911 000052@Extract/job017/Average/stack_1701_cor2.mrcs Average/stack_1701_cor2.mrc            1     3.041526     0.198728 24910.951172 24211.863281    -29.09377     0.000000     1.000000     0.000000            6   148.639638   123.154165     4.634049     -5.87978     0.724004 52395.192634     0.060181           79            1 
 1785.806507  1403.871011     0.068272            1    -89.14719 000055@Extract/job017/Average/stack_1701_cor2.mrcs Average/stack_1701_cor2.mrc            1     3.041526     0.198728 24910.951172 24211.863281    -29.09377     0.000000     1.000000     0.000000            6    44.180439    49.287466    -11.69978    -22.52595     0.706595 52442.825964     0.207223           13            2 
 5058.064672  1661.935535     0.042902            1   -133.21924 000057@Extract/job017/Average/stack_1701_cor2.mrcs Average/stack_1701_cor2.mrc            1     3.041526     0.198728 24910.951172 24211.863281    -29.09377     0.000000     1.000000     0.000000            6    63.385504    85.410142    17.400219     3.820219     0.738369 52782.302562     0.133919           39            2 
 1569.032306  1630.967792     0.043819            1   159.104169 000061@Extract/job017/Average/stack_1701_cor2.mrcs Average/stack_1701_cor2.mrc            1     3.041526     0.198728 24910.951172 24211.863281    -29.09377     0.000000     1.000000     0.000000            6   155.436230    63.009982     -3.93978     -7.00595     0.745831 52701.227714     0.109584           29            2 
 2074.838774  1331.612944     0.031561            1    -30.21027 000062@Extract/job017/Average/stack_1701_cor2.mrcs Average/stack_1701_cor2.mrc            1     3.041526     0.198728 24910.951172 24211.863281    -29.09377     0.000000     1.000000     0.000000            6   143.512371    76.416827     -5.06595     -1.18595     0.717714 52374.199070     0.151356           29            1 
  867.096801  2240.000069     0.043962            1    -47.58182 000064@Extract/job017/Average/stack_1701_cor2.mrcs Average/stack_1701_cor2.mrc            1     3.041526     0.198728 24910.951172 24211.863281    -29.09377     0.000000     1.000000     0.000000            6    -19.67289    37.591395    -21.39978    -11.69978     0.717590 52452.987283     0.158522           16            1 
 3344.516232  2105.806516     0.043897            1    45.792036 000065@Extract/job017/Average/stack_1701_cor2.mrcs Average/stack_1701_cor2.mrc            1     3.041526     0.198728 24910.951172 24211.863281    -29.09377     0.000000     1.000000     0.000000            6    50.780801    93.850667     -7.81978     5.760219     0.720356 52613.162050     0.163800           27            1 
 4614.193690  2095.483935     0.053243            1    22.621116 000066@Extract/job017/Average/stack_1701_cor2.mrcs Average/stack_1701_cor2.mrc            1     3.041526     0.198728 24910.951172 24211.863281    -29.09377     0.000000     1.000000     0.000000            6    -28.50763   144.708125     -5.06595     -6.69361     0.735159 52361.209738     0.179690           27            2 
 5089.032415  3096.774289     0.037416            1    14.248920 000070@Extract/job017/Average/stack_1701_cor2.mrcs Average/stack_1701_cor2.mrc            1     3.041526     0.198728 24910.951172 24211.863281    -29.09377     0.000000     1.000000     0.000000            6    -18.53050    29.206208     1.880219    -15.57978     0.743711 52821.746973     0.214165           20            1 
 1889.032316  3282.580746     0.024585            1   169.048410 000071@Extract/job017/Average/stack_1701_cor2.mrcs Average/stack_1701_cor2.mrc            1     3.041526     0.198728 24910.951172 24211.863281    -29.09377     0.000000     1.000000     0.000000            6    80.987367    32.666806    18.214049     -9.75978     0.729744 52614.222374     0.139182           26            1 
 2849.032346  1187.096811     0.059644            1   104.302813 000072@Extract/job017/Average/stack_1701_cor2.mrcs Average/stack_1701_cor2.mrc            1     3.041526     0.198728 24910.951172 24211.863281    -29.09377     0.000000     1.000000     0.000000            6    61.302766    31.282158     -5.06595     6.574049     0.731163 52638.855493     0.078432           53            1 
 5605.161463   340.645172     0.048055            1    -28.42922 000073@Extract/job017/Average/stack_1701_cor2.mrcs Average/stack_1701_cor2.mrc            1     3.041526     0.198728 24910.951172 24211.863281    -29.09377     0.000000     1.000000     0.000000            6    23.316236    82.603225    -13.63978    12.394049     0.725662 52553.532046     0.244639           20            2 
 2683.871050  3003.871060     0.033862            1    98.634614 000076@Extract/job017/Average/stack_1701_cor2.mrcs Average/stack_1701_cor2.mrc            1     3.041526     0.198728 24910.951172 24211.863281    -29.09377     0.000000     1.000000     0.000000            6    96.376154    38.698819     1.066389     9.640219     0.707813 52430.103445     0.081883           11            1 
 3829.677537  3530.322689     0.049139            1   -136.98362 000077@Extract/job017/Average/stack_1701_cor2.mrcs Average/stack_1701_cor2.mrc            1     3.041526     0.198728 24910.951172 24211.863281    -29.09377     0.000000     1.000000     0.000000            6   128.659667    65.770758    -21.39978    -19.45978     0.716212 52450.549341     0.230863           14            1 
 3612.903337  4005.161414     0.066079            1   108.676171 000080@Extract/job017/Average/stack_1701_cor2.mrcs Average/stack_1701_cor2.mrc            1     3.041526     0.198728 24910.951172 24211.863281    -29.09377     0.000000     1.000000     0.000000            6   119.517344    67.771455     1.066389     -7.81978     0.677833 52390.586484     0.086995           18            2 
 2900.645251  3251.613003     0.039186            1   130.208516 000086@Extract/job017/Average/stack_1701_cor2.mrcs Average/stack_1701_cor2.mrc            1     3.041526     0.198728 24910.951172 24211.863281    -29.09377     0.000000     1.000000     0.000000            6   120.334358    84.411554    12.394049    -11.69978     0.711847 52648.895803     0.190967           17            1 
 3065.806546  1744.516183     0.038449            1   -129.45394 000088@Extract/job017/Average/stack_1701_cor2.mrcs Average/stack_1701_cor2.mrc            1     3.041526     0.198728 24910.951172 24211.863281    -29.09377     0.000000     1.000000     0.000000            6   111.935256    90.443184     9.640219     -4.75361     0.722170 52533.509706     0.177890           16            1 
 4376.774328  3189.677517     0.034682            1    -19.61657 000092@Extract/job017/Average/stack_1701_cor2.mrcs Average/stack_1701_cor2.mrc            1     3.041526     0.198728 24910.951172 24211.863281    -29.09377     0.000000     1.000000     0.000000            6    40.982626    30.639405     -0.05978     8.514049     0.718428 52398.351428     0.276755           11            1 
 5305.806615   103.225810     0.039811            1    -63.22974 000095@Extract/job017/Average/stack_1701_cor2.mrcs Average/stack_1701_cor2.mrc            1     3.041526     0.198728 24910.951172 24211.863281    -29.09377     0.000000     1.000000     0.000000            6   173.788834    69.478301    18.214049     -5.87978     0.596634 52476.166917     0.160634           41            1 
 5295.484034  2250.322650     0.040701            1    80.717212 000097@Extract/job017/Average/stack_1701_cor2.mrcs Average/stack_1701_cor2.mrc            1     3.041526     0.198728 24910.951172 24211.863281    -29.09377     0.000000     1.000000     0.000000            6   120.431820   139.494169     -5.87978    -13.63978     0.726673 52719.677069     0.202883           53            1 
 3654.193661   743.225829     0.015770            1    42.851077 000098@Extract/job017/Average/stack_1701_cor2.mrcs Average/stack_1701_cor2.mrc            1     3.041526     0.198728 24910.951172 24211.863281    -29.09377     0.000000     1.000000     0.000000            6   152.710308    89.032217     -1.99978    12.394049     0.719400 52620.224635     0.097767           12            2 
 2374.193621  1589.677468     0.036345            1    -50.96428 000099@Extract/job017/Average/stack_1701_cor2.mrcs Average/stack_1701_cor2.mrc            1     3.041526     0.198728 24910.951172 24211.863281    -29.09377     0.000000     1.000000     0.000000            6   162.541435    83.021637     7.700219    -15.57978     0.727573 52399.684806     0.229834           18            2 
 2436.129107  2673.548469     0.034695            1   146.858887 000101@Extract/job017/Average/stack_1701_cor2.mrcs Average/stack_1701_cor2.mrc            1     3.041526     0.198728 24910.951172 24211.863281    -29.09377     0.000000     1.000000     0.000000            6   161.128094    80.615214     7.700219     -5.06595     0.718215 52515.231118     0.109693           18            2 
  258.064524  2725.161374     0.038205            1    74.672397 000102@Extract/job017/Average/stack_1701_cor2.mrcs Average/stack_1701_cor2.mrc            1     3.041526     0.198728 24910.951172 24211.863281    -29.09377     0.000000     1.000000     0.000000            6   161.900181   109.073986    -17.51978     -1.18595     0.717059 52338.390308     0.091772           40            1 
  887.741963  1238.709716     0.038079            1   -139.09452 000104@Extract/job017/Average/stack_1701_cor2.mrcs Average/stack_1701_cor2.mrc            1     3.041526     0.198728 24910.951172 24211.863281    -29.09377     0.000000     1.000000     0.000000            6   164.000081   107.180916     1.880219     -7.81978     0.730547 52507.803141     0.214926           15            2 
 2064.516193  1145.806487     0.031808            1   -107.17681 000106@Extract/job017/Average/stack_1701_cor2.mrcs Average/stack_1701_cor2.mrc            1     3.041526     0.198728 24910.951172 24211.863281    -29.09377     0.000000     1.000000     0.000000            6   160.533802   120.994271     -3.93978     -5.06595     0.720413 52441.512035     0.169455           22            2 
 2673.548469  1600.000049     0.050145            1    40.907169 000108@Extract/job017/Average/stack_1701_cor2.mrcs Average/stack_1701_cor2.mrc            1     3.041526     0.198728 24910.951172 24211.863281    -29.09377     0.000000     1.000000     0.000000            6    16.358277   114.372410     -8.63361     6.886389     0.714207 52534.793638     0.155067            6            2 
 1734.193602   836.129058     0.031102            1   119.669611 000109@Extract/job017/Average/stack_1701_cor2.mrcs Average/stack_1701_cor2.mrc            1     3.041526     0.198728 24910.951172 24211.863281    -29.09377     0.000000     1.000000     0.000000            6   166.724759    45.391313     -1.99978    33.734049     0.701270 52499.871034     0.141135           32            1 
 2064.516193   732.903248     0.043742            1    -64.80428 000111@Extract/job017/Average/stack_1701_cor2.mrcs Average/stack_1701_cor2.mrc            1     3.041526     0.198728 24910.951172 24211.863281    -29.09377     0.000000     1.000000     0.000000            6   124.649584    99.964415     -3.93978     -3.93978     0.729851 52457.173753     0.179051           11            2 
 1847.741992  3612.903337     0.051261            1   -140.81266 000112@Extract/job017/Average/stack_1701_cor2.mrcs Average/stack_1701_cor2.mrc            1     3.041526     0.198728 24910.951172 24211.863281    -29.09377     0.000000     1.000000     0.000000            6   139.411394   101.708662     -5.87978    -13.63978     0.720177 52520.498104     0.094525           10            2 
 2714.838793   722.580667     0.031412            1   -175.45775 000114@Extract/job017/Average/stack_1701_cor2.mrcs Average/stack_1701_cor2.mrc            1     3.041526     0.198728 24910.951172 24211.863281    -29.09377     0.000000     1.000000     0.000000            6   132.409197   105.433795     -2.81361     -7.81978     0.734233 52454.911288     0.067902           32            1 
 2900.645251  3705.806566     0.019675            1    65.620306 000116@Extract/job017/Average/stack_1701_cor2.mrcs Average/stack_1701_cor2.mrc            1     3.041526     0.198728 24910.951172 24211.863281    -29.09377     0.000000     1.000000     0.000000            6   103.974630    61.270013     6.886389     -7.81978     0.736988 52705.403679     0.113762           22            2 
 1372.903268  3602.580756     0.026529            1    65.120185 000123@Extract/job017/Average/stack_1701_cor2.mrcs Average/stack_1701_cor2.mrc            1     3.041526     0.198728 24910.951172 24211.863281    -29.09377     0.000000     1.000000     0.000000            6    -53.24890     5.355587    -13.63978    -15.57978     0.720461 52451.860382     0.449427            6            2 
  443.870981  3963.871090     0.011931            1   -100.04023 000125@Extract/job017/Average/stack_1701_cor2.mrcs Average/stack_1701_cor2.mrc            1     3.041526     0.198728 24910.951172 24211.863281    -29.09377     0.000000     1.000000     0.000000            6    17.415260     9.913383     7.700219     -6.69361     0.722464 52531.016835     0.529705           10            2 
 2219.354907  1145.806487     0.028761            1    -48.93521 000127@Extract/job017/Average/stack_1701_cor2.mrcs Average/stack_1701_cor2.mrc            1     3.041526     0.198728 24910.951172 24211.863281    -29.09377     0.000000     1.000000     0.000000            6   149.713723    48.624907     -5.06595    -11.69978     0.721730 52518.143057     0.194820           21            2 
 2074.838774  1858.064573     0.040598            1   129.232123 000130@Extract/job017/Average/stack_1701_cor2.mrcs Average/stack_1701_cor2.mrc            1     3.041526     0.198728 24910.951172 24211.863281    -29.09377     0.000000     1.000000     0.000000            6    48.049942   108.492589     2.694049     3.820219     0.741023 52656.323703     0.249305           15            2 
 3612.903337   216.774200     0.019247            1   173.384019 000141@Extract/job017/Average/stack_1701_cor2.mrcs Average/stack_1701_cor2.mrc            1     3.041526     0.198728 24910.951172 24211.863281    -29.09377     0.000000     1.000000     0.000000            6    26.717104    26.926735     3.006389     -9.75978     0.726463 52511.113512     0.129241            8            2 
  196.129038   330.322591     0.035386            1    29.473771 000149@Extract/job017/Average/stack_1701_cor2.mrcs Average/stack_1701_cor2.mrc            1     3.041526     0.198728 24910.951172 24211.863281    -29.09377     0.000000     1.000000     0.000000            6    30.773938    14.282547     3.820219    14.334049     0.718192 52460.737397     0.263415           19            2 
 4418.064652   929.032287     0.031437            1   131.525562 000150@Extract/job017/Average/stack_1701_cor2.mrcs Average/stack_1701_cor2.mrc            1     3.041526     0.198728 24910.951172 24211.863281    -29.09377     0.000000     1.000000     0.000000            6    -17.50074    42.257289     -1.99978    14.646389     0.726216 52389.850559     0.153121           10            1 
 1672.258116   165.161295     0.031348            1   112.834296 000151@Extract/job017/Average/stack_1701_cor2.mrcs Average/stack_1701_cor2.mrc            1     3.041526     0.198728 24910.951172 24211.863281    -29.09377     0.000000     1.000000     0.000000            6    -11.55980    40.707393     -3.12595    -11.69978     0.714801 52487.898209     0.105429           47            2 
 4160.000128  3045.161384     0.053501            1    81.527757 000152@Extract/job017/Average/stack_1701_cor2.mrcs Average/stack_1701_cor2.mrc            1     3.041526     0.198728 24910.951172 24211.863281    -29.09377     0.000000     1.000000     0.000000            6    39.193005    37.524006    -16.70595    -13.63978     0.713343 52510.526952     0.155361           11            1 
 5027.096929  1331.612944     0.044893            1   -169.83782 000159@Extract/job017/Average/stack_1701_cor2.mrcs Average/stack_1701_cor2.mrc            1     3.041526     0.198728 24910.951172 24211.863281    -29.09377     0.000000     1.000000     0.000000            6   101.766203    19.006640     1.880219     -5.06595     0.724810 52466.243573     0.118329           17            1 
 1620.645211  2776.774279     0.030684            1     3.672412 000161@Extract/job017/Average/stack_1701_cor2.mrcs Average/stack_1701_cor2.mrc            1     3.041526     0.198728 24910.951172 24211.863281    -29.09377     0.000000     1.000000     0.000000            6    65.432337    76.314724     -6.69361     -4.75361     0.721663 52509.284212     0.124054           10            1 
 1899.354897  2446.451688     0.036354            1    83.545061 000164@Extract/job017/Average/stack_1701_cor2.mrcs Average/stack_1701_cor2.mrc            1     3.041526     0.198728 24910.951172 24211.863281    -29.09377     0.000000     1.000000     0.000000            6    80.846253    45.866699     9.640219     7.700219     0.731982 52598.579369     0.108600           28            1 
 3695.483985  1207.741973     0.049394            1     3.696202 000166@Extract/job017/Average/stack_1701_cor2.mrcs Average/stack_1701_cor2.mrc            1     3.041526     0.198728 24910.951172 24211.863281    -29.09377     0.000000     1.000000     0.000000            6   100.728996    96.504775     -5.87978     -1.99978     0.729470 52465.222856     0.076080           58            1 
 3437.419461  2436.129107     0.033923            1   132.991950 000169@Extract/job017/Average/stack_1701_cor2.mrcs Average/stack_1701_cor2.mrc            1     3.041526     0.198728 24910.951172 24211.863281    -29.09377     0.000000     1.000000     0.000000            6   127.375254    85.566502     1.880219     -1.99978     0.725455 52585.364758     0.265762           11            2 
 2054.193612  2683.871050     0.039569            1   101.413304 000172@Extract/job017/Average/stack_1701_cor2.mrcs Average/stack_1701_cor2.mrc            1     3.041526     0.198728 24910.951172 24211.863281    -29.09377     0.000000     1.000000     0.000000            6   114.633925    37.024614    -10.88595     9.640219     0.733332 52406.902706     0.156844           16            1 
 3922.580766  2993.548479     0.044826            1    -78.33142 000175@Extract/job017/Average/stack_1701_cor2.mrcs Average/stack_1701_cor2.mrc            1     3.041526     0.198728 24910.951172 24211.863281    -29.09377     0.000000     1.000000     0.000000            6     -6.17935    74.081380     3.820219    13.520219     0.718992 52512.529911     0.122975           48            2 
 1868.387154  2147.096840     0.059226            1   125.386525 000176@Extract/job017/Average/stack_1701_cor2.mrcs Average/stack_1701_cor2.mrc            1     3.041526     0.198728 24910.951172 24211.863281    -29.09377     0.000000     1.000000     0.000000            6    -54.01322   151.435331    -20.58595     0.754049     0.719501 52446.590856     0.172653           17            1 
 5099.354996  3272.258165     0.044304            1    -50.87100 000182@Extract/job017/Average/stack_1701_cor2.mrcs Average/stack_1701_cor2.mrc            1     3.041526     0.198728 24910.951172 24211.863281    -29.09377     0.000000     1.000000     0.000000            6   149.967089   107.221712    12.394049    -11.69978     0.721217 52537.919486     0.184685           25            1 
 5646.451787  3261.935584     0.060499            1    -90.46288 000001@Extract/job017/Average/stack_1701_cor2.mrcs Average/stack_1701_cor2.mrc            1     3.041526     0.198728 24910.951172 24211.863281    -29.09377     0.000000     1.000000     0.000000            6   179.933275    36.779177    14.334049     -9.75978     0.666819 52438.549723     0.097921           10            2 
 2838.709765  3107.096870     0.045336            1    -73.74485 000003@Extract/job017/Average/stack_1701_cor2.mrcs Average/stack_1701_cor2.mrc            1     3.041526     0.198728 24910.951172 24211.863281    -29.09377     0.000000     1.000000     0.000000            6   -164.80482    44.600892     8.826389    -19.45978     0.731020 52571.370061     0.265132            5            2 
 1218.064554  1001.290353     0.035070            1    79.972779 000007@Extract/job017/Average/stack_1701_cor2.mrcs Average/stack_1701_cor2.mrc            1     3.041526     0.198728 24910.951172 24211.863281    -29.09377     0.000000     1.000000     0.000000            6    -10.56857    26.212443    -11.69978     -1.99978     0.726073 52483.216522     0.121829           24            2 
 3065.806546  2590.967822     0.041731            1   -168.49667 000012@Extract/job017/Average/stack_1701_cor2.mrcs Average/stack_1701_cor2.mrc            1     3.041526     0.198728 24910.951172 24211.863281    -29.09377     0.000000     1.000000     0.000000            6    -21.51453    46.981597     -1.18595     6.886389     0.736359 52639.978494     0.144992           17            2 
 3612.903337   392.258077     0.052378            1   -133.19315 000013@Extract/job017/Average/stack_1701_cor2.mrcs Average/stack_1701_cor2.mrc            1     3.041526     0.198728 24910.951172 24211.863281    -29.09377     0.000000     1.000000     0.000000            6   138.600936    43.903076     -1.99978    -21.39978     0.715785 52366.049089     0.267127           14            2 
 1589.677468  3200.000098     0.048209            1    -97.62941 000015@Extract/job017/Average/stack_1701_cor2.mrcs Average/stack_1701_cor2.mrc            1     3.041526     0.198728 24910.951172 24211.863281    -29.09377     0.000000     1.000000     0.000000            6   128.032155    77.719376    -30.28595     1.880219     0.700938 52270.720520     0.268422           18            2 
  743.225829  1207.741973     0.047754            1   134.107522 000016@Extract/job017/Average/stack_1701_cor2.mrcs Average/stack_1701_cor2.mrc            1     3.041526     0.198728 24910.951172 24211.863281    -29.09377     0.000000     1.000000     0.000000            6   127.945372    40.041256     1.066389     8.826389     0.719343 52530.591522     0.244389            4            1 
 4521.290462  1527.741982     0.034978            1   -101.51681 000024@Extract/job017/Average/stack_1701_cor2.mrcs Average/stack_1701_cor2.mrc            1     3.041526     0.198728 24910.951172 24211.863281    -29.09377     0.000000     1.000000     0.000000            6   156.122839    58.229799     0.754049    11.580219     0.732012 52570.720154     0.539181            2            1 
 3602.580756  3860.645280     0.032350            1    99.068635 000025@Extract/job017/Average/stack_1701_cor2.mrcs Average/stack_1701_cor2.mrc            1     3.041526     0.198728 24910.951172 24211.863281    -29.09377     0.000000     1.000000     0.000000            6   159.677741    65.638602     -0.05978     0.754049     0.722020 52360.811070     0.110459           26            2 
 5274.838872  3365.161394     0.042333            1   -120.19661 000027@Extract/job017/Average/stack_1701_cor2.mrcs Average/stack_1701_cor2.mrc            1     3.041526     0.198728 24910.951172 24211.863281    -29.09377     0.000000     1.000000     0.000000            6   156.004817    39.138118     3.820219     -3.93978     0.730550 52382.155895     0.358978            3            2 
 5161.290481  2136.774259     0.027829            1   175.600275 000031@Extract/job017/Average/stack_1701_cor2.mrcs Average/stack_1701_cor2.mrc            1     3.041526     0.198728 24910.951172 24211.863281    -29.09377     0.000000     1.000000     0.000000            6   132.420447    24.021426    34.860219     -7.81978     0.713329 52615.123726     0.507696            4            2 
 5171.613062   980.645191     0.038895            1   -163.18371 000035@Extract/job017/Average/stack_1701_cor2.mrcs Average/stack_1701_cor2.mrc            1     3.041526     0.198728 24910.951172 24211.863281    -29.09377     0.000000     1.000000     0.000000            6   125.068269    56.963947    17.400219    -14.76595     0.715765 52540.490972     0.134979           13            2 
 4036.129156  3891.613023     0.053253            1   -172.71832 000043@Extract/job017/Average/stack_1701_cor2.mrcs Average/stack_1701_cor2.mrc            1     3.041526     0.198728 24910.951172 24211.863281    -29.09377     0.000000     1.000000     0.000000            6   144.235608    80.672439     1.880219    -17.51978     0.711471 52535.114679     0.121786           15            1 
 4469.677557  3416.774299     0.043345            1   110.435532 000046@Extract/job017/Average/stack_1701_cor2.mrcs Average/stack_1701_cor2.mrc            1     3.041526     0.198728 24910.951172 24211.863281    -29.09377     0.000000     1.000000     0.000000            6   138.640979    87.896742     -5.06595     5.760219     0.706942 52544.805011     0.237307           14            1 
  495.483886  1909.677478     0.039652            1   116.050278 000047@Extract/job017/Average/stack_1701_cor2.mrcs Average/stack_1701_cor2.mrc            1     3.041526     0.198728 24910.951172 24211.863281    -29.09377     0.000000     1.000000     0.000000            6   140.731066    83.698353     -2.81361     -5.87978     0.726331 52324.376313     0.093750           37            1 
 4851.613052  1197.419392     0.021543            1   171.311972 000053@Extract/job017/Average/stack_1701_cor2.mrcs Average/stack_1701_cor2.mrc            1     3.041526     0.198728 24910.951172 24211.863281    -29.09377     0.000000     1.000000     0.000000            6   154.234542   121.714150     8.514049    -12.82595     0.714747 52552.056308     0.105646           34            2 
 1434.838754  2807.742022     0.050153            1    57.899558 000056@Extract/job017/Average/stack_1701_cor2.mrcs Average/stack_1701_cor2.mrc            1     3.041526     0.198728 24910.951172 24211.863281    -29.09377     0.000000     1.000000     0.000000            6    24.308220    44.598865    -17.51978    10.454049     0.702219 52453.408554     0.157153           19            1 
  753.548410  2539.354917     0.055804            1   174.149395 000059@Extract/job017/Average/stack_1701_cor2.mrcs Average/stack_1701_cor2.mrc            1     3.041526     0.198728 24910.951172 24211.863281    -29.09377     0.000000     1.000000     0.000000            6   148.394751    65.675100     5.760219     8.514049     0.720428 52412.465742     0.399716            6            1 
  567.741953  2900.645251     0.046674            1   -177.45216 000060@Extract/job017/Average/stack_1701_cor2.mrcs Average/stack_1701_cor2.mrc            1     3.041526     0.198728 24910.951172 24211.863281    -29.09377     0.000000     1.000000     0.000000            6   151.966682    77.606849     -1.99978     -1.99978     0.718089 52384.505283     0.283483           14            2 
 4872.258214  2652.903307     0.036530            1    -16.55277 000068@Extract/job017/Average/stack_1701_cor2.mrcs Average/stack_1701_cor2.mrc            1     3.041526     0.198728 24910.951172 24211.863281    -29.09377     0.000000     1.000000     0.000000            6     -5.15780    16.551455     5.760219    -13.63978     0.728735 52538.184502     0.190291           28            1 
  918.709706  3736.774309     0.049682            1     -8.03254 000069@Extract/job017/Average/stack_1701_cor2.mrcs Average/stack_1701_cor2.mrc            1     3.041526     0.198728 24910.951172 24211.863281    -29.09377     0.000000     1.000000     0.000000            6     -8.30820    95.194328     -1.99978     -5.87978     0.740704 52602.415961     0.157085           12            2 
 5656.774368  1899.354897     0.042371            1    -84.35751 000075@Extract/job017/Average/stack_1701_cor2.mrcs Average/stack_1701_cor2.mrc            1     3.041526     0.198728 24910.951172 24211.863281    -29.09377     0.000000     1.000000     0.000000            6    69.456020    53.725340     -1.99978     4.634049     0.635310 52505.701214     0.147410           32            2 
 1176.774230   423.225819     0.029857            1    66.479846 000078@Extract/job017/Average/stack_1701_cor2.mrcs Average/stack_1701_cor2.mrc            1     3.041526     0.198728 24910.951172 24211.863281    -29.09377     0.000000     1.000000     0.000000            6   114.000312    83.853091     -5.87978     2.694049     0.722794 52525.871176     0.255313           29            2 
 1032.258096   753.548410     0.026559            1    -46.88586 000079@Extract/job017/Average/stack_1701_cor2.mrcs Average/stack_1701_cor2.mrc            1     3.041526     0.198728 24910.951172 24211.863281    -29.09377     0.000000     1.000000     0.000000            6    96.975130    65.327150     2.694049    -14.45361     0.733141 52501.132581     0.143033           16            1 
 1992.258126   526.451629     0.056424            1    -24.42079 000081@Extract/job017/Average/stack_1701_cor2.mrcs Average/stack_1701_cor2.mrc            1     3.041526     0.198728 24910.951172 24211.863281    -29.09377     0.000000     1.000000     0.000000            6   104.781140    73.560825     -3.93978     7.700219     0.727337 52367.691617     0.289130            6            2 
 4149.677547   526.451629     0.051737            1    38.351151 000083@Extract/job017/Average/stack_1701_cor2.mrcs Average/stack_1701_cor2.mrc            1     3.041526     0.198728 24910.951172 24211.863281    -29.09377     0.000000     1.000000     0.000000            6   117.472446    77.173537    10.454049     2.694049     0.725534 52384.702358     0.204324           16            2 
 4810.322729   103.225810     0.039823            1    15.880529 000085@Extract/job017/Average/stack_1701_cor2.mrcs Average/stack_1701_cor2.mrc            1     3.041526     0.198728 24910.951172 24211.863281    -29.09377     0.000000     1.000000     0.000000            6   120.175534    61.838249     -7.81978     7.700219     0.596343 52593.291960     0.226553           12            2 
 4459.354976  2787.096860     0.057694            1   142.225091 000093@Extract/job017/Average/stack_1701_cor2.mrcs Average/stack_1701_cor2.mrc            1     3.041526     0.198728 24910.951172 24211.863281    -29.09377     0.000000     1.000000     0.000000            6   156.139175    62.338328    -14.45361     -5.87978     0.722500 52518.357256     0.075526           16            2 
 5295.484034  3055.483965     0.044145            1   108.310898 000094@Extract/job017/Average/stack_1701_cor2.mrcs Average/stack_1701_cor2.mrc            1     3.041526     0.198728 24910.951172 24211.863281    -29.09377     0.000000     1.000000     0.000000            6   176.608925    69.476430    -11.69978     -1.99978     0.713438 52413.961661     0.317649            9            1 
  227.096781   516.129048     0.032075            1   118.703420 000096@Extract/job017/Average/stack_1701_cor2.mrcs Average/stack_1701_cor2.mrc            1     3.041526     0.198728 24910.951172 24211.863281    -29.09377     0.000000     1.000000     0.000000            6   166.728278    64.310276    -19.45978     5.760219     0.719416 52352.226920     0.207714            9            2 
 1125.161325  2941.935574     0.021038            1   -176.60483 000100@Extract/job017/Average/stack_1701_cor2.mrcs Average/stack_1701_cor2.mrc            1     3.041526     0.198728 24910.951172 24211.863281    -29.09377     0.000000     1.000000     0.000000            6   164.672813    93.180067    10.454049     -3.93978     0.731323 52396.719127     0.222623           28            2 
 2219.354907    82.580648     0.048175            1   142.175365 000103@Extract/job017/Average/stack_1701_cor2.mrcs Average/stack_1701_cor2.mrc            1     3.041526     0.198728 24910.951172 24211.863281    -29.09377     0.000000     1.000000     0.000000            6   160.464866    96.786947    15.460219     -9.75978     0.546250 52789.151957     0.096136           16            1 
  185.806457   185.806457     0.033556            1    18.407449 000105@Extract/job017/Average/stack_1701_cor2.mrcs Average/stack_1701_cor2.mrc            1     3.041526     0.198728 24910.951172 24211.863281    -29.09377     0.000000     1.000000     0.000000            6   163.285703   101.624337     -0.87361     7.700219     0.728279 52527.186224     0.097309           20            1 
  516.129048  1383.225849     0.039613            1    92.661501 000113@Extract/job017/Average/stack_1701_cor2.mrcs Average/stack_1701_cor2.mrc            1     3.041526     0.198728 24910.951172 24211.863281    -29.09377     0.000000     1.000000     0.000000            6   135.246615   110.447295     4.946389     -3.12595     0.721940 52430.829752     0.150740           15            2 
 2807.742022  3365.161394     0.023764            1    68.235214 000115@Extract/job017/Average/stack_1701_cor2.mrcs Average/stack_1701_cor2.mrc            1     3.041526     0.198728 24910.951172 24211.863281    -29.09377     0.000000     1.000000     0.000000            6   141.503854    98.663391     7.700219     -0.05978     0.734290 52605.298462     0.104266           40            2 
 2229.677488  2394.838783     0.043334            1   153.260107 000118@Extract/job017/Average/stack_1701_cor2.mrcs Average/stack_1701_cor2.mrc            1     3.041526     0.198728 24910.951172 24211.863281    -29.09377     0.000000     1.000000     0.000000            6   -177.04246    60.950436    -11.69978    19.340219     0.720807 52548.841926     0.151705           30            2 
 1352.258106   340.645172     0.051707            1   -154.81677 000136@Extract/job017/Average/stack_1701_cor2.mrcs Average/stack_1701_cor2.mrc            1     3.041526     0.198728 24910.951172 24211.863281    -29.09377     0.000000     1.000000     0.000000            6   166.817104    16.465606     4.634049    -10.88595     0.743133 52847.674496     0.170617           38            1 
 3261.935584  2436.129107     0.041599            1    -51.84137 000139@Extract/job017/Average/stack_1701_cor2.mrcs Average/stack_1701_cor2.mrc            1     3.041526     0.198728 24910.951172 24211.863281    -29.09377     0.000000     1.000000     0.000000            6   162.539948    42.243516     -1.99978    -17.51978     0.722763 52649.371657     0.173940            4            2 
 3127.742032   526.451629     0.041766            1   -128.96518 000142@Extract/job017/Average/stack_1701_cor2.mrcs Average/stack_1701_cor2.mrc            1     3.041526     0.198728 24910.951172 24211.863281    -29.09377     0.000000     1.000000     0.000000            6     -7.59176    82.632177     0.754049     -3.93978     0.722101 52570.923915     0.105602           52            2 
 2353.548460  3210.322679     0.035394            1   -177.33105 000144@Extract/job017/Average/stack_1701_cor2.mrcs Average/stack_1701_cor2.mrc            1     3.041526     0.198728 24910.951172 24211.863281    -29.09377     0.000000     1.000000     0.000000            6   139.898312    12.129471     -6.69361    -12.82595     0.724472 52641.334635     0.267283           19            2 
 2952.258155   247.741943     0.033200            1   134.567981 000145@Extract/job017/Average/stack_1701_cor2.mrcs Average/stack_1701_cor2.mrc            1     3.041526     0.198728 24910.951172 24211.863281    -29.09377     0.000000     1.000000     0.000000            6    -58.80574    23.768256     -0.87361     6.886389     0.718718 52546.962579     0.166991            9            1 
 1796.129088  2642.580726     0.040603            1    32.621211 000148@Extract/job017/Average/stack_1701_cor2.mrcs Average/stack_1701_cor2.mrc            1     3.041526     0.198728 24910.951172 24211.863281    -29.09377     0.000000     1.000000     0.000000            6    44.659456    14.219739     8.826389    10.454049     0.725571 52582.422382     0.159937            9            2 
 1651.612954  1837.419411     0.031100            1    69.720626 000154@Extract/job017/Average/stack_1701_cor2.mrcs Average/stack_1701_cor2.mrc            1     3.041526     0.198728 24910.951172 24211.863281    -29.09377     0.000000     1.000000     0.000000            6   -165.16457   121.684219    -17.51978     -1.18595     0.711697 52667.700273     0.169141           35            1 
 3313.548489  2601.290403     0.019251            1    53.017653 000155@Extract/job017/Average/stack_1701_cor2.mrcs Average/stack_1701_cor2.mrc            1     3.041526     0.198728 24910.951172 24211.863281    -29.09377     0.000000     1.000000     0.000000            6   173.798901    80.594507    -28.34595    -13.63978     0.705464 52446.969029     0.262943           18            1 
  278.709686  3664.516242     0.039149            1    11.658855 000158@Extract/job017/Average/stack_1701_cor2.mrcs Average/stack_1701_cor2.mrc            1     3.041526     0.198728 24910.951172 24211.863281    -29.09377     0.000000     1.000000     0.000000            6    81.570924    13.244528     -3.12595    16.274049     0.722226 52527.567494     0.315723           18            2 
 2621.935565  2033.548450     0.043242            1     -8.23052 000162@Extract/job017/Average/stack_1701_cor2.mrcs Average/stack_1701_cor2.mrc            1     3.041526     0.198728 24910.951172 24211.863281    -29.09377     0.000000     1.000000     0.000000            6   144.518096    20.980066     -9.75978    15.460219     0.727686 52468.863265     0.208779            9            1 
 3200.000098  3922.580766     0.030247            1    39.865920 000163@Extract/job017/Average/stack_1701_cor2.mrcs Average/stack_1701_cor2.mrc            1     3.041526     0.198728 24910.951172 24211.863281    -29.09377     0.000000     1.000000     0.000000            6   104.527026    24.946703     2.694049     -1.18595     0.721630 52432.310877     0.380140            9            1 
  722.580667   856.774220     0.042393            1   -119.05842 000170@Extract/job017/Average/stack_1701_cor2.mrcs Average/stack_1701_cor2.mrc            1     3.041526     0.198728 24910.951172 24211.863281    -29.09377     0.000000     1.000000     0.000000            6   107.461345    57.786373    10.454049     -5.06595     0.718562 52401.163216     0.120831           30            2 
   72.258067  2818.064603     0.035448            1    30.000781 000171@Extract/job017/Average/stack_1701_cor2.mrcs Average/stack_1701_cor2.mrc            1     3.041526     0.198728 24910.951172 24211.863281    -29.09377     0.000000     1.000000     0.000000            6    95.544501    62.682172     -9.75978    -12.82595     0.545054 52368.347539     0.151573           21            1 
 4779.354986  1723.871021     0.038271            1   -151.84579 000173@Extract/job017/Average/stack_1701_cor2.mrcs Average/stack_1701_cor2.mrc            1     3.041526     0.198728 24910.951172 24211.863281    -29.09377     0.000000     1.000000     0.000000            6   107.416872    53.452906    19.340219     -8.94595     0.718974 52508.078484     0.239661            6            2 
 3778.064632   309.677429     0.013387            1   -117.36085 000174@Extract/job017/Average/stack_1701_cor2.mrcs Average/stack_1701_cor2.mrc            1     3.041526     0.198728 24910.951172 24211.863281    -29.09377     0.000000     1.000000     0.000000            6   145.856395   126.078899     4.634049    19.340219     0.720793 52516.266918     0.101320           39            1 
 5687.742110  3788.387213     0.038675            1   -142.76537 000178@Extract/job017/Average/stack_1701_cor2.mrcs Average/stack_1701_cor2.mrc            1     3.041526     0.198728 24910.951172 24211.863281    -29.09377     0.000000     1.000000     0.000000            6   152.655135    73.294330     -7.00595    -14.76595     0.674654 52506.923851     0.097135           59            1 
  815.483896  2291.612974     0.043658            1    61.293039 000010@Extract/job017/Average/stack_1702_cor2.mrcs Average/stack_1702_cor2.mrc            1     2.803906     0.209828 24328.513672 23634.546875    -29.15413     0.000000     1.000000     0.000000            7    -11.88818   128.331061     6.574049     4.946389     0.710604 52769.770171     0.172337            8            1 
 3076.129127  3169.032356     0.057974            1     -1.33164 000013@Extract/job017/Average/stack_1702_cor2.mrcs Average/stack_1702_cor2.mrc            1     2.803906     0.209828 24328.513672 23634.546875    -29.15413     0.000000     1.000000     0.000000            7   174.349205    36.011108    -20.58595     5.760219     0.726002 52558.401938     0.315000           11            2 
 3705.806566  2270.967812     0.045030            1    28.438161 000019@Extract/job017/Average/stack_1702_cor2.mrcs Average/stack_1702_cor2.mrc            1     2.803906     0.209828 24328.513672 23634.546875    -29.15413     0.000000     1.000000     0.000000            7   123.887811    26.318517    -20.58595     2.694049     0.724652 52564.105331     0.242986           13            1 
  196.129038  2126.451678     0.031699            1    -80.64287 000021@Extract/job017/Average/stack_1702_cor2.mrcs Average/stack_1702_cor2.mrc            1     2.803906     0.209828 24328.513672 23634.546875    -29.15413     0.000000     1.000000     0.000000            7   138.081690    38.433615    -22.52595    -27.21978     0.707752 52641.411257     0.127204           16            2 
 5687.742110  1641.290373     0.029367            1    -56.36295 000022@Extract/job017/Average/stack_1702_cor2.mrcs Average/stack_1702_cor2.mrc            1     2.803906     0.209828 24328.513672 23634.546875    -29.15413     0.000000     1.000000     0.000000            7    41.393892    50.864897     -1.99978     -9.75978     0.702297 52894.730432     0.060095          123            1 
 1775.483926  2601.290403     0.031086            1   158.181147 000023@Extract/job017/Average/stack_1702_cor2.mrcs Average/stack_1702_cor2.mrc            1     2.803906     0.209828 24328.513672 23634.546875    -29.15413     0.000000     1.000000     0.000000            7   156.104119    53.932659    15.460219     6.886389     0.712625 52511.899001     0.347995            6            2 
  123.870972  1703.225859     0.050160            1   -166.28054 000030@Extract/job017/Average/stack_1702_cor2.mrcs Average/stack_1702_cor2.mrc            1     2.803906     0.209828 24328.513672 23634.546875    -29.15413     0.000000     1.000000     0.000000            7   163.921957    70.758816    11.580219     -7.81978     0.665844 52352.939518     0.308303           12            1 
 4758.709824  1011.612934     0.046775            1    29.412203 000034@Extract/job017/Average/stack_1702_cor2.mrcs Average/stack_1702_cor2.mrc            1     2.803906     0.209828 24328.513672 23634.546875    -29.15413     0.000000     1.000000     0.000000            7   126.909489    24.052304    -22.52595     -3.93978     0.711341 52288.028724     0.174243           10            2 
 2415.483945  3819.354956     0.046646            1   -117.34230 000035@Extract/job017/Average/stack_1702_cor2.mrcs Average/stack_1702_cor2.mrc            1     2.803906     0.209828 24328.513672 23634.546875    -29.15413     0.000000     1.000000     0.000000            7   151.431204    39.930689     3.820219    -10.88595     0.727311 52475.045190     0.284109           30            2 
 4727.742081  3303.225908     0.047583            1   110.705161 000039@Extract/job017/Average/stack_1702_cor2.mrcs Average/stack_1702_cor2.mrc            1     2.803906     0.209828 24328.513672 23634.546875    -29.15413     0.000000     1.000000     0.000000            7   153.002022    20.204664    14.334049    10.454049     0.715144 52530.326712     0.215764           15            2 
 3210.322679   691.612925     0.032509            1   -177.33134 000041@Extract/job017/Average/stack_1702_cor2.mrcs Average/stack_1702_cor2.mrc            1     2.803906     0.209828 24328.513672 23634.546875    -29.15413     0.000000     1.000000     0.000000            7   149.256011    41.499809     4.946389     -9.75978     0.727218 52454.923492     0.138142            9            2 
 3922.580766  2529.032336     0.057837            1    -53.60673 000046@Extract/job017/Average/stack_1702_cor2.mrcs Average/stack_1702_cor2.mrc            1     2.803906     0.209828 24328.513672 23634.546875    -29.15413     0.000000     1.000000     0.000000            7   135.102876    83.726132    -11.69978     -7.81978     0.729958 52372.674716     0.048268           66            2 
 1641.290373  1403.871011     0.040431            1    -60.19242 000051@Extract/job017/Average/stack_1702_cor2.mrcs Average/stack_1702_cor2.mrc            1     2.803906     0.209828 24328.513672 23634.546875    -29.15413     0.000000     1.000000     0.000000            7   139.329806    84.903967     -1.99978     -1.18595     0.719214 52447.990899     0.264321           11            1 
   92.903229    61.935486     0.026410            1   -178.11634 000079@Extract/job017/Average/stack_1702_cor2.mrcs Average/stack_1702_cor2.mrc            1     2.803906     0.209828 24328.513672 23634.546875    -29.15413     0.000000     1.000000     0.000000            7    -76.99835    62.810911     -0.05978    23.220219     0.628749 53357.471917     0.037286           56            1 
 3860.645280  2178.064583     0.015107            1   140.476691 000099@Extract/job017/Average/stack_1702_cor2.mrcs Average/stack_1702_cor2.mrc            1     2.803906     0.209828 24328.513672 23634.546875    -29.15413     0.000000     1.000000     0.000000            7    43.869552   116.249004     -3.12595     3.820219     0.710950 52634.761514     0.091965           50            2 
 3829.677537  1310.967782     0.041207            1    -50.85693 000126@Extract/job017/Average/stack_1702_cor2.mrcs Average/stack_1702_cor2.mrc            1     2.803906     0.209828 24328.513672 23634.546875    -29.15413     0.000000     1.000000     0.000000            7    32.685839    11.333318     -9.75978    -10.57361     0.713371 52560.674318     0.503153            5            1 
 3241.290422   247.741943     0.048613            1    -36.64827 000128@Extract/job017/Average/stack_1702_cor2.mrcs Average/stack_1702_cor2.mrc            1     2.803906     0.209828 24328.513672 23634.546875    -29.15413     0.000000     1.000000     0.000000            7   134.894712    51.023642    -10.88595     -9.75978     0.728266 52524.735895     0.253611           15            2 
 4407.742071  1083.871001     0.028474            1    22.325302 000138@Extract/job017/Average/stack_1702_cor2.mrcs Average/stack_1702_cor2.mrc            1     2.803906     0.209828 24328.513672 23634.546875    -29.15413     0.000000     1.000000     0.000000            7   152.493326    41.488220     -8.63361     -9.75978     0.724847 52420.663233     0.224442            5            1 
 4077.419480   918.709706     0.036209            1    40.745185 000159@Extract/job017/Average/stack_1702_cor2.mrcs Average/stack_1702_cor2.mrc            1     2.803906     0.209828 24328.513672 23634.546875    -29.15413     0.000000     1.000000     0.000000            7    -53.24890     5.355587     -8.63361     1.880219     0.731096 52277.775375     0.647664            5            2 
  547.096791   185.806457     0.058154            1    40.344599 000163@Extract/job017/Average/stack_1702_cor2.mrcs Average/stack_1702_cor2.mrc            1     2.803906     0.209828 24328.513672 23634.546875    -29.15413     0.000000     1.000000     0.000000            7    95.330951    16.832227     -7.81978    14.646389     0.731957 52624.705219     0.196246            9            2 
 3375.483975  2322.580717     0.039890            1   -112.12769 000168@Extract/job017/Average/stack_1702_cor2.mrcs Average/stack_1702_cor2.mrc            1     2.803906     0.209828 24328.513672 23634.546875    -29.15413     0.000000     1.000000     0.000000            7   105.100627    28.701425     -0.05978    -18.64595     0.719882 52381.699481     0.163390           14            2 
 1114.838744  2467.096850     0.042237            1    17.292907 000171@Extract/job017/Average/stack_1702_cor2.mrcs Average/stack_1702_cor2.mrc            1     2.803906     0.209828 24328.513672 23634.546875    -29.15413     0.000000     1.000000     0.000000            7    95.976396    28.012739     -3.93978     9.640219     0.715196 52453.072907     0.100280           39            2 
 1403.871011   392.258077     0.045378            1    -98.68244 000188@Extract/job017/Average/stack_1702_cor2.mrcs Average/stack_1702_cor2.mrc            1     2.803906     0.209828 24328.513672 23634.546875    -29.15413     0.000000     1.000000     0.000000            7   148.463222    81.861735    -21.39978     -3.12595     0.730130 52463.118082     0.129423           34            2 
 1207.741973  1723.871021     0.048439            1   -174.04817 000194@Extract/job017/Average/stack_1702_cor2.mrcs Average/stack_1702_cor2.mrc            1     2.803906     0.209828 24328.513672 23634.546875    -29.15413     0.000000     1.000000     0.000000            7    -18.88105   103.031101    -10.88595     -3.93978     0.742587 52761.451887     0.067222           42            2 
 5625.806625  2477.419431     0.032621            1    61.282959 000003@Extract/job017/Average/stack_1702_cor2.mrcs Average/stack_1702_cor2.mrc            1     2.803906     0.209828 24328.513672 23634.546875    -29.15413     0.000000     1.000000     0.000000            7   -168.43244    40.666062    -13.63978     -5.06595     0.731724 52453.885696     0.118701           30            1 
 3809.032375   846.451639     0.038263            1    79.435137 000005@Extract/job017/Average/stack_1702_cor2.mrcs Average/stack_1702_cor2.mrc            1     2.803906     0.209828 24328.513672 23634.546875    -29.15413     0.000000     1.000000     0.000000            7   157.778557   131.423820     -7.00595    -13.63978     0.737049 52541.036611     0.092398           64            2 
 4645.161433  3953.548509     0.020353            1    58.445913 000009@Extract/job017/Average/stack_1702_cor2.mrcs Average/stack_1702_cor2.mrc            1     2.803906     0.209828 24328.513672 23634.546875    -29.15413     0.000000     1.000000     0.000000            7   -159.44170    76.970967     -7.81978    -11.69978     0.730477 52428.805534     0.093954           13            1 
 1052.903258   836.129058     0.024932            1   101.969916 000015@Extract/job017/Average/stack_1702_cor2.mrcs Average/stack_1702_cor2.mrc            1     2.803906     0.209828 24328.513672 23634.546875    -29.15413     0.000000     1.000000     0.000000            7   154.238750    47.013917     -3.93978     9.640219     0.731431 52614.298213     0.270143           11            1 
  454.193562  3767.742051     0.051489            1    -83.48629 000016@Extract/job017/Average/stack_1702_cor2.mrcs Average/stack_1702_cor2.mrc            1     2.803906     0.209828 24328.513672 23634.546875    -29.15413     0.000000     1.000000     0.000000            7   141.567361    38.417146     1.066389    -14.45361     0.696661 52387.265892     0.178309            6            1 
  588.387115   361.290334     0.017701            1    -37.59460 000017@Extract/job017/Average/stack_1702_cor2.mrcs Average/stack_1702_cor2.mrc            1     2.803906     0.209828 24328.513672 23634.546875    -29.15413     0.000000     1.000000     0.000000            7   142.548262    43.096795     -1.99978     -9.75978     0.726303 52470.127501     0.212932           15            1 
 1197.419392  2601.290403     0.066261            1   -154.58378 000018@Extract/job017/Average/stack_1702_cor2.mrcs Average/stack_1702_cor2.mrc            1     2.803906     0.209828 24328.513672 23634.546875    -29.15413     0.000000     1.000000     0.000000            7   126.192951    36.181464    12.394049    -23.33978     0.693298 52333.578823     0.318199           14            1 
 1073.548420  1806.451668     0.039742            1    20.607015 000020@Extract/job017/Average/stack_1702_cor2.mrcs Average/stack_1702_cor2.mrc            1     2.803906     0.209828 24328.513672 23634.546875    -29.15413     0.000000     1.000000     0.000000            7   136.326736    39.995810    -13.63978     9.640219     0.714720 52528.092423     0.342906            8            1 
 1868.387154  2880.000089     0.025704            1   177.933233 000024@Extract/job017/Average/stack_1702_cor2.mrcs Average/stack_1702_cor2.mrc            1     2.803906     0.209828 24328.513672 23634.546875    -29.15413     0.000000     1.000000     0.000000            7   149.723795    50.188493     1.066389     -5.87978     0.720421 52521.291781     0.105029           22            2 
 5605.161463  2064.516193     0.063479            1    -35.93375 000029@Extract/job017/Average/stack_1702_cor2.mrcs Average/stack_1702_cor2.mrc            1     2.803906     0.209828 24328.513672 23634.546875    -29.15413     0.000000     1.000000     0.000000            7   158.993904    72.652143    -11.69978     -7.00595     0.734762 52534.155773     0.269710           12            1 
 1847.741992  1331.612944     0.041846            1   102.773491 000031@Extract/job017/Average/stack_1702_cor2.mrcs Average/stack_1702_cor2.mrc            1     2.803906     0.209828 24328.513672 23634.546875    -29.15413     0.000000     1.000000     0.000000            7   166.018238    62.314519    -10.88595    16.586389     0.723499 52501.394941     0.210279           13            2 
 1331.612944   887.741963     0.032186            1   -161.01172 000037@Extract/job017/Average/stack_1702_cor2.mrcs Average/stack_1702_cor2.mrc            1     2.803906     0.209828 24328.513672 23634.546875    -29.15413     0.000000     1.000000     0.000000            7   131.454745    26.274894    15.460219     1.880219     0.716013 52520.510821     0.257091            8            1 
 1114.838744  1486.451659     0.052650            1   -168.79598 000038@Extract/job017/Average/stack_1702_cor2.mrcs Average/stack_1702_cor2.mrc            1     2.803906     0.209828 24328.513672 23634.546875    -29.15413     0.000000     1.000000     0.000000            7   139.681433    39.979371     8.514049     -7.81978     0.731258 52458.267223     0.113743           27            1 
 1341.935525  3561.290432     0.068200            1   -106.07861 000042@Extract/job017/Average/stack_1702_cor2.mrcs Average/stack_1702_cor2.mrc            1     2.803906     0.209828 24328.513672 23634.546875    -29.15413     0.000000     1.000000     0.000000            7   136.390157    62.418758     -7.00595     5.760219     0.730128 52583.034756     0.155024           31            2 
 5181.935643  1021.935515     0.048172            1   100.956507 000044@Extract/job017/Average/stack_1702_cor2.mrcs Average/stack_1702_cor2.mrc            1     2.803906     0.209828 24328.513672 23634.546875    -29.15413     0.000000     1.000000     0.000000            7   167.394532    32.192149    -20.27361     -5.87978     0.704294 52364.234541     0.315743            6            2 
 4583.225947  1073.548420     0.035853            1   -101.48716 000048@Extract/job017/Average/stack_1702_cor2.mrcs Average/stack_1702_cor2.mrc            1     2.803906     0.209828 24328.513672 23634.546875    -29.15413     0.000000     1.000000     0.000000            7   147.113801    96.229475     -5.06595    -10.88595     0.728434 52402.016504     0.079232           67            2 
 3705.806566  2797.419441     0.047479            1    28.881310 000049@Extract/job017/Average/stack_1702_cor2.mrcs Average/stack_1702_cor2.mrc            1     2.803906     0.209828 24328.513672 23634.546875    -29.15413     0.000000     1.000000     0.000000            7   137.222485    85.512973     -7.81978     1.066389     0.724744 52426.355757     0.077707           15            2 
 3757.419470   629.677439     0.040435            1   101.974893 000050@Extract/job017/Average/stack_1702_cor2.mrcs Average/stack_1702_cor2.mrc            1     2.803906     0.209828 24328.513672 23634.546875    -29.15413     0.000000     1.000000     0.000000            7   142.849800    85.486334     9.640219    15.460219     0.738558 52400.399236     0.077439           37            1 
 3860.645280   165.161295     0.033791            1   104.787824 000052@Extract/job017/Average/stack_1702_cor2.mrcs Average/stack_1702_cor2.mrc            1     2.803906     0.209828 24328.513672 23634.546875    -29.15413     0.000000     1.000000     0.000000            7   143.625061   101.689294     -5.87978     4.946389     0.711781 52566.240291     0.121860           16            1 
 1476.129078  3045.161384     0.037632            1    -15.23580 000055@Extract/job017/Average/stack_1702_cor2.mrcs Average/stack_1702_cor2.mrc            1     2.803906     0.209828 24328.513672 23634.546875    -29.15413     0.000000     1.000000     0.000000            7   147.848636   104.124534     1.880219     0.754049     0.721494 52515.315079     0.101414           48            2 
 5553.548558  1909.677478     0.024515            1   -159.60271 000057@Extract/job017/Average/stack_1702_cor2.mrcs Average/stack_1702_cor2.mrc            1     2.803906     0.209828 24328.513672 23634.546875    -29.15413     0.000000     1.000000     0.000000            7   147.160080   107.232565     -0.05978     -5.87978     0.731278 52530.072480     0.073468           29            1 
 2756.129117  3778.064632     0.038826            1    24.385809 000060@Extract/job017/Average/stack_1702_cor2.mrcs Average/stack_1702_cor2.mrc            1     2.803906     0.209828 24328.513672 23634.546875    -29.15413     0.000000     1.000000     0.000000            7    47.166909    39.806065    -13.63978    15.460219     0.735340 52447.513532     0.175020           15            2 
 4304.516261  1868.387154     0.013279            1   128.921387 000062@Extract/job017/Average/stack_1702_cor2.mrcs Average/stack_1702_cor2.mrc            1     2.803906     0.209828 24328.513672 23634.546875    -29.15413     0.000000     1.000000     0.000000            7   178.737378   125.266532     5.760219    -11.69978     0.731499 52633.750921     0.138168           17            1 
 2374.193621   712.258086     0.039157            1   139.524633 000063@Extract/job017/Average/stack_1702_cor2.mrcs Average/stack_1702_cor2.mrc            1     2.803906     0.209828 24328.513672 23634.546875    -29.15413     0.000000     1.000000     0.000000            7   137.138305    69.589202     -1.99978     -1.99978     0.725224 52473.744298     0.162136           12            2 
 1971.612964  2456.774269     0.058024            1    -89.98078 000066@Extract/job017/Average/stack_1702_cor2.mrcs Average/stack_1702_cor2.mrc            1     2.803906     0.209828 24328.513672 23634.546875    -29.15413     0.000000     1.000000     0.000000            7    -45.30118   138.434606     1.880219    -13.63978     0.715939 52495.181229     0.225998           44            1 
 5563.871139  3963.871090     0.034510            1   165.304163 000068@Extract/job017/Average/stack_1702_cor2.mrcs Average/stack_1702_cor2.mrc            1     2.803906     0.209828 24328.513672 23634.546875    -29.15413     0.000000     1.000000     0.000000            7    -13.07032   143.979772    15.460219     4.946389     0.734159 52618.343678     0.252901            8            2 
 1909.677478  2054.193612     0.057132            1   166.103452 000069@Extract/job017/Average/stack_1702_cor2.mrcs Average/stack_1702_cor2.mrc            1     2.803906     0.209828 24328.513672 23634.546875    -29.15413     0.000000     1.000000     0.000000            7    -10.11937    15.070987     3.820219     6.886389     0.731897 52505.073518     0.111855            6            1 
  144.516133  1414.193592     0.035260            1   -101.49043 000072@Extract/job017/Average/stack_1702_cor2.mrcs Average/stack_1702_cor2.mrc            1     2.803906     0.209828 24328.513672 23634.546875    -29.15413     0.000000     1.000000     0.000000            7    28.141557    58.982522     6.574049    -14.76595     0.715067 52426.294857     0.229482           24            2 
 4108.387223  3654.193661     0.066426            1    -24.08179 000073@Extract/job017/Average/stack_1702_cor2.mrcs Average/stack_1702_cor2.mrc            1     2.803906     0.209828 24328.513672 23634.546875    -29.15413     0.000000     1.000000     0.000000            7    -23.12187   107.966969     -5.87978     1.066389     0.721303 52430.540569     0.117367           10            2 
 5150.967900  3323.871070     0.045454            1    -44.74931 000074@Extract/job017/Average/stack_1702_cor2.mrcs Average/stack_1702_cor2.mrc            1     2.803906     0.209828 24328.513672 23634.546875    -29.15413     0.000000     1.000000     0.000000            7    -30.82151    95.138458     -5.87978     7.700219     0.730386 52568.136615     0.050167           43            2 
 2467.096850  2529.032336     0.060127            1    -79.86929 000075@Extract/job017/Average/stack_1702_cor2.mrcs Average/stack_1702_cor2.mrc            1     2.803906     0.209828 24328.513672 23634.546875    -29.15413     0.000000     1.000000     0.000000            7   167.965278    17.943159    13.520219     -0.05978     0.714181 52561.173170     0.236786           18            1 
 5109.677577  2374.193621     0.033858            1    25.554406 000082@Extract/job017/Average/stack_1702_cor2.mrcs Average/stack_1702_cor2.mrc            1     2.803906     0.209828 24328.513672 23634.546875    -29.15413     0.000000     1.000000     0.000000            7    81.823277    35.719623     -2.81361     -5.87978     0.729024 52513.398797     0.094231           11            2 
 4449.032395  1837.419411     0.031600            1   154.136913 000083@Extract/job017/Average/stack_1702_cor2.mrcs Average/stack_1702_cor2.mrc            1     2.803906     0.209828 24328.513672 23634.546875    -29.15413     0.000000     1.000000     0.000000            7    66.323110    26.720220     6.574049    16.274049     0.733695 52658.469126     0.140560           28            2 
 1600.000049  2487.742012     0.031185            1   174.563744 000084@Extract/job017/Average/stack_1702_cor2.mrcs Average/stack_1702_cor2.mrc            1     2.803906     0.209828 24328.513672 23634.546875    -29.15413     0.000000     1.000000     0.000000            7    75.320022    38.077584     1.066389     2.694049     0.724176 52468.596280     0.100975           25            2 
 1094.193582  1176.774230     0.048001            1    29.964468 000085@Extract/job017/Average/stack_1702_cor2.mrcs Average/stack_1702_cor2.mrc            1     2.803906     0.209828 24328.513672 23634.546875    -29.15413     0.000000     1.000000     0.000000            7   101.249177    71.710829    -12.82595     -3.12595     0.724065 52399.050989     0.066278           61            2 
 2807.742022   278.709686     0.049973            1     -0.10839 000086@Extract/job017/Average/stack_1702_cor2.mrcs Average/stack_1702_cor2.mrc            1     2.803906     0.209828 24328.513672 23634.546875    -29.15413     0.000000     1.000000     0.000000            7   122.417843    80.183722     -3.12595    14.334049     0.724758 52533.044995     0.172523           29            2 
 1517.419402  3994.838833     0.047756            1   -124.82670 000087@Extract/job017/Average/stack_1702_cor2.mrcs Average/stack_1702_cor2.mrc            1     2.803906     0.209828 24328.513672 23634.546875    -29.15413     0.000000     1.000000     0.000000            7   133.604247    67.688619     -0.05978    -15.57978     0.701193 52646.141113     0.201124           11            2 
 1940.645221   763.870991     0.038280            1   166.824298 000090@Extract/job017/Average/stack_1702_cor2.mrcs Average/stack_1702_cor2.mrc            1     2.803906     0.209828 24328.513672 23634.546875    -29.15413     0.000000     1.000000     0.000000            7   115.971328    64.536083     9.640219     4.946389     0.735651 52654.755558     0.170407           17            1 
 4820.645310  1434.838754     0.045880            1    10.271746 000093@Extract/job017/Average/stack_1702_cor2.mrcs Average/stack_1702_cor2.mrc            1     2.803906     0.209828 24328.513672 23634.546875    -29.15413     0.000000     1.000000     0.000000            7    92.858110    77.957144     -7.00595     3.820219     0.719048 52518.099645     0.169106           25            1 
 1837.419411  1816.774249     0.032297            1    -78.79857 000094@Extract/job017/Average/stack_1702_cor2.mrcs Average/stack_1702_cor2.mrc            1     2.803906     0.209828 24328.513672 23634.546875    -29.15413     0.000000     1.000000     0.000000            7   106.188141    73.550895     3.820219     -7.81978     0.723187 52336.042619     0.297056            6            2 
 1445.161335  3313.548489     0.046460            1   -150.36292 000096@Extract/job017/Average/stack_1702_cor2.mrcs Average/stack_1702_cor2.mrc            1     2.803906     0.209828 24328.513672 23634.546875    -29.15413     0.000000     1.000000     0.000000            7    52.048443    18.609746     -8.63361     3.820219     0.733479 52565.416137     0.186165           21            1
[truncated: 71,621,931 more chars]
