# Supplementary material for: Functionalized graphene grids with various charges for single-particle cryo-EM
Source: Nat Commun. 2022 Nov 7;13:6718. doi: 10.1038/s41467-022-34579-w (PMC9640669; doi:10.1038/s41467-022-34579-w)
Supplement: Supplementary file 3 — Source Data [file 41467_2022_34579_MOESM3_ESM.zip › Source Data/figure3g.star]

# version 30001

data_optics

loop_ 
_rlnOpticsGroup #1 
_rlnOpticsGroupName #2 
_rlnAmplitudeContrast #3 
_rlnSphericalAberration #4 
_rlnVoltage #5 
_rlnMicrographOriginalPixelSize #6 
_rlnImagePixelSize #7 
_rlnImageSize #8 
_rlnImageDimensionality #9 
           1 opticsGroup1     0.100000     2.700000   300.000000     1.250000     2.500000          128            2 
 

# version 30001

data_particles

loop_ 
_rlnCoordinateX #1 
_rlnCoordinateY #2 
_rlnAutopickFigureOfMerit #3 
_rlnClassNumber #4 
_rlnAnglePsi #5 
_rlnImageName #6 
_rlnMicrographName #7 
_rlnOpticsGroup #8 
_rlnCtfMaxResolution #9 
_rlnCtfFigureOfMerit #10 
_rlnDefocusU #11 
_rlnDefocusV #12 
_rlnDefocusAngle #13 
_rlnCtfBfactor #14 
_rlnCtfScalefactor #15 
_rlnPhaseShift #16 
_rlnGroupNumber #17 
_rlnAngleRot #18 
_rlnAngleTilt #19 
_rlnOriginXAngst #20 
_rlnOriginYAngst #21 
_rlnNormCorrection #22 
_rlnLogLikeliContribution #23 
_rlnMaxValueProbDistribution #24 
_rlnNrOfSignificantSamples #25 
_rlnRandomSubset #26 
 4213.000000  3207.000000     0.125583            1    18.598922 000001@Extract/job013/Average/stack_0044_cor2.mrcs Average/stack_0044_cor2.mrc            1     5.605469     0.039319 21410.583984 20678.054688    -29.08058     0.000000     1.000000     0.000000            1   148.620041    66.881585     -3.17668     -5.10668     0.700319 53772.760329     0.619603            4            2 
  200.000000  2243.000000     0.098493            1   -114.08268 000002@Extract/job013/Average/stack_0044_cor2.mrcs Average/stack_0044_cor2.mrc            1     5.605469     0.039319 21410.583984 20678.054688    -29.08058     0.000000     1.000000     0.000000            1   157.082550    82.383443     1.253319     1.033319     0.691006 54119.283654     0.217596            9            2 
 1497.000000  1534.000000     0.091022            1    20.466800 000003@Extract/job013/Average/stack_0044_cor2.mrcs Average/stack_0044_cor2.mrc            1     5.605469     0.039319 21410.583984 20678.054688    -29.08058     0.000000     1.000000     0.000000            1   149.690605    77.237954     3.533319     1.253319     0.654978 53485.678995     0.195732            5            1 
 2960.000000  1663.000000     0.089148            1   152.189542 000004@Extract/job013/Average/stack_0044_cor2.mrcs Average/stack_0044_cor2.mrc            1     5.605469     0.039319 21410.583984 20678.054688    -29.08058     0.000000     1.000000     0.000000            1   151.076777    62.592194     -1.46668     5.463319     0.688147 53572.700558     0.162850            6            1 
 5343.000000  1254.000000     0.088199            1   -159.06012 000005@Extract/job013/Average/stack_0044_cor2.mrcs Average/stack_0044_cor2.mrc            1     5.605469     0.039319 21410.583984 20678.054688    -29.08058     0.000000     1.000000     0.000000            1   148.977308    70.403287     9.323319    21.253319     0.667771 53729.317843     0.208977            8            1 
 5666.000000  3151.000000     0.070304            1    -67.66442 000006@Extract/job013/Average/stack_0044_cor2.mrcs Average/stack_0044_cor2.mrc            1     5.605469     0.039319 21410.583984 20678.054688    -29.08058     0.000000     1.000000     0.000000            1   153.899792    67.844148     5.463319     -2.60668     0.576467 53523.307610     0.186959           10            2 
 3504.000000  2249.000000     0.088204            1   165.181833 000007@Extract/job013/Average/stack_0044_cor2.mrcs Average/stack_0044_cor2.mrc            1     5.605469     0.039319 21410.583984 20678.054688    -29.08058     0.000000     1.000000     0.000000            1    -19.06351   113.456444     -3.74668     -2.60668     0.668893 53509.254619     0.310472            3            1 
  889.000000  3486.000000     0.063175            1    17.499293 000008@Extract/job013/Average/stack_0044_cor2.mrcs Average/stack_0044_cor2.mrc            1     5.605469     0.039319 21410.583984 20678.054688    -29.08058     0.000000     1.000000     0.000000            1    -31.01721   105.839357     0.463319     5.463319     0.666422 53933.554750     0.430134            9            2 
 2992.000000  2310.000000     0.071628            1    -25.89633 000009@Extract/job013/Average/stack_0044_cor2.mrcs Average/stack_0044_cor2.mrc            1     5.605469     0.039319 21410.583984 20678.054688    -29.08058     0.000000     1.000000     0.000000            1   133.481946    63.289216     0.463319     -3.17668     0.677595 53820.521916     0.384854           10            1 
 4262.000000  3402.000000     0.068564            1    -19.80478 000010@Extract/job013/Average/stack_0044_cor2.mrcs Average/stack_0044_cor2.mrc            1     5.605469     0.039319 21410.583984 20678.054688    -29.08058     0.000000     1.000000     0.000000            1   133.136859    66.256649     1.253319     -2.03668     0.660913 53355.694267     0.272336            5            2 
  117.000000  3692.000000     0.081854            1   163.501494 000011@Extract/job013/Average/stack_0044_cor2.mrcs Average/stack_0044_cor2.mrc            1     5.605469     0.039319 21410.583984 20678.054688    -29.08058     0.000000     1.000000     0.000000            1    74.810521    84.359577     4.893319     -6.46668     0.600746 53478.122225     0.191201            5            2 
 1641.000000  2933.000000     0.078124            1   -151.59052 000012@Extract/job013/Average/stack_0044_cor2.mrcs Average/stack_0044_cor2.mrc            1     5.605469     0.039319 21410.583984 20678.054688    -29.08058     0.000000     1.000000     0.000000            1    19.974846    83.257868     -5.67668    -10.10668     0.663610 53657.031444     0.129228           12            1 
 1916.000000  1453.000000     0.052789            1   165.116839 000013@Extract/job013/Average/stack_0044_cor2.mrcs Average/stack_0044_cor2.mrc            1     5.605469     0.039319 21410.583984 20678.054688    -29.08058     0.000000     1.000000     0.000000            1   -129.05162    75.121360     -7.03668    10.463319     0.702915 54202.806450     0.067423           64            1 
 2375.000000  3558.000000     0.080761            1    17.941877 000014@Extract/job013/Average/stack_0044_cor2.mrcs Average/stack_0044_cor2.mrc            1     5.605469     0.039319 21410.583984 20678.054688    -29.08058     0.000000     1.000000     0.000000            1    -37.02875   122.559754     1.253319     2.963319     0.655475 53529.918883     0.136087            9            1 
  292.000000  1558.000000     0.083553            1   175.016787 000015@Extract/job013/Average/stack_0044_cor2.mrcs Average/stack_0044_cor2.mrc            1     5.605469     0.039319 21410.583984 20678.054688    -29.08058     0.000000     1.000000     0.000000            1    -22.93131   110.558534     -3.96668     -0.67668     0.690185 53859.118659     0.501047            4            1 
  826.000000   686.000000     0.072020            1   -169.51781 000016@Extract/job013/Average/stack_0044_cor2.mrcs Average/stack_0044_cor2.mrc            1     5.605469     0.039319 21410.583984 20678.054688    -29.08058     0.000000     1.000000     0.000000            1    -23.98885   112.158150     -5.10668     1.253319     0.671885 53638.656104     0.417486           10            2 
 1236.000000  1322.000000     0.088320            1   -117.97891 000017@Extract/job013/Average/stack_0044_cor2.mrcs Average/stack_0044_cor2.mrc            1     5.605469     0.039319 21410.583984 20678.054688    -29.08058     0.000000     1.000000     0.000000            1    -32.09147   117.739947     -3.74668     -1.24668     0.697488 53995.589343     0.267244            2            2 
 1384.000000  1664.000000     0.069495            1    -90.31680 000018@Extract/job013/Average/stack_0044_cor2.mrcs Average/stack_0044_cor2.mrc            1     5.605469     0.039319 21410.583984 20678.054688    -29.08058     0.000000     1.000000     0.000000            1    -32.77471   104.909040     1.823319     4.323319     0.667067 53722.444102     0.167240           14            2 
 2409.000000   168.000000     0.079385            1   -100.57670 000019@Extract/job013/Average/stack_0044_cor2.mrcs Average/stack_0044_cor2.mrc            1     5.605469     0.039319 21410.583984 20678.054688    -29.08058     0.000000     1.000000     0.000000            1   -168.44969    76.301465     7.963319     -0.10668     0.699038 53791.432475     0.138947           17            2 
 2091.000000   518.000000     0.084193            1     1.072763 000020@Extract/job013/Average/stack_0044_cor2.mrcs Average/stack_0044_cor2.mrc            1     5.605469     0.039319 21410.583984 20678.054688    -29.08058     0.000000     1.000000     0.000000            1    -23.28644    36.177726     -7.03668     -2.03668     0.658942 53768.783629     0.225719            4            1 
  275.000000   333.000000     0.081138            1    -85.45273 000021@Extract/job013/Average/stack_0044_cor2.mrcs Average/stack_0044_cor2.mrc            1     5.605469     0.039319 21410.583984 20678.054688    -29.08058     0.000000     1.000000     0.000000            1    39.680638    97.594740     -7.03668     -2.60668     0.667684 53513.886256     0.361627            7            2 
 4376.000000  1167.000000     0.096238            1   -171.50122 000022@Extract/job013/Average/stack_0044_cor2.mrcs Average/stack_0044_cor2.mrc            1     5.605469     0.039319 21410.583984 20678.054688    -29.08058     0.000000     1.000000     0.000000            1    -75.19353    55.083125     7.393319     3.753319     0.682030 54148.747149     0.232739            8            1 
  679.000000  1831.000000     0.062663            1    40.587701 000023@Extract/job013/Average/stack_0044_cor2.mrcs Average/stack_0044_cor2.mrc            1     5.605469     0.039319 21410.583984 20678.054688    -29.08058     0.000000     1.000000     0.000000            1    15.423706   108.980871     5.463319     6.033319     0.669642 53545.466517     0.164296            9            2 
  399.000000  1722.000000     0.123402            1   134.177674 000024@Extract/job013/Average/stack_0044_cor2.mrcs Average/stack_0044_cor2.mrc            1     5.605469     0.039319 21410.583984 20678.054688    -29.08058     0.000000     1.000000     0.000000            1   -126.94928    78.800646     -4.53668     7.963319     0.726309 54492.446427     0.033686           43            2 
 2230.000000  2424.000000     0.115588            1    -27.77102 000025@Extract/job013/Average/stack_0044_cor2.mrcs Average/stack_0044_cor2.mrc            1     5.605469     0.039319 21410.583984 20678.054688    -29.08058     0.000000     1.000000     0.000000            1    53.750189    99.378587    15.463319     -3.17668     0.742789 54379.463473     0.067823           39            2 
 1113.000000  3347.000000     0.068152            1     1.630599 000026@Extract/job013/Average/stack_0044_cor2.mrcs Average/stack_0044_cor2.mrc            1     5.605469     0.039319 21410.583984 20678.054688    -29.08058     0.000000     1.000000     0.000000            1     -3.57705   108.356291     2.963319     1.823319     0.667549 53573.660181     0.206548            8            2 
 3038.000000   684.000000     0.107348            1   139.525220 000027@Extract/job013/Average/stack_0044_cor2.mrcs Average/stack_0044_cor2.mrc            1     5.605469     0.039319 21410.583984 20678.054688    -29.08058     0.000000     1.000000     0.000000            1   152.146807    72.600503     -2.03668     -2.60668     0.731932 54072.063498     0.147574           13            1 
 2601.000000   480.000000     0.082377            1    -69.56301 000028@Extract/job013/Average/stack_0044_cor2.mrcs Average/stack_0044_cor2.mrc            1     5.605469     0.039319 21410.583984 20678.054688    -29.08058     0.000000     1.000000     0.000000            1   162.700377    71.335705     1.033319     2.963319     0.677528 53512.251699     0.374837           10            1 
 2137.000000  2926.000000     0.079646            1    94.992561 000029@Extract/job013/Average/stack_0044_cor2.mrcs Average/stack_0044_cor2.mrc            1     5.605469     0.039319 21410.583984 20678.054688    -29.08058     0.000000     1.000000     0.000000            1   152.500629    74.156226     -5.67668     2.393319     0.675324 53945.897594     0.223702            7            2 
 3887.000000  1840.000000     0.075644            1    -76.70753 000030@Extract/job013/Average/stack_0044_cor2.mrcs Average/stack_0044_cor2.mrc            1     5.605469     0.039319 21410.583984 20678.054688    -29.08058     0.000000     1.000000     0.000000            1    -23.29422   119.447757     2.963319     6.253319     0.674796 53383.642648     0.258164            6            2 
 1742.000000   866.000000     0.061114            1   -126.88036 000031@Extract/job013/Average/stack_0044_cor2.mrcs Average/stack_0044_cor2.mrc            1     5.605469     0.039319 21410.583984 20678.054688    -29.08058     0.000000     1.000000     0.000000            1    -29.28022   120.472934     -3.17668     -2.03668     0.650791 53313.422963     0.293745            6            2 
 3728.000000  3117.000000     0.102354            1    45.883771 000032@Extract/job013/Average/stack_0044_cor2.mrcs Average/stack_0044_cor2.mrc            1     5.605469     0.039319 21410.583984 20678.054688    -29.08058     0.000000     1.000000     0.000000            1    95.321463   126.040498     -5.10668    11.033319     0.673955 53569.509759     0.176076            9            2 
 1958.000000  1006.000000     0.094219            1   149.501110 000033@Extract/job013/Average/stack_0044_cor2.mrcs Average/stack_0044_cor2.mrc            1     5.605469     0.039319 21410.583984 20678.054688    -29.08058     0.000000     1.000000     0.000000            1   102.161332   135.358859    11.033319     5.463319     0.661305 53365.254106     0.383144            3            1 
 4933.000000  1376.000000     0.092077            1   -158.50392 000034@Extract/job013/Average/stack_0044_cor2.mrcs Average/stack_0044_cor2.mrc            1     5.605469     0.039319 21410.583984 20678.054688    -29.08058     0.000000     1.000000     0.000000            1    80.183736   120.717067     3.753319    -17.60668     0.684822 53629.787158     0.414564            2            2 
  964.000000  3273.000000     0.091940            1   125.185295 000035@Extract/job013/Average/stack_0044_cor2.mrcs Average/stack_0044_cor2.mrc            1     5.605469     0.039319 21410.583984 20678.054688    -29.08058     0.000000     1.000000     0.000000            1   -111.85008    41.412638     -2.03668     -8.74668     0.660905 53971.741635     0.042812           27            2 
 5150.000000  1874.000000     0.083509            1   126.510052 000036@Extract/job013/Average/stack_0044_cor2.mrcs Average/stack_0044_cor2.mrc            1     5.605469     0.039319 21410.583984 20678.054688    -29.08058     0.000000     1.000000     0.000000            1   102.006622   127.891652     8.753319     8.533319     0.684479 53477.729498     0.512805            6            2 
 2659.000000  3671.000000     0.081900            1   104.480789 000037@Extract/job013/Average/stack_0044_cor2.mrcs Average/stack_0044_cor2.mrc            1     5.605469     0.039319 21410.583984 20678.054688    -29.08058     0.000000     1.000000     0.000000            1    92.162208   127.163884     5.463319     4.323319     0.671952 53743.080420     0.301508            6            1 
  756.000000  2183.000000     0.077435            1    -56.29762 000038@Extract/job013/Average/stack_0044_cor2.mrcs Average/stack_0044_cor2.mrc            1     5.605469     0.039319 21410.583984 20678.054688    -29.08058     0.000000     1.000000     0.000000            1   100.607234   129.424419     -0.10668     -3.74668     0.656107 53605.367159     0.331414            5            2 
 3642.000000   915.000000     0.091040            1   -121.06141 000039@Extract/job013/Average/stack_0044_cor2.mrcs Average/stack_0044_cor2.mrc            1     5.605469     0.039319 21410.583984 20678.054688    -29.08058     0.000000     1.000000     0.000000            1   135.604483    68.513503     3.533319     0.463319     0.668319 53315.539609     0.331478            9            1 
 4518.000000  3222.000000     0.071245            1    96.898336 000040@Extract/job013/Average/stack_0044_cor2.mrcs Average/stack_0044_cor2.mrc            1     5.605469     0.039319 21410.583984 20678.054688    -29.08058     0.000000     1.000000     0.000000            1   139.827573    69.145781     -3.96668     2.963319     0.669533 53476.694135     0.265184           15            1 
 2192.000000  1312.000000     0.086629            1   -164.71905 000041@Extract/job013/Average/stack_0044_cor2.mrcs Average/stack_0044_cor2.mrc            1     5.605469     0.039319 21410.583984 20678.054688    -29.08058     0.000000     1.000000     0.000000            1    18.569985    84.459936     -2.03668     -8.74668     0.656642 53458.290028     0.097929            7            1 
 5365.000000  3261.000000     0.093018            1    66.476814 000042@Extract/job013/Average/stack_0044_cor2.mrcs Average/stack_0044_cor2.mrc            1     5.605469     0.039319 21410.583984 20678.054688    -29.08058     0.000000     1.000000     0.000000            1    86.452443   100.209400     2.393319     4.893319     0.692888 53719.135349     0.277715            9            2 
  776.000000   982.000000     0.102373            1    -64.54141 000043@Extract/job013/Average/stack_0044_cor2.mrcs Average/stack_0044_cor2.mrc            1     5.605469     0.039319 21410.583984 20678.054688    -29.08058     0.000000     1.000000     0.000000            1    -32.09147   117.739947     -5.10668     1.823319     0.695762 53912.507023     0.315553            2            1 
 3448.000000   844.000000     0.085842            1   -100.63538 000044@Extract/job013/Average/stack_0044_cor2.mrcs Average/stack_0044_cor2.mrc            1     5.605469     0.039319 21410.583984 20678.054688    -29.08058     0.000000     1.000000     0.000000            1    -30.34067   122.923569     -5.10668     -0.10668     0.675707 53464.060402     0.148922            7            2 
 2887.000000  3941.000000     0.080972            1    37.648459 000045@Extract/job013/Average/stack_0044_cor2.mrcs Average/stack_0044_cor2.mrc            1     5.605469     0.039319 21410.583984 20678.054688    -29.08058     0.000000     1.000000     0.000000            1    -29.98547   121.166096     3.533319     2.963319     0.690019 53282.994012     0.275870            8            2 
 3605.000000  2064.000000     0.085580            1   161.403029 000046@Extract/job013/Average/stack_0044_cor2.mrcs Average/stack_0044_cor2.mrc            1     5.605469     0.039319 21410.583984 20678.054688    -29.08058     0.000000     1.000000     0.000000            1    -32.07300   106.148178     2.963319     -4.53668     0.690996 53782.278230     0.228625           12            1 
 1355.000000  3815.000000     0.093069            1    -46.75518 000047@Extract/job013/Average/stack_0044_cor2.mrcs Average/stack_0044_cor2.mrc            1     5.605469     0.039319 21410.583984 20678.054688    -29.08058     0.000000     1.000000     0.000000            1    -38.79826   126.537681     -2.60668     2.963319     0.668883 53606.230693     0.207283            7            1 
 2352.000000  1885.000000     0.056306            1   160.521193 000048@Extract/job013/Average/stack_0044_cor2.mrcs Average/stack_0044_cor2.mrc            1     5.605469     0.039319 21410.583984 20678.054688    -29.08058     0.000000     1.000000     0.000000            1     -9.90420    94.924586     -2.60668     -1.24668     0.669758 53710.163509     0.280852            5            1 
 5127.000000   206.000000     0.088435            1    72.568399 000049@Extract/job013/Average/stack_0044_cor2.mrcs Average/stack_0044_cor2.mrc            1     5.605469     0.039319 21410.583984 20678.054688    -29.08058     0.000000     1.000000     0.000000            1    87.832358    90.005922     0.463319     2.963319     0.704809 53976.271589     0.521330            4            1 
  144.000000  2693.000000     0.063163            1   -170.24479 000050@Extract/job013/Average/stack_0044_cor2.mrcs Average/stack_0044_cor2.mrc            1     5.605469     0.039319 21410.583984 20678.054688    -29.08058     0.000000     1.000000     0.000000            1    97.314640    86.099317    14.893319     -9.53668     0.681347 53730.651090     0.221907           15            1 
 5419.000000  1647.000000     0.083667            1   166.738054 000051@Extract/job013/Average/stack_0044_cor2.mrcs Average/stack_0044_cor2.mrc            1     5.605469     0.039319 21410.583984 20678.054688    -29.08058     0.000000     1.000000     0.000000            1    41.776233    89.214325     8.753319    -12.60668     0.676179 53623.908718     0.216271            7            1 
   94.000000  2117.000000     0.090178            1    34.305452 000052@Extract/job013/Average/stack_0044_cor2.mrcs Average/stack_0044_cor2.mrc            1     5.605469     0.039319 21410.583984 20678.054688    -29.08058     0.000000     1.000000     0.000000            1    -91.09527    83.116720     -6.24668     4.323319     0.587060 54014.424140     0.243783            6            2 
 3904.000000  1537.000000     0.071106            1    -11.60121 000053@Extract/job013/Average/stack_0044_cor2.mrcs Average/stack_0044_cor2.mrc            1     5.605469     0.039319 21410.583984 20678.054688    -29.08058     0.000000     1.000000     0.000000            1    -42.30794   122.198201     1.033319     3.753319     0.680917 53546.097049     0.164707            8            1 
 3502.000000  2729.000000     0.066502            1   -176.32889 000054@Extract/job013/Average/stack_0044_cor2.mrcs Average/stack_0044_cor2.mrc            1     5.605469     0.039319 21410.583984 20678.054688    -29.08058     0.000000     1.000000     0.000000            1   109.207152    63.007668     1.253319     -0.67668     0.654355 53238.776808     0.442581            3            1 
 4092.000000  1540.000000     0.102882            1   -107.36053 000055@Extract/job013/Average/stack_0044_cor2.mrcs Average/stack_0044_cor2.mrc            1     5.605469     0.039319 21410.583984 20678.054688    -29.08058     0.000000     1.000000     0.000000            1    94.038414   137.739903     -1.46668    -20.10668     0.696569 53960.415426     0.277990           14            2 
 1303.000000  2298.000000     0.108171            1   -153.90830 000056@Extract/job013/Average/stack_0044_cor2.mrcs Average/stack_0044_cor2.mrc            1     5.605469     0.039319 21410.583984 20678.054688    -29.08058     0.000000     1.000000     0.000000            1   150.039415    75.087197     -3.96668     1.033319     0.717272 53991.082987     0.184409            7            2 
 1948.000000   805.000000     0.084046            1    -77.96590 000057@Extract/job013/Average/stack_0044_cor2.mrcs Average/stack_0044_cor2.mrc            1     5.605469     0.039319 21410.583984 20678.054688    -29.08058     0.000000     1.000000     0.000000            1   150.374967    63.928209     6.033319     -0.10668     0.666078 53741.082316     0.163671           11            2 
 1512.000000  2826.000000     0.079564            1   -177.33472 000058@Extract/job013/Average/stack_0044_cor2.mrcs Average/stack_0044_cor2.mrc            1     5.605469     0.039319 21410.583984 20678.054688    -29.08058     0.000000     1.000000     0.000000            1   148.261070    62.595844     0.463319     4.893319     0.683934 53864.442894     0.159318           11            2 
 2554.000000  1054.000000     0.073579            1   -110.31343 000059@Extract/job013/Average/stack_0044_cor2.mrcs Average/stack_0044_cor2.mrc            1     5.605469     0.039319 21410.583984 20678.054688    -29.08058     0.000000     1.000000     0.000000            1   151.083766    67.202192     -2.60668     2.963319     0.681852 53638.767361     0.474347            5            1 
 2798.000000  3119.000000     0.067152            1    91.244222 000060@Extract/job013/Average/stack_0044_cor2.mrcs Average/stack_0044_cor2.mrc            1     5.605469     0.039319 21410.583984 20678.054688    -29.08058     0.000000     1.000000     0.000000            1   152.145978    71.974419     -5.10668     -0.10668     0.667229 53633.329797     0.166835           10            1 
  706.000000  1597.000000     0.063855            1   116.089411 000061@Extract/job013/Average/stack_0044_cor2.mrcs Average/stack_0044_cor2.mrc            1     5.605469     0.039319 21410.583984 20678.054688    -29.08058     0.000000     1.000000     0.000000            1   152.141693    68.808694     -0.67668     -3.74668     0.664515 53727.758209     0.324211            5            1 
 3153.000000  2168.000000     0.063703            1    17.204140 000062@Extract/job013/Average/stack_0044_cor2.mrcs Average/stack_0044_cor2.mrc            1     5.605469     0.039319 21410.583984 20678.054688    -29.08058     0.000000     1.000000     0.000000            1   143.343598    67.858242     -2.60668     -5.67668     0.664950 53615.949824     0.417877            7            2 
 1638.000000  1717.000000     0.063099            1   178.418594 000063@Extract/job013/Average/stack_0044_cor2.mrcs Average/stack_0044_cor2.mrc            1     5.605469     0.039319 21410.583984 20678.054688    -29.08058     0.000000     1.000000     0.000000            1   156.728045    79.665512     0.463319     3.753319     0.687258 54068.239362     0.181281            6            2 
 3798.000000  3643.000000     0.097913            1   -147.03353 000064@Extract/job013/Average/stack_0044_cor2.mrcs Average/stack_0044_cor2.mrc            1     5.605469     0.039319 21410.583984 20678.054688    -29.08058     0.000000     1.000000     0.000000            1    -27.87325   121.168720     -5.67668     4.893319     0.675980 53622.705439     0.155960           17            1 
 3994.000000  2360.000000     0.090450            1    -74.36691 000065@Extract/job013/Average/stack_0044_cor2.mrcs Average/stack_0044_cor2.mrc            1     5.605469     0.039319 21410.583984 20678.054688    -29.08058     0.000000     1.000000     0.000000            1    -25.05102   117.077065     2.393319     5.463319     0.689977 53527.890529     0.290295            1            1 
  672.000000  2534.000000     0.069781            1   127.195653 000066@Extract/job013/Average/stack_0044_cor2.mrcs Average/stack_0044_cor2.mrc            1     5.605469     0.039319 21410.583984 20678.054688    -29.08058     0.000000     1.000000     0.000000            1    -24.35078   119.789475     4.323319     -3.74668     0.704566 53920.968777     0.225644            9            1 
 4946.000000  2956.000000     0.063896            1    -90.76200 000067@Extract/job013/Average/stack_0044_cor2.mrcs Average/stack_0044_cor2.mrc            1     5.605469     0.039319 21410.583984 20678.054688    -29.08058     0.000000     1.000000     0.000000            1    -20.12714   120.482755     1.033319     5.463319     0.686778 53603.089916     0.296968           11            2 
 5204.000000  1079.000000     0.049032            1    54.556381 000068@Extract/job013/Average/stack_0044_cor2.mrcs Average/stack_0044_cor2.mrc            1     5.605469     0.039319 21410.583984 20678.054688    -29.08058     0.000000     1.000000     0.000000            1    -17.31442   124.008603     2.393319     -4.53668     0.693564 53750.101954     0.172967            4            1 
 4122.000000  2215.000000     0.078130            1    27.602060 000069@Extract/job013/Average/stack_0044_cor2.mrcs Average/stack_0044_cor2.mrc            1     5.605469     0.039319 21410.583984 20678.054688    -29.08058     0.000000     1.000000     0.000000            1    86.531220   125.694716     -5.10668     4.323319     0.676259 53417.703619     0.327095            6            2 
 1843.000000  3178.000000     0.074909            1     -4.74316 000070@Extract/job013/Average/stack_0044_cor2.mrcs Average/stack_0044_cor2.mrc            1     5.605469     0.039319 21410.583984 20678.054688    -29.08058     0.000000     1.000000     0.000000            1    92.856607   124.947063    -12.60668     2.963319     0.664774 53414.019157     0.260296            5            2 
 4707.000000   576.000000     0.102974            1    -51.38424 000071@Extract/job013/Average/stack_0044_cor2.mrcs Average/stack_0044_cor2.mrc            1     5.605469     0.039319 21410.583984 20678.054688    -29.08058     0.000000     1.000000     0.000000            1    -20.42675    66.819324     -9.53668     9.323319     0.672375 53707.609274     0.244529            5            1 
 4217.000000   536.000000     0.072966            1    17.214678 000072@Extract/job013/Average/stack_0044_cor2.mrcs Average/stack_0044_cor2.mrc            1     5.605469     0.039319 21410.583984 20678.054688    -29.08058     0.000000     1.000000     0.000000            1   138.767685    66.896536     -0.67668     -3.17668     0.685711 53755.959984     0.215871            5            1 
 2855.000000  1353.000000     0.086317            1   171.944752 000073@Extract/job013/Average/stack_0044_cor2.mrcs Average/stack_0044_cor2.mrc            1     5.605469     0.039319 21410.583984 20678.054688    -29.08058     0.000000     1.000000     0.000000            1   103.691900   105.369797     6.253319     -1.24668     0.673193 53608.798617     0.189766            4            1 
  444.000000  2497.000000     0.075691            1   -106.51895 000074@Extract/job013/Average/stack_0044_cor2.mrcs Average/stack_0044_cor2.mrc            1     5.605469     0.039319 21410.583984 20678.054688    -29.08058     0.000000     1.000000     0.000000            1   129.713188   111.609405     3.533319     -5.67668     0.669801 53801.974032     0.243851            4            1 
 1072.000000  1261.000000     0.068378            1    -74.15133 000075@Extract/job013/Average/stack_0044_cor2.mrcs Average/stack_0044_cor2.mrc            1     5.605469     0.039319 21410.583984 20678.054688    -29.08058     0.000000     1.000000     0.000000            1    80.116200    97.206320     -6.24668     -3.74668     0.667489 53593.156278     0.185845            5            2 
 4503.000000   940.000000     0.061738            1    36.475962 000076@Extract/job013/Average/stack_0044_cor2.mrcs Average/stack_0044_cor2.mrc            1     5.605469     0.039319 21410.583984 20678.054688    -29.08058     0.000000     1.000000     0.000000            1   100.873238   102.914380     -4.53668     4.893319     0.651681 53833.398499     0.149536           13            2 
 3376.000000   462.000000     0.056815            1   147.319485 000077@Extract/job013/Average/stack_0044_cor2.mrcs Average/stack_0044_cor2.mrc            1     5.605469     0.039319 21410.583984 20678.054688    -29.08058     0.000000     1.000000     0.000000            1    -34.22019   126.174678     1.823319     -5.10668     0.680118 53357.812360     0.157503            6            1 
  795.000000  1935.000000     0.083361            1    76.985859 000078@Extract/job013/Average/stack_0044_cor2.mrcs Average/stack_0044_cor2.mrc            1     5.605469     0.039319 21410.583984 20678.054688    -29.08058     0.000000     1.000000     0.000000            1   -122.74385    85.439558     -5.10668     -2.60668     0.695487 54035.778612     0.188010           20            2 
 1450.000000  3466.000000     0.075562            1    -46.17508 000079@Extract/job013/Average/stack_0044_cor2.mrcs Average/stack_0044_cor2.mrc            1     5.605469     0.039319 21410.583984 20678.054688    -29.08058     0.000000     1.000000     0.000000            1   -178.65292   106.188211     2.393319     0.463319     0.734089 54351.609538     0.135007           27            2 
  661.000000   170.000000     0.062798            1   -113.68535 000080@Extract/job013/Average/stack_0044_cor2.mrcs Average/stack_0044_cor2.mrc            1     5.605469     0.039319 21410.583984 20678.054688    -29.08058     0.000000     1.000000     0.000000            1     -4.98325   103.394072     -2.03668     1.253319     0.675363 53466.804929     0.230355            2            1 
 2846.000000  2867.000000     0.109121            1    92.725531 000081@Extract/job013/Average/stack_0044_cor2.mrcs Average/stack_0044_cor2.mrc            1     5.605469     0.039319 21410.583984 20678.054688    -29.08058     0.000000     1.000000     0.000000            1    96.599127    81.296194    -12.60668     -3.74668     0.687503 53994.907205     0.269781            1            2 
 1894.000000  3744.000000     0.079173            1   -106.35028 000082@Extract/job013/Average/stack_0044_cor2.mrcs Average/stack_0044_cor2.mrc            1     5.605469     0.039319 21410.583984 20678.054688    -29.08058     0.000000     1.000000     0.000000            1    -81.02175   125.707981     2.393319     1.823319     0.664747 53599.852002     0.272358            7            1 
 2486.000000  1369.000000     0.100784            1   -138.90183 000083@Extract/job013/Average/stack_0044_cor2.mrcs Average/stack_0044_cor2.mrc            1     5.605469     0.039319 21410.583984 20678.054688    -29.08058     0.000000     1.000000     0.000000            1    34.396657    91.314964     -4.53668     -7.60668     0.665148 53521.017411     0.291354            4            1 
 3230.000000  1159.000000     0.093283            1    48.608125 000084@Extract/job013/Average/stack_0044_cor2.mrcs Average/stack_0044_cor2.mrc            1     5.605469     0.039319 21410.583984 20678.054688    -29.08058     0.000000     1.000000     0.000000            1    38.975371    96.393536     6.823319    13.533319     0.663656 53368.773163     0.339700            6            1 
 5225.000000  3547.000000     0.087803            1    49.547835 000085@Extract/job013/Average/stack_0044_cor2.mrcs Average/stack_0044_cor2.mrc            1     5.605469     0.039319 21410.583984 20678.054688    -29.08058     0.000000     1.000000     0.000000            1    40.370025    89.216683     7.393319    11.823319     0.640004 53352.486615     0.475723            3            1 
 4500.000000   535.000000     0.066583            1    87.500901 000086@Extract/job013/Average/stack_0044_cor2.mrcs Average/stack_0044_cor2.mrc            1     5.605469     0.039319 21410.583984 20678.054688    -29.08058     0.000000     1.000000     0.000000            1    32.643296    94.604486     8.753319     2.393319     0.651709 53589.568242     0.230570           11            2 
 1680.000000   131.000000     0.077913            1    -84.97999 000087@Extract/job013/Average/stack_0044_cor2.mrcs Average/stack_0044_cor2.mrc            1     5.605469     0.039319 21410.583984 20678.054688    -29.08058     0.000000     1.000000     0.000000            1    42.126252    88.318225     -7.60668     -1.24668     0.655194 53335.921577     0.305678           13            2 
  873.000000  2308.000000     0.091019            1   -175.86979 000088@Extract/job013/Average/stack_0044_cor2.mrcs Average/stack_0044_cor2.mrc            1     5.605469     0.039319 21410.583984 20678.054688    -29.08058     0.000000     1.000000     0.000000            1    81.870246    95.700317     3.533319     -4.53668     0.695013 53987.423375     0.124613           27            2 
 1334.000000   575.000000     0.074260            1     3.373321 000089@Extract/job013/Average/stack_0044_cor2.mrcs Average/stack_0044_cor2.mrc            1     5.605469     0.039319 21410.583984 20678.054688    -29.08058     0.000000     1.000000     0.000000            1    -70.05411   104.219236     -2.60668     -0.10668     0.674078 53603.826781     0.396077            4            1 
 3641.000000  1604.000000     0.111696            1    36.668568 000090@Extract/job013/Average/stack_0044_cor2.mrcs Average/stack_0044_cor2.mrc            1     5.605469     0.039319 21410.583984 20678.054688    -29.08058     0.000000     1.000000     0.000000            1    -60.88067    90.966319     -3.17668     1.253319     0.717412 53878.823643     0.308050            7            2 
 2397.000000  1722.000000     0.081880            1    95.425749 000091@Extract/job013/Average/stack_0044_cor2.mrcs Average/stack_0044_cor2.mrc            1     5.605469     0.039319 21410.583984 20678.054688    -29.08058     0.000000     1.000000     0.000000            1    14.003903    89.545534    17.963319     9.893319     0.661755 53688.742041     0.116464           10            2 
 4838.000000   135.000000     0.076265            1    81.889944 000001@Extract/job013/Average/stack_0045_cor2.mrcs Average/stack_0045_cor2.mrc            1     5.199275     0.055882 20137.982422 19519.498047    -34.71551     0.000000     1.000000     0.000000            2   144.397468    66.887565     -3.96668     -0.67668     0.643716 53376.242388     0.438227            5            1 
 3957.000000  1480.000000     0.102824            1    32.069876 000002@Extract/job013/Average/stack_0045_cor2.mrcs Average/stack_0045_cor2.mrc            1     5.199275     0.055882 20137.982422 19519.498047    -34.71551     0.000000     1.000000     0.000000            2    -13.43703   119.455747     6.033319     -2.60668     0.718614 54063.206932     0.312323            8            1 
 3938.000000  1230.000000     0.083358            1    -73.40210 000003@Extract/job013/Average/stack_0045_cor2.mrcs Average/stack_0045_cor2.mrc            1     5.199275     0.055882 20137.982422 19519.498047    -34.71551     0.000000     1.000000     0.000000            2    -14.14352   122.232065     0.463319     4.893319     0.677524 53571.942723     0.152096           11            2 
 3753.000000  1431.000000     0.127118            1   160.287435 000004@Extract/job013/Average/stack_0045_cor2.mrcs Average/stack_0045_cor2.mrc            1     5.199275     0.055882 20137.982422 19519.498047    -34.71551     0.000000     1.000000     0.000000            2    67.536328   139.758958     7.963319     -0.10668     0.700447 53922.149678     0.324041            7            1 
 2064.000000  2726.000000     0.080953            1   -133.18135 000005@Extract/job013/Average/stack_0045_cor2.mrcs Average/stack_0045_cor2.mrc            1     5.199275     0.055882 20137.982422 19519.498047    -34.71551     0.000000     1.000000     0.000000            2   104.814864   127.131899     1.033319     -6.24668     0.647478 53404.115531     0.661664            2            1 
 3590.000000   992.000000     0.076479            1    79.383242 000006@Extract/job013/Average/stack_0045_cor2.mrcs Average/stack_0045_cor2.mrc            1     5.199275     0.055882 20137.982422 19519.498047    -34.71551     0.000000     1.000000     0.000000            2    -28.17680    84.749705     -0.67668     -1.46668     0.666566 53577.349887     0.329820           12            2 
 5472.000000   875.000000     0.067665            1    -65.00780 000007@Extract/job013/Average/stack_0045_cor2.mrcs Average/stack_0045_cor2.mrc            1     5.199275     0.055882 20137.982422 19519.498047    -34.71551     0.000000     1.000000     0.000000            2    -35.55857    85.039358     -7.03668    16.823319     0.671901 53621.720115     0.179464            8            1 
 1990.000000  2945.000000     0.091594            1    53.311086 000008@Extract/job013/Average/stack_0045_cor2.mrcs Average/stack_0045_cor2.mrc            1     5.199275     0.055882 20137.982422 19519.498047    -34.71551     0.000000     1.000000     0.000000            2   138.411148    64.607928     -3.96668     -1.46668     0.676354 53764.069806     0.581616            4            1 
 4318.000000  1360.000000     0.069076            1    -91.05613 000009@Extract/job013/Average/stack_0045_cor2.mrcs Average/stack_0045_cor2.mrc            1     5.199275     0.055882 20137.982422 19519.498047    -34.71551     0.000000     1.000000     0.000000            2   132.440302    69.477665     2.963319     -1.24668     0.702327 53576.418736     0.488489            7            2 
  206.000000  2127.000000     0.058289            1    60.822438 000010@Extract/job013/Average/stack_0045_cor2.mrcs Average/stack_0045_cor2.mrc            1     5.199275     0.055882 20137.982422 19519.498047    -34.71551     0.000000     1.000000     0.000000            2   132.781300    64.618024     -2.03668     -1.24668     0.681522 53636.012062     0.259157            4            2 
 1668.000000  3101.000000     0.081684            1   -125.82214 000011@Extract/job013/Average/stack_0045_cor2.mrcs Average/stack_0045_cor2.mrc            1     5.199275     0.055882 20137.982422 19519.498047    -34.71551     0.000000     1.000000     0.000000            2   166.596658   112.527052     -2.03668     2.393319     0.681594 53826.525758     0.317299            4            1 
 5082.000000   367.000000     0.077490            1    -93.82952 000012@Extract/job013/Average/stack_0045_cor2.mrcs Average/stack_0045_cor2.mrc            1     5.199275     0.055882 20137.982422 19519.498047    -34.71551     0.000000     1.000000     0.000000            2    86.125363   109.165359     -1.46668     -7.60668     0.685144 53833.442180     0.481035            2            2 
 2992.000000  3503.000000     0.072491            1   109.133569 000013@Extract/job013/Average/stack_0045_cor2.mrcs Average/stack_0045_cor2.mrc            1     5.199275     0.055882 20137.982422 19519.498047    -34.71551     0.000000     1.000000     0.000000            2   102.639896   106.303152     5.463319     4.323319     0.676004 53879.291155     0.218554            6            1 
 2307.000000   846.000000     0.101396            1    58.753537 000014@Extract/job013/Average/stack_0045_cor2.mrcs Average/stack_0045_cor2.mrc            1     5.199275     0.055882 20137.982422 19519.498047    -34.71551     0.000000     1.000000     0.000000            2    -26.46089   118.422683     1.823319     -5.10668     0.694882 54036.272688     0.312355            5            1 
 2158.000000  2604.000000     0.088911            1    -74.85198 000015@Extract/job013/Average/stack_0045_cor2.mrcs Average/stack_0045_cor2.mrc            1     5.199275     0.055882 20137.982422 19519.498047    -34.71551     0.000000     1.000000     0.000000            2    -27.53330   128.051544     -6.24668     3.533319     0.680600 53785.191803     0.321573            5            1 
 2888.000000   631.000000     0.087679            1   152.500613 000016@Extract/job013/Average/stack_0045_cor2.mrcs Average/stack_0045_cor2.mrc            1     5.199275     0.055882 20137.982422 19519.498047    -34.71551     0.000000     1.000000     0.000000            2    -29.26671   111.830529     -5.10668     -0.67668     0.661367 53469.170120     0.195625            4            2 
 4669.000000  3664.000000     0.098527            1    69.540885 000017@Extract/job013/Average/stack_0045_cor2.mrcs Average/stack_0045_cor2.mrc            1     5.199275     0.055882 20137.982422 19519.498047    -34.71551     0.000000     1.000000     0.000000            2    -25.04747   114.429187     0.463319     -5.10668     0.676925 53461.934485     0.460085            2            2 
  782.000000  2595.000000     0.102259            1    90.850293 000018@Extract/job013/Average/stack_0045_cor2.mrcs Average/stack_0045_cor2.mrc            1     5.199275     0.055882 20137.982422 19519.498047    -34.71551     0.000000     1.000000     0.000000            2    96.249901    82.201669     2.393319     1.253319     0.690462 53824.001771     0.561096            3            2 
 1406.000000  3928.000000     0.072342            1   -162.73766 000019@Extract/job013/Average/stack_0045_cor2.mrcs Average/stack_0045_cor2.mrc            1     5.199275     0.055882 20137.982422 19519.498047    -34.71551     0.000000     1.000000     0.000000            2    96.223622    72.401641     0.463319     -5.10668     0.664753 53775.450517     0.276109            6            2 
  666.000000  3389.000000     0.074557            1    99.453584 000020@Extract/job013/Average/stack_0045_cor2.mrcs Average/stack_0045_cor2.mrc            1     5.199275     0.055882 20137.982422 19519.498047    -34.71551     0.000000     1.000000     0.000000            2    -64.47624   121.801337     0.463319     -0.10668     0.686990 53785.255037     0.287107            6            2 
 4183.000000   124.000000     0.084090            1    -93.88426 000021@Extract/job013/Average/stack_0045_cor2.mrcs Average/stack_0045_cor2.mrc            1     5.199275     0.055882 20137.982422 19519.498047    -34.71551     0.000000     1.000000     0.000000            2    43.186613    91.599427    -12.03668     -7.03668     0.592303 53412.205082     0.201156            7            2 
 1091.000000  3955.000000     0.081669            1   -130.92172 000022@Extract/job013/Average/stack_0045_cor2.mrcs Average/stack_0045_cor2.mrc            1     5.199275     0.055882 20137.982422 19519.498047    -34.71551     0.000000     1.000000     0.000000            2    39.678650    96.392399     -6.24668    -13.74668     0.684456 53818.167128     0.334964            2            2 
 1844.000000   651.000000     0.061189            1    57.527738 000023@Extract/job013/Average/stack_0045_cor2.mrcs Average/stack_0045_cor2.mrc            1     5.199275     0.055882 20137.982422 19519.498047    -34.71551     0.000000     1.000000     0.000000            2    46.345863    88.907750     7.393319    10.463319     0.666367 53893.888639     0.408578            8            2 
 2481.000000  1840.000000     0.053391            1    67.122223 000024@Extract/job013/Average/stack_0045_cor2.mrcs Average/stack_0045_cor2.mrc            1     5.199275     0.055882 20137.982422 19519.498047    -34.71551     0.000000     1.000000     0.000000            2    -77.75139    89.135458     -3.74668     2.963319     0.688779 53859.716359     0.199489            6            2 
 2603.000000  2219.000000     0.065154            1   -158.35543 000025@Extract/job013/Average/stack_0045_cor2.mrcs Average/stack_0045_cor2.mrc            1     5.199275     0.055882 20137.982422 19519.498047    -34.71551     0.000000     1.000000     0.000000            2    -60.25884   123.225402     -2.60668     -0.10668     0.675573 53479.596668     0.200886            7            2 
 2631.000000   268.000000     0.083943            1   -110.31078 000026@Extract/job013/Average/stack_0045_cor2.mrcs Average/stack_0045_cor2.mrc            1     5.199275     0.055882 20137.982422 19519.498047    -34.71551     0.000000     1.000000     0.000000            2    32.650014    99.415236     -7.60668     -5.10668     0.684073 53826.515163     0.305202            6            1 
 5093.000000  1900.000000     0.073879            1    50.431113 000027@Extract/job013/Average/stack_0045_cor2.mrcs Average/stack_0045_cor2.mrc            1     5.199275     0.055882 20137.982422 19519.498047    -34.71551     0.000000     1.000000     0.000000            2    16.117024    94.921177     4.323319     -1.24668     0.671672 53622.032300     0.364907           12            1 
 2368.000000  2108.000000     0.066640            1    30.747551 000028@Extract/job013/Average/stack_0045_cor2.mrcs Average/stack_0045_cor2.mrc            1     5.199275     0.055882 20137.982422 19519.498047    -34.71551     0.000000     1.000000     0.000000            2    17.179678   104.926146     7.963319    25.463319     0.672839 53673.992911     0.265388            7            1 
  552.000000  1112.000000     0.140806            1    58.753663 000029@Extract/job013/Average/stack_0045_cor2.mrcs Average/stack_0045_cor2.mrc            1     5.199275     0.055882 20137.982422 19519.498047    -34.71551     0.000000     1.000000     0.000000            2    -29.25705   104.913696     4.893319     4.323319     0.709184 53802.114010     0.193027           12            1 
 3497.000000  2998.000000     0.087405            1    35.374735 000030@Extract/job013/Average/stack_0045_cor2.mrcs Average/stack_0045_cor2.mrc            1     5.199275     0.055882 20137.982422 19519.498047    -34.71551     0.000000     1.000000     0.000000            2     -6.03660    96.425079     4.323319     -2.60668     0.697135 53886.014058     0.379317            6            1 
 1617.000000  2830.000000     0.088186            1   -173.91569 000031@Extract/job013/Average/stack_0045_cor2.mrcs Average/stack_0045_cor2.mrc            1     5.199275     0.055882 20137.982422 19519.498047    -34.71551     0.000000     1.000000     0.000000            2    90.051011   139.313302     -4.53668    -12.03668     0.678672 53745.002292     0.398311            5            2 
 3307.000000  3170.000000     0.077632            1    -21.71343 000032@Extract/job013/Average/stack_0045_cor2.mrcs Average/stack_0045_cor2.mrc            1     5.199275     0.055882 20137.982422 19519.498047    -34.71551     0.000000     1.000000     0.000000            2   147.920334    69.452312     0.463319     -5.67668     0.707384 53905.637679     0.247830            4            1 
 4914.000000  2251.000000     0.077154            1    -14.22909 000033@Extract/job013/Average/stack_0045_cor2.mrcs Average/stack_0045_cor2.mrc            1     5.199275     0.055882 20137.982422 19519.498047    -34.71551     0.000000     1.000000     0.000000            2   153.906255    72.910694     0.463319     -6.24668     0.678458 53516.073766     0.292141            4            1 
 4117.000000  1262.000000     0.066986            1   -109.37772 000034@Extract/job013/Average/stack_0045_cor2.mrcs Average/stack_0045_cor2.mrc            1     5.199275     0.055882 20137.982422 19519.498047    -34.71551     0.000000     1.000000     0.000000            2   150.739572    72.602232     4.323319     -0.67668     0.676811 53499.789320     0.392873            6            1 
 4704.000000  1072.000000     0.056318            1   -159.99118 000035@Extract/job013/Average/stack_0045_cor2.mrcs Average/stack_0045_cor2.mrc            1     5.199275     0.055882 20137.982422 19519.498047    -34.71551     0.000000     1.000000     0.000000            2   146.162658    70.407162     2.963319     4.893319     0.680231 53647.469264     0.392734            6            2 
 4633.000000  2335.000000     0.159867            1    -17.64074 000036@Extract/job013/Average/stack_0045_cor2.mrcs Average/stack_0045_cor2.mrc            1     5.199275     0.055882 20137.982422 19519.498047    -34.71551     0.000000     1.000000     0.000000            2   -155.43318    75.388955     4.323319    -27.60668     0.699725 54117.012395     0.360735            9            2 
 3660.000000  3061.000000     0.064202            1   111.498043 000037@Extract/job013/Average/stack_0045_cor2.mrcs Average/stack_0045_cor2.mrc            1     5.199275     0.055882 20137.982422 19519.498047    -34.71551     0.000000     1.000000     0.000000            2    89.676008   120.346497     7.963319     6.823319     0.659786 53501.764233     0.451004            3            1 
 5441.000000  2455.000000     0.093235            1    -55.15578 000038@Extract/job013/Average/stack_0045_cor2.mrcs Average/stack_0045_cor2.mrc            1     5.199275     0.055882 20137.982422 19519.498047    -34.71551     0.000000     1.000000     0.000000            2    -31.70546    94.904757     3.533319     1.033319     0.682678 53819.600463     0.274264           12            2 
 4848.000000   290.000000     0.087296            1   174.989821 000039@Extract/job013/Average/stack_0045_cor2.mrcs Average/stack_0045_cor2.mrc            1     5.199275     0.055882 20137.982422 19519.498047    -34.71551     0.000000     1.000000     0.000000            2    -35.93614   102.143226     2.963319     -4.53668     0.664951 53543.977710     0.247298           10            2 
 3821.000000  2593.000000     0.091540            1    -92.42599 000040@Extract/job013/Average/stack_0045_cor2.mrcs Average/stack_0045_cor2.mrc            1     5.199275     0.055882 20137.982422 19519.498047    -34.71551     0.000000     1.000000     0.000000            2    87.170437   105.721528     -3.17668     -6.46668     0.675921 53717.732114     0.335430            5            2 
 1072.000000  2299.000000     0.086525            1    -53.76653 000041@Extract/job013/Average/stack_0045_cor2.mrcs Average/stack_0045_cor2.mrc            1     5.199275     0.055882 20137.982422 19519.498047    -34.71551     0.000000     1.000000     0.000000            2    -36.30627   113.111375     -3.96668     1.823319     0.650693 53390.606792     0.384492            5            1 
  299.000000  1789.000000     0.080209            1    -49.06747 000042@Extract/job013/Average/stack_0045_cor2.mrcs Average/stack_0045_cor2.mrc            1     5.199275     0.055882 20137.982422 19519.498047    -34.71551     0.000000     1.000000     0.000000            2    -27.52784   125.083761     -2.03668     3.753319     0.661432 53559.933398     0.287185            9            1 
 5301.000000  2254.000000     0.070562            1    -70.15851 000043@Extract/job013/Average/stack_0045_cor2.mrcs Average/stack_0045_cor2.mrc            1     5.199275     0.055882 20137.982422 19519.498047    -34.71551     0.000000     1.000000     0.000000            2    -27.17263   123.283201     -3.17668     1.823319     0.669312 53505.853280     0.596204            3            1 
 4269.000000  2770.000000     0.159439            1   -132.23453 000044@Extract/job013/Average/stack_0045_cor2.mrcs Average/stack_0045_cor2.mrc            1     5.199275     0.055882 20137.982422 19519.498047    -34.71551     0.000000     1.000000     0.000000            2    97.442578   129.047022     7.393319    -12.03668     0.691234 53872.018146     0.389169           11            1 
 1186.000000   652.000000     0.130029            1     6.238722 000045@Extract/job013/Average/stack_0045_cor2.mrcs Average/stack_0045_cor2.mrc            1     5.199275     0.055882 20137.982422 19519.498047    -34.71551     0.000000     1.000000     0.000000            2    -35.24255   108.329527     1.823319     2.963319     0.694660 53910.395505     0.340435            5            1 
 2671.000000  1111.000000     0.089493            1    77.502580 000046@Extract/job013/Average/stack_0045_cor2.mrcs Average/stack_0045_cor2.mrc            1     5.199275     0.055882 20137.982422 19519.498047    -34.71551     0.000000     1.000000     0.000000            2    -28.91166   109.599421     4.893319     2.393319     0.681134 53653.222204     0.290495            7            1 
 5642.000000  1018.000000     0.040914            1   179.646669 000047@Extract/job013/Average/stack_0045_cor2.mrcs Average/stack_0045_cor2.mrc            1     5.199275     0.055882 20137.982422 19519.498047    -34.71551     0.000000     1.000000     0.000000            2    -46.16696   117.045697     0.463319     -2.60668     0.648573 53748.672379     0.380361            6            1 
 4570.000000  3000.000000     0.074732            1   -166.94674 000048@Extract/job013/Average/stack_0045_cor2.mrcs Average/stack_0045_cor2.mrc            1     5.199275     0.055882 20137.982422 19519.498047    -34.71551     0.000000     1.000000     0.000000            2    63.319613   126.489864     6.253319     -3.74668     0.674567 53677.849590     0.328253            4            2 
 1514.000000  3838.000000     0.051851            1    -17.65213 000049@Extract/job013/Average/stack_0045_cor2.mrcs Average/stack_0045_cor2.mrc            1     5.199275     0.055882 20137.982422 19519.498047    -34.71551     0.000000     1.000000     0.000000            2    -25.05898   122.575569     -0.67668     4.893319     0.657018 53587.731281     0.281499            2            2 
 2499.000000  3859.000000     0.091118            1   -139.77826 000050@Extract/job013/Average/stack_0045_cor2.mrcs Average/stack_0045_cor2.mrc            1     5.199275     0.055882 20137.982422 19519.498047    -34.71551     0.000000     1.000000     0.000000            2    76.918247    83.754249     -2.60668     -5.10668     0.682389 53569.865320     0.211599            9            2 
 3948.000000  3006.000000     0.079120            1   -171.21231 000051@Extract/job013/Average/stack_0045_cor2.mrcs Average/stack_0045_cor2.mrc            1     5.199275     0.055882 20137.982422 19519.498047    -34.71551     0.000000     1.000000     0.000000            2    51.983923    95.470001     4.323319    -12.60668     0.669205 53571.819408     0.156852            6            2 
 3871.000000  2036.000000     0.085934            1    -16.79142 000052@Extract/job013/Average/stack_0045_cor2.mrcs Average/stack_0045_cor2.mrc            1     5.199275     0.055882 20137.982422 19519.498047    -34.71551     0.000000     1.000000     0.000000            2    -88.33581   103.558713     -0.67668     -2.03668     0.693815 53872.938101     0.325708            4            1 
 1330.000000   532.000000     0.084822            1    -25.66514 000053@Extract/job013/Average/stack_0045_cor2.mrcs Average/stack_0045_cor2.mrc            1     5.199275     0.055882 20137.982422 19519.498047    -34.71551     0.000000     1.000000     0.000000            2    -46.16541   116.378151     -2.03668     1.823319     0.658703 53640.144309     0.288983            6            1 
  304.000000  2255.000000     0.065792            1   -164.41162 000054@Extract/job013/Average/stack_0045_cor2.mrcs Average/stack_0045_cor2.mrc            1     5.199275     0.055882 20137.982422 19519.498047    -34.71551     0.000000     1.000000     0.000000            2    -41.95347   121.148097     -2.03668     -3.17668     0.676476 53920.838227     0.347396            6            1 
 3281.000000  3446.000000     0.079115            1   -162.99019 000055@Extract/job013/Average/stack_0045_cor2.mrcs Average/stack_0045_cor2.mrc            1     5.199275     0.055882 20137.982422 19519.498047    -34.71551     0.000000     1.000000     0.000000            2    -42.60002    91.599938     1.823319     -5.10668     0.665062 53458.550435     0.222377            9            2 
 1459.000000  1062.000000     0.096369            1    18.199574 000056@Extract/job013/Average/stack_0045_cor2.mrcs Average/stack_0045_cor2.mrc            1     5.199275     0.055882 20137.982422 19519.498047    -34.71551     0.000000     1.000000     0.000000            2   116.582460    59.243038     0.463319     -0.67668     0.701457 53775.517829     0.252204            2            2 
 5061.000000  1657.000000     0.075275            1    -64.83943 000057@Extract/job013/Average/stack_0045_cor2.mrcs Average/stack_0045_cor2.mrc            1     5.199275     0.055882 20137.982422 19519.498047    -34.71551     0.000000     1.000000     0.000000            2   149.321782    65.577571     4.323319     -2.60668     0.675411 53333.971047     0.419685            2            2 
 1678.000000  1678.000000     0.070883            1     -1.09072 000058@Extract/job013/Average/stack_0045_cor2.mrcs Average/stack_0045_cor2.mrc            1     5.199275     0.055882 20137.982422 19519.498047    -34.71551     0.000000     1.000000     0.000000            2   148.625948    70.719965     -2.03668     -6.24668     0.646352 53637.899842     0.234044            3            1 
 1940.000000   457.000000     0.062375            1     -4.39143 000059@Extract/job013/Average/stack_0045_cor2.mrcs Average/stack_0045_cor2.mrc            1     5.199275     0.055882 20137.982422 19519.498047    -34.71551     0.000000     1.000000     0.000000            2   157.417235    66.546775     4.323319     1.823319     0.683395 53552.204267     0.113614            5            2 
 3022.000000   823.000000     0.086493            1    20.319652 000060@Extract/job013/Average/stack_0045_cor2.mrcs Average/stack_0045_cor2.mrc            1     5.199275     0.055882 20137.982422 19519.498047    -34.71551     0.000000     1.000000     0.000000            2    -24.35275   121.172700     4.893319     -5.10668     0.710845 54181.627158     0.172874           10            2 
 1953.000000  2241.000000     0.085486            1    62.512826 000061@Extract/job013/Average/stack_0045_cor2.mrcs Average/stack_0045_cor2.mrc            1     5.199275     0.055882 20137.982422 19519.498047    -34.71551     0.000000     1.000000     0.000000            2    -23.99044   113.451793     1.253319     -3.17668     0.657832 53779.039159     0.316488            2            1 
 5561.000000   236.000000     0.076437            1    79.868794 000062@Extract/job013/Average/stack_0045_cor2.mrcs Average/stack_0045_cor2.mrc            1     5.199275     0.055882 20137.982422 19519.498047    -34.71551     0.000000     1.000000     0.000000            2    -19.06483   114.762805     1.253319     -4.53668     0.681711 53528.816951     0.230835            8            1 
 4287.000000  1878.000000     0.095969            1    -50.20661 000063@Extract/job013/Average/stack_0045_cor2.mrcs Average/stack_0045_cor2.mrc            1     5.199275     0.055882 20137.982422 19519.498047    -34.71551     0.000000     1.000000     0.000000            2    90.756025   127.167482    -10.10668     -4.53668     0.648886 53566.041525     0.315653            4            1 
 2404.000000  1424.000000     0.092999            1   148.080313 000064@Extract/job013/Average/stack_0045_cor2.mrcs Average/stack_0045_cor2.mrc            1     5.199275     0.055882 20137.982422 19519.498047    -34.71551     0.000000     1.000000     0.000000            2   105.536886   131.771553    10.463319     4.893319     0.670883 53916.000131     0.184920            9            1 
 4245.000000  3438.000000     0.074468            1    51.916535 000065@Extract/job013/Average/stack_0045_cor2.mrcs Average/stack_0045_cor2.mrc            1     5.199275     0.055882 20137.982422 19519.498047    -34.71551     0.000000     1.000000     0.000000            2   132.430212    64.948269     -2.60668     -2.03668     0.681680 53662.372913     0.531773            2            2 
 3015.000000  1134.000000     0.079692            1    -94.12530 000066@Extract/job013/Average/stack_0045_cor2.mrcs Average/stack_0045_cor2.mrc            1     5.199275     0.055882 20137.982422 19519.498047    -34.71551     0.000000     1.000000     0.000000            2    -55.88560    59.736675     -1.24668     -9.53668     0.678791 53970.127577     0.458733            3            2 
 3918.000000  2468.000000     0.065411            1    -14.43505 000067@Extract/job013/Average/stack_0045_cor2.mrcs Average/stack_0045_cor2.mrc            1     5.199275     0.055882 20137.982422 19519.498047    -34.71551     0.000000     1.000000     0.000000            2    -61.17985    68.688363     -5.10668     -0.67668     0.665209 53684.176312     0.123200            5            2 
  273.000000  2530.000000     0.131284            1   -148.20872 000068@Extract/job013/Average/stack_0045_cor2.mrcs Average/stack_0045_cor2.mrc            1     5.199275     0.055882 20137.982422 19519.498047    -34.71551     0.000000     1.000000     0.000000            2    89.976250   103.248495     4.893319     -6.46668     0.691236 53913.459772     0.240067           17            2 
   98.000000   477.000000     0.072682            1   -168.60695 000069@Extract/job013/Average/stack_0045_cor2.mrcs Average/stack_0045_cor2.mrc            1     5.199275     0.055882 20137.982422 19519.498047    -34.71551     0.000000     1.000000     0.000000            2    -30.69614   124.716514     -2.03668     -5.10668     0.591032 53827.635761     0.208885           11            1 
 3648.000000  2469.000000     0.069448            1    -75.80693 000070@Extract/job013/Average/stack_0045_cor2.mrcs Average/stack_0045_cor2.mrc            1     5.199275     0.055882 20137.982422 19519.498047    -34.71551     0.000000     1.000000     0.000000            2    -34.57312   126.544152     -5.10668     1.823319     0.661667 53543.339460     0.316917            3            2 
  545.000000  1373.000000     0.061732            1   -150.33118 000071@Extract/job013/Average/stack_0045_cor2.mrcs Average/stack_0045_cor2.mrc            1     5.199275     0.055882 20137.982422 19519.498047    -34.71551     0.000000     1.000000     0.000000            2    -33.85979   122.211552     -3.17668     -4.53668     0.675081 53657.897992     0.179021            9            1 
 5290.000000  1894.000000     0.074919            1    28.338183 000072@Extract/job013/Average/stack_0045_cor2.mrcs Average/stack_0045_cor2.mrc            1     5.199275     0.055882 20137.982422 19519.498047    -34.71551     0.000000     1.000000     0.000000            2     -7.79886   107.103000     3.753319     -0.10668     0.672738 53713.325915     0.281543            7            1 
 1113.000000  3283.000000     0.068255            1   -135.72233 000073@Extract/job013/Average/stack_0045_cor2.mrcs Average/stack_0045_cor2.mrc            1     5.199275     0.055882 20137.982422 19519.498047    -34.71551     0.000000     1.000000     0.000000            2     -7.09475   105.859336     -3.17668     0.463319     0.659057 53591.114918     0.456165            3            2 
 2691.000000  3784.000000     0.064502            1    87.782483 000074@Extract/job013/Average/stack_0045_cor2.mrcs Average/stack_0045_cor2.mrc            1     5.199275     0.055882 20137.982422 19519.498047    -34.71551     0.000000     1.000000     0.000000            2    -43.33942   111.168248     3.533319     1.033319     0.655312 53685.148547     0.471717            8            1 
 2742.000000  3378.000000     0.076091            1   -106.61759 000075@Extract/job013/Average/stack_0045_cor2.mrcs Average/stack_0045_cor2.mrc            1     5.199275     0.055882 20137.982422 19519.498047    -34.71551     0.000000     1.000000     0.000000            2     9.085738    98.530402     -2.60668     4.323319     0.672352 53349.550320     0.264635            4            2 
 3340.000000   122.000000     0.080774            1   127.882393 000076@Extract/job013/Average/stack_0045_cor2.mrcs Average/stack_0045_cor2.mrc            1     5.199275     0.055882 20137.982422 19519.498047    -34.71551     0.000000     1.000000     0.000000            2    95.191247    80.695522     5.463319     2.963319     0.619387 54272.552655     0.183112            4            2 
 4774.000000  2427.000000     0.078009            1    -53.52580 000077@Extract/job013/Average/stack_0045_cor2.mrcs Average/stack_0045_cor2.mrc            1     5.199275     0.055882 20137.982422 19519.498047    -34.71551     0.000000     1.000000     0.000000            2    97.311581    84.901977     -3.17668     -0.67668     0.635388 53530.025596     0.201624           16            1 
 1384.000000  1944.000000     0.075433            1   127.403553 000078@Extract/job013/Average/stack_0045_cor2.mrcs Average/stack_0045_cor2.mrc            1     5.199275     0.055882 20137.982422 19519.498047    -34.71551     0.000000     1.000000     0.000000            2   111.019608    83.368139     1.253319     2.963319     0.668850 53333.961817     0.561816            5            2 
 2715.000000  2556.000000     0.074471            1   -114.94349 000079@Extract/job013/Average/stack_0045_cor2.mrcs Average/stack_0045_cor2.mrc            1     5.199275     0.055882 20137.982422 19519.498047    -34.71551     0.000000     1.000000     0.000000            2   113.497045    90.240295     1.823319     -2.60668     0.664593 53426.430642     0.582782            6            2 
 3988.000000   512.000000     0.050418            1    99.289875 000080@Extract/job013/Average/stack_0045_cor2.mrcs Average/stack_0045_cor2.mrc            1     5.199275     0.055882 20137.982422 19519.498047    -34.71551     0.000000     1.000000     0.000000            2    93.077016    78.881585     1.823319     1.253319     0.684719 53683.855197     0.242781            3            2 
 5202.000000  1106.000000     0.089313            1    -42.33912 000081@Extract/job013/Average/stack_0045_cor2.mrcs Average/stack_0045_cor2.mrc            1     5.199275     0.055882 20137.982422 19519.498047    -34.71551     0.000000     1.000000     0.000000            2    34.055874    98.809009    -14.53668     6.823319     0.674792 53564.009860     0.171369            7            1 
 2331.000000   354.000000     0.088908            1   121.260982 000082@Extract/job013/Average/stack_0045_cor2.mrcs Average/stack_0045_cor2.mrc            1     5.199275     0.055882 20137.982422 19519.498047    -34.71551     0.000000     1.000000     0.000000            2    37.560395    91.011759     8.533319     -1.46668     0.662863 53485.080514     0.527722            2            1 
 1546.000000  3312.000000     0.077482            1    26.101985 000083@Extract/job013/Average/stack_0045_cor2.mrcs Average/stack_0045_cor2.mrc            1     5.199275     0.055882 20137.982422 19519.498047    -34.71551     0.000000     1.000000     0.000000            2    36.157699    93.402994     1.253319     7.963319     0.682626 53776.055271     0.236500            5            1 
 4419.000000  1840.000000     0.043406            1   109.531142 000084@Extract/job013/Average/stack_0045_cor2.mrcs Average/stack_0045_cor2.mrc            1     5.199275     0.055882 20137.982422 19519.498047    -34.71551     0.000000     1.000000     0.000000            2    32.286372    90.721014     9.323319     -2.03668     0.658522 54047.483935     0.289768            6            1 
 5563.000000  2658.000000     0.154072            1    46.731934 000085@Extract/job013/Average/stack_0045_cor2.mrcs Average/stack_0045_cor2.mrc            1     5.199275     0.055882 20137.982422 19519.498047    -34.71551     0.000000     1.000000     0.000000            2    38.617496    92.502830     6.033319    14.323319     0.713942 53826.082222     0.329508            8            1 
  932.000000  1105.000000     0.088636            1    36.438652 000086@Extract/job013/Average/stack_0045_cor2.mrcs Average/stack_0045_cor2.mrc            1     5.199275     0.055882 20137.982422 19519.498047    -34.71551     0.000000     1.000000     0.000000            2    47.776194   101.514005     -1.24668    15.463319     0.669710 53752.404950     0.275439            6            2 
 1830.000000  2843.000000     0.069347            1   143.991186 000087@Extract/job013/Average/stack_0045_cor2.mrcs Average/stack_0045_cor2.mrc            1     5.199275     0.055882 20137.982422 19519.498047    -34.71551     0.000000     1.000000     0.000000            2   -120.91475    57.127081     -3.96668     1.823319     0.722913 54279.801974     0.067490           48            2 
 5026.000000  1113.000000     0.089623            1     2.208601 000088@Extract/job013/Average/stack_0045_cor2.mrcs Average/stack_0045_cor2.mrc            1     5.199275     0.055882 20137.982422 19519.498047    -34.71551     0.000000     1.000000     0.000000            2    42.471062    84.429222     -0.10668     6.823319     0.665301 53282.656225     0.256887            9            2 
 4438.000000   220.000000     0.069901            1   115.415569 000089@Extract/job013/Average/stack_0045_cor2.mrcs Average/stack_0045_cor2.mrc            1     5.199275     0.055882 20137.982422 19519.498047    -34.71551     0.000000     1.000000     0.000000            2   -117.49922    98.317517    -18.96668    12.963319     0.661543 53792.693483     0.374138            3            2 
 3144.000000  3306.000000     0.098885            1    -67.22050 000090@Extract/job013/Average/stack_0045_cor2.mrcs Average/stack_0045_cor2.mrc            1     5.199275     0.055882 20137.982422 19519.498047    -34.71551     0.000000     1.000000     0.000000            2    17.530715   104.001899     -7.60668    17.393319     0.687401 53712.624099     0.158363           20            1 
 2302.000000  1121.000000     0.082002            1    -74.69175 000091@Extract/job013/Average/stack_0045_cor2.mrcs Average/stack_0045_cor2.mrc            1     5.199275     0.055882 20137.982422 19519.498047    -34.71551     0.000000     1.000000     0.000000            2    29.838085   100.630670     -8.17668     -0.67668     0.698382 53817.113032     0.391572            7            2 
 5247.000000  3795.000000     0.069727            1    -25.01266 000092@Extract/job013/Average/stack_0045_cor2.mrcs Average/stack_0045_cor2.mrc            1     5.199275     0.055882 20137.982422 19519.498047    -34.71551     0.000000     1.000000     0.000000            2    26.659868    89.534379     -3.96668     7.963319     0.680028 53733.793363     0.226535            9            2 
 2869.000000  3770.000000     0.056078            1    11.221335 000093@Extract/job013/Average/stack_0045_cor2.mrcs Average/stack_0045_cor2.mrc            1     5.199275     0.055882 20137.982422 19519.498047    -34.71551     0.000000     1.000000     0.000000            2   103.903202   136.143493     -2.60668     4.893319     0.670902 53553.814413     0.134781            6            1 
 4678.000000  3033.000000     0.117167            1   141.403943 000001@Extract/job013/Average/stack_0046_cor2.mrcs Average/stack_0046_cor2.mrc            1     3.660714     0.082360 18304.972656 17741.222656    -27.30589     0.000000     1.000000     0.000000            3   151.437047    68.168597     -2.60668     -2.60668     0.708581 53876.470628     0.102856            5            2 
 4567.000000  3174.000000     0.059869            1   -134.66959 000002@Extract/job013/Average/stack_0046_cor2.mrcs Average/stack_0046_cor2.mrc            1     3.660714     0.082360 18304.972656 17741.222656    -27.30589     0.000000     1.000000     0.000000            3   140.544625    76.638979     4.323319     0.463319     0.663518 53450.856055     0.353904            3            1 
  564.000000  1320.000000     0.097529            1    -78.12112 000003@Extract/job013/Average/stack_0046_cor2.mrcs Average/stack_0046_cor2.mrc            1     3.660714     0.082360 18304.972656 17741.222656    -27.30589     0.000000     1.000000     0.000000            3    -25.75992   120.477111     1.823319     4.893319     0.708199 53981.745871     0.156318            2            2 
 4624.000000   716.000000     0.094060            1    44.244867 000004@Extract/job013/Average/stack_0046_cor2.mrcs Average/stack_0046_cor2.mrc            1     3.660714     0.082360 18304.972656 17741.222656    -27.30589     0.000000     1.000000     0.000000            3    -18.71254   114.435258     1.823319     -2.60668     0.676121 53849.297497     0.294901           15            1 
 3060.000000  3501.000000     0.078623            1   -162.96305 000005@Extract/job013/Average/stack_0046_cor2.mrcs Average/stack_0046_cor2.mrc            1     3.660714     0.082360 18304.972656 17741.222656    -27.30589     0.000000     1.000000     0.000000            3    -26.45609   115.084157     -1.46668     -6.24668     0.674656 54065.552094     0.472651            4            2 
 4804.000000   276.000000     0.073154            1    67.666237 000006@Extract/job013/Average/stack_0046_cor2.mrcs Average/stack_0046_cor2.mrc            1     3.660714     0.082360 18304.972656 17741.222656    -27.30589     0.000000     1.000000     0.000000            3    -24.69682   115.415692     1.823319     -5.10668     0.685184 53822.795117     0.217088            4            1 
 5637.000000  2352.000000     0.070396            1    33.928519 000007@Extract/job013/Average/stack_0046_cor2.mrcs Average/stack_0046_cor2.mrc            1     3.660714     0.082360 18304.972656 17741.222656    -27.30589     0.000000     1.000000     0.000000            3    -18.37042   123.649121     4.893319     -2.60668     0.661033 53441.090360     0.286056            4            1 
 4372.000000   600.000000     0.082781            1    44.470253 000008@Extract/job013/Average/stack_0046_cor2.mrcs Average/stack_0046_cor2.mrc            1     3.660714     0.082360 18304.972656 17741.222656    -27.30589     0.000000     1.000000     0.000000            3   109.733915   127.119865     -6.46668     7.963319     0.663271 53394.243449     0.519846            1            1 
 4842.000000  2825.000000     0.082754            1    17.287840 000009@Extract/job013/Average/stack_0046_cor2.mrcs Average/stack_0046_cor2.mrc            1     3.660714     0.082360 18304.972656 17741.222656    -27.30589     0.000000     1.000000     0.000000            3    79.851480   126.079929     1.033319    -14.53668     0.693812 53790.724176     0.208388            9            1 
 2644.000000  2113.000000     0.093887            1   179.203596 000010@Extract/job013/Average/stack_0046_cor2.mrcs Average/stack_0046_cor2.mrc            1     3.660714     0.082360 18304.972656 17741.222656    -27.30589     0.000000     1.000000     0.000000            3    -39.07160    83.834315     5.463319     -4.53668     0.677549 53397.198920     0.168741           10            1 
 5122.000000  2389.000000     0.084335            1    74.217978 000011@Extract/job013/Average/stack_0046_cor2.mrcs Average/stack_0046_cor2.mrc            1     3.660714     0.082360 18304.972656 17741.222656    -27.30589     0.000000     1.000000     0.000000            3    -32.40211    90.123611     3.533319     6.253319     0.669940 53644.457234     0.536671            8            2 
  556.000000  1852.000000     0.082153            1   -138.59977 000012@Extract/job013/Average/stack_0046_cor2.mrcs Average/stack_0046_cor2.mrc            1     3.660714     0.082360 18304.972656 17741.222656    -27.30589     0.000000     1.000000     0.000000            3    -34.86437    91.015391     -0.10668     -5.67668     0.688057 53872.713749     0.549647            1            1 
 3152.000000  1484.000000     0.060644            1    59.391844 000013@Extract/job013/Average/stack_0046_cor2.mrcs Average/stack_0046_cor2.mrc            1     3.660714     0.082360 18304.972656 17741.222656    -27.30589     0.000000     1.000000     0.000000            3   140.549815    79.687072     -5.10668     -0.10668     0.662342 53473.174446     0.375357           12            2 
 3669.000000  3437.000000     0.050823            1    -92.93628 000014@Extract/job013/Average/stack_0046_cor2.mrcs Average/stack_0046_cor2.mrc            1     3.660714     0.082360 18304.972656 17741.222656    -27.30589     0.000000     1.000000     0.000000            3   133.156746    75.730423    20.463319     9.893319     0.660801 53384.502105     0.406025            7            2 
 2781.000000  1912.000000     0.076354            1     -3.17485 000015@Extract/job013/Average/stack_0046_cor2.mrcs Average/stack_0046_cor2.mrc            1     3.660714     0.082360 18304.972656 17741.222656    -27.30589     0.000000     1.000000     0.000000            3   -133.93084    55.307348     -3.17668    -11.46668     0.698040 53862.783684     0.069189           34            1 
 1153.000000  3895.000000     0.073955            1   143.167581 000016@Extract/job013/Average/stack_0046_cor2.mrcs Average/stack_0046_cor2.mrc            1     3.660714     0.082360 18304.972656 17741.222656    -27.30589     0.000000     1.000000     0.000000            3    -13.42658   104.620063     -3.17668     -2.60668     0.682595 53510.222954     0.331867           11            1 
 5298.000000  1847.000000     0.053400            1   133.303925 000017@Extract/job013/Average/stack_0046_cor2.mrcs Average/stack_0046_cor2.mrc            1     3.660714     0.082360 18304.972656 17741.222656    -27.30589     0.000000     1.000000     0.000000            3    -20.46918   111.519205     -2.03668     -2.60668     0.672115 53758.045521     0.341072            3            1 
 4437.000000  1286.000000     0.075394            1     0.601045 000018@Extract/job013/Average/stack_0046_cor2.mrcs Average/stack_0046_cor2.mrc            1     3.660714     0.082360 18304.972656 17741.222656    -27.30589     0.000000     1.000000     0.000000            3    -38.07390   117.394858     -0.10668     4.323319     0.664557 53475.692547     0.155814            8            1 
  120.000000  2760.000000     0.084091            1   142.478231 000019@Extract/job013/Average/stack_0046_cor2.mrcs Average/stack_0046_cor2.mrc            1     3.660714     0.082360 18304.972656 17741.222656    -27.30589     0.000000     1.000000     0.000000            3    -87.52320   145.114167     -5.10668     1.033319     0.646161 53690.565916     0.170878           22            1 
 1847.000000   667.000000     0.075420            1   145.134743 000020@Extract/job013/Average/stack_0046_cor2.mrcs Average/stack_0046_cor2.mrc            1     3.660714     0.082360 18304.972656 17741.222656    -27.30589     0.000000     1.000000     0.000000            3   157.440479    88.670973     -0.67668     -6.46668     0.709027 54055.812532     0.078240           36            1 
  126.000000  1904.000000     0.075392            1     1.652345 000021@Extract/job013/Average/stack_0046_cor2.mrcs Average/stack_0046_cor2.mrc            1     3.660714     0.082360 18304.972656 17741.222656    -27.30589     0.000000     1.000000     0.000000            3     4.508450    72.250129     3.753319     -0.10668     0.697276 54144.655657     0.240179            2            1 
 5292.000000  3271.000000     0.075912            1    73.035978 000022@Extract/job013/Average/stack_0046_cor2.mrcs Average/stack_0046_cor2.mrc            1     3.660714     0.082360 18304.972656 17741.222656    -27.30589     0.000000     1.000000     0.000000            3    98.032936    92.069258    -12.03668    -11.24668     0.670609 53594.634474     0.265325            9            1 
 3193.000000  3390.000000     0.054054            1    -41.80553 000023@Extract/job013/Average/stack_0046_cor2.mrcs Average/stack_0046_cor2.mrc            1     3.660714     0.082360 18304.972656 17741.222656    -27.30589     0.000000     1.000000     0.000000            3    95.895975    81.297984     -3.17668     -0.67668     0.663001 53747.708545     0.351640            5            1 
 4648.000000  1915.000000     0.049279            1    -76.48882 000024@Extract/job013/Average/stack_0046_cor2.mrcs Average/stack_0046_cor2.mrc            1     3.660714     0.082360 18304.972656 17741.222656    -27.30589     0.000000     1.000000     0.000000            3   104.653539    69.220820     -0.67668     -0.67668     0.659002 53736.590369     0.386112            2            2 
  614.000000  2780.000000     0.078455            1    -61.32494 000025@Extract/job013/Average/stack_0046_cor2.mrcs Average/stack_0046_cor2.mrc            1     3.660714     0.082360 18304.972656 17741.222656    -27.30589     0.000000     1.000000     0.000000            3    -82.37176   108.229112     1.823319     -3.96668     0.678507 53727.124392     0.387529            9            2 
 3166.000000   570.000000     0.062103            1    -89.94374 000026@Extract/job013/Average/stack_0046_cor2.mrcs Average/stack_0046_cor2.mrc            1     3.660714     0.082360 18304.972656 17741.222656    -27.30589     0.000000     1.000000     0.000000            3    -89.10471   124.592620     5.463319     2.393319     0.687291 53637.802995     0.528054            9            1 
 1868.000000  3357.000000     0.060384            1   -163.06331 000027@Extract/job013/Average/stack_0046_cor2.mrcs Average/stack_0046_cor2.mrc            1     3.660714     0.082360 18304.972656 17741.222656    -27.30589     0.000000     1.000000     0.000000            3    -74.68851   124.992349     -1.46668     1.823319     0.665943 53246.866212     0.251516            8            2 
 3737.000000  3129.000000     0.143780            1    -36.24433 000028@Extract/job013/Average/stack_0046_cor2.mrcs Average/stack_0046_cor2.mrc            1     3.660714     0.082360 18304.972656 17741.222656    -27.30589     0.000000     1.000000     0.000000            3    34.755665    96.399990     -5.67668     4.893319     0.710237 54015.368951     0.510825            4            2 
 5515.000000  2979.000000     0.074458            1    -61.06357 000029@Extract/job013/Average/stack_0046_cor2.mrcs Average/stack_0046_cor2.mrc            1     3.660714     0.082360 18304.972656 17741.222656    -27.30589     0.000000     1.000000     0.000000            3    47.753190    89.502027    -12.03668     -0.10668     0.685766 53774.221794     0.182853            8            2 
 4560.000000   574.000000     0.089613            1    -71.00360 000030@Extract/job013/Average/stack_0046_cor2.mrcs Average/stack_0046_cor2.mrc            1     3.660714     0.082360 18304.972656 17741.222656    -27.30589     0.000000     1.000000     0.000000            3     4.516499   111.848987     0.463319     2.963319     0.669465 53578.095064     0.386510           10            1 
 5096.000000   248.000000     0.064462            1    -59.34605 000031@Extract/job013/Average/stack_0046_cor2.mrcs Average/stack_0046_cor2.mrc            1     3.660714     0.082360 18304.972656 17741.222656    -27.30589     0.000000     1.000000     0.000000            3    -18.00620   111.842122     -2.03668     2.963319     0.710133 53968.857796     0.071445           55            1 
 4151.000000   143.000000     0.062248            1    61.595156 000032@Extract/job013/Average/stack_0046_cor2.mrcs Average/stack_0046_cor2.mrc            1     3.660714     0.082360 18304.972656 17741.222656    -27.30589     0.000000     1.000000     0.000000            3    -15.89924   117.085296     3.533319     -3.96668     0.684966 53910.817644     0.439487            5            1 
 2123.000000   208.000000     0.084130            1    -69.98834 000033@Extract/job013/Average/stack_0046_cor2.mrcs Average/stack_0046_cor2.mrc            1     3.660714     0.082360 18304.972656 17741.222656    -27.30589     0.000000     1.000000     0.000000            3   143.360430    77.857843     2.963319     -2.60668     0.679955 53585.122563     0.254925           12            1 
 5029.000000  1557.000000     0.074896            1    -10.00764 000034@Extract/job013/Average/stack_0046_cor2.mrcs Average/stack_0046_cor2.mrc            1     3.660714     0.082360 18304.972656 17741.222656    -27.30589     0.000000     1.000000     0.000000            3   153.199404    70.398044     4.323319     1.033319     0.709404 53900.298521     0.293435           11            2 
 1784.000000   901.000000     0.059224            1    -54.21782 000035@Extract/job013/Average/stack_0046_cor2.mrcs Average/stack_0046_cor2.mrc            1     3.660714     0.082360 18304.972656 17741.222656    -27.30589     0.000000     1.000000     0.000000            3    -26.11579   122.928699     -4.53668     3.533319     0.669905 53553.696605     0.200211            8            1 
  995.000000  1218.000000     0.109453            1    72.159368 000036@Extract/job013/Average/stack_0046_cor2.mrcs Average/stack_0046_cor2.mrc            1     3.660714     0.082360 18304.972656 17741.222656    -27.30589     0.000000     1.000000     0.000000            3    99.137561   135.366471     -0.10668    13.753319     0.665033 53403.242798     0.290027            2            1 
 3948.000000  2335.000000     0.101650            1    14.494805 000037@Extract/job013/Average/stack_0046_cor2.mrcs Average/stack_0046_cor2.mrc            1     3.660714     0.082360 18304.972656 17741.222656    -27.30589     0.000000     1.000000     0.000000            3    91.489256   132.207104     -8.96668     4.323319     0.699296 53630.865676     0.386950            8            1 
  483.000000  1522.000000     0.089786            1     -7.52597 000038@Extract/job013/Average/stack_0046_cor2.mrcs Average/stack_0046_cor2.mrc            1     3.660714     0.082360 18304.972656 17741.222656    -27.30589     0.000000     1.000000     0.000000            3   102.470460   136.540737    -21.46668     -2.60668     0.676564 53667.232823     0.308474            5            1 
 4892.000000  2618.000000     0.088496            1   -175.37670 000039@Extract/job013/Average/stack_0046_cor2.mrcs Average/stack_0046_cor2.mrc            1     3.660714     0.082360 18304.972656 17741.222656    -27.30589     0.000000     1.000000     0.000000            3    82.296007   121.408309     -2.60668    -19.53668     0.640779 53323.730597     0.432674            5            1 
 1598.000000  3726.000000     0.079265            1    -38.50316 000040@Extract/job013/Average/stack_0046_cor2.mrcs Average/stack_0046_cor2.mrc            1     3.660714     0.082360 18304.972656 17741.222656    -27.30589     0.000000     1.000000     0.000000            3    88.970519   119.659130    -10.67668     -3.17668     0.658650 53490.585544     0.459140            9            1 
 1602.000000  3330.000000     0.069397            1   -136.42669 000041@Extract/job013/Average/stack_0046_cor2.mrcs Average/stack_0046_cor2.mrc            1     3.660714     0.082360 18304.972656 17741.222656    -27.30589     0.000000     1.000000     0.000000            3    95.536596   136.951402     4.323319    -12.60668     0.665180 53574.452165     0.172681            6            1 
 2627.000000   224.000000     0.081647            1    84.997495 000042@Extract/job013/Average/stack_0046_cor2.mrcs Average/stack_0046_cor2.mrc            1     3.660714     0.082360 18304.972656 17741.222656    -27.30589     0.000000     1.000000     0.000000            3    -32.38531    78.098923     5.463319     7.963319     0.655367 53709.042979     0.247650            8            1 
 1414.000000  3052.000000     0.073932            1    83.598352 000043@Extract/job013/Average/stack_0046_cor2.mrcs Average/stack_0046_cor2.mrc            1     3.660714     0.082360 18304.972656 17741.222656    -27.30589     0.000000     1.000000     0.000000            3    -29.94002    89.231603     4.323319     6.033319     0.679121 53747.787171     0.419382            3            2 
 2756.000000  2925.000000     0.051178            1   -116.58091 000044@Extract/job013/Average/stack_0046_cor2.mrcs Average/stack_0046_cor2.mrc            1     3.660714     0.082360 18304.972656 17741.222656    -27.30589     0.000000     1.000000     0.000000            3    -40.84766    94.890882     -2.03668     -5.10668     0.711591 53868.820115     0.406679            5            1 
 4127.000000  3896.000000     0.086633            1    -64.33910 000045@Extract/job013/Average/stack_0046_cor2.mrcs Average/stack_0046_cor2.mrc            1     3.660714     0.082360 18304.972656 17741.222656    -27.30589     0.000000     1.000000     0.000000            3   133.494996    69.156921     2.393319     -2.60668     0.674549 53177.732618     0.343905            2            2 
 3911.000000  3904.000000     0.086065            1   122.226281 000046@Extract/job013/Average/stack_0046_cor2.mrcs Average/stack_0046_cor2.mrc            1     3.660714     0.082360 18304.972656 17741.222656    -27.30589     0.000000     1.000000     0.000000            3   132.787199    67.231012     -2.03668     1.253319     0.690137 53728.062433     0.325381            5            2 
 4911.000000  2138.000000     0.060544            1   137.229794 000047@Extract/job013/Average/stack_0046_cor2.mrcs Average/stack_0046_cor2.mrc            1     3.660714     0.082360 18304.972656 17741.222656    -27.30589     0.000000     1.000000     0.000000            3   129.977109    69.163650     -0.67668     2.393319     0.664886 53539.408762     0.436765            5            1 
 2523.000000  2598.000000     0.105620            1   -140.72257 000048@Extract/job013/Average/stack_0046_cor2.mrcs Average/stack_0046_cor2.mrc            1     3.660714     0.082360 18304.972656 17741.222656    -27.30589     0.000000     1.000000     0.000000            3    68.840913    87.067768     -3.96668    -10.10668     0.702663 53958.782699     0.299970           12            2 
 4082.000000  2870.000000     0.079430            1   158.339678 000049@Extract/job013/Average/stack_0046_cor2.mrcs Average/stack_0046_cor2.mrc            1     3.660714     0.082360 18304.972656 17741.222656    -27.30589     0.000000     1.000000     0.000000            3    68.132113    84.675574     4.323319     -5.10668     0.664503 53578.432649     0.430561            3            2 
 2758.000000   876.000000     0.072960            1   -175.41938 000050@Extract/job013/Average/stack_0046_cor2.mrcs Average/stack_0046_cor2.mrc            1     3.660714     0.082360 18304.972656 17741.222656    -27.30589     0.000000     1.000000     0.000000            3    58.981731    79.875946     -7.03668    -25.10668     0.668964 53503.439055     0.191974            5            2 
 4379.000000  1000.000000     0.059186            1   160.689656 000051@Extract/job013/Average/stack_0046_cor2.mrcs Average/stack_0046_cor2.mrc            1     3.660714     0.082360 18304.972656 17741.222656    -27.30589     0.000000     1.000000     0.000000            3    76.936185    90.928798    16.033319     7.963319     0.680868 53541.756383     0.192264           11            2 
 3414.000000  1140.000000     0.088745            1   -119.61447 000052@Extract/job013/Average/stack_0046_cor2.mrcs Average/stack_0046_cor2.mrc            1     3.660714     0.082360 18304.972656 17741.222656    -27.30589     0.000000     1.000000     0.000000            3    79.440545   107.610076     -2.03668    -15.10668     0.656143 53456.614284     0.255939            6            2 
  882.000000   326.000000     0.073657            1   -118.44529 000053@Extract/job013/Average/stack_0046_cor2.mrcs Average/stack_0046_cor2.mrc            1     3.660714     0.082360 18304.972656 17741.222656    -27.30589     0.000000     1.000000     0.000000            3    -29.98547   121.166096     -4.53668     -3.17668     0.686625 53549.468240     0.416551            9            2 
 4524.000000  1861.000000     0.049838            1    -87.51895 000054@Extract/job013/Average/stack_0046_cor2.mrcs Average/stack_0046_cor2.mrc            1     3.660714     0.082360 18304.972656 17741.222656    -27.30589     0.000000     1.000000     0.000000            3    -33.50989   123.274988     -5.10668     0.463319     0.641061 53592.339690     0.490347            7            2 
 3228.000000  1238.000000     0.081406            1   -158.73030 000055@Extract/job013/Average/stack_0046_cor2.mrcs Average/stack_0046_cor2.mrc            1     3.660714     0.082360 18304.972656 17741.222656    -27.30589     0.000000     1.000000     0.000000            3    -23.26573    94.316101     -0.67668     0.463319     0.684811 53702.561121     0.239335            4            2 
 3448.000000  3100.000000     0.084684            1   124.363705 000056@Extract/job013/Average/stack_0046_cor2.mrcs Average/stack_0046_cor2.mrc            1     3.660714     0.082360 18304.972656 17741.222656    -27.30589     0.000000     1.000000     0.000000            3    -32.44403   118.076769     5.463319     -2.60668     0.691888 53766.109134     0.262609            6            2 
  692.000000  1538.000000     0.065907            1   -178.44937 000057@Extract/job013/Average/stack_0046_cor2.mrcs Average/stack_0046_cor2.mrc            1     3.660714     0.082360 18304.972656 17741.222656    -27.30589     0.000000     1.000000     0.000000            3    -32.79539   117.738978     -0.10668     -3.96668     0.698861 53719.014518     0.210060            2            2 
 2721.000000  2494.000000     0.100482            1    -95.77680 000058@Extract/job013/Average/stack_0046_cor2.mrcs Average/stack_0046_cor2.mrc            1     3.660714     0.082360 18304.972656 17741.222656    -27.30589     0.000000     1.000000     0.000000            3    31.613399   112.149412     -0.67668     -1.46668     0.708654 53939.757334     0.053082           52            1 
 3882.000000   760.000000     0.114707            1    -94.77459 000059@Extract/job013/Average/stack_0046_cor2.mrcs Average/stack_0046_cor2.mrc            1     3.660714     0.082360 18304.972656 17741.222656    -27.30589     0.000000     1.000000     0.000000            3    79.011873    77.698296    -15.10668     6.033319     0.711442 53928.722551     0.405405           10            1 
 2566.000000  3809.000000     0.102166            1    97.410224 000060@Extract/job013/Average/stack_0046_cor2.mrcs Average/stack_0046_cor2.mrc            1     3.660714     0.082360 18304.972656 17741.222656    -27.30589     0.000000     1.000000     0.000000            3    80.453334    91.516942     4.893319     2.963319     0.680791 53730.415041     0.207021            9            1 
 2453.000000   887.000000     0.082902            1   116.159394 000061@Extract/job013/Average/stack_0046_cor2.mrcs Average/stack_0046_cor2.mrc            1     3.660714     0.082360 18304.972656 17741.222656    -27.30589     0.000000     1.000000     0.000000            3   101.545498    90.866303     2.963319     1.253319     0.690674 53685.131036     0.318587            5            1 
 2321.000000  3212.000000     0.048919            1     1.307938 000062@Extract/job013/Average/stack_0046_cor2.mrcs Average/stack_0046_cor2.mrc            1     3.660714     0.082360 18304.972656 17741.222656    -27.30589     0.000000     1.000000     0.000000            3   112.093641    91.437442     -4.53668     -0.10668     0.667671 53548.955096     0.167995            8            1 
  482.000000  3280.000000     0.078514            1   -143.36019 000063@Extract/job013/Average/stack_0046_cor2.mrcs Average/stack_0046_cor2.mrc            1     3.660714     0.082360 18304.972656 17741.222656    -27.30589     0.000000     1.000000     0.000000            3    -66.93539   120.748787     -0.10668     1.033319     0.673495 53400.573564     0.238902            9            1 
 4720.000000  1300.000000     0.062351            1    -43.05899 000064@Extract/job013/Average/stack_0046_cor2.mrcs Average/stack_0046_cor2.mrc            1     3.660714     0.082360 18304.972656 17741.222656    -27.30589     0.000000     1.000000     0.000000            3    -68.00899   126.108271     2.393319     1.033319     0.678521 53651.756907     0.392717            9            2 
 5239.000000  2172.000000     0.071126            1   -113.58582 000065@Extract/job013/Average/stack_0046_cor2.mrcs Average/stack_0046_cor2.mrc            1     3.660714     0.082360 18304.972656 17741.222656    -27.30589     0.000000     1.000000     0.000000            3    35.464417   100.016520    -15.10668    -20.10668     0.702416 53681.688724     0.340143            4            1 
 3900.000000  3157.000000     0.059877            1    28.219691 000066@Extract/job013/Average/stack_0046_cor2.mrcs Average/stack_0046_cor2.mrc            1     3.660714     0.082360 18304.972656 17741.222656    -27.30589     0.000000     1.000000     0.000000            3    -72.12791    89.746229     -2.60668     3.533319     0.662959 53614.718890     0.235339           10            1 
 1552.000000  2895.000000     0.072177            1    -77.68953 000067@Extract/job013/Average/stack_0046_cor2.mrcs Average/stack_0046_cor2.mrc            1     3.660714     0.082360 18304.972656 17741.222656    -27.30589     0.000000     1.000000     0.000000            3    -49.27944    91.289132     -2.60668     -3.17668     0.677399 53381.470731     0.221906            3            2 
 3188.000000  1010.000000     0.053821            1   -115.19368 000068@Extract/job013/Average/stack_0046_cor2.mrcs Average/stack_0046_cor2.mrc            1     3.660714     0.082360 18304.972656 17741.222656    -27.30589     0.000000     1.000000     0.000000            3    -51.37325    83.511642     -0.10668     -5.67668     0.660748 53759.395366     0.190038            3            1 
 3262.000000  3988.000000     0.069933            1    89.463188 000069@Extract/job013/Average/stack_0046_cor2.mrcs Average/stack_0046_cor2.mrc            1     3.660714     0.082360 18304.972656 17741.222656    -27.30589     0.000000     1.000000     0.000000            3   113.047767    54.257486     0.463319     -2.03668     0.604374 53438.165241     0.342987            1            1 
 5458.000000   151.000000     0.081775            1    -47.02306 000070@Extract/job013/Average/stack_0046_cor2.mrcs Average/stack_0046_cor2.mrc            1     3.660714     0.082360 18304.972656 17741.222656    -27.30589     0.000000     1.000000     0.000000            3   146.513979    70.089833     1.823319     -5.67668     0.667108 53371.789578     0.282131            2            2 
 1961.000000  3600.000000     0.094556            1     7.665867 000071@Extract/job013/Average/stack_0046_cor2.mrcs Average/stack_0046_cor2.mrc            1     3.660714     0.082360 18304.972656 17741.222656    -27.30589     0.000000     1.000000     0.000000            3    -20.49392   131.151751     4.323319     -1.24668     0.674581 53745.317302     0.534652            6            1 
 3627.000000  2140.000000     0.088540            1    66.266425 000072@Extract/job013/Average/stack_0046_cor2.mrcs Average/stack_0046_cor2.mrc            1     3.660714     0.082360 18304.972656 17741.222656    -27.30589     0.000000     1.000000     0.000000            3    -22.58276   113.453225     1.823319     -4.53668     0.683028 53738.254192     0.193570            7            2 
 4213.000000  2369.000000     0.087002            1    74.737446 000073@Extract/job013/Average/stack_0046_cor2.mrcs Average/stack_0046_cor2.mrc            1     3.660714     0.082360 18304.972656 17741.222656    -27.30589     0.000000     1.000000     0.000000            3     -9.91380   114.768710     1.823319     -3.17668     0.662766 53535.771704     0.221833            4            2 
 2863.000000   163.000000     0.086868            1     -5.91714 000074@Extract/job013/Average/stack_0046_cor2.mrcs Average/stack_0046_cor2.mrc            1     3.660714     0.082360 18304.972656 17741.222656    -27.30589     0.000000     1.000000     0.000000            3    -19.42466   121.876579     6.823319     -1.24668     0.714703 53805.161971     0.215323            5            2 
 3815.000000  1206.000000     0.079217            1    63.444718 000075@Extract/job013/Average/stack_0046_cor2.mrcs Average/stack_0046_cor2.mrc            1     3.660714     0.082360 18304.972656 17741.222656    -27.30589     0.000000     1.000000     0.000000            3    -25.05289   118.424255     2.393319     -5.67668     0.672563 53554.889644     0.630781            7            2 
  118.000000  1658.000000     0.074251            1    21.732373 000076@Extract/job013/Average/stack_0046_cor2.mrcs Average/stack_0046_cor2.mrc            1     3.660714     0.082360 18304.972656 17741.222656    -27.30589     0.000000     1.000000     0.000000            3    -22.93913   117.079273     1.823319     4.323319     0.617931 53592.704320     0.390974           10            1 
  541.000000  2484.000000     0.069156            1    17.054165 000077@Extract/job013/Average/stack_0046_cor2.mrcs Average/stack_0046_cor2.mrc            1     3.660714     0.082360 18304.972656 17741.222656    -27.30589     0.000000     1.000000     0.000000            3    -20.46852   110.879642     2.963319     -1.24668     0.683271 53887.456412     0.257107            7            2 
 3636.000000   300.000000     0.065230            1    54.560324 000078@Extract/job013/Average/stack_0046_cor2.mrcs Average/stack_0046_cor2.mrc            1     3.660714     0.082360 18304.972656 17741.222656    -27.30589     0.000000     1.000000     0.000000            3    -17.30661   116.416713     1.253319     -3.17668     0.704589 53691.074213     0.263965            6            2 
 1660.000000   644.000000     0.056724            1   173.605960 000079@Extract/job013/Average/stack_0046_cor2.mrcs Average/stack_0046_cor2.mrc            1     3.660714     0.082360 18304.972656 17741.222656    -27.30589     0.000000     1.000000     0.000000            3    -22.59199   120.826851     -3.96668     1.033319     0.653565 53344.739513     0.496909            4            2 
 4448.000000   183.000000     0.087504            1    -77.39517 000080@Extract/job013/Average/stack_0046_cor2.mrcs Average/stack_0046_cor2.mrc            1     3.660714     0.082360 18304.972656 17741.222656    -27.30589     0.000000     1.000000     0.000000            3   110.804870   131.359599     -2.03668    -11.24668     0.655111 53429.888901     0.475280            3            1 
 3618.000000  2928.000000     0.100361            1   -105.64730 000081@Extract/job013/Average/stack_0046_cor2.mrcs Average/stack_0046_cor2.mrc            1     3.660714     0.082360 18304.972656 17741.222656    -27.30589     0.000000     1.000000     0.000000            3    22.079470    79.025143     -0.67668     -6.46668     0.696666 53827.757428     0.283134            9            1 
 5619.000000  2127.000000     0.097198            1   -163.90838 000082@Extract/job013/Average/stack_0046_cor2.mrcs Average/stack_0046_cor2.mrc            1     3.660714     0.082360 18304.972656 17741.222656    -27.30589     0.000000     1.000000     0.000000            3    -28.14323    60.129105    -17.60668     1.823319     0.691347 53793.239485     0.297541            8            1 
 1242.000000  3430.000000     0.100262            1    -35.74078 000083@Extract/job013/Average/stack_0046_cor2.mrcs Average/stack_0046_cor2.mrc            1     3.660714     0.082360 18304.972656 17741.222656    -27.30589     0.000000     1.000000     0.000000            3   130.332406    70.750327     -0.10668     -2.03668     0.692302 53802.653041     0.105708           11            1 
 2130.000000  1840.000000     0.065150            1    60.804081 000084@Extract/job013/Average/stack_0046_cor2.mrcs Average/stack_0046_cor2.mrc            1     3.660714     0.082360 18304.972656 17741.222656    -27.30589     0.000000     1.000000     0.000000            3   139.129885    72.306553     -3.96668     -0.10668     0.661854 53500.036143     0.186840            4            1 
  504.000000   760.000000     0.060235            1     6.435848 000085@Extract/job013/Average/stack_0046_cor2.mrcs Average/stack_0046_cor2.mrc            1     3.660714     0.082360 18304.972656 17741.222656    -27.30589     0.000000     1.000000     0.000000            3   136.311973    70.422967     -2.03668     -3.17668     0.676454 53727.079008     0.181335            4            1 
 5038.000000  2752.000000     0.093492            1    -39.29486 000086@Extract/job013/Average/stack_0046_cor2.mrcs Average/stack_0046_cor2.mrc            1     3.660714     0.082360 18304.972656 17741.222656    -27.30589     0.000000     1.000000     0.000000            3    -79.45681    69.284015     -5.10668     -5.67668     0.674964 53700.186529     0.300871            4            2 
 3300.000000  3503.000000     0.070645            1    93.649671 000087@Extract/job013/Average/stack_0046_cor2.mrcs Average/stack_0046_cor2.mrc            1     3.660714     0.082360 18304.972656 17741.222656    -27.30589     0.000000     1.000000     0.000000            3    61.780499    74.355769    22.393319     -5.10668     0.676927 53839.757302     0.450453            3            2 
 4249.000000  3600.000000     0.094090            1     -3.37034 000088@Extract/job013/Average/stack_0046_cor2.mrcs Average/stack_0046_cor2.mrc            1     3.660714     0.082360 18304.972656 17741.222656    -27.30589     0.000000     1.000000     0.000000            3    67.143954   111.760137     -7.03668     7.393319     0.701469 53791.537853     0.213943           10            2 
 2880.000000   547.000000     0.085302            1   110.545650 000089@Extract/job013/Average/stack_0046_cor2.mrcs Average/stack_0046_cor2.mrc            1     3.660714     0.082360 18304.972656 17741.222656    -27.30589     0.000000     1.000000     0.000000            3    93.156645   109.147375     2.393319     8.753319     0.655678 53424.246550     0.277276            5            2 
 2457.000000   290.000000     0.064760            1    -20.24666 000090@Extract/job013/Average/stack_0046_cor2.mrcs Average/stack_0046_cor2.mrc            1     3.660714     0.082360 18304.972656 17741.222656    -27.30589     0.000000     1.000000     0.000000            3   102.612932    95.947520    -25.10668     -8.17668     0.675031 53705.511950     0.389434            7            2 
 1041.000000  2654.000000     0.076508            1    44.665801 000091@Extract/job013/Average/stack_0046_cor2.mrcs Average/stack_0046_cor2.mrc            1     3.660714     0.082360 18304.972656 17741.222656    -27.30589     0.000000     1.000000     0.000000            3    -34.91660   122.562936     4.323319     3.753319     0.673206 53687.069620     0.356494            4            1 
 3327.000000  1435.000000     0.073217            1   -158.76303 000092@Extract/job013/Average/stack_0046_cor2.mrcs Average/stack_0046_cor2.mrc            1     3.660714     0.082360 18304.972656 17741.222656    -27.30589     0.000000     1.000000     0.000000            3    -32.79783   119.094626     -2.03668     -3.74668     0.674105 53531.028094     0.228377            3            2 
 2351.000000  3374.000000     0.057806            1    -71.57777 000093@Extract/job013/Average/stack_0046_cor2.mrcs Average/stack_0046_cor2.mrc            1     3.660714     0.082360 18304.972656 17741.222656    -27.30589     0.000000     1.000000     0.000000            3    -28.94680   130.356364     -5.67668     3.533319     0.675826 53854.253440     0.218769            6            1 
 2061.000000   743.000000     0.091831            1    92.993240 000094@Extract/job013/Average/stack_0046_cor2.mrcs Average/stack_0046_cor2.mrc            1     3.660714     0.082360 18304.972656 17741.222656    -27.30589     0.000000     1.000000     0.000000            3    -19.76539   111.519828     -1.46668     -4.53668     0.645837 53308.645269     0.307822            5            1 
 3286.000000   213.000000     0.065768            1   177.321993 000095@Extract/job013/Average/stack_0046_cor2.mrcs Average/stack_0046_cor2.mrc            1     3.660714     0.082360 18304.972656 17741.222656    -27.30589     0.000000     1.000000     0.000000            3    -37.36873   116.726449     -0.10668     -3.96668     0.676186 53609.827430     0.883660            2            1 
 5608.000000  1921.000000     0.082480            1    -43.80340 000096@Extract/job013/Average/stack_0046_cor2.mrcs Average/stack_0046_cor2.mrc            1     3.660714     0.082360 18304.972656 17741.222656    -27.30589     0.000000     1.000000     0.000000            3   170.450665    92.542175     2.393319     0.463319     0.679371 53507.313592     0.363720            9            1 
 4579.000000  3762.000000     0.062361            1   174.514434 000097@Extract/job013/Average/stack_0046_cor2.mrcs Average/stack_0046_cor2.mrc            1     3.660714     0.082360 18304.972656 17741.222656    -27.30589     0.000000     1.000000     0.000000            3    -14.61948    23.325019     6.253319    11.253319     0.697148 53744.629371     0.431059            2            2 
 3229.000000  2176.000000     0.069725            1    73.981517 000098@Extract/job013/Average/stack_0046_cor2.mrcs Average/stack_0046_cor2.mrc            1     3.660714     0.082360 18304.972656 17741.222656    -27.30589     0.000000     1.000000     0.000000            3    79.342156    69.921914    16.823319     -7.60668     0.692880 53855.791761     0.221306            7            2 
  614.000000  2276.000000     0.081000            1   -176.16754 000099@Extract/job013/Average/stack_0046_cor2.mrcs Average/stack_0046_cor2.mrc            1     3.660714     0.082360 18304.972656 17741.222656    -27.30589     0.000000     1.000000     0.000000            3    -77.45270   109.502775     2.393319     1.033319     0.688589 53764.175275     0.329238            7            1 
  991.000000   966.000000     0.080970            1    93.142952 000100@Extract/job013/Average/stack_0046_cor2.mrcs Average/stack_0046_cor2.mrc            1     3.660714     0.082360 18304.972656 17741.222656    -27.30589     0.000000     1.000000     0.000000            3    41.073129    89.215513    13.533319     4.323319     0.680490 53935.316724     0.358144            8            2 
 5313.000000  3484.000000     0.097937            1    67.374389 000101@Extract/job013/Average/stack_0046_cor2.mrcs Average/stack_0046_cor2.mrc            1     3.660714     0.082360 18304.972656 17741.222656    -27.30589     0.000000     1.000000     0.000000            3    47.744122    84.719499     9.893319     7.963319     0.651588 53487.157783     0.483510            6            2 
 3301.000000  1943.000000     0.114658            1   125.735710 000102@Extract/job013/Average/stack_0046_cor2.mrcs Average/stack_0046_cor2.mrc            1     3.660714     0.082360 18304.972656 17741.222656    -27.30589     0.000000     1.000000     0.000000            3    -48.98030   116.372826     0.463319     -0.67668     0.701694 53727.822104     0.355884           14            1 
 1070.000000  2092.000000     0.095821            1   -160.47172 000103@Extract/job013/Average/stack_0046_cor2.mrcs Average/stack_0046_cor2.mrc            1     3.660714     0.082360 18304.972656 17741.222656    -27.30589     0.000000     1.000000     0.000000            3    30.884787    94.307574     -1.24668     -9.53668     0.688895 53679.652487     0.171822           10            1 
 1384.000000   794.000000     0.055138            1   -151.13065 000104@Extract/job013/Average/stack_0046_cor2.mrcs Average/stack_0046_cor2.mrc            1     3.660714     0.082360 18304.972656 17741.222656    -27.30589     0.000000     1.000000     0.000000            3    16.466287    91.632982     -3.74668     -7.60668     0.654180 53624.876034     0.409024            6            1 
  918.000000  1957.000000     0.062034            1    10.632658 000105@Extract/job013/Average/stack_0046_cor2.mrcs Average/stack_0046_cor2.mrc            1     3.660714     0.082360 18304.972656 17741.222656    -27.30589     0.000000     1.000000     0.000000            3    34.418170   105.835061     1.253319     7.963319     0.717522 54267.637107     0.062091           53            1 
 4707.000000  3063.000000     0.137888            1   -130.43281 000001@Extract/job013/Average/stack_0047_cor2.mrcs Average/stack_0047_cor2.mrc            1     5.740000     0.019899 22315.300781 21741.767578    -31.67132     0.000000     1.000000     0.000000            4    49.187896   103.958103     -8.96668    -10.10668     0.691135 53877.382321     0.070720           36            2 
  307.000000  1969.000000     0.080569            1    61.701271 000002@Extract/job013/Average/stack_0047_cor2.mrcs Average/stack_0047_cor2.mrc            1     5.740000     0.019899 22315.300781 21741.767578    -31.67132     0.000000     1.000000     0.000000            4   157.769532    66.870993     3.533319     -3.17668     0.656650 53392.973773     0.198310           10            2 
  771.000000  1993.000000     0.080150            1    -55.95218 000003@Extract/job013/Average/stack_0047_cor2.mrcs Average/stack_0047_cor2.mrc            1     5.740000     0.019899 22315.300781 21741.767578    -31.67132     0.000000     1.000000     0.000000            4   154.969149    79.364010     1.253319     3.753319     0.693961 53822.510164     0.247743            4            2 
 1974.000000  3797.000000     0.072288            1    68.676853 000004@Extract/job013/Average/stack_0047_cor2.mrcs Average/stack_0047_cor2.mrc            1     5.740000     0.019899 22315.300781 21741.767578    -31.67132     0.000000     1.000000     0.000000            4   178.538270   124.082280    -11.24668     -2.60668     0.704206 54193.975159     0.112252           17            2 
 4310.000000  2315.000000     0.069495            1    -13.90001 000005@Extract/job013/Average/stack_0047_cor2.mrcs Average/stack_0047_cor2.mrc            1     5.740000     0.019899 22315.300781 21741.767578    -31.67132     0.000000     1.000000     0.000000            4    -23.65384   124.724769     -0.10668     4.893319     0.656202 53453.897196     0.213853            5            1 
 3262.000000   586.000000     0.082875            1    12.122421 000006@Extract/job013/Average/stack_0047_cor2.mrcs Average/stack_0047_cor2.mrc            1     5.740000     0.019899 22315.300781 21741.767578    -31.67132     0.000000     1.000000     0.000000            4   109.023035   124.906539    -10.67668     3.533319     0.660509 53265.001501     0.330608            3            2 
 2246.000000  2395.000000     0.097644            1    -66.47010 000007@Extract/job013/Average/stack_0047_cor2.mrcs Average/stack_0047_cor2.mrc            1     5.740000     0.019899 22315.300781 21741.767578    -31.67132     0.000000     1.000000     0.000000            4    -26.58106    27.810502     -0.10668    -11.46668     0.688643 53731.535583     0.264427            6            2 
  128.000000  3588.000000     0.078861            1   159.296426 000008@Extract/job013/Average/stack_0047_cor2.mrcs Average/stack_0047_cor2.mrc            1     5.740000     0.019899 22315.300781 21741.767578    -31.67132     0.000000     1.000000     0.000000            4    62.956693   123.219993     7.963319     4.323319     0.700763 54113.997033     0.128652           27            2 
 3718.000000  1996.000000     0.076381            1   -169.09143 000009@Extract/job013/Average/stack_0047_cor2.mrcs Average/stack_0047_cor2.mrc            1     5.740000     0.019899 22315.300781 21741.767578    -31.67132     0.000000     1.000000     0.000000            4    -46.47466    95.480106     2.393319     -3.74668     0.671534 53599.173231     0.205367           11            2 
  756.000000  3014.000000     0.075094            1    -21.70161 000010@Extract/job013/Average/stack_0047_cor2.mrcs Average/stack_0047_cor2.mrc            1     5.740000     0.019899 22315.300781 21741.767578    -31.67132     0.000000     1.000000     0.000000            4   142.293189    70.729178     1.033319     -4.53668     0.656048 53360.340786     0.219885            8            2 
 3948.000000  2202.000000     0.073023            1    -94.35637 000011@Extract/job013/Average/stack_0047_cor2.mrcs Average/stack_0047_cor2.mrc            1     5.740000     0.019899 22315.300781 21741.767578    -31.67132     0.000000     1.000000     0.000000            4   141.589572    70.730291    27.393319     1.823319     0.662940 53643.125917     0.137235           18            2 
 2564.000000  3626.000000     0.089047            1     -0.56573 000012@Extract/job013/Average/stack_0047_cor2.mrcs Average/stack_0047_cor2.mrc            1     5.740000     0.019899 22315.300781 21741.767578    -31.67132     0.000000     1.000000     0.000000            4   113.170545   100.749599     -6.46668     0.463319     0.675773 53608.103793     0.094868           21            1 
 3962.000000  3162.000000     0.088320            1    -98.77860 000013@Extract/job013/Average/stack_0047_cor2.mrcs Average/stack_0047_cor2.mrc            1     5.740000     0.019899 22315.300781 21741.767578    -31.67132     0.000000     1.000000     0.000000            4    -37.03191   123.985590     -4.53668     -0.10668     0.705536 53915.912478     0.188208           19            1 
 1436.000000  3357.000000     0.088248            1    82.701765 000014@Extract/job013/Average/stack_0047_cor2.mrcs Average/stack_0047_cor2.mrc            1     5.740000     0.019899 22315.300781 21741.767578    -31.67132     0.000000     1.000000     0.000000            4    -12.37031   103.084792     0.463319     -2.03668     0.661705 53407.105509     0.135818           12            1 
 2184.000000   594.000000     0.075561            1   166.127982 000015@Extract/job013/Average/stack_0047_cor2.mrcs Average/stack_0047_cor2.mrc            1     5.740000     0.019899 22315.300781 21741.767578    -31.67132     0.000000     1.000000     0.000000            4    -16.24483   109.611910     -2.60668     -0.67668     0.667711 53681.618529     0.113792            8            2 
 4974.000000  3960.000000     0.067677            1    40.957596 000016@Extract/job013/Average/stack_0047_cor2.mrcs Average/stack_0047_cor2.mrc            1     5.740000     0.019899 22315.300781 21741.767578    -31.67132     0.000000     1.000000     0.000000            4    -21.52451   111.198106     1.253319     -3.74668     0.665272 53569.811298     0.150521           10            1 
 1353.000000  2918.000000     0.065444            1    46.596073 000017@Extract/job013/Average/stack_0047_cor2.mrcs Average/stack_0047_cor2.mrc            1     5.740000     0.019899 22315.300781 21741.767578    -31.67132     0.000000     1.000000     0.000000            4    -16.59592   108.664824     3.753319     -2.60668     0.653909 53529.845625     0.299299           10            1 
 2011.000000   501.000000     0.075073            1   -149.39051 000018@Extract/job013/Average/stack_0047_cor2.mrcs Average/stack_0047_cor2.mrc            1     5.740000     0.019899 22315.300781 21741.767578    -31.67132     0.000000     1.000000     0.000000            4    -35.95383   112.788123     -2.60668     -4.53668     0.684466 53670.303465     0.137430           12            2 
 5419.000000   233.000000     0.074826            1   174.054357 000019@Extract/job013/Average/stack_0047_cor2.mrcs Average/stack_0047_cor2.mrc            1     5.740000     0.019899 22315.300781 21741.767578    -31.67132     0.000000     1.000000     0.000000            4    -32.08694   115.077089     1.033319     -4.53668     0.675510 53697.664071     0.336930           13            1 
 1219.000000   940.000000     0.060822            1   147.339993 000020@Extract/job013/Average/stack_0047_cor2.mrcs Average/stack_0047_cor2.mrc            1     5.740000     0.019899 22315.300781 21741.767578    -31.67132     0.000000     1.000000     0.000000            4    -31.02656   112.149803     3.533319     -3.74668     0.669736 53394.984461     0.256854            5            2 
  217.000000  1240.000000     0.059085            1   122.480985 000021@Extract/job013/Average/stack_0047_cor2.mrcs Average/stack_0047_cor2.mrc            1     5.740000     0.019899 22315.300781 21741.767578    -31.67132     0.000000     1.000000     0.000000            4    -38.41157   109.902748     4.323319     -1.24668     0.688882 53658.654024     0.265077            8            2 
 1963.000000   685.000000     0.085628            1    -96.83657 000022@Extract/job013/Average/stack_0047_cor2.mrcs Average/stack_0047_cor2.mrc            1     5.740000     0.019899 22315.300781 21741.767578    -31.67132     0.000000     1.000000     0.000000            4   -171.73165    31.314572     -0.10668    -13.96668     0.687718 53850.542178     0.620777            4            1 
 1318.000000  2318.000000     0.083024            1    -25.52142 000023@Extract/job013/Average/stack_0047_cor2.mrcs Average/stack_0047_cor2.mrc            1     5.740000     0.019899 22315.300781 21741.767578    -31.67132     0.000000     1.000000     0.000000            4    10.137998    92.233792    16.823319     1.033319     0.705982 54297.660076     0.067222           48            1 
  283.000000   341.000000     0.085243            1   -118.05725 000024@Extract/job013/Average/stack_0047_cor2.mrcs Average/stack_0047_cor2.mrc            1     5.740000     0.019899 22315.300781 21741.767578    -31.67132     0.000000     1.000000     0.000000            4    -79.59474   120.026221     2.393319     2.393319     0.673614 53511.457910     0.262317           10            2 
 3258.000000  3254.000000     0.056855            1   -161.64506 000025@Extract/job013/Average/stack_0047_cor2.mrcs Average/stack_0047_cor2.mrc            1     5.740000     0.019899 22315.300781 21741.767578    -31.67132     0.000000     1.000000     0.000000            4    -73.96345   118.671234     0.463319     1.253319     0.659251 53433.859207     0.231763           12            1 
 4440.000000  1217.000000     0.083935            1    36.478042 000026@Extract/job013/Average/stack_0047_cor2.mrcs Average/stack_0047_cor2.mrc            1     5.740000     0.019899 22315.300781 21741.767578    -31.67132     0.000000     1.000000     0.000000            4    80.409747    74.620657     1.033319     3.753319     0.690532 53754.816097     0.167032           12            2 
 2220.000000  1356.000000     0.088533            1   136.513388 000027@Extract/job013/Average/stack_0047_cor2.mrcs Average/stack_0047_cor2.mrc            1     5.740000     0.019899 22315.300781 21741.767578    -31.67132     0.000000     1.000000     0.000000            4    -52.49221   113.732355     2.963319     -2.03668     0.690616 54398.834397     0.334940            9            1 
 4458.000000   603.000000     0.068510            1    80.232589 000028@Extract/job013/Average/stack_0047_cor2.mrcs Average/stack_0047_cor2.mrc            1     5.740000     0.019899 22315.300781 21741.767578    -31.67132     0.000000     1.000000     0.000000            4    -62.37463   124.658341     -0.67668     -1.46668     0.663227 53375.805479     0.210954           21            1 
 3668.000000  1396.000000     0.085751            1   -179.40494 000029@Extract/job013/Average/stack_0047_cor2.mrcs Average/stack_0047_cor2.mrc            1     5.740000     0.019899 22315.300781 21741.767578    -31.67132     0.000000     1.000000     0.000000            4    -47.15986    85.917900     6.823319     -2.03668     0.687789 53601.229865     0.184445            8            1 
 1184.000000  2162.000000     0.136737            1    50.548331 000030@Extract/job013/Average/stack_0047_cor2.mrcs Average/stack_0047_cor2.mrc            1     5.740000     0.019899 22315.300781 21741.767578    -31.67132     0.000000     1.000000     0.000000            4   107.798255    62.339562     0.463319     0.463319     0.680525 53783.259720     0.357562            6            1 
 2273.000000   350.000000     0.098350            1   113.611517 000031@Extract/job013/Average/stack_0047_cor2.mrcs Average/stack_0047_cor2.mrc            1     5.740000     0.019899 22315.300781 21741.767578    -31.67132     0.000000     1.000000     0.000000            4    -22.22973   112.482201     -1.46668     -5.67668     0.689881 53990.197287     0.442173           10            1 
 3860.000000  3471.000000     0.081225            1   154.052713 000032@Extract/job013/Average/stack_0047_cor2.mrcs Average/stack_0047_cor2.mrc            1     5.740000     0.019899 22315.300781 21741.767578    -31.67132     0.000000     1.000000     0.000000            4   156.002660    61.235178     -5.67668     -3.96668     0.673965 53533.055767     0.328177            8            2 
 5136.000000  1021.000000     0.073092            1   -156.73832 000033@Extract/job013/Average/stack_0047_cor2.mrcs Average/stack_0047_cor2.mrc            1     5.740000     0.019899 22315.300781 21741.767578    -31.67132     0.000000     1.000000     0.000000            4    14.617848   141.397813     -8.74668     -5.67668     0.693134 53883.103350     0.045142           31            2 
 1691.000000  3862.000000     0.097690            1    -73.64678 000034@Extract/job013/Average/stack_0047_cor2.mrcs Average/stack_0047_cor2.mrc            1     5.740000     0.019899 22315.300781 21741.767578    -31.67132     0.000000     1.000000     0.000000            4    98.136257   126.775085     -6.24668     -6.24668     0.680109 53507.583334     0.207314            4            2 
  975.000000  1480.000000     0.083546            1    -60.07074 000035@Extract/job013/Average/stack_0047_cor2.mrcs Average/stack_0047_cor2.mrc            1     5.740000     0.019899 22315.300781 21741.767578    -31.67132     0.000000     1.000000     0.000000            4    99.862146   117.928537     -7.03668     -5.10668     0.664304 53558.797540     0.381796            6            1 
 1891.000000   981.000000     0.111401            1   -163.03305 000036@Extract/job013/Average/stack_0047_cor2.mrcs Average/stack_0047_cor2.mrc            1     5.740000     0.019899 22315.300781 21741.767578    -31.67132     0.000000     1.000000     0.000000            4   -119.87647    62.982197     6.823319     -3.17668     0.726846 54330.663452     0.083599           19            1 
 3401.000000  3542.000000     0.077353            1    -91.79081 000037@Extract/job013/Average/stack_0047_cor2.mrcs Average/stack_0047_cor2.mrc            1     5.740000     0.019899 22315.300781 21741.767578    -31.67132     0.000000     1.000000     0.000000            4    -77.35670    72.448899     2.393319     -5.10668     0.653362 53563.469767     0.150737            4            2 
 1166.000000  1155.000000     0.111945            1    -58.21246 000038@Extract/job013/Average/stack_0047_cor2.mrcs Average/stack_0047_cor2.mrc            1     5.740000     0.019899 22315.300781 21741.767578    -31.67132     0.000000     1.000000     0.000000            4    98.754481    99.269635     -5.10668     -3.17668     0.722500 54118.077953     0.192017           13            1 
 3142.000000   424.000000     0.088938            1    -20.70208 000039@Extract/job013/Average/stack_0047_cor2.mrcs Average/stack_0047_cor2.mrc            1     5.740000     0.019899 22315.300781 21741.767578    -31.67132     0.000000     1.000000     0.000000            4    85.429595   111.714903    -10.67668     0.463319     0.717482 54180.890298     0.266829           10            2 
  896.000000   349.000000     0.085215            1    70.232865 000040@Extract/job013/Average/stack_0047_cor2.mrcs Average/stack_0047_cor2.mrc            1     5.740000     0.019899 22315.300781 21741.767578    -31.67132     0.000000     1.000000     0.000000            4    83.314446   109.805561     1.253319     7.963319     0.691302 53886.883540     0.149377            4            1 
 1580.000000   787.000000     0.092139            1   -149.85871 000041@Extract/job013/Average/stack_0047_cor2.mrcs Average/stack_0047_cor2.mrc            1     5.740000     0.019899 22315.300781 21741.767578    -31.67132     0.000000     1.000000     0.000000            4    -32.80167   121.162331     -2.60668     -3.17668     0.687840 53794.846108     0.313004           12            2 
 4234.000000   930.000000     0.084815            1   -177.05820 000042@Extract/job013/Average/stack_0047_cor2.mrcs Average/stack_0047_cor2.mrc            1     5.740000     0.019899 22315.300781 21741.767578    -31.67132     0.000000     1.000000     0.000000            4    -37.72973   121.155034     -7.03668    -12.03668     0.688799 54211.983902     0.118139           18            1 
 4395.000000  2940.000000     0.063290            1    -44.38218 000043@Extract/job013/Average/stack_0047_cor2.mrcs Average/stack_0047_cor2.mrc            1     5.740000     0.019899 22315.300781 21741.767578    -31.67132     0.000000     1.000000     0.000000            4    -30.33450   119.439603     -3.17668     2.963319     0.664233 53475.641423     0.128617           20            2 
 4023.000000  2864.000000     0.057696            1    -64.53168 000044@Extract/job013/Average/stack_0047_cor2.mrcs Average/stack_0047_cor2.mrc            1     5.740000     0.019899 22315.300781 21741.767578    -31.67132     0.000000     1.000000     0.000000            4    -30.31810   108.965819     -5.10668     0.463319     0.682684 53785.391410     0.155597           14            1 
 1041.000000   892.000000     0.085716            1    -72.05240 000045@Extract/job013/Average/stack_0047_cor2.mrcs Average/stack_0047_cor2.mrc            1     5.740000     0.019899 22315.300781 21741.767578    -31.67132     0.000000     1.000000     0.000000            4    -37.71744   115.068824     -5.10668     1.033319     0.661590 53556.725472     0.250712            6            1 
 3547.000000  2042.000000     0.059003            1    -60.32241 000046@Extract/job013/Average/stack_0047_cor2.mrcs Average/stack_0047_cor2.mrc            1     5.740000     0.019899 22315.300781 21741.767578    -31.67132     0.000000     1.000000     0.000000            4    -33.84046   111.503557     -3.96668     1.033319     0.665902 53679.896091     0.254622            7            1 
 3715.000000  2865.000000     0.066362            1    -93.83486 000047@Extract/job013/Average/stack_0047_cor2.mrcs Average/stack_0047_cor2.mrc            1     5.740000     0.019899 22315.300781 21741.767578    -31.67132     0.000000     1.000000     0.000000            4    76.537228    72.451673     -7.60668     -0.67668     0.654752 53362.367816     0.169705            7            1 
 5643.000000  3578.000000     0.098077            1     -9.76622 000048@Extract/job013/Average/stack_0047_cor2.mrcs Average/stack_0047_cor2.mrc            1     5.740000     0.019899 22315.300781 21741.767578    -31.67132     0.000000     1.000000     0.000000            4    -64.82917   122.152078     1.033319     0.463319     0.661114 53715.699775     0.190847           12            2 
  447.000000  2984.000000     0.098207            1    -25.43528 000049@Extract/job013/Average/stack_0047_cor2.mrcs Average/stack_0047_cor2.mrc            1     5.740000     0.019899 22315.300781 21741.767578    -31.67132     0.000000     1.000000     0.000000            4    49.174517    97.276922    -10.10668     7.393319     0.673503 53606.992497     0.118704           30            2 
  497.000000  1396.000000     0.087284            1    96.437859 000050@Extract/job013/Average/stack_0047_cor2.mrcs Average/stack_0047_cor2.mrc            1     5.740000     0.019899 22315.300781 21741.767578    -31.67132     0.000000     1.000000     0.000000            4    48.464302    93.680847    11.033319     4.323319     0.660851 53462.462345     0.274911            8            1 
 5560.000000  2728.000000     0.111978            1    20.042238 000051@Extract/job013/Average/stack_0047_cor2.mrcs Average/stack_0047_cor2.mrc            1     5.740000     0.019899 22315.300781 21741.767578    -31.67132     0.000000     1.000000     0.000000            4    54.771772    83.505288     -2.03668     6.823319     0.696449 53976.081902     0.079880           21            1 
 5689.000000  2943.000000     0.060203            1    76.270750 000052@Extract/job013/Average/stack_0047_cor2.mrcs Average/stack_0047_cor2.mrc            1     5.740000     0.019899 22315.300781 21741.767578    -31.67132     0.000000     1.000000     0.000000            4    42.485516    92.795124     9.893319     7.393319     0.595099 53473.978427     0.107655           10            2 
  936.000000  3581.000000     0.070431            1    61.962203 000053@Extract/job013/Average/stack_0047_cor2.mrcs Average/stack_0047_cor2.mrc            1     5.740000     0.019899 22315.300781 21741.767578    -31.67132     0.000000     1.000000     0.000000            4    -80.18696    79.217665     -5.10668     4.323319     0.674764 53626.765156     0.213896            9            1 
  763.000000   875.000000     0.068980            1    -31.32180 000054@Extract/job013/Average/stack_0047_cor2.mrcs Average/stack_0047_cor2.mrc            1     5.740000     0.019899 22315.300781 21741.767578    -31.67132     0.000000     1.000000     0.000000            4    -89.38639   102.025934     -1.24668     -3.96668     0.669166 53604.247723     0.414286            4            1 
 5354.000000  1976.000000     0.086445            1    22.581503 000055@Extract/job013/Average/stack_0047_cor2.mrcs Average/stack_0047_cor2.mrc            1     5.740000     0.019899 22315.300781 21741.767578    -31.67132     0.000000     1.000000     0.000000            4    -62.71610   121.455145     1.823319     -0.67668     0.685802 53849.507597     0.061083            9            1 
 1558.000000   472.000000     0.072144            1    -88.02922 000056@Extract/job013/Average/stack_0047_cor2.mrcs Average/stack_0047_cor2.mrc            1     5.740000     0.019899 22315.300781 21741.767578    -31.67132     0.000000     1.000000     0.000000            4    -65.13567   106.085464     0.463319     -1.46668     0.681820 53480.664182     0.110763            9            1 
 3293.000000  1939.000000     0.062354            1    13.689785 000057@Extract/job013/Average/stack_0047_cor2.mrcs Average/stack_0047_cor2.mrc            1     5.740000     0.019899 22315.300781 21741.767578    -31.67132     0.000000     1.000000     0.000000            4    -56.02237   118.373262     1.033319     0.463319     0.672010 53554.882223     0.330639           15            2 
 3434.000000  2215.000000     0.095810            1    -79.98437 000058@Extract/job013/Average/stack_0047_cor2.mrcs Average/stack_0047_cor2.mrc            1     5.740000     0.019899 22315.300781 21741.767578    -31.67132     0.000000     1.000000     0.000000            4    -20.48411   124.366122     3.533319     6.033319     0.669368 53416.181227     0.251286           15            1 
 4248.000000  2525.000000     0.090798            1    -32.64412 000059@Extract/job013/Average/stack_0047_cor2.mrcs Average/stack_0047_cor2.mrc            1     5.740000     0.019899 22315.300781 21741.767578    -31.67132     0.000000     1.000000     0.000000            4    -21.89165   123.646003     5.463319     2.393319     0.688642 53810.930813     0.240814           14            1 
  557.000000  3727.000000     0.081617            1    27.364537 000060@Extract/job013/Average/stack_0047_cor2.mrcs Average/stack_0047_cor2.mrc            1     5.740000     0.019899 22315.300781 21741.767578    -31.67132     0.000000     1.000000     0.000000            4    -20.12398   117.753455     4.323319     -2.03668     0.680598 53677.256973     0.099200           30            2 
 5042.000000  3606.000000     0.077770            1    -10.59385 000061@Extract/job013/Average/stack_0047_cor2.mrcs Average/stack_0047_cor2.mrc            1     5.740000     0.019899 22315.300781 21741.767578    -31.67132     0.000000     1.000000     0.000000            4    -15.90237   120.486120     6.253319     -0.10668     0.676754 53762.536910     0.080942           16            1 
 3545.000000  3717.000000     0.071631            1    -38.24445 000062@Extract/job013/Average/stack_0047_cor2.mrcs Average/stack_0047_cor2.mrc            1     5.740000     0.019899 22315.300781 21741.767578    -31.67132     0.000000     1.000000     0.000000            4    -14.49068   116.418702     3.533319     3.533319     0.659484 53558.628888     0.141477           12            2 
 1975.000000  3614.000000     0.065126            1    -56.08362 000063@Extract/job013/Average/stack_0047_cor2.mrcs Average/stack_0047_cor2.mrc            1     5.740000     0.019899 22315.300781 21741.767578    -31.67132     0.000000     1.000000     0.000000            4    -22.59588   123.645317     -5.10668     2.963319     0.674648 53737.141215     0.132444           19            2 
 4303.000000  3110.000000     0.036957            1     6.281766 000064@Extract/job013/Average/stack_0047_cor2.mrcs Average/stack_0047_cor2.mrc            1     5.740000     0.019899 22315.300781 21741.767578    -31.67132     0.000000     1.000000     0.000000            4    -15.20086   123.294311     5.463319     -2.03668     0.672381 53799.143099     0.294952           11            1 
 4050.000000   630.000000     0.091085            1    66.498956 000065@Extract/job013/Average/stack_0047_cor2.mrcs Average/stack_0047_cor2.mrc            1     5.740000     0.019899 22315.300781 21741.767578    -31.67132     0.000000     1.000000     0.000000            4   109.025694   125.638006     -0.67668     8.533319     0.660099 53372.021825     0.067436           17            1 
 3062.000000  3558.000000     0.077029            1     -7.34902 000066@Extract/job013/Average/stack_0047_cor2.mrcs Average/stack_0047_cor2.mrc            1     5.740000     0.019899 22315.300781 21741.767578    -31.67132     0.000000     1.000000     0.000000            4    -34.51149    90.120623     -3.96668     3.533319     0.648261 53583.695411     0.188244           15            2 
 1157.000000  2355.000000     0.053474            1    17.689959 000067@Extract/job013/Average/stack_0047_cor2.mrcs Average/stack_0047_cor2.mrc            1     5.740000     0.019899 22315.300781 21741.767578    -31.67132     0.000000     1.000000     0.000000            4   134.900858    68.514773     -2.60668     -2.60668     0.669199 53706.491817     0.297061           12            1 
 5313.000000  2174.000000     0.083596            1   116.644929 000068@Extract/job013/Average/stack_0047_cor2.mrcs Average/stack_0047_cor2.mrc            1     5.740000     0.019899 22315.300781 21741.767578    -31.67132     0.000000     1.000000     0.000000            4    93.874962   114.287027     5.463319     6.253319     0.667423 53269.586410     0.297085            7            2 
 1094.000000  3931.000000     0.079635            1     0.388249 000069@Extract/job013/Average/stack_0047_cor2.mrcs Average/stack_0047_cor2.mrc            1     5.740000     0.019899 22315.300781 21741.767578    -31.67132     0.000000     1.000000     0.000000            4   101.246187   110.714217     -5.67668     1.253319     0.654024 53531.307250     0.240990            4            2 
   67.000000   376.000000     0.068664            1    33.666734 000070@Extract/job013/Average/stack_0047_cor2.mrcs Average/stack_0047_cor2.mrc            1     5.740000     0.019899 22315.300781 21741.767578    -31.67132     0.000000     1.000000     0.000000            4    84.356095   105.109632     -2.60668     4.893319     0.540446 53704.132229     0.251106            9            2 
 5476.000000  2585.000000     0.058689            1   -148.20212 000071@Extract/job013/Average/stack_0047_cor2.mrcs Average/stack_0047_cor2.mrc            1     5.740000     0.019899 22315.300781 21741.767578    -31.67132     0.000000     1.000000     0.000000            4    98.439809   112.648535     3.753319     -4.53668     0.665759 53749.336038     0.227952            3            1 
 2667.000000  2466.000000     0.063778            1     2.497737 000072@Extract/job013/Average/stack_0047_cor2.mrcs Average/stack_0047_cor2.mrc            1     5.740000     0.019899 22315.300781 21741.767578    -31.67132     0.000000     1.000000     0.000000            4    -27.17263   123.283201     1.033319     6.253319     0.662581 53579.084590     0.220609            6            2 
 1534.000000  1736.000000     0.060729            1    -21.40565 000073@Extract/job013/Average/stack_0047_cor2.mrcs Average/stack_0047_cor2.mrc            1     5.740000     0.019899 22315.300781 21741.767578    -31.67132     0.000000     1.000000     0.000000            4    -24.36421   128.434377     -2.03668     7.393319     0.675108 53722.925915     0.177742           11            2 
 1849.000000  3147.000000     0.108392            1    92.515221 000074@Extract/job013/Average/stack_0047_cor2.mrcs Average/stack_0047_cor2.mrc            1     5.740000     0.019899 22315.300781 21741.767578    -31.67132     0.000000     1.000000     0.000000            4    -23.28506   112.158876     -0.10668     -3.96668     0.719199 54277.462447     0.144658           14            2 
 2402.000000  2208.000000     0.080814            1    -71.53734 000075@Extract/job013/Average/stack_0047_cor2.mrcs Average/stack_0047_cor2.mrc            1     5.740000     0.019899 22315.300781 21741.767578    -31.67132     0.000000     1.000000     0.000000            4    -19.76349   109.609107     2.393319     4.323319     0.677517 53592.733972     0.259150            7            2 
 2072.000000  3070.000000     0.110913            1   146.383547 000076@Extract/job013/Average/stack_0047_cor2.mrcs Average/stack_0047_cor2.mrc            1     5.740000     0.019899 22315.300781 21741.767578    -31.67132     0.000000     1.000000     0.000000            4    -39.12119   113.106957     2.393319     -3.17668     0.714070 54306.487892     0.127963           12            2 
 1094.000000  3642.000000     0.072708            1    99.514871 000077@Extract/job013/Average/stack_0047_cor2.mrcs Average/stack_0047_cor2.mrc            1     5.740000     0.019899 22315.300781 21741.767578    -31.67132     0.000000     1.000000     0.000000            4    -35.60605   115.072059     4.893319     0.463319     0.686425 53724.027805     0.244986            6            2 
 2899.000000  3158.000000     0.089126            1   115.094025 000078@Extract/job013/Average/stack_0047_cor2.mrcs Average/stack_0047_cor2.mrc            1     5.740000     0.019899 22315.300781 21741.767578    -31.67132     0.000000     1.000000     0.000000            4   173.967047    96.734288     -2.60668     -1.46668     0.666254 53551.054247     0.378550            8            2 
 5648.000000  1188.000000     0.121298            1    56.502731 000079@Extract/job013/Average/stack_0047_cor2.mrcs Average/stack_0047_cor2.mrc            1     5.740000     0.019899 22315.300781 21741.767578    -31.67132     0.000000     1.000000     0.000000            4     7.325612    93.429863     2.393319     -3.96668     0.618602 53813.234531     0.070509           36            1 
 2790.000000  1403.000000     0.097386            1    95.721001 000080@Extract/job013/Average/stack_0047_cor2.mrcs Average/stack_0047_cor2.mrc            1     5.740000     0.019899 22315.300781 21741.767578    -31.67132     0.000000     1.000000     0.000000            4   -116.38142    71.410062    -12.60668     4.893319     0.704989 54236.852312     0.101633           13            2 
 1478.000000  3906.000000     0.077712            1    -28.02036 000081@Extract/job013/Average/stack_0047_cor2.mrcs Average/stack_0047_cor2.mrc            1     5.740000     0.019899 22315.300781 21741.767578    -31.67132     0.000000     1.000000     0.000000            4   -123.50055   109.706844     5.463319     -3.74668     0.657084 53405.565413     0.285269            9            2 
 1800.000000   230.000000     0.074707            1    -98.65377 000082@Extract/job013/Average/stack_0047_cor2.mrcs Average/stack_0047_cor2.mrc            1     5.740000     0.019899 22315.300781 21741.767578    -31.67132     0.000000     1.000000     0.000000            4   173.606602    67.184700     0.463319     2.963319     0.678025 53608.361374     0.328333           11            1 
 5182.000000   359.000000     0.062600            1   149.780372 000083@Extract/job013/Average/stack_0047_cor2.mrcs Average/stack_0047_cor2.mrc            1     5.740000     0.019899 22315.300781 21741.767578    -31.67132     0.000000     1.000000     0.000000            4     5.918230    89.847484     -2.60668     -2.03668     0.677244 53703.211850     0.071735           15            1 
  610.000000   248.000000     0.079874            1    56.156138 000084@Extract/job013/Average/stack_0047_cor2.mrcs Average/stack_0047_cor2.mrc            1     5.740000     0.019899 22315.300781 21741.767578    -31.67132     0.000000     1.000000     0.000000            4   106.813746    88.764189     -0.67668     2.963319     0.665424 53505.732457     0.114089           12            2 
 4686.000000  1287.000000     0.064776            1    -38.51881 000085@Extract/job013/Average/stack_0047_cor2.mrcs Average/stack_0047_cor2.mrc            1     5.740000     0.019899 22315.300781 21741.767578    -31.67132     0.000000     1.000000     0.000000            4    93.412697    73.033825     -4.53668     2.393319     0.679050 53499.919278     0.086071           25            1 
 4699.000000  3704.000000     0.071272            1    34.325611 000086@Extract/job013/Average/stack_0047_cor2.mrcs Average/stack_0047_cor2.mrc            1     5.740000     0.019899 22315.300781 21741.767578    -31.67132     0.000000     1.000000     0.000000            4    -52.84321   113.406282     1.033319     1.823319     0.668432 53769.725793     0.114791           19            1 
  594.000000   404.000000     0.087596            1    52.363060 000087@Extract/job013/Average/stack_0047_cor2.mrcs Average/stack_0047_cor2.mrc            1     5.740000     0.019899 22315.300781 21741.767578    -31.67132     0.000000     1.000000     0.000000            4    41.779278    91.004889     6.033319     6.823319     0.670934 53692.570630     0.183535           10            2 
 4516.000000  1633.000000     0.075864            1    -68.57496 000088@Extract/job013/Average/stack_0047_cor2.mrcs Average/stack_0047_cor2.mrc            1     5.740000     0.019899 22315.300781 21741.767578    -31.67132     0.000000     1.000000     0.000000            4    41.087250    97.592415    -14.53668     -1.46668     0.668153 53502.984054     0.115780            7            1 
 1176.000000    82.000000     0.086313            1    10.869255 000089@Extract/job013/Average/stack_0047_cor2.mrcs Average/stack_0047_cor2.mrc            1     5.740000     0.019899 22315.300781 21741.767578    -31.67132     0.000000     1.000000     0.000000            4   -100.63104   100.172528     -5.10668     -3.96668     0.509122 53849.885622     0.177794           10            1 
   92.000000  2442.000000     0.074937            1    -33.91831 000090@Extract/job013/Average/stack_0047_cor2.mrcs Average/stack_0047_cor2.mrc            1     5.740000     0.019899 22315.300781 21741.767578    -31.67132     0.000000     1.000000     0.000000            4    26.322406   101.851373     -5.10668     6.033319     0.495017 53669.900963     0.128512           30            2 
 3039.000000   104.000000     0.096278            1    -76.20832 000091@Extract/job013/Average/stack_0047_cor2.mrcs Average/stack_0047_cor2.mrc            1     5.740000     0.019899 22315.300781 21741.767578    -31.67132     0.000000     1.000000     0.000000            4    -13.08037   113.136152     0.463319     3.533319     0.505204 53644.119357     0.223558            9            2 
 2256.000000    96.000000     0.098181            1    -64.64720 000092@Extract/job013/Average/stack_0047_cor2.mrcs Average/stack_0047_cor2.mrc            1     5.740000     0.019899 22315.300781 21741.767578    -31.67132     0.000000     1.000000     0.000000            4    93.111862   147.772840    -10.10668    -17.03668     0.501867 53312.045464     0.375833            5            1 
 4376.000000  2614.000000     0.116557            1   142.817913 000001@Extract/job013/Average/stack_0048_cor2.mrcs Average/stack_0048_cor2.mrc            1     3.836898     0.059070 22385.136719 21701.414062    -34.00049     0.000000     1.000000     0.000000            5   148.269689    67.851138     -1.24668     1.253319     0.706347 53644.928449     0.087752           21            1 
 4857.000000  3682.000000     0.107369            1    44.406409 000002@Extract/job013/Average/stack_0048_cor2.mrcs Average/stack_0048_cor2.mrc            1     3.836898     0.059070 22385.136719 21701.414062    -34.00049     0.000000     1.000000     0.000000            5   135.956955    68.832998     -2.03668     -0.10668     0.674917 53505.990591     0.062528           40            1 
 5337.000000  1927.000000     0.082461            1    34.396146 000003@Extract/job013/Average/stack_0048_cor2.mrcs Average/stack_0048_cor2.mrc            1     3.836898     0.059070 22385.136719 21701.414062    -34.00049     0.000000     1.000000     0.000000            5    -19.07298   122.228434     4.893319     -3.17668     0.659845 53412.389668     0.097875           25            1 
 3318.000000  2504.000000     0.120363            1   -104.71677 000004@Extract/job013/Average/stack_0048_cor2.mrcs Average/stack_0048_cor2.mrc            1     3.836898     0.059070 22385.136719 21701.414062    -34.00049     0.000000     1.000000     0.000000            5    19.268814    79.635277     1.033319     -7.60668     0.694032 53870.653603     0.037576           91            2 
  254.000000  1428.000000     0.112513            1   -137.66226 000005@Extract/job013/Average/stack_0048_cor2.mrcs Average/stack_0048_cor2.mrc            1     3.836898     0.059070 22385.136719 21701.414062    -34.00049     0.000000     1.000000     0.000000            5    -34.86261    89.821693     -0.10668     -8.96668     0.695368 53772.751298     0.055870           52            1 
 4822.000000  1966.000000     0.080176            1    74.685971 000006@Extract/job013/Average/stack_0048_cor2.mrcs Average/stack_0048_cor2.mrc            1     3.836898     0.059070 22385.136719 21701.414062    -34.00049     0.000000     1.000000     0.000000            5    -32.75326    89.824708     5.463319     6.823319     0.670284 53503.040352     0.057085           24            1 
 2342.000000  1689.000000     0.079872            1   178.734846 000007@Extract/job013/Average/stack_0048_cor2.mrcs Average/stack_0048_cor2.mrc            1     3.836898     0.059070 22385.136719 21701.414062    -34.00049     0.000000     1.000000     0.000000            5    -39.07160    83.834315     4.323319     -4.53668     0.679670 53310.546846     0.025796           58            1 
 4133.000000   862.000000     0.078523            1     0.602236 000008@Extract/job013/Average/stack_0048_cor2.mrcs Average/stack_0048_cor2.mrc            1     3.836898     0.059070 22385.136719 21701.414062    -34.00049     0.000000     1.000000     0.000000            5    -38.07126   116.059727     -1.46668     4.323319     0.675588 53408.529577     0.091125           32            2 
 4423.000000  2954.000000     0.065590            1    -33.87908 000009@Extract/job013/Average/stack_0048_cor2.mrcs Average/stack_0048_cor2.mrc            1     3.836898     0.059070 22385.136719 21701.414062    -34.00049     0.000000     1.000000     0.000000            5   138.417773    67.866213     2.393319     -5.67668     0.668604 53603.402170     0.021425          120            2 
 2927.000000   815.000000     0.102763            1   -157.79515 000010@Extract/job013/Average/stack_0048_cor2.mrcs Average/stack_0048_cor2.mrc            1     3.836898     0.059070 22385.136719 21701.414062    -34.00049     0.000000     1.000000     0.000000            5    -23.97472    99.727913     -2.60668     1.253319     0.685629 53615.730473     0.055826           43            1 
 3967.000000  3920.000000     0.087586            1   -101.10093 000011@Extract/job013/Average/stack_0048_cor2.mrcs Average/stack_0048_cor2.mrc            1     3.836898     0.059070 22385.136719 21701.414062    -34.00049     0.000000     1.000000     0.000000            5    -34.52926   102.145310    -10.67668     4.323319     0.689065 53602.804400     0.041357           41            1 
 5293.000000  2496.000000     0.082429            1   -138.61455 000012@Extract/job013/Average/stack_0048_cor2.mrcs Average/stack_0048_cor2.mrc            1     3.836898     0.059070 22385.136719 21701.414062    -34.00049     0.000000     1.000000     0.000000            5   -160.17649    29.805603     1.033319     -0.10668     0.689728 53770.893668     0.035782           69            1 
 2987.000000  2883.000000     0.061566            1   160.452400 000013@Extract/job013/Average/stack_0048_cor2.mrcs Average/stack_0048_cor2.mrc            1     3.836898     0.059070 22385.136719 21701.414062    -34.00049     0.000000     1.000000     0.000000            5    -35.25595   116.064040     2.393319     -3.17668     0.675849 53441.089186     0.044034           44            2 
 3598.000000   351.000000     0.127003            1   141.852324 000014@Extract/job013/Average/stack_0048_cor2.mrcs Average/stack_0048_cor2.mrc            1     3.836898     0.059070 22385.136719 21701.414062    -34.00049     0.000000     1.000000     0.000000            5   159.880364    66.219110    -21.46668     -2.60668     0.702682 53722.969464     0.039812           81            2 
 4259.000000   152.000000     0.071869            1    -72.41288 000015@Extract/job013/Average/stack_0048_cor2.mrcs Average/stack_0048_cor2.mrc            1     3.836898     0.059070 22385.136719 21701.414062    -34.00049     0.000000     1.000000     0.000000            5     3.460358   109.617619     -0.10668     2.393319     0.680102 53576.091298     0.044902           59            1 
 4942.000000  1760.000000     0.081239            1   -118.75195 000016@Extract/job013/Average/stack_0048_cor2.mrcs Average/stack_0048_cor2.mrc            1     3.836898     0.059070 22385.136719 21701.414062    -34.00049     0.000000     1.000000     0.000000            5    30.892797   100.325959     -4.53668     -3.17668     0.685590 53710.369606     0.027687          116            2 
 5035.000000  3870.000000     0.111158            1    16.111359 000017@Extract/job013/Average/stack_0048_cor2.mrcs Average/stack_0048_cor2.mrc            1     3.836898     0.059070 22385.136719 21701.414062    -34.00049     0.000000     1.000000     0.000000            5    -20.48048   121.525424     4.323319     -2.03668     0.693055 53436.262285     0.047116           55            1 
 3236.000000  1525.000000     0.097215            1    -72.00489 000018@Extract/job013/Average/stack_0048_cor2.mrcs Average/stack_0048_cor2.mrc            1     3.836898     0.059070 22385.136719 21701.414062    -34.00049     0.000000     1.000000     0.000000            5    -18.36223   116.083548     1.253319     4.893319     0.700312 53760.236359     0.034080           40            1 
 5525.000000   667.000000     0.075557            1    17.547404 000019@Extract/job013/Average/stack_0048_cor2.mrcs Average/stack_0048_cor2.mrc            1     3.836898     0.059070 22385.136719 21701.414062    -34.00049     0.000000     1.000000     0.000000            5    -10.26914   120.489414     2.963319     -2.03668     0.662770 53532.918552     0.061043           65            1 
 4321.000000   293.000000     0.058416            1    47.067029 000020@Extract/job013/Average/stack_0048_cor2.mrcs Average/stack_0048_cor2.mrc            1     3.836898     0.059070 22385.136719 21701.414062    -34.00049     0.000000     1.000000     0.000000            5    -15.19249   113.784740     1.823319     -2.03668     0.678390 53594.083071     0.029657           64            2 
 4724.000000  1127.000000     0.086255            1    -10.00693 000021@Extract/job013/Average/stack_0048_cor2.mrcs Average/stack_0048_cor2.mrc            1     3.836898     0.059070 22385.136719 21701.414062    -34.00049     0.000000     1.000000     0.000000            5   152.847975    70.714664     1.823319     -6.46668     0.694299 53835.545864     0.056063           41            2 
  715.000000  3493.000000     0.061095            1    -50.78032 000022@Extract/job013/Average/stack_0048_cor2.mrcs Average/stack_0048_cor2.mrc            1     3.836898     0.059070 22385.136719 21701.414062    -34.00049     0.000000     1.000000     0.000000            5   148.633227    75.705448     0.463319     1.823319     0.679334 53412.245475     0.035477           70            1 
  263.000000   895.000000     0.110017            1    -77.64754 000023@Extract/job013/Average/stack_0048_cor2.mrcs Average/stack_0048_cor2.mrc            1     3.836898     0.059070 22385.136719 21701.414062    -34.00049     0.000000     1.000000     0.000000            5    -23.29907   122.931724     3.533319     4.323319     0.696892 53846.188302     0.062123           35            1 
 1482.000000   477.000000     0.077536            1    -54.21109 000024@Extract/job013/Average/stack_0048_cor2.mrcs Average/stack_0048_cor2.mrc            1     3.836898     0.059070 22385.136719 21701.414062    -34.00049     0.000000     1.000000     0.000000            5    -25.05195   117.748589     -6.24668     2.963319     0.673454 53470.070750     0.090936           13            2 
 4072.000000   179.000000     0.097983            1    43.535986 000025@Extract/job013/Average/stack_0048_cor2.mrcs Average/stack_0048_cor2.mrc            1     3.836898     0.059070 22385.136719 21701.414062    -34.00049     0.000000     1.000000     0.000000            5   108.331462   127.876018     -5.67668     9.893319     0.665561 53390.925713     0.053944           35            1 
 1296.000000  3300.000000     0.092711            1    -39.90570 000026@Extract/job013/Average/stack_0048_cor2.mrcs Average/stack_0048_cor2.mrc            1     3.836898     0.059070 22385.136719 21701.414062    -34.00049     0.000000     1.000000     0.000000            5    89.680866   121.739702    -11.46668     -4.53668     0.674113 53416.372303     0.039278           64            2 
  552.000000  3881.000000     0.078033            1    16.973253 000027@Extract/job013/Average/stack_0048_cor2.mrcs Average/stack_0048_cor2.mrc            1     3.836898     0.059070 22385.136719 21701.414062    -34.00049     0.000000     1.000000     0.000000            5   -114.63922    77.913791     0.463319    -11.24668     0.685920 53680.247860     0.036380           51            2 
 1100.000000  2622.000000     0.066298            1    83.597569 000028@Extract/job013/Average/stack_0048_cor2.mrcs Average/stack_0048_cor2.mrc            1     3.836898     0.059070 22385.136719 21701.414062    -34.00049     0.000000     1.000000     0.000000            5    -30.29118    88.932684    -11.46668     -3.96668     0.675712 53618.773547     0.088793           39            1 
 3353.000000  3003.000000     0.067481            1    -92.93693 000029@Extract/job013/Average/stack_0048_cor2.mrcs Average/stack_0048_cor2.mrc            1     3.836898     0.059070 22385.136719 21701.414062    -34.00049     0.000000     1.000000     0.000000            5   133.857739    74.494545     2.393319     -2.03668     0.670054 53286.004359     0.067177           36            2 
 4608.000000  1715.000000     0.062016            1   135.820943 000030@Extract/job013/Average/stack_0048_cor2.mrcs Average/stack_0048_cor2.mrc            1     3.836898     0.059070 22385.136719 21701.414062    -34.00049     0.000000     1.000000     0.000000            5   131.034558    70.115922     -1.24668     2.393319     0.674297 53411.029066     0.082342           21            2 
 1827.000000  1417.000000     0.058752            1    61.275656 000031@Extract/job013/Average/stack_0048_cor2.mrcs Average/stack_0048_cor2.mrc            1     3.836898     0.059070 22385.136719 21701.414062    -34.00049     0.000000     1.000000     0.000000            5   136.675120    76.338773     -3.74668     1.033319     0.678550 53375.184775     0.030729           69            1 
 1189.000000  2971.000000     0.043489            1    -91.05288 000032@Extract/job013/Average/stack_0048_cor2.mrcs Average/stack_0048_cor2.mrc            1     3.836898     0.059070 22385.136719 21701.414062    -34.00049     0.000000     1.000000     0.000000            5   127.534651    78.191171     1.823319     -0.67668     0.657185 53392.606801     0.074982           27            2 
 2226.000000  2175.000000     0.121642            1   -140.72375 000033@Extract/job013/Average/stack_0048_cor2.mrcs Average/stack_0048_cor2.mrc            1     3.836898     0.059070 22385.136719 21701.414062    -34.00049     0.000000     1.000000     0.000000            5    66.721716    82.877522     1.823319     -9.53668     0.709704 53797.071080     0.042581           25            2 
 4998.000000   910.000000     0.094635            1    45.836929 000034@Extract/job013/Average/stack_0048_cor2.mrcs Average/stack_0048_cor2.mrc            1     3.836898     0.059070 22385.136719 21701.414062    -34.00049     0.000000     1.000000     0.000000            5    61.428306    74.046321     4.893319     7.393319     0.695084 53593.981253     0.037359           70            2 
 4070.000000   569.000000     0.092259            1   160.689639 000035@Extract/job013/Average/stack_0048_cor2.mrcs Average/stack_0048_cor2.mrc            1     3.836898     0.059070 22385.136719 21701.414062    -34.00049     0.000000     1.000000     0.000000            5    76.934698    90.331934     6.033319     -3.17668     0.673860 53451.750910     0.045784           39            1 
 2473.000000   464.000000     0.082324            1   -172.60723 000036@Extract/job013/Average/stack_0048_cor2.mrcs Average/stack_0048_cor2.mrc            1     3.836898     0.059070 22385.136719 21701.414062    -34.00049     0.000000     1.000000     0.000000            5    58.629569    79.573362    12.963319     -8.96668     0.664841 53415.441507     0.056520           39            2 
 4601.000000  2194.000000     0.099044            1   175.854264 000037@Extract/job013/Average/stack_0048_cor2.mrcs Average/stack_0048_cor2.mrc            1     3.836898     0.059070 22385.136719 21701.414062    -34.00049     0.000000     1.000000     0.000000            5   -111.06624    57.856886     2.963319     -6.46668     0.660026 53579.966168     0.021263          124            2 
  583.000000  3670.000000     0.097916            1    -24.51383 000038@Extract/job013/Average/stack_0048_cor2.mrcs Average/stack_0048_cor2.mrc            1     3.836898     0.059070 22385.136719 21701.414062    -34.00049     0.000000     1.000000     0.000000            5    37.593340   111.178268     1.823319     -3.17668     0.700416 53736.383421     0.053773           37            2 
 3116.000000   710.000000     0.070195            1   -121.95997 000039@Extract/job013/Average/stack_0048_cor2.mrcs Average/stack_0048_cor2.mrc            1     3.836898     0.059070 22385.136719 21701.414062    -34.00049     0.000000     1.000000     0.000000            5    78.030660   106.365655     3.753319    -23.74668     0.666001 53482.270959     0.078518           13            2 
 3145.000000  2675.000000     0.094968            1   122.958031 000040@Extract/job013/Average/stack_0048_cor2.mrcs Average/stack_0048_cor2.mrc            1     3.836898     0.059070 22385.136719 21701.414062    -34.00049     0.000000     1.000000     0.000000            5    -31.74248   119.437740     3.533319     -3.17668     0.691881 53618.445851     0.060476           55            2 
 4222.000000  1436.000000     0.047199            1    -86.11192 000041@Extract/job013/Average/stack_0048_cor2.mrcs Average/stack_0048_cor2.mrc            1     3.836898     0.059070 22385.136719 21701.414062    -34.00049     0.000000     1.000000     0.000000            5    -33.50846   122.564967     -4.53668     -0.67668     0.644025 53433.486974     0.085088           18            2 
  391.000000  1114.000000     0.085265            1   -177.51357 000042@Extract/job013/Average/stack_0048_cor2.mrcs Average/stack_0048_cor2.mrc            1     3.836898     0.059070 22385.136719 21701.414062    -34.00049     0.000000     1.000000     0.000000            5    -33.49930   117.737990     -0.67668     -3.74668     0.682967 53647.503075     0.069456           21            2 
 2154.000000   466.000000     0.105107            1   114.282833 000043@Extract/job013/Average/stack_0048_cor2.mrcs Average/stack_0048_cor2.mrc            1     3.836898     0.059070 22385.136719 21701.414062    -34.00049     0.000000     1.000000     0.000000            5   104.352040    88.471763     5.463319     -0.10668     0.687025 53494.369477     0.093402           56            2 
 4418.000000   875.000000     0.064411            1    -44.94683 000044@Extract/job013/Average/stack_0048_cor2.mrcs Average/stack_0048_cor2.mrc            1     3.836898     0.059070 22385.136719 21701.414062    -34.00049     0.000000     1.000000     0.000000            5    -70.48786   130.276952     3.753319     1.033319     0.684001 53561.366361     0.092197           30            2 
 4233.000000  3870.000000     0.059171            1   -157.42411 000045@Extract/job013/Average/stack_0048_cor2.mrcs Average/stack_0048_cor2.mrc            1     3.836898     0.059070 22385.136719 21701.414062    -34.00049     0.000000     1.000000     0.000000            5    -74.30982   116.983743     0.463319     2.963319     0.671564 53405.487589     0.088528           57            2 
 3822.000000  3707.000000     0.078047            1   150.345928 000046@Extract/job013/Average/stack_0048_cor2.mrcs Average/stack_0048_cor2.mrc            1     3.836898     0.059070 22385.136719 21701.414062    -34.00049     0.000000     1.000000     0.000000            5    49.519683    93.977864    11.253319     -7.03668     0.672279 53317.410197     0.045284           19            2 
 1249.000000  2472.000000     0.078087            1    -78.62345 000047@Extract/job013/Average/stack_0048_cor2.mrcs Average/stack_0048_cor2.mrc            1     3.836898     0.059070 22385.136719 21701.414062    -34.00049     0.000000     1.000000     0.000000            5    -47.16999    91.293167     -3.96668     -2.60668     0.677615 53311.265161     0.109901           43            1 
 2887.000000   586.000000     0.068774            1   -115.19305 000048@Extract/job013/Average/stack_0048_cor2.mrcs Average/stack_0048_cor2.mrc            1     3.836898     0.059070 22385.136719 21701.414062    -34.00049     0.000000     1.000000     0.000000            5    -51.02236    83.812649     1.033319     -5.10668     0.678785 53665.865918     0.060380           71            2 
 3326.000000  1723.000000     0.118092            1    66.268042 000049@Extract/job013/Average/stack_0048_cor2.mrcs Average/stack_0048_cor2.mrc            1     3.836898     0.059070 22385.136719 21701.414062    -34.00049     0.000000     1.000000     0.000000            5    -22.22900   111.838383     2.963319     2.393319     0.697105 53672.748485     0.066781           61            1 
  692.000000   792.000000     0.094847            1    77.774679 000050@Extract/job013/Average/stack_0048_cor2.mrcs Average/stack_0048_cor2.mrc            1     3.836898     0.059070 22385.136719 21701.414062    -34.00049     0.000000     1.000000     0.000000            5   101.587322   132.979715     -0.10668     6.823319     0.669555 53438.017958     0.035873           76            1 
 1307.000000  2905.000000     0.080732            1   -135.95977 000051@Extract/job013/Average/stack_0048_cor2.mrcs Average/stack_0048_cor2.mrc            1     3.836898     0.059070 22385.136719 21701.414062    -34.00049     0.000000     1.000000     0.000000            5    96.266270   136.556410    11.823319    -14.53668     0.682376 53616.300866     0.085876           43            2 
 3512.000000   783.000000     0.091656            1    64.387393 000052@Extract/job013/Average/stack_0048_cor2.mrcs Average/stack_0048_cor2.mrc            1     3.836898     0.059070 22385.136719 21701.414062    -34.00049     0.000000     1.000000     0.000000            5    -22.94174   119.106446     2.393319     -5.10668     0.667366 53486.112739     0.059265           42            2 
 1760.000000   319.000000     0.090857            1    93.465053 000053@Extract/job013/Average/stack_0048_cor2.mrcs Average/stack_0048_cor2.mrc            1     3.836898     0.059070 22385.136719 21701.414062    -34.00049     0.000000     1.000000     0.000000            5    -18.70879   110.562397     -1.24668     -5.10668     0.667847 53315.040131     0.134057           27            1 
 1358.000000   220.000000     0.086642            1   176.430870 000054@Extract/job013/Average/stack_0048_cor2.mrcs Average/stack_0048_cor2.mrc            1     3.836898     0.059070 22385.136719 21701.414062    -34.00049     0.000000     1.000000     0.000000            5    -18.71595   117.754661     -4.53668     0.463319     0.657961 53367.137919     0.042982           70            2 
  179.000000  1092.000000     0.097096            1   173.208447 000055@Extract/job013/Average/stack_0048_cor2.mrcs Average/stack_0048_cor2.mrc            1     3.836898     0.059070 22385.136719 21701.414062    -34.00049     0.000000     1.000000     0.000000            5   178.182160    70.698432     6.253319     -2.60668     0.678171 53684.624596     0.039605           68            1 
 1078.000000  1635.000000     0.064547            1   138.631579 000056@Extract/job013/Average/stack_0048_cor2.mrcs Average/stack_0048_cor2.mrc            1     3.836898     0.059070 22385.136719 21701.414062    -34.00049     0.000000     1.000000     0.000000            5   134.190192    65.273690     -2.03668     1.823319     0.678986 53524.649937     0.081499           37            1 
 4069.000000  3810.000000     0.060915            1    54.729115 000057@Extract/job013/Average/stack_0048_cor2.mrcs Average/stack_0048_cor2.mrc            1     3.836898     0.059070 22385.136719 21701.414062    -34.00049     0.000000     1.000000     0.000000            5   131.729549    66.259312     -2.60668     -3.96668     0.666148 53406.982318     0.055118           56            2 
  900.000000  3924.000000     0.109396            1   -173.63414 000058@Extract/job013/Average/stack_0048_cor2.mrcs Average/stack_0048_cor2.mrc            1     3.836898     0.059070 22385.136719 21701.414062    -34.00049     0.000000     1.000000     0.000000            5    15.059156    90.440122    15.463319     -1.46668     0.707166 53765.208784     0.032859           48            1 
 2581.000000   121.000000     0.081982            1   109.607235 000059@Extract/job013/Average/stack_0048_cor2.mrcs Average/stack_0048_cor2.mrc            1     3.836898     0.059070 22385.136719 21701.414062    -34.00049     0.000000     1.000000     0.000000            5    93.505499   108.201427     4.893319     6.253319     0.597314 53477.403963     0.046582           46            1 
 3722.000000  3870.000000     0.093081            1    -95.47066 000060@Extract/job013/Average/stack_0048_cor2.mrcs Average/stack_0048_cor2.mrc            1     3.836898     0.059070 22385.136719 21701.414062    -34.00049     0.000000     1.000000     0.000000            5    -25.77035   126.927253     -6.24668     -0.10668     0.680828 53425.355766     0.070926           31            1 
  740.000000  2229.000000     0.079633            1    44.197051 000061@Extract/job013/Average/stack_0048_cor2.mrcs Average/stack_0048_cor2.mrc            1     3.836898     0.059070 22385.136719 21701.414062    -34.00049     0.000000     1.000000     0.000000            5    -34.91660   122.562936     3.753319     2.393319     0.664670 53591.065638     0.022172           61            2 
 2758.000000  3078.000000     0.083283            1   -164.37258 000062@Extract/job013/Average/stack_0048_cor2.mrcs Average/stack_0048_cor2.mrc            1     3.836898     0.059070 22385.136719 21701.414062    -34.00049     0.000000     1.000000     0.000000            5    -27.51335   116.074385     -2.60668     -5.10668     0.687592 53833.339151     0.038161           66            1 
 4732.000000  3948.000000     0.078564            1    -48.99583 000063@Extract/job013/Average/stack_0048_cor2.mrcs Average/stack_0048_cor2.mrc            1     3.836898     0.059070 22385.136719 21701.414062    -34.00049     0.000000     1.000000     0.000000            5     -4.27883    99.135506     -5.67668     -2.03668     0.672607 53430.944945     0.054982           59            2 
 5604.000000   928.000000     0.034993            1     2.723927 000064@Extract/job013/Average/stack_0048_cor2.mrcs Average/stack_0048_cor2.mrc            1     3.836898     0.059070 22385.136719 21701.414062    -34.00049     0.000000     1.000000     0.000000            5    82.547546    85.538579     -2.60668     5.463319     0.680625 53480.599170     0.152188           32            1 
  684.000000   547.000000     0.102108            1    95.018621 000065@Extract/job013/Average/stack_0048_cor2.mrcs Average/stack_0048_cor2.mrc            1     3.836898     0.059070 22385.136719 21701.414062    -34.00049     0.000000     1.000000     0.000000            5    41.426193    90.110203     6.253319     7.963319     0.688586 53781.394529     0.043021           97            2 
 5632.000000   777.000000     0.066995            1    12.508438 000066@Extract/job013/Average/stack_0048_cor2.mrcs Average/stack_0048_cor2.mrc            1     3.836898     0.059070 22385.136719 21701.414062    -34.00049     0.000000     1.000000     0.000000            5    36.160416    95.198338     -2.03668     8.753319     0.682420 53473.831234     0.056862           28            1 
 1167.000000   784.000000     0.073397            1    -67.25441 000067@Extract/job013/Average/stack_0048_cor2.mrcs Average/stack_0048_cor2.mrc            1     3.836898     0.059070 22385.136719 21701.414062    -34.00049     0.000000     1.000000     0.000000            5   176.070375    68.150957     1.823319    -11.46668     0.693149 53748.543000     0.049552           47            1 
 5008.000000  3062.000000     0.112111            1    67.373273 000068@Extract/job013/Average/stack_0048_cor2.mrcs Average/stack_0048_cor2.mrc            1     3.836898     0.059070 22385.136719 21701.414062    -34.00049     0.000000     1.000000     0.000000            5    47.039980    84.121043     6.823319    12.963319     0.671858 53477.518126     0.072355           48            2 
 2962.000000  3564.000000     0.059668            1    91.343794 000069@Extract/job013/Average/stack_0048_cor2.mrcs Average/stack_0048_cor2.mrc            1     3.836898     0.059070 22385.136719 21701.414062    -34.00049     0.000000     1.000000     0.000000            5   109.527089    53.527641     -0.10668     -0.67668     0.664210 53366.530802     0.057397           28            2 
  738.000000  3810.000000     0.089769            1   -168.90773 000070@Extract/job013/Average/stack_0048_cor2.mrcs Average/stack_0048_cor2.mrc            1     3.836898     0.059070 22385.136719 21701.414062    -34.00049     0.000000     1.000000     0.000000            5    31.587224    93.708439     1.033319     -6.46668     0.654893 53447.323554     0.073728           46            2 
 3911.000000  1945.000000     0.100763            1    74.267643 000071@Extract/job013/Average/stack_0048_cor2.mrcs Average/stack_0048_cor2.mrc            1     3.836898     0.059070 22385.136719 21701.414062    -34.00049     0.000000     1.000000     0.000000            5    -10.26595   115.097252     1.823319     -2.60668     0.677905 53511.365962     0.058928           35            1 
  625.000000  1544.000000     0.086248            1    -97.04477 000072@Extract/job013/Average/stack_0048_cor2.mrcs Average/stack_0048_cor2.mrc            1     3.836898     0.059070 22385.136719 21701.414062    -34.00049     0.000000     1.000000     0.000000            5    81.868889   138.944119     2.963319    -15.10668     0.677948 53727.046637     0.031026           56            1 
 4707.000000  1727.000000     0.094029            1    -13.75914 000001@Extract/job013/Average/stack_0049_cor2.mrcs Average/stack_0049_cor2.mrc            1     5.161871     0.030215 24245.025391 23584.714844    -34.66837     0.000000     1.000000     0.000000            6   153.553264    71.972769     -0.67668     -5.10668     0.687007 53548.743557     0.055114           45            1 
 3111.000000  2633.000000     0.093885            1    46.790572 000002@Extract/job013/Average/stack_0049_cor2.mrcs Average/stack_0049_cor2.mrc            1     5.161871     0.030215 24245.025391 23584.714844    -34.66837     0.000000     1.000000     0.000000            6    77.681593   107.301713     -5.10668     6.823319     0.710643 53945.730597     0.043480           64            2 
 1869.000000  2760.000000     0.083833            1   -111.69760 000003@Extract/job013/Average/stack_0049_cor2.mrcs Average/stack_0049_cor2.mrc            1     5.161871     0.030215 24245.025391 23584.714844    -34.66837     0.000000     1.000000     0.000000            6   141.932553    65.915267     4.893319     1.823319     0.672320 53600.390213     0.056517           48            2 
 3217.000000   669.000000     0.067408            1   -127.17266 000004@Extract/job013/Average/stack_0049_cor2.mrcs Average/stack_0049_cor2.mrc            1     5.161871     0.030215 24245.025391 23584.714844    -34.66837     0.000000     1.000000     0.000000            6   143.698257    69.458401     3.533319     2.963319     0.662993 53411.051188     0.040965           66            2 
 4498.000000   549.000000     0.065433            1   -159.52182 000005@Extract/job013/Average/stack_0049_cor2.mrcs Average/stack_0049_cor2.mrc            1     5.161871     0.030215 24245.025391 23584.714844    -34.66837     0.000000     1.000000     0.000000            6   145.811345    70.723878     2.393319     4.323319     0.674888 53565.089176     0.070965           54            2 
 3733.000000   705.000000     0.070491            1    -71.99349 000006@Extract/job013/Average/stack_0049_cor2.mrcs Average/stack_0049_cor2.mrc            1     5.161871     0.030215 24245.025391 23584.714844    -34.66837     0.000000     1.000000     0.000000            6    -13.78881   119.113866     -0.67668     1.823319     0.669774 53571.833150     0.093004           67            2 
 5570.000000  1716.000000     0.116722            1   -141.15692 000007@Extract/job013/Average/stack_0049_cor2.mrcs Average/stack_0049_cor2.mrc            1     5.161871     0.030215 24245.025391 23584.714844    -34.66837     0.000000     1.000000     0.000000            6   102.340002   123.122032    13.753319    -18.96668     0.677078 53490.017700     0.108823           24            2 
 3388.000000   472.000000     0.077342            1    80.319222 000008@Extract/job013/Average/stack_0049_cor2.mrcs Average/stack_0049_cor2.mrc            1     5.161871     0.030215 24245.025391 23584.714844    -34.66837     0.000000     1.000000     0.000000            6    -28.88053    85.348028     1.823319     2.963319     0.672241 53445.734173     0.040180           89            2 
 4111.000000   838.000000     0.104447            1    -92.46769 000009@Extract/job013/Average/stack_0049_cor2.mrcs Average/stack_0049_cor2.mrc            1     5.161871     0.030215 24245.025391 23584.714844    -34.66837     0.000000     1.000000     0.000000            6   135.254655    69.472462     3.533319     -0.67668     0.704516 53595.173551     0.032830           87            2 
 2356.000000  3518.000000     0.081004            1    42.097039 000010@Extract/job013/Average/stack_0049_cor2.mrcs Average/stack_0049_cor2.mrc            1     5.161871     0.030215 24245.025391 23584.714844    -34.66837     0.000000     1.000000     0.000000            6    78.684266    87.043626     0.463319     5.463319     0.681460 53532.647103     0.066230           34            1 
   76.000000  1999.000000     0.142317            1   -147.27153 000011@Extract/job013/Average/stack_0049_cor2.mrcs Average/stack_0049_cor2.mrc            1     5.161871     0.030215 24245.025391 23584.714844    -34.66837     0.000000     1.000000     0.000000            6    92.436326   102.935816    13.753319    -11.24668     0.627905 53985.091121     0.051092           40            1 
  207.000000  3589.000000     0.109339            1   150.179171 000012@Extract/job013/Average/stack_0049_cor2.mrcs Average/stack_0049_cor2.mrc            1     5.161871     0.030215 24245.025391 23584.714844    -34.66837     0.000000     1.000000     0.000000            6    -21.16646   105.231408     -2.60668     -1.46668     0.672837 53540.101428     0.098492           51            2 
 4466.000000  3138.000000     0.092163            1    69.063581 000013@Extract/job013/Average/stack_0049_cor2.mrcs Average/stack_0049_cor2.mrc            1     5.161871     0.030215 24245.025391 23584.714844    -34.66837     0.000000     1.000000     0.000000            6    -28.21626   115.411663     0.463319     -5.10668     0.679860 53503.386641     0.044380           42            2 
  867.000000  1776.000000     0.087286            1    -53.76508 000014@Extract/job013/Average/stack_0049_cor2.mrcs Average/stack_0049_cor2.mrc            1     5.161871     0.030215 24245.025391 23584.714844    -34.66837     0.000000     1.000000     0.000000            6    -35.95269   112.142827     -3.74668     1.033319     0.672553 53367.614852     0.118178           18            1 
 5582.000000   657.000000     0.093559            1    -13.88077 000015@Extract/job013/Average/stack_0049_cor2.mrcs Average/stack_0049_cor2.mrc            1     5.161871     0.030215 24245.025391 23584.714844    -34.66837     0.000000     1.000000     0.000000            6   -158.95843    83.283404     -2.03668     -7.60668     0.686865 53570.549525     0.042037           67            2 
 4892.000000  1380.000000     0.095246            1    50.898091 000016@Extract/job013/Average/stack_0049_cor2.mrcs Average/stack_0049_cor2.mrc            1     5.161871     0.030215 24245.025391 23584.714844    -34.66837     0.000000     1.000000     0.000000            6    15.413346    94.322998     9.323319     6.033319     0.684968 53541.928892     0.043148           40            1 
 3291.000000  2473.000000     0.094179            1    33.967595 000017@Extract/job013/Average/stack_0049_cor2.mrcs Average/stack_0049_cor2.mrc            1     5.161871     0.030215 24245.025391 23584.714844    -34.66837     0.000000     1.000000     0.000000            6     -6.38817    96.124848     4.893319     -2.03668     0.687255 53598.938747     0.050611           65            1 
  460.000000  2864.000000     0.067391            1    98.985486 000018@Extract/job013/Average/stack_0049_cor2.mrcs Average/stack_0049_cor2.mrc            1     5.161871     0.030215 24245.025391 23584.714844    -34.66837     0.000000     1.000000     0.000000            6    -66.22966   120.058855     -0.10668     -0.67668     0.679672 53659.528339     0.036243           70            2 
 2115.000000  2770.000000     0.099068            1    95.004706 000019@Extract/job013/Average/stack_0049_cor2.mrcs Average/stack_0049_cor2.mrc            1     5.161871     0.030215 24245.025391 23584.714844    -34.66837     0.000000     1.000000     0.000000            6    34.401840    94.901404     9.323319     1.033319     0.664117 53352.064105     0.068219           29            1 
 2399.000000  1695.000000     0.077171            1   -158.35087 000020@Extract/job013/Average/stack_0049_cor2.mrcs Average/stack_0049_cor2.mrc            1     5.161871     0.030215 24245.025391 23584.714844    -34.66837     0.000000     1.000000     0.000000            6    -60.25018   120.417707     -1.24668     -0.67668     0.669577 53389.485366     0.068195           39            2 
 1252.000000   539.000000     0.084841            1    18.200397 000021@Extract/job013/Average/stack_0049_cor2.mrcs Average/stack_0049_cor2.mrc            1     5.161871     0.030215 24245.025391 23584.714844    -34.66837     0.000000     1.000000     0.000000            6   115.528154    59.591869     1.033319     -0.10668     0.684078 53483.544720     0.089395           37            1 
 3752.000000   956.000000     0.110963            1    31.128658 000022@Extract/job013/Average/stack_0049_cor2.mrcs Average/stack_0049_cor2.mrc            1     5.161871     0.030215 24245.025391 23584.714844    -34.66837     0.000000     1.000000     0.000000            6    -14.84466   118.772649     4.893319     -2.60668     0.705077 53836.577996     0.043636           69            1 
 1410.000000  2317.000000     0.107649            1   -173.45214 000023@Extract/job013/Average/stack_0049_cor2.mrcs Average/stack_0049_cor2.mrc            1     5.161871     0.030215 24245.025391 23584.714844    -34.66837     0.000000     1.000000     0.000000            6    89.251588   138.143708     -5.67668     0.463319     0.683992 53628.353989     0.068517           28            1 
 4688.000000  3769.000000     0.121234            1   165.802648 000024@Extract/job013/Average/stack_0049_cor2.mrcs Average/stack_0049_cor2.mrc            1     5.161871     0.030215 24245.025391 23584.714844    -34.66837     0.000000     1.000000     0.000000            6   139.833443    72.305380     -0.10668     2.963319     0.692535 53784.061157     0.048481           29            2 
 4854.000000  1131.000000     0.098485            1    -65.77999 000025@Extract/job013/Average/stack_0049_cor2.mrcs Average/stack_0049_cor2.mrc            1     5.161871     0.030215 24245.025391 23584.714844    -34.66837     0.000000     1.000000     0.000000            6   151.778609    61.239953     4.323319     -3.17668     0.673192 53458.029256     0.075926           37            1 
 3912.000000   739.000000     0.081969            1   -105.62659 000026@Extract/job013/Average/stack_0049_cor2.mrcs Average/stack_0049_cor2.mrc            1     5.161871     0.030215 24245.025391 23584.714844    -34.66837     0.000000     1.000000     0.000000            6   150.037704    73.849028     4.893319     -0.10668     0.681052 53405.669394     0.046934           67            1 
 4075.000000  2227.000000     0.170586            1    52.985026 000027@Extract/job013/Average/stack_0049_cor2.mrcs Average/stack_0049_cor2.mrc            1     5.161871     0.030215 24245.025391 23584.714844    -34.66837     0.000000     1.000000     0.000000            6    -89.94350    42.249912     -0.67668     -6.46668     0.711431 54004.924314     0.028044           43            1 
 4434.000000  1805.000000     0.168458            1   -116.65956 000028@Extract/job013/Average/stack_0049_cor2.mrcs Average/stack_0049_cor2.mrc            1     5.161871     0.030215 24245.025391 23584.714844    -34.66837     0.000000     1.000000     0.000000            6    -82.57785    56.149743     -8.96668     4.323319     0.717629 54067.569174     0.035210           81            2 
 1862.000000  2198.000000     0.097596            1   -136.93251 000029@Extract/job013/Average/stack_0049_cor2.mrcs Average/stack_0049_cor2.mrc            1     5.161871     0.030215 24245.025391 23584.714844    -34.66837     0.000000     1.000000     0.000000            6   104.109192   126.388321     5.463319    -11.24668     0.675101 53422.328746     0.078821           35            2 
 3454.000000  2538.000000     0.094709            1   111.497437 000030@Extract/job013/Average/stack_0049_cor2.mrcs Average/stack_0049_cor2.mrc            1     5.161871     0.030215 24245.025391 23584.714844    -34.66837     0.000000     1.000000     0.000000            6    89.323259   120.002216     6.823319     9.323319     0.648946 53393.392881     0.125976           16            1 
 3077.000000  2922.000000     0.089401            1   -162.98890 000031@Extract/job013/Average/stack_0049_cor2.mrcs Average/stack_0049_cor2.mrc            1     5.161871     0.030215 24245.025391 23584.714844    -34.66837     0.000000     1.000000     0.000000            6    -41.89789    92.198276     3.753319     -3.96668     0.677629 53459.148274     0.091353           24            2 
 3861.000000  1289.000000     0.076470            1    -30.77228 000032@Extract/job013/Average/stack_0049_cor2.mrcs Average/stack_0049_cor2.mrc            1     5.161871     0.030215 24245.025391 23584.714844    -34.66837     0.000000     1.000000     0.000000            6    -27.83863    95.808690     3.533319     -0.67668     0.674483 53600.035316     0.020258           65            2 
  802.000000  3738.000000     0.091141            1   144.727221 000033@Extract/job013/Average/stack_0049_cor2.mrcs Average/stack_0049_cor2.mrc            1     5.161871     0.030215 24245.025391 23584.714844    -34.66837     0.000000     1.000000     0.000000            6   132.434661    66.907892     -1.24668     1.823319     0.671302 53420.260037     0.037512           49            1 
 5524.000000  2170.000000     0.066910            1   170.521737 000034@Extract/job013/Average/stack_0049_cor2.mrcs Average/stack_0049_cor2.mrc            1     5.161871     0.030215 24245.025391 23584.714844    -34.66837     0.000000     1.000000     0.000000            6    60.379144    76.210821     2.393319     -7.03668     0.673688 53337.450712     0.053283           67            2 
 2027.000000   906.000000     0.093988            1    -10.39827 000035@Extract/job013/Average/stack_0049_cor2.mrcs Average/stack_0049_cor2.mrc            1     5.161871     0.030215 24245.025391 23584.714844    -34.66837     0.000000     1.000000     0.000000            6    55.926164   125.401333    -13.17668     5.463319     0.693134 53585.228905     0.024998           97            2 
 3614.000000  2070.000000     0.090870            1    -94.30130 000036@Extract/job013/Average/stack_0049_cor2.mrcs Average/stack_0049_cor2.mrc            1     5.161871     0.030215 24245.025391 23584.714844    -34.66837     0.000000     1.000000     0.000000            6    88.575019   105.098860     -3.74668     -3.96668     0.676138 53468.867411     0.097510           26            2 
 1264.000000  3600.000000     0.085510            1   117.099695 000037@Extract/job013/Average/stack_0049_cor2.mrcs Average/stack_0049_cor2.mrc            1     5.161871     0.030215 24245.025391 23584.714844    -34.66837     0.000000     1.000000     0.000000            6    85.032081    94.793280    14.323319     4.323319     0.660800 53489.970051     0.042776           48            1 
  339.000000   850.000000     0.090582            1   -149.38763 000038@Extract/job013/Average/stack_0049_cor2.mrcs Average/stack_0049_cor2.mrc            1     5.161871     0.030215 24245.025391 23584.714844    -34.66837     0.000000     1.000000     0.000000            6    -31.74625   121.512705     -2.60668     -5.10668     0.689229 53559.087652     0.035814          132            1 
 4494.000000  3677.000000     0.069639            1   156.731267 000039@Extract/job013/Average/stack_0049_cor2.mrcs Average/stack_0049_cor2.mrc            1     5.161871     0.030215 24245.025391 23584.714844    -34.66837     0.000000     1.000000     0.000000            6    -26.42656    91.026436     -3.74668     -1.24668     0.677960 53520.196001     0.060599           23            1 
  980.000000   128.000000     0.147097            1     8.587757 000040@Extract/job013/Average/stack_0049_cor2.mrcs Average/stack_0049_cor2.mrc            1     5.161871     0.030215 24245.025391 23584.714844    -34.66837     0.000000     1.000000     0.000000            6    -33.12977   107.080380     1.823319     2.393319     0.665483 53770.378738     0.085789           17            1 
 2466.000000   588.000000     0.102394            1    77.503326 000041@Extract/job013/Average/stack_0049_cor2.mrcs Average/stack_0049_cor2.mrc            1     5.161871     0.030215 24245.025391 23584.714844    -34.66837     0.000000     1.000000     0.000000            6    -28.21062   111.511006     6.033319     1.253319     0.692712 53588.959640     0.157147           18            1 
 5438.000000   493.000000     0.073891            1   -179.88285 000042@Extract/job013/Average/stack_0049_cor2.mrcs Average/stack_0049_cor2.mrc            1     5.161871     0.030215 24245.025391 23584.714844    -34.66837     0.000000     1.000000     0.000000            6    -45.81278   116.046469     -0.10668     -3.96668     0.681911 53687.888157     0.040420           59            1 
 2294.000000  3337.000000     0.086703            1   -139.77609 000043@Extract/job013/Average/stack_0049_cor2.mrcs Average/stack_0049_cor2.mrc            1     5.161871     0.030215 24245.025391 23584.714844    -34.66837     0.000000     1.000000     0.000000            6    80.430587    82.543093     -2.03668     -3.17668     0.690044 53560.606424     0.052397           42            2 
  248.000000  2516.000000     0.097177            1   -145.91803 000044@Extract/job013/Average/stack_0049_cor2.mrcs Average/stack_0049_cor2.mrc            1     5.161871     0.030215 24245.025391 23584.714844    -34.66837     0.000000     1.000000     0.000000            6    41.783347    93.393972     0.463319     -6.46668     0.679214 53648.574081     0.032845          118            2 
  885.000000  3430.000000     0.089200            1   -129.98392 000045@Extract/job013/Average/stack_0049_cor2.mrcs Average/stack_0049_cor2.mrc            1     5.161871     0.030215 24245.025391 23584.714844    -34.66837     0.000000     1.000000     0.000000            6    40.025830    93.695861     -8.17668    -11.24668     0.684981 53656.320806     0.068560           27            1 
 3741.000000  2481.000000     0.084955            1   -170.74205 000046@Extract/job013/Average/stack_0049_cor2.mrcs Average/stack_0049_cor2.mrc            1     5.161871     0.030215 24245.025391 23584.714844    -34.66837     0.000000     1.000000     0.000000            6    52.690857    97.269952     2.963319    -13.74668     0.677541 53378.410692     0.053478           42            2 
 2036.000000  3964.000000     0.071990            1    -63.18101 000047@Extract/job013/Average/stack_0049_cor2.mrcs Average/stack_0049_cor2.mrc            1     5.161871     0.030215 24245.025391 23584.714844    -34.66837     0.000000     1.000000     0.000000            6    -65.80822    93.344129     -1.46668     -2.60668     0.679457 53596.817983     0.063377           37            1 
 1472.000000  1155.000000     0.088811            1     -1.56243 000048@Extract/job013/Average/stack_0049_cor2.mrcs Average/stack_0049_cor2.mrc            1     5.161871     0.030215 24245.025391 23584.714844    -34.66837     0.000000     1.000000     0.000000            6   150.032360    70.085083     -1.24668     -6.24668     0.670290 53553.618766     0.091579           27            2 
  954.000000  3842.000000     0.072746            1   157.356299 000049@Extract/job013/Average/stack_0049_cor2.mrcs Average/stack_0049_cor2.mrc            1     5.161871     0.030215 24245.025391 23584.714844    -34.66837     0.000000     1.000000     0.000000            6   146.152913    64.595787     -2.03668     1.253319     0.670876 53446.450551     0.070043           21            1 
 5097.000000  1729.000000     0.082572            1    -68.27834 000050@Extract/job013/Average/stack_0049_cor2.mrcs Average/stack_0049_cor2.mrc            1     5.161871     0.030215 24245.025391 23584.714844    -34.66837     0.000000     1.000000     0.000000            6    -25.06120   124.001406     -4.53668     2.393319     0.675452 53437.598903     0.037786           51            1 
 1753.000000  1723.000000     0.082462            1    62.037937 000051@Extract/job013/Average/stack_0049_cor2.mrcs Average/stack_0049_cor2.mrc            1     5.161871     0.030215 24245.025391 23584.714844    -34.66837     0.000000     1.000000     0.000000            6    -25.75404   116.408743     7.393319     5.463319     0.663323 53599.218683     0.044339           88            1 
 4079.000000  1356.000000     0.103793            1    -45.99168 000052@Extract/job013/Average/stack_0049_cor2.mrcs Average/stack_0049_cor2.mrc            1     5.161871     0.030215 24245.025391 23584.714844    -34.66837     0.000000     1.000000     0.000000            6    96.727441   126.036917    -10.10668     -6.24668     0.664685 53586.617333     0.047125           46            1 
 2538.000000  1825.000000     0.122790            1    -38.56099 000053@Extract/job013/Average/stack_0049_cor2.mrcs Average/stack_0049_cor2.mrc            1     5.161871     0.030215 24245.025391 23584.714844    -34.66837     0.000000     1.000000     0.000000            6   134.903513    69.791204     1.033319     -3.17668     0.688445 53793.793610     0.041020           74            1 
 4041.000000  2912.000000     0.084869            1    50.038079 000054@Extract/job013/Average/stack_0049_cor2.mrcs Average/stack_0049_cor2.mrc            1     5.161871     0.030215 24245.025391 23584.714844    -34.66837     0.000000     1.000000     0.000000            6   134.539835    64.284282     -2.03668     -1.46668     0.687659 53647.924949     0.092406           38            1 
 5349.000000  3846.000000     0.075405            1   -144.50470 000055@Extract/job013/Average/stack_0049_cor2.mrcs Average/stack_0049_cor2.mrc            1     5.161871     0.030215 24245.025391 23584.714844    -34.66837     0.000000     1.000000     0.000000            6    45.640582    87.714776     -2.60668    -13.96668     0.668308 53456.429682     0.036040           61            1 
 3709.000000  1955.000000     0.071943            1    -13.96678 000056@Extract/job013/Average/stack_0049_cor2.mrcs Average/stack_0049_cor2.mrc            1     5.161871     0.030215 24245.025391 23584.714844    -34.66837     0.000000     1.000000     0.000000            6    -62.23653    69.644308    -10.67668    12.963319     0.676082 53625.225907     0.027768           84            1 
 5085.000000  1370.000000     0.074153            1    27.864026 000057@Extract/job013/Average/stack_0049_cor2.mrcs Average/stack_0049_cor2.mrc            1     5.161871     0.030215 24245.025391 23584.714844    -34.66837     0.000000     1.000000     0.000000            6     -9.90926   105.858254     1.823319     0.463319     0.671778 53650.716139     0.045678           49            1 
 2484.000000  3259.000000     0.067011            1    86.845451 000058@Extract/job013/Average/stack_0049_cor2.mrcs Average/stack_0049_cor2.mrc            1     5.161871     0.030215 24245.025391 23584.714844    -34.66837     0.000000     1.000000     0.000000            6    -42.98825   111.488990     1.823319     0.463319     0.666971 53447.286882     0.029375           55            1 
 2538.000000  2854.000000     0.090938            1   -108.01663 000059@Extract/job013/Average/stack_0049_cor2.mrcs Average/stack_0049_cor2.mrc            1     5.161871     0.030215 24245.025391 23584.714844    -34.66837     0.000000     1.000000     0.000000            6    11.899613    99.132870     -2.60668     3.753319     0.669498 53281.107452     0.054851           95            2 
 2509.000000  2031.000000     0.081457            1   -114.00259 000060@Extract/job013/Average/stack_0049_cor2.mrcs Average/stack_0049_cor2.mrc            1     5.161871     0.030215 24245.025391 23584.714844    -34.66837     0.000000     1.000000     0.000000            6   109.985760    92.039610     0.463319     -5.67668     0.656190 53361.281852     0.078858           41            2 
 4997.000000   580.000000     0.097089            1    -43.27320 000061@Extract/job013/Average/stack_0049_cor2.mrcs Average/stack_0049_cor2.mrc            1     5.161871     0.030215 24245.025391 23584.714844    -34.66837     0.000000     1.000000     0.000000            6    35.811961    97.299903    -13.74668     4.323319     0.679656 53560.601917     0.070712           33            2 
 4968.000000  3756.000000     0.091219            1   109.542553 000062@Extract/job013/Average/stack_0049_cor2.mrcs Average/stack_0049_cor2.mrc            1     5.161871     0.030215 24245.025391 23584.714844    -34.66837     0.000000     1.000000     0.000000            6    37.551085    85.036767     8.753319     1.033319     0.659896 53378.079932     0.035393           42            2 
 1341.000000  2792.000000     0.080548            1    27.040142 000063@Extract/job013/Average/stack_0049_cor2.mrcs Average/stack_0049_cor2.mrc            1     5.161871     0.030215 24245.025391 23584.714844    -34.66837     0.000000     1.000000     0.000000            6    36.507940    92.506110     0.463319    13.753319     0.683309 53486.325390     0.040751           43            2 
 5606.000000  1247.000000     0.048948            1    62.689155 000064@Extract/job013/Average/stack_0049_cor2.mrcs Average/stack_0049_cor2.mrc            1     5.161871     0.030215 24245.025391 23584.714844    -34.66837     0.000000     1.000000     0.000000            6    48.438938    80.503481     -1.46668     6.253319     0.669402 53591.001002     0.050257           46            2 
 2942.000000  2769.000000     0.094874            1    -66.27922 000065@Extract/job013/Average/stack_0049_cor2.mrcs Average/stack_0049_cor2.mrc            1     5.161871     0.030215 24245.025391 23584.714844    -34.66837     0.000000     1.000000     0.000000            6    19.286635   100.641813     -6.46668     2.393319     0.683288 53476.725956     0.038653           93            1 
 5044.000000  3270.000000     0.092349            1    -24.54304 000066@Extract/job013/Average/stack_0049_cor2.mrcs Average/stack_0049_cor2.mrc            1     5.161871     0.030215 24245.025391 23584.714844    -34.66837     0.000000     1.000000     0.000000            6    27.009004    87.444094     -3.96668     6.253319     0.669992 53476.971724     0.052823           37            1 
 2094.000000   597.000000     0.080559            1    -73.75497 000067@Extract/job013/Average/stack_0049_cor2.mrcs Average/stack_0049_cor2.mrc            1     5.161871     0.030215 24245.025391 23584.714844    -34.66837     0.000000     1.000000     0.000000            6    29.486771   100.934765     -8.96668     -0.10668     0.674164 53558.665754     0.052980           24            1 
  908.000000  2759.000000     0.079259            1   -136.18922 000068@Extract/job013/Average/stack_0049_cor2.mrcs Average/stack_0049_cor2.mrc            1     5.161871     0.030215 24245.025391 23584.714844    -34.66837     0.000000     1.000000     0.000000            6     -6.39112   105.859552     -3.17668     -0.10668     0.662373 53501.625716     0.035492           70            1 
 1282.000000   948.000000     0.090973            1    19.058242 000001@Extract/job013/Average/stack_0050_cor2.mrcs Average/stack_0050_cor2.mrc            1     5.435606     0.028103 25462.255859 24755.337891    -34.24878     0.000000     1.000000     0.000000            7   150.745414    76.930601     -6.46668    -11.46668     0.676153 53380.683598     0.047689           52            1 
 1932.000000  2352.000000     0.090202            1    95.931495 000002@Extract/job013/Average/stack_0050_cor2.mrcs Average/stack_0050_cor2.mrc            1     5.435606     0.028103 25462.255859 24755.337891    -34.24878     0.000000     1.000000     0.000000            7   151.797865    74.776144     -5.67668     2.963319     0.671723 53672.926903     0.039977           63            1 
 4315.000000  2647.000000     0.087814            1    95.963228 000003@Extract/job013/Average/stack_0050_cor2.mrcs Average/stack_0050_cor2.mrc            1     5.435606     0.028103 25462.255859 24755.337891    -34.24878     0.000000     1.000000     0.000000            7   139.821317    65.918684     -3.17668     -0.10668     0.670186 53475.656030     0.029802           87            1 
 5642.000000  1975.000000     0.086301            1   -176.85333 000004@Extract/job013/Average/stack_0050_cor2.mrcs Average/stack_0050_cor2.mrc            1     5.435606     0.028103 25462.255859 24755.337891    -34.24878     0.000000     1.000000     0.000000            7   141.931304    65.260432     -0.67668     4.323319     0.632647 53403.482122     0.063221           43            1 
 4473.000000  3917.000000     0.082425            1    -23.10777 000005@Extract/job013/Average/stack_0050_cor2.mrcs Average/stack_0050_cor2.mrc            1     5.435606     0.028103 25462.255859 24755.337891    -34.24878     0.000000     1.000000     0.000000            7   140.547760    78.471834     -0.10668     -4.53668     0.676629 53343.600491     0.040518           60            1 
 2355.000000   480.000000     0.080047            1   -110.78457 000006@Extract/job013/Average/stack_0050_cor2.mrcs Average/stack_0050_cor2.mrc            1     5.435606     0.028103 25462.255859 24755.337891    -34.24878     0.000000     1.000000     0.000000            7   152.138989    66.877118     5.463319     1.033319     0.669913 53503.806354     0.051644           83            1 
 5458.000000  2579.000000     0.066161            1    -69.07210 000007@Extract/job013/Average/stack_0050_cor2.mrcs Average/stack_0050_cor2.mrc            1     5.435606     0.028103 25462.255859 24755.337891    -34.24878     0.000000     1.000000     0.000000            7   154.602740    67.198065     4.893319     -2.03668     0.663945 53417.786810     0.015008          116            2 
 2776.000000  3892.000000     0.085502            1   107.532591 000008@Extract/job013/Average/stack_0050_cor2.mrcs Average/stack_0050_cor2.mrc            1     5.435606     0.028103 25462.255859 24755.337891    -34.24878     0.000000     1.000000     0.000000            7    -16.24917   114.765006     0.463319     -3.74668     0.674752 53315.465902     0.041951           46            1 
 5365.000000  3133.000000     0.119803            1   120.084585 000009@Extract/job013/Average/stack_0050_cor2.mrcs Average/stack_0050_cor2.mrc            1     5.435606     0.028103 25462.255859 24755.337891    -34.24878     0.000000     1.000000     0.000000            7    -53.93870   127.630438     1.823319     -1.24668     0.695316 53785.730367     0.072949           27            2 
 4056.000000  2829.000000     0.073146            1    -20.74580 000010@Extract/job013/Average/stack_0050_cor2.mrcs Average/stack_0050_cor2.mrc            1     5.435606     0.028103 25462.255859 24755.337891    -34.24878     0.000000     1.000000     0.000000            7   135.246464    65.599606     0.463319     -3.17668     0.665265 53396.698680     0.034925           83            2 
 2061.000000  2864.000000     0.064134            1    -79.35382 000011@Extract/job013/Average/stack_0050_cor2.mrcs Average/stack_0050_cor2.mrc            1     5.435606     0.028103 25462.255859 24755.337891    -34.24878     0.000000     1.000000     0.000000            7   141.582530    66.891912     4.893319     -2.03668     0.667174 53409.363471     0.057282           42            2 
 2273.000000  3238.000000     0.057109            1    -11.36762 000012@Extract/job013/Average/stack_0050_cor2.mrcs Average/stack_0050_cor2.mrc            1     5.435606     0.028103 25462.255859 24755.337891    -34.24878     0.000000     1.000000     0.000000            7   132.437519    68.198514     -2.03668     -2.03668     0.661520 53470.578404     0.053992           36            2 
 1083.000000  1726.000000     0.117708            1   117.792272 000013@Extract/job013/Average/stack_0050_cor2.mrcs Average/stack_0050_cor2.mrc            1     5.435606     0.028103 25462.255859 24755.337891    -34.24878     0.000000     1.000000     0.000000            7    -36.31489   117.733856     4.323319     -0.67668     0.715973 53906.600044     0.022438          101            1 
 1173.000000  1087.000000     0.073231            1    -90.78140 000014@Extract/job013/Average/stack_0050_cor2.mrcs Average/stack_0050_cor2.mrc            1     5.435606     0.028103 25462.255859 24755.337891    -34.24878     0.000000     1.000000     0.000000            7    -31.36332   101.844792     -5.10668     -2.03668     0.664218 53422.413292     0.048504           43            1 
 3402.000000  1490.000000     0.095780            1   161.397462 000015@Extract/job013/Average/stack_0050_cor2.mrcs Average/stack_0050_cor2.mrc            1     5.435606     0.028103 25462.255859 24755.337891    -34.24878     0.000000     1.000000     0.000000            7    -34.18663   108.017203     2.393319     -3.96668     0.677356 53561.423978     0.034102           75            1 
 2524.000000  2154.000000     0.103861            1   -132.44821 000016@Extract/job013/Average/stack_0050_cor2.mrcs Average/stack_0050_cor2.mrc            1     5.435606     0.028103 25462.255859 24755.337891    -34.24878     0.000000     1.000000     0.000000            7   -169.51082    88.661990     -3.74668     2.963319     0.692399 53794.626088     0.014304          176            1 
  742.000000  1288.000000     0.088900            1   120.729011 000017@Extract/job013/Average/stack_0050_cor2.mrcs Average/stack_0050_cor2.mrc            1     5.435606     0.028103 25462.255859 24755.337891    -34.24878     0.000000     1.000000     0.000000            7    10.141788   100.647691     -0.10668     -3.17668     0.666721 53540.791946     0.032304           55            1 
 2184.000000  1142.000000     0.084709            1    94.480336 000018@Extract/job013/Average/stack_0050_cor2.mrcs Average/stack_0050_cor2.mrc            1     5.435606     0.028103 25462.255859 24755.337891    -34.24878     0.000000     1.000000     0.000000            7    10.840055    89.845680     7.963319     0.463319     0.665604 53476.818334     0.040608          102            1 
  472.000000  1240.000000     0.063224            1    37.757395 000019@Extract/job013/Average/stack_0050_cor2.mrcs Average/stack_0050_cor2.mrc            1     5.435606     0.028103 25462.255859 24755.337891    -34.24878     0.000000     1.000000     0.000000            7     8.737889   108.041089     3.533319    -17.03668     0.688283 53516.270879     0.017230           96            2 
 2637.000000  2297.000000     0.116274            1    93.194059 000020@Extract/job013/Average/stack_0050_cor2.mrcs Average/stack_0050_cor2.mrc            1     5.435606     0.028103 25462.255859 24755.337891    -34.24878     0.000000     1.000000     0.000000            7    96.951489    81.597059    -16.46668     2.393319     0.694124 53753.467449     0.028319          164            2 
 3024.000000   581.000000     0.095300            1    48.139178 000021@Extract/job013/Average/stack_0050_cor2.mrcs Average/stack_0050_cor2.mrc            1     5.435606     0.028103 25462.255859 24755.337891    -34.24878     0.000000     1.000000     0.000000            7    38.973427    95.193965     2.963319     6.823319     0.674376 53337.894904     0.083038           39            1 
 2015.000000  1864.000000     0.118794            1   130.789185 000022@Extract/job013/Average/stack_0050_cor2.mrcs Average/stack_0050_cor2.mrc            1     5.435606     0.028103 25462.255859 24755.337891    -34.24878     0.000000     1.000000     0.000000            7    92.736292   142.795475     4.893319    16.823319     0.720151 53931.255025     0.019309          121            1 
  899.000000  3995.000000     0.098776            1    64.659646 000023@Extract/job013/Average/stack_0050_cor2.mrcs Average/stack_0050_cor2.mrc            1     5.435606     0.028103 25462.255859 24755.337891    -34.24878     0.000000     1.000000     0.000000            7   110.134543   138.091267    -14.53668     7.393319     0.560152 53705.444528     0.040563           45            1 
 2640.000000  3614.000000     0.108616            1    -10.45565 000024@Extract/job013/Average/stack_0050_cor2.mrcs Average/stack_0050_cor2.mrc            1     5.435606     0.028103 25462.255859 24755.337891    -34.24878     0.000000     1.000000     0.000000            7   143.703616    72.612007     -2.03668     -3.74668     0.683856 53792.459294     0.093072           33            2 
 2833.000000   116.000000     0.090846            1   139.053610 000025@Extract/job013/Average/stack_0050_cor2.mrcs Average/stack_0050_cor2.mrc            1     5.435606     0.028103 25462.255859 24755.337891    -34.24878     0.000000     1.000000     0.000000            7   153.552466    71.344467     -2.60668     2.393319     0.510057 53914.239042     0.049970           51            2 
 1740.000000   232.000000     0.081372            1    -80.77949 000026@Extract/job013/Average/stack_0050_cor2.mrcs Average/stack_0050_cor2.mrc            1     5.435606     0.028103 25462.255859 24755.337891    -34.24878     0.000000     1.000000     0.000000            7   150.727426    64.259161     2.963319     -0.67668     0.664465 53513.552320     0.079785           39            2 
  496.000000  1031.000000     0.077038            1   114.681848 000027@Extract/job013/Average/stack_0050_cor2.mrcs Average/stack_0050_cor2.mrc            1     5.435606     0.028103 25462.255859 24755.337891    -34.24878     0.000000     1.000000     0.000000            7   152.494860    69.764581     -6.24668     2.963319     0.695275 53674.859785     0.040540           50            1 
 2682.000000  3364.000000     0.095919            1    39.996464 000028@Extract/job013/Average/stack_0050_cor2.mrcs Average/stack_0050_cor2.mrc            1     5.435606     0.028103 25462.255859 24755.337891    -34.24878     0.000000     1.000000     0.000000            7    -28.57617   120.473808     2.393319     4.323319     0.677273 53291.860890     0.028727           60            2 
 1536.000000   293.000000     0.091904            1   -127.34853 000029@Extract/job013/Average/stack_0050_cor2.mrcs Average/stack_0050_cor2.mrc            1     5.435606     0.028103 25462.255859 24755.337891    -34.24878     0.000000     1.000000     0.000000            7    -29.27906   119.783765     -4.53668     -2.60668     0.670895 53344.868303     0.026981          105            2 
 3677.000000  1262.000000     0.066010            1    -75.30604 000030@Extract/job013/Average/stack_0050_cor2.mrcs Average/stack_0050_cor2.mrc            1     5.435606     0.028103 25462.255859 24755.337891    -34.24878     0.000000     1.000000     0.000000            7    -24.70430   120.824673     -5.10668     0.463319     0.679723 53401.394440     0.035962           90            1 
 1760.000000   439.000000     0.112275            1   151.854220 000031@Extract/job013/Average/stack_0050_cor2.mrcs Average/stack_0050_cor2.mrc            1     5.435606     0.028103 25462.255859 24755.337891    -34.24878     0.000000     1.000000     0.000000            7   105.453293   138.493739    21.253319    12.963319     0.668454 53416.765010     0.146449           20            1 
 2455.000000  3097.000000     0.094132            1   104.013688 000032@Extract/job013/Average/stack_0050_cor2.mrcs Average/stack_0050_cor2.mrc            1     5.435606     0.028103 25462.255859 24755.337891    -34.24878     0.000000     1.000000     0.000000            7    93.571383   127.913036     3.753319     5.463319     0.684269 53631.350017     0.072232           39            2 
 4946.000000  1302.000000     0.090829            1   125.107067 000033@Extract/job013/Average/stack_0050_cor2.mrcs Average/stack_0050_cor2.mrc            1     5.435606     0.028103 25462.255859 24755.337891    -34.24878     0.000000     1.000000     0.000000            7   105.530030   130.189431     7.393319     9.323319     0.673797 53447.774937     0.034586           93            1 
  541.000000  1607.000000     0.077943            1    -57.70469 000034@Extract/job013/Average/stack_0050_cor2.mrcs Average/stack_0050_cor2.mrc            1     5.435606     0.028103 25462.255859 24755.337891    -34.24878     0.000000     1.000000     0.000000            7   100.254186   129.039907    -12.60668     -8.74668     0.669649 53544.880893     0.115698           24            1 
 5206.000000  3073.000000     0.162901            1    12.547408 000035@Extract/job013/Average/stack_0050_cor2.mrcs Average/stack_0050_cor2.mrc            1     5.435606     0.028103 25462.255859 24755.337891    -34.24878     0.000000     1.000000     0.000000            7    58.285492    82.896635     -2.60668     7.963319     0.701758 53842.815297     0.033706           76            2 
 3570.000000  3829.000000     0.094616            1   -176.35830 000036@Extract/job013/Average/stack_0050_cor2.mrcs Average/stack_0050_cor2.mrc            1     5.435606     0.028103 25462.255859 24755.337891    -34.24878     0.000000     1.000000     0.000000            7    57.573109    78.663766     1.253319    -15.10668     0.669016 53386.415023     0.049447           36            1 
 1030.000000   748.000000     0.126937            1   -116.10271 000037@Extract/job013/Average/stack_0050_cor2.mrcs Average/stack_0050_cor2.mrc            1     5.435606     0.028103 25462.255859 24755.337891    -34.24878     0.000000     1.000000     0.000000            7    -31.03849   119.438681     -4.53668     -0.67668     0.702999 53819.536171     0.039978           49            1 
 3246.000000   271.000000     0.087486            1    -99.69788 000038@Extract/job013/Average/stack_0050_cor2.mrcs Average/stack_0050_cor2.mrc            1     5.435606     0.028103 25462.255859 24755.337891    -34.24878     0.000000     1.000000     0.000000            7    -30.34067   122.923569     -5.10668     0.463319     0.663408 53443.252684     0.053766           77            2 
 2171.000000  2984.000000     0.060102            1    13.715698 000039@Extract/job013/Average/stack_0050_cor2.mrcs Average/stack_0050_cor2.mrc            1     5.435606     0.028103 25462.255859 24755.337891    -34.24878     0.000000     1.000000     0.000000            7    -40.54720   121.849630     0.463319     2.393319     0.685587 53521.533312     0.045660           49            2 
 3150.000000  3481.000000     0.095023            1    76.143535 000040@Extract/job013/Average/stack_0050_cor2.mrcs Average/stack_0050_cor2.mrc            1     5.435606     0.028103 25462.255859 24755.337891    -34.24878     0.000000     1.000000     0.000000            7    -10.24344    69.082419     2.393319     -2.60668     0.681861 53414.908620     0.026205           94            2 
 3295.000000  2154.000000     0.084990            1   -173.98005 000041@Extract/job013/Average/stack_0050_cor2.mrcs Average/stack_0050_cor2.mrc            1     5.435606     0.028103 25462.255859 24755.337891    -34.24878     0.000000     1.000000     0.000000            7   107.441182    60.643110     0.463319     -4.53668     0.667150 53403.308974     0.022011          119            1 
 2146.000000  1313.000000     0.052786            1   160.058661 000042@Extract/job013/Average/stack_0050_cor2.mrcs Average/stack_0050_cor2.mrc            1     5.435606     0.028103 25462.255859 24755.337891    -34.24878     0.000000     1.000000     0.000000            7     -7.44304    95.824549     -3.74668     -1.24668     0.672925 53507.204215     0.065162           31            1 
 5040.000000  3721.000000     0.093682            1   -176.38908 000043@Extract/job013/Average/stack_0050_cor2.mrcs Average/stack_0050_cor2.mrc            1     5.435606     0.028103 25462.255859 24755.337891    -34.24878     0.000000     1.000000     0.000000            7    40.381928    96.391245     3.533319    -13.74668     0.676948 53590.511102     0.029987           70            2 
 5020.000000  2975.000000     0.087429            1    51.420788 000044@Extract/job013/Average/stack_0050_cor2.mrcs Average/stack_0050_cor2.mrc            1     5.435606     0.028103 25462.255859 24755.337891    -34.24878     0.000000     1.000000     0.000000            7    39.313921    88.322907     8.533319    11.823319     0.652409 53415.382622     0.033054          120            1 
 3442.000000  1032.000000     0.144595            1    34.793538 000045@Extract/job013/Average/stack_0050_cor2.mrcs Average/stack_0050_cor2.mrc            1     5.435606     0.028103 25462.255859 24755.337891    -34.24878     0.000000     1.000000     0.000000            7    -60.88201    91.563280     1.253319     5.463319     0.717103 53841.941439     0.030792           49            1 
 1161.000000  1999.000000     0.099635            1   159.911999 000046@Extract/job013/Average/stack_0050_cor2.mrcs Average/stack_0050_cor2.mrc            1     5.435606     0.028103 25462.255859 24755.337891    -34.24878     0.000000     1.000000     0.000000            7   130.435732    21.597723     -3.96668     -5.10668     0.698229 53783.871077     0.134708           33            2 
 4011.000000  2593.000000     0.147630            1    -20.08679 000047@Extract/job013/Average/stack_0050_cor2.mrcs Average/stack_0050_cor2.mrc            1     5.435606     0.028103 25462.255859 24755.337891    -34.24878     0.000000     1.000000     0.000000            7    -88.02449   117.284389     1.823319     -3.96668     0.694048 53652.125445     0.048310           43            2 
 2754.000000  1091.000000     0.100385            1   154.537554 000048@Extract/job013/Average/stack_0050_cor2.mrcs Average/stack_0050_cor2.mrc            1     5.435606     0.028103 25462.255859 24755.337891    -34.24878     0.000000     1.000000     0.000000            7   148.967204    63.930035     -2.03668     5.463319     0.680148 53501.038367     0.035098           64            2 
 2599.000000  2542.000000     0.083458            1    89.837530 000049@Extract/job013/Average/stack_0050_cor2.mrcs Average/stack_0050_cor2.mrc            1     5.435606     0.028103 25462.255859 24755.337891    -34.24878     0.000000     1.000000     0.000000            7   152.496554    71.030685     1.253319     -3.96668     0.687690 53557.829964     0.044889           45            2 
 1860.000000   954.000000     0.047487            1   104.851318 000050@Extract/job013/Average/stack_0050_cor2.mrcs Average/stack_0050_cor2.mrc            1     5.435606     0.028103 25462.255859 24755.337891    -34.24878     0.000000     1.000000     0.000000            7   146.865307    69.771877     -5.67668     2.393319     0.663189 53433.683080     0.066030           52            1 
 3792.000000  1786.000000     0.087864            1    -72.48750 000051@Extract/job013/Average/stack_0050_cor2.mrcs Average/stack_0050_cor2.mrc            1     5.435606     0.028103 25462.255859 24755.337891    -34.24878     0.000000     1.000000     0.000000            7    -23.29155   117.414172     2.393319     7.393319     0.669995 53470.828200     0.039325           71            1 
 4740.000000  2375.000000     0.071063            1    -90.29207 000052@Extract/job013/Average/stack_0050_cor2.mrcs Average/stack_0050_cor2.mrc            1     5.435606     0.028103 25462.255859 24755.337891    -34.24878     0.000000     1.000000     0.000000            7    -19.77468   120.137881     -3.74668     -0.67668     0.685560 53556.424489     0.025398          104            2 
 3299.000000  1675.000000     0.070943            1   165.182306 000053@Extract/job013/Average/stack_0050_cor2.mrcs Average/stack_0050_cor2.mrc            1     5.435606     0.028103 25462.255859 24755.337891    -34.24878     0.000000     1.000000     0.000000            7    -18.36290   116.749165     -6.24668     -2.03668     0.670968 53482.522113     0.021681           68            1 
 3526.000000  2542.000000     0.101390            1    44.007301 000054@Extract/job013/Average/stack_0050_cor2.mrcs Average/stack_0050_cor2.mrc            1     5.435606     0.028103 25462.255859 24755.337891    -34.24878     0.000000     1.000000     0.000000            7    94.615609   125.307479     -2.60668    10.463319     0.680273 53531.589979     0.043393          112            1 
 3904.000000  1649.000000     0.100246            1     0.826416 000055@Extract/job013/Average/stack_0050_cor2.mrcs Average/stack_0050_cor2.mrc            1     5.435606     0.028103 25462.255859 24755.337891    -34.24878     0.000000     1.000000     0.000000            7    55.463002    78.058721     -8.74668     8.753319     0.691461 53556.225203     0.037868           27            2 
 3831.000000  3404.000000     0.093722            1   178.066076 000056@Extract/job013/Average/stack_0050_cor2.mrcs Average/stack_0050_cor2.mrc            1     5.435606     0.028103 25462.255859 24755.337891    -34.24878     0.000000     1.000000     0.000000            7    96.719169   123.852044    11.033319     -7.60668     0.677215 53445.257002     0.049186           54            1 
 1639.000000  2603.000000     0.077857            1     -4.74829 000057@Extract/job013/Average/stack_0050_cor2.mrcs Average/stack_0050_cor2.mrc            1     5.435606     0.028103 25462.255859 24755.337891    -34.24878     0.000000     1.000000     0.000000            7    87.573919   122.449568    -10.10668     3.753319     0.674370 53434.578998     0.032503           30            1 
 5609.000000  1662.000000     0.086952            1    64.568087 000058@Extract/job013/Average/stack_0050_cor2.mrcs Average/stack_0050_cor2.mrc            1     5.435606     0.028103 25462.255859 24755.337891    -34.24878     0.000000     1.000000     0.000000            7   134.542767    65.600884     -2.03668     -0.67668     0.675337 53492.141064     0.044331           59            2 
  285.000000   930.000000     0.103980            1   152.884682 000059@Extract/job013/Average/stack_0050_cor2.mrcs Average/stack_0050_cor2.mrc            1     5.435606     0.028103 25462.255859 24755.337891    -34.24878     0.000000     1.000000     0.000000            7   -107.20284    59.610988     2.393319     -3.17668     0.698196 53651.830360     0.042002           68            2 
  865.000000   689.000000     0.093515            1    -73.21329 000060@Extract/job013/Average/stack_0050_cor2.mrcs Average/stack_0050_cor2.mrc            1     5.435606     0.028103 25462.255859 24755.337891    -34.24878     0.000000     1.000000     0.000000            7    82.573393    95.698535     -6.46668     -3.17668     0.672754 53402.722579     0.028571           58            2 
 2419.000000  1521.000000     0.091263            1     -4.30731 000061@Extract/job013/Average/stack_0050_cor2.mrcs Average/stack_0050_cor2.mrc            1     5.435606     0.028103 25462.255859 24755.337891    -34.24878     0.000000     1.000000     0.000000            7   102.272955   100.472500     -3.17668     -6.46668     0.673519 53321.139720     0.012952          195            1 
 4298.000000   369.000000     0.061532            1    36.944349 000062@Extract/job013/Average/stack_0050_cor2.mrcs Average/stack_0050_cor2.mrc            1     5.435606     0.028103 25462.255859 24755.337891    -34.24878     0.000000     1.000000     0.000000            7    99.462302   101.087180     -4.53668     4.323319     0.660720 53623.524442     0.048043           43            2 
 3595.000000  3056.000000     0.091943            1   -146.55878 000063@Extract/job013/Average/stack_0050_cor2.mrcs Average/stack_0050_cor2.mrc            1     5.435606     0.028103 25462.255859 24755.337891    -34.24878     0.000000     1.000000     0.000000            7    -26.11040   119.444732     -3.96668     -5.10668     0.689667 53516.789033     0.021818           89            2 
 5416.000000  3518.000000     0.087810            1   -110.48547 000064@Extract/job013/Average/stack_0050_cor2.mrcs Average/stack_0050_cor2.mrc            1     5.435606     0.028103 25462.255859 24755.337891    -34.24878     0.000000     1.000000     0.000000            7    -33.50570   121.161343     -4.53668     -0.10668     0.674752 53378.068111     0.066049           53            1 
 1246.000000  2885.000000     0.095488            1    -47.12197 000065@Extract/job013/Average/stack_0050_cor2.mrcs Average/stack_0050_cor2.mrc            1     5.435606     0.028103 25462.255859 24755.337891    -34.24878     0.000000     1.000000     0.000000            7   -175.14006   106.811616     4.323319    -15.10668     0.709998 54013.022453     0.040469           46            1 
 1440.000000  2363.000000     0.085064            1   -151.59577 000066@Extract/job013/Average/stack_0050_cor2.mrcs Average/stack_0050_cor2.mrc            1     5.435606     0.028103 25462.255859 24755.337891    -34.24878     0.000000     1.000000     0.000000            7    17.867028    84.460494     -0.67668     -6.24668     0.664398 53504.375094     0.029740           74            1 
 1149.000000  3242.000000     0.081496            1    -47.21974 000067@Extract/job013/Average/stack_0050_cor2.mrcs Average/stack_0050_cor2.mrc            1     5.435606     0.028103 25462.255859 24755.337891    -34.24878     0.000000     1.000000     0.000000            7    -37.73936   125.434559     -1.46668     4.323319     0.682000 53464.091610     0.058546           42            2 
  627.000000  2792.000000     0.154266            1   -131.77532 000068@Extract/job013/Average/stack_0050_cor2.mrcs Average/stack_0050_cor2.mrc            1     5.435606     0.028103 25462.255859 24755.337891    -34.24878     0.000000     1.000000     0.000000            7   150.686500   155.942484     -0.67668     1.253319     0.702330 53932.207741     0.051296           40            1 
  731.000000  2012.000000     0.080955            1   -117.36180 000069@Extract/job013/Average/stack_0050_cor2.mrcs Average/stack_0050_cor2.mrc            1     5.435606     0.028103 25462.255859 24755.337891    -34.24878     0.000000     1.000000     0.000000            7    24.205553    95.813097     -6.24668     -4.53668     0.679754 53545.336181     0.045830           56            2 
 3306.000000  3835.000000     0.086651            1    81.890927 000070@Extract/job013/Average/stack_0050_cor2.mrcs Average/stack_0050_cor2.mrc            1     5.435606     0.028103 25462.255859 24755.337891    -34.24878     0.000000     1.000000     0.000000            7    40.017003    88.321762    11.253319     3.533319     0.670604 53394.763693     0.042891           33            1 
  375.000000  2012.000000     0.075361            1    -46.28668 000071@Extract/job013/Average/stack_0050_cor2.mrcs Average/stack_0050_cor2.mrc            1     5.435606     0.028103 25462.255859 24755.337891    -34.24878     0.000000     1.000000     0.000000            7   -128.71810    83.928815     9.323319     -2.60668     0.683875 53498.640406     0.020341          152            1 
 3223.000000  3958.000000     0.082779            1   -152.71916 000001@Extract/job013/Average/stack_0051_cor2.mrcs Average/stack_0051_cor2.mrc            1     6.239130     -0.01099 24070.189453 23427.701172    -16.41759     0.000000     1.000000     0.000000            8   -126.54282    56.402248     -9.53668     -2.03668     0.699045 53896.332390     0.052603           55            1 
  371.000000   240.000000     0.075586            1    83.755860 000002@Extract/job013/Average/stack_0051_cor2.mrcs Average/stack_0051_cor2.mrc            1     6.239130     -0.01099 24070.189453 23427.701172    -16.41759     0.000000     1.000000     0.000000            8   146.521767    75.091947     -3.74668     1.253319     0.679594 53421.196829     0.215916            5            1 
 4342.000000  2666.000000     0.073496            1   -170.77143 000003@Extract/job013/Average/stack_0051_cor2.mrcs Average/stack_0051_cor2.mrc            1     6.239130     -0.01099 24070.189453 23427.701172    -16.41759     0.000000     1.000000     0.000000            8   147.209226    64.923880     -0.67668     4.893319     0.690031 53887.249140     0.127213           14            2 
 5328.000000  2048.000000     0.067807            1    -98.59430 000004@Extract/job013/Average/stack_0051_cor2.mrcs Average/stack_0051_cor2.mrc            1     6.239130     -0.01099 24070.189453 23427.701172    -16.41759     0.000000     1.000000     0.000000            8   151.082814    66.553846     5.463319     0.463319     0.662653 53447.220651     0.195685           17            1 
   57.000000  1604.000000     0.065700            1    -99.54371 000005@Extract/job013/Average/stack_0051_cor2.mrcs Average/stack_0051_cor2.mrc            1     6.239130     -0.01099 24070.189453 23427.701172    -16.41759     0.000000     1.000000     0.000000            8   154.611367    74.153809     3.533319     2.393319     0.609256 54201.128667     0.075083           20            2 
 1727.000000  2189.000000     0.106079            1    17.551264 000006@Extract/job013/Average/stack_0051_cor2.mrcs Average/stack_0051_cor2.mrc            1     6.239130     -0.01099 24070.189453 23427.701172    -16.41759     0.000000     1.000000     0.000000            8     -9.56099   113.137941     5.463319     -0.67668     0.655091 53527.639954     0.178733           20            1 
 5475.000000  1347.000000     0.091040            1    92.513920 000007@Extract/job013/Average/stack_0051_cor2.mrcs Average/stack_0051_cor2.mrc            1     6.239130     -0.01099 24070.189453 23427.701172    -16.41759     0.000000     1.000000     0.000000            8    -21.53810   122.579148     -0.67668     -6.24668     0.692759 53936.614506     0.120325           12            2 
 5169.000000  1665.000000     0.085853            1   149.218507 000008@Extract/job013/Average/stack_0051_cor2.mrcs Average/stack_0051_cor2.mrc            1     6.239130     -0.01099 24070.189453 23427.701172    -16.41759     0.000000     1.000000     0.000000            8    -28.91913   114.752515     2.393319     -2.60668     0.686018 53862.883159     0.056268           24            1 
  828.000000  3154.000000     0.080377            1   -150.28955 000009@Extract/job013/Average/stack_0051_cor2.mrcs Average/stack_0051_cor2.mrc            1     6.239130     -0.01099 24070.189453 23427.701172    -16.41759     0.000000     1.000000     0.000000            8    -20.11895   113.130970     -4.53668     2.393319     0.664533 53490.864983     0.149056           12            2 
 1883.000000  3232.000000     0.065085            1    42.726037 000010@Extract/job013/Average/stack_0051_cor2.mrcs Average/stack_0051_cor2.mrc            1     6.239130     -0.01099 24070.189453 23427.701172    -16.41759     0.000000     1.000000     0.000000            8   -107.19820    58.217782     -4.53668     -1.46668     0.692557 53984.653887     0.032000           71            2 
 4747.000000   947.000000     0.059762            1    39.707460 000011@Extract/job013/Average/stack_0051_cor2.mrcs Average/stack_0051_cor2.mrc            1     6.239130     -0.01099 24070.189453 23427.701172    -16.41759     0.000000     1.000000     0.000000            8   141.236042    69.780356     -4.53668     -2.03668     0.666059 53409.939810     0.097559           21            1 
 3680.000000  1160.000000     0.087062            1    -65.73544 000012@Extract/job013/Average/stack_0051_cor2.mrcs Average/stack_0051_cor2.mrc            1     6.239130     -0.01099 24070.189453 23427.701172    -16.41759     0.000000     1.000000     0.000000            8    56.876862    81.694888    -17.60668     1.823319     0.662368 53340.694667     0.205868            6            1 
 5410.000000  1745.000000     0.102636            1   -135.08622 000013@Extract/job013/Average/stack_0051_cor2.mrcs Average/stack_0051_cor2.mrc            1     6.239130     -0.01099 24070.189453 23427.701172    -16.41759     0.000000     1.000000     0.000000            8    86.449262    98.998786     0.463319     -6.24668     0.701096 54043.210638     0.102057           18            1 
  503.000000  2535.000000     0.096960            1    92.949690 000014@Extract/job013/Average/stack_0051_cor2.mrcs Average/stack_0051_cor2.mrc            1     6.239130     -0.01099 24070.189453 23427.701172    -16.41759     0.000000     1.000000     0.000000            8    -36.31233   116.394787     4.893319     0.463319     0.679927 53767.069210     0.268004           17            1 
 2157.000000  1389.000000     0.079300            1    27.375607 000015@Extract/job013/Average/stack_0051_cor2.mrcs Average/stack_0051_cor2.mrc            1     6.239130     -0.01099 24070.189453 23427.701172    -16.41759     0.000000     1.000000     0.000000            8    -17.99549    99.430910     2.393319     -1.24668     0.659922 53528.779402     0.283038            6            2 
 3556.000000  2459.000000     0.070958            1   -106.22224 000016@Extract/job013/Average/stack_0051_cor2.mrcs Average/stack_0051_cor2.mrc            1     6.239130     -0.01099 24070.189453 23427.701172    -16.41759     0.000000     1.000000     0.000000            8    -18.70820   109.926831     -0.10668     2.393319     0.681004 53915.152545     0.133096           17            1 
  578.000000   678.000000     0.070576            1    59.726828 000017@Extract/job013/Average/stack_0051_cor2.mrcs Average/stack_0051_cor2.mrc            1     6.239130     -0.01099 24070.189453 23427.701172    -16.41759     0.000000     1.000000     0.000000            8    -15.17733    92.828155     3.533319     8.753319     0.664591 53804.719903     0.145471            7            1 
 2653.000000  3626.000000     0.067448            1   -157.79722 000018@Extract/job013/Average/stack_0051_cor2.mrcs Average/stack_0051_cor2.mrc            1     6.239130     -0.01099 24070.189453 23427.701172    -16.41759     0.000000     1.000000     0.000000            8    -23.63431   109.922253     -5.10668     2.963319     0.656534 53514.190807     0.097596            4            2 
 2534.000000   628.000000     0.073134            1    -80.00962 000019@Extract/job013/Average/stack_0051_cor2.mrcs Average/stack_0051_cor2.mrc            1     6.239130     -0.01099 24070.189453 23427.701172    -16.41759     0.000000     1.000000     0.000000            8    -32.09031   117.068424     -5.10668     1.823319     0.680115 53765.066947     0.249209           14            2 
  891.000000  3836.000000     0.089065            1   123.965141 000020@Extract/job013/Average/stack_0051_cor2.mrcs Average/stack_0051_cor2.mrc            1     6.239130     -0.01099 24070.189453 23427.701172    -16.41759     0.000000     1.000000     0.000000            8   -172.32307    87.466605     -2.60668     -1.24668     0.671504 53435.790797     0.217977           11            1 
 2807.000000  1482.000000     0.118278            1   -160.96126 000021@Extract/job013/Average/stack_0051_cor2.mrcs Average/stack_0051_cor2.mrc            1     6.239130     -0.01099 24070.189453 23427.701172    -16.41759     0.000000     1.000000     0.000000            8   158.837151    78.448219     -4.53668     1.033319     0.701610 53880.063200     0.060355           31            2 
 1710.000000  1584.000000     0.085906            1   -145.08228 000022@Extract/job013/Average/stack_0051_cor2.mrcs Average/stack_0051_cor2.mrc            1     6.239130     -0.01099 24070.189453 23427.701172    -16.41759     0.000000     1.000000     0.000000            8     -1.46505    97.327342     -5.10668     1.033319     0.689870 53808.628890     0.091732            8            2 
 2233.000000  1545.000000     0.081049            1    46.138217 000023@Extract/job013/Average/stack_0051_cor2.mrcs Average/stack_0051_cor2.mrc            1     6.239130     -0.01099 24070.189453 23427.701172    -16.41759     0.000000     1.000000     0.000000            8    -13.06911    95.222477     2.393319     -0.67668     0.661304 53674.110430     0.168781           19            2 
 4790.000000   523.000000     0.063873            1   130.399030 000024@Extract/job013/Average/stack_0051_cor2.mrcs Average/stack_0051_cor2.mrc            1     6.239130     -0.01099 24070.189453 23427.701172    -16.41759     0.000000     1.000000     0.000000            8    -69.02003   112.076533     -0.10668     1.823319     0.668103 53469.635711     0.064721           27            2 
 1937.000000  3476.000000     0.088790            1    -65.30356 000025@Extract/job013/Average/stack_0051_cor2.mrcs Average/stack_0051_cor2.mrc            1     6.239130     -0.01099 24070.189453 23427.701172    -16.41759     0.000000     1.000000     0.000000            8    36.508849    93.103600     -7.60668     1.823319     0.650946 53616.876649     0.172176           31            2 
 3292.000000  3602.000000     0.078301            1    -19.35530 000026@Extract/job013/Average/stack_0051_cor2.mrcs Average/stack_0051_cor2.mrc            1     6.239130     -0.01099 24070.189453 23427.701172    -16.41759     0.000000     1.000000     0.000000            8    41.786417    95.189316     3.753319    12.963319     0.690163 53826.614388     0.154854            8            2 
  346.000000  2011.000000     0.075542            1    42.994689 000027@Extract/job013/Average/stack_0051_cor2.mrcs Average/stack_0051_cor2.mrc            1     6.239130     -0.01099 24070.189453 23427.701172    -16.41759     0.000000     1.000000     0.000000            8    45.288503    87.416707     4.323319    12.393319     0.656703 53675.850157     0.170112            8            1 
 4574.000000  1468.000000     0.074159            1   -113.37620 000028@Extract/job013/Average/stack_0051_cor2.mrcs Average/stack_0051_cor2.mrc            1     6.239130     -0.01099 24070.189453 23427.701172    -16.41759     0.000000     1.000000     0.000000            8    -64.15450   130.291904     -0.10668     1.253319     0.678949 53644.657845     0.155927            8            2 
 3638.000000  1838.000000     0.118962            1    -95.35355 000029@Extract/job013/Average/stack_0051_cor2.mrcs Average/stack_0051_cor2.mrc            1     6.239130     -0.01099 24070.189453 23427.701172    -16.41759     0.000000     1.000000     0.000000            8    14.711258    96.121089     -7.60668     -2.60668     0.690276 53819.606429     0.143118           15            2 
 1443.000000   614.000000     0.080194            1    -84.11150 000030@Extract/job013/Average/stack_0051_cor2.mrcs Average/stack_0051_cor2.mrc            1     6.239130     -0.01099 24070.189453 23427.701172    -16.41759     0.000000     1.000000     0.000000            8    11.546206    95.822941     -0.67668     3.753319     0.684302 53584.589263     0.192899           13            1 
 2724.000000  1772.000000     0.078270            1     5.456607 000031@Extract/job013/Average/stack_0051_cor2.mrcs Average/stack_0051_cor2.mrc            1     6.239130     -0.01099 24070.189453 23427.701172    -16.41759     0.000000     1.000000     0.000000            8    25.973919   104.609517     -0.67668     7.963319     0.678671 54050.179467     0.241834            4            2 
  705.000000  2886.000000     0.082690            1    -24.65484 000032@Extract/job013/Average/stack_0051_cor2.mrcs Average/stack_0051_cor2.mrc            1     6.239130     -0.01099 24070.189453 23427.701172    -16.41759     0.000000     1.000000     0.000000            8    -15.89924   117.085296     3.533319     2.963319     0.661923 53572.685173     0.291208            5            2 
 2779.000000  2413.000000     0.078686            1   -111.70566 000033@Extract/job013/Average/stack_0051_cor2.mrcs Average/stack_0051_cor2.mrc            1     6.239130     -0.01099 24070.189453 23427.701172    -16.41759     0.000000     1.000000     0.000000            8   144.752131    68.498491     4.323319     0.463319     0.662280 53511.151221     0.186814           13            2 
 3616.000000  2720.000000     0.074790            1    -53.11469 000034@Extract/job013/Average/stack_0051_cor2.mrcs Average/stack_0051_cor2.mrc            1     6.239130     -0.01099 24070.189453 23427.701172    -16.41759     0.000000     1.000000     0.000000            8   146.158477    67.854073     2.393319     -3.96668     0.662733 53579.464827     0.116948           20            1 
 4027.000000   329.000000     0.042086            1   110.003387 000035@Extract/job013/Average/stack_0051_cor2.mrcs Average/stack_0051_cor2.mrc            1     6.239130     -0.01099 24070.189453 23427.701172    -16.41759     0.000000     1.000000     0.000000            8   148.275543    71.665490     -0.67668     -5.10668     0.667747 53912.412375     0.351160            8            2 
 5099.000000  2091.000000     0.061239            1    49.847077 000036@Extract/job013/Average/stack_0051_cor2.mrcs Average/stack_0051_cor2.mrc            1     6.239130     -0.01099 24070.189453 23427.701172    -16.41759     0.000000     1.000000     0.000000            8    -26.81138   117.410342     1.253319     -4.53668     0.661437 53666.775129     0.079622            9            1 
 3858.000000  2388.000000     0.082696            1   -171.59765 000037@Extract/job013/Average/stack_0051_cor2.mrcs Average/stack_0051_cor2.mrc            1     6.239130     -0.01099 24070.189453 23427.701172    -16.41759     0.000000     1.000000     0.000000            8    83.589203   133.025553    10.463319     3.753319     0.695534 53475.350755     0.084551           15            1 
 1816.000000  2422.000000     0.076413            1    -12.25258 000038@Extract/job013/Average/stack_0051_cor2.mrcs Average/stack_0051_cor2.mrc            1     6.239130     -0.01099 24070.189453 23427.701172    -16.41759     0.000000     1.000000     0.000000            8    97.059362   120.674048    -10.67668     1.253319     0.667864 53694.810601     0.172388           10            2 
 3546.000000  1709.000000     0.072848            1    -56.77153 000039@Extract/job013/Average/stack_0051_cor2.mrcs Average/stack_0051_cor2.mrc            1     6.239130     -0.01099 24070.189453 23427.701172    -16.41759     0.000000     1.000000     0.000000            8    94.971409   126.411377     -8.17668     -7.03668     0.670120 53508.465988     0.059438           20            1 
 3127.000000  1935.000000     0.072212            1    -17.85863 000040@Extract/job013/Average/stack_0051_cor2.mrcs Average/stack_0051_cor2.mrc            1     6.239130     -0.01099 24070.189453 23427.701172    -16.41759     0.000000     1.000000     0.000000            8    85.490063   129.077551    -11.46668    -17.60668     0.656417 53618.382514     0.137932           16            2 
 2095.000000   137.000000     0.090716            1    57.081189 000041@Extract/job013/Average/stack_0051_cor2.mrcs Average/stack_0051_cor2.mrc            1     6.239130     -0.01099 24070.189453 23427.701172    -16.41759     0.000000     1.000000     0.000000            8   125.053865    69.810527     -2.60668     -0.10668     0.688128 53799.247747     0.125602           11            1 
 4494.000000  2968.000000     0.084679            1   -135.63686 000042@Extract/job013/Average/stack_0051_cor2.mrcs Average/stack_0051_cor2.mrc            1     6.239130     -0.01099 24070.189453 23427.701172    -16.41759     0.000000     1.000000     0.000000            8    27.011768    89.832400     2.393319     -2.60668     0.696435 53978.762761     0.066976           43            1 
 1492.000000  2807.000000     0.084412            1    -58.20454 000043@Extract/job013/Average/stack_0051_cor2.mrcs Average/stack_0051_cor2.mrc            1     6.239130     -0.01099 24070.189453 23427.701172    -16.41759     0.000000     1.000000     0.000000            8    96.673810   109.771446     -5.67668     -6.24668     0.656037 53529.260466     0.140375            9            1 
  246.000000  1677.000000     0.066410            1    42.316442 000044@Extract/job013/Average/stack_0051_cor2.mrcs Average/stack_0051_cor2.mrc            1     6.239130     -0.01099 24070.189453 23427.701172    -16.41759     0.000000     1.000000     0.000000            8    -39.13178   118.405103     1.823319     2.963319     0.661758 53701.816405     0.219152           11            1 
  506.000000  3005.000000     0.065734            1    -85.62768 000045@Extract/job013/Average/stack_0051_cor2.mrcs Average/stack_0051_cor2.mrc            1     6.239130     -0.01099 24070.189453 23427.701172    -16.41759     0.000000     1.000000     0.000000            8    -29.27466   117.072113     -6.24668     0.463319     0.666235 53452.422223     0.174967            8            1 
 2963.000000  3011.000000     0.057421            1   -127.37843 000046@Extract/job013/Average/stack_0051_cor2.mrcs Average/stack_0051_cor2.mrc            1     6.239130     -0.01099 24070.189453 23427.701172    -16.41759     0.000000     1.000000     0.000000            8    -40.89837   121.498814     -3.96668     -2.03668     0.680671 53957.608563     0.292797           11            2 
 1629.000000  1986.000000     0.052481            1   126.232850 000047@Extract/job013/Average/stack_0051_cor2.mrcs Average/stack_0051_cor2.mrc            1     6.239130     -0.01099 24070.189453 23427.701172    -16.41759     0.000000     1.000000     0.000000            8    -32.80578   123.275976     2.963319     -3.96668     0.673799 53713.001297     0.251587           16            1 
  824.000000   979.000000     0.074225            1   169.826114 000048@Extract/job013/Average/stack_0051_cor2.mrcs Average/stack_0051_cor2.mrc            1     6.239130     -0.01099 24070.189453 23427.701172    -16.41759     0.000000     1.000000     0.000000            8    -37.00884   112.463491     1.823319     -3.74668     0.648045 53496.332693     0.272991            8            2 
 2104.000000   471.000000     0.102458            1    52.849618 000049@Extract/job013/Average/stack_0051_cor2.mrcs Average/stack_0051_cor2.mrc            1     6.239130     -0.01099 24070.189453 23427.701172    -16.41759     0.000000     1.000000     0.000000            8   135.344213   116.172808     -3.17668     2.393319     0.685776 53637.854759     0.151557           16            1 
 1055.000000   550.000000     0.111086            1    93.684067 000050@Extract/job013/Average/stack_0051_cor2.mrcs Average/stack_0051_cor2.mrc            1     6.239130     -0.01099 24070.189453 23427.701172    -16.41759     0.000000     1.000000     0.000000            8    86.694330    60.352711     5.463319     -0.10668     0.674646 53833.193481     0.255325            7            1 
 4780.000000  1399.000000     0.081692            1   133.969699 000051@Extract/job013/Average/stack_0051_cor2.mrcs Average/stack_0051_cor2.mrc            1     6.239130     -0.01099 24070.189453 23427.701172    -16.41759     0.000000     1.000000     0.000000            8   106.480597    96.238066     3.533319     2.963319     0.664180 53338.112669     0.147225            8            2 
 3225.000000   808.000000     0.071751            1     -8.97790 000052@Extract/job013/Average/stack_0051_cor2.mrcs Average/stack_0051_cor2.mrc            1     6.239130     -0.01099 24070.189453 23427.701172    -16.41759     0.000000     1.000000     0.000000            8    86.354921    64.065127     -2.60668     5.463319     0.669968 53545.982620     0.155368            9            2 
 4896.000000  3544.000000     0.091571            1   125.484727 000053@Extract/job013/Average/stack_0051_cor2.mrcs Average/stack_0051_cor2.mrc            1     6.239130     -0.01099 24070.189453 23427.701172    -16.41759     0.000000     1.000000     0.000000            8    40.023863    92.500556    12.393319     -2.60668     0.661280 53611.251966     0.047979           19            2 
  281.000000  2849.000000     0.081470            1    -65.27261 000054@Extract/job013/Average/stack_0051_cor2.mrcs Average/stack_0051_cor2.mrc            1     6.239130     -0.01099 24070.189453 23427.701172    -16.41759     0.000000     1.000000     0.000000            8    53.731492    90.385470    -12.60668     -0.67668     0.662959 53774.274164     0.181841           14            1 
 1776.000000  1843.000000     0.075299            1   103.232228 000055@Extract/job013/Average/stack_0051_cor2.mrcs Average/stack_0051_cor2.mrc            1     6.239130     -0.01099 24070.189453 23427.701172    -16.41759     0.000000     1.000000     0.000000            8    -46.88439   122.542883     1.823319     -1.46668     0.688983 53790.530037     0.260400            9            2 
 5667.000000  1749.000000     0.091592            1    -14.39983 000056@Extract/job013/Average/stack_0051_cor2.mrcs Average/stack_0051_cor2.mrc            1     6.239130     -0.01099 24070.189453 23427.701172    -16.41759     0.000000     1.000000     0.000000            8    -43.27964    78.386723     -7.60668     3.533319     0.595828 53815.270609     0.068154           18            1 
  567.000000  2746.000000     0.064580            1   -138.77260 000057@Extract/job013/Average/stack_0051_cor2.mrcs Average/stack_0051_cor2.mrc            1     6.239130     -0.01099 24070.189453 23427.701172    -16.41759     0.000000     1.000000     0.000000            8    97.041892   136.554438     2.963319     -8.96668     0.662056 53501.082748     0.149261            7            2 
  903.000000   806.000000     0.099444            1    39.702338 000058@Extract/job013/Average/stack_0051_cor2.mrcs Average/stack_0051_cor2.mrc            1     6.239130     -0.01099 24070.189453 23427.701172    -16.41759     0.000000     1.000000     0.000000            8   144.747620    65.910955     -2.60668     -2.60668     0.658574 53480.288441     0.293879            4            2 
 2952.000000  3174.000000     0.094641            1   173.741448 000059@Extract/job013/Average/stack_0051_cor2.mrcs Average/stack_0051_cor2.mrc            1     6.239130     -0.01099 24070.189453 23427.701172    -16.41759     0.000000     1.000000     0.000000            8   154.250412    66.874672     -5.10668     -0.67668     0.667524 53563.686426     0.092682           29            2 
 3412.000000   327.000000     0.081106            1   -119.68120 000060@Extract/job013/Average/stack_0051_cor2.mrcs Average/stack_0051_cor2.mrc            1     6.239130     -0.01099 24070.189453 23427.701172    -16.41759     0.000000     1.000000     0.000000            8   148.967204    63.930035     4.323319     2.393319     0.684590 53856.925501     0.159860           23            1 
 4418.000000  1152.000000     0.080566            1   103.896141 000061@Extract/job013/Average/stack_0051_cor2.mrcs Average/stack_0051_cor2.mrc            1     6.239130     -0.01099 24070.189453 23427.701172    -16.41759     0.000000     1.000000     0.000000            8   153.905479    72.285682     0.463319     -3.74668     0.656355 53796.759411     0.201068           11            1 
 1186.000000   386.000000     0.077109            1    -72.33393 000062@Extract/job013/Average/stack_0051_cor2.mrcs Average/stack_0051_cor2.mrc            1     6.239130     -0.01099 24070.189453 23427.701172    -16.41759     0.000000     1.000000     0.000000            8   144.762483    74.785639     3.753319     -3.17668     0.673161 53314.513585     0.119248           14            2 
 5280.000000  3667.000000     0.072978            1   -116.38554 000063@Extract/job013/Average/stack_0051_cor2.mrcs Average/stack_0051_cor2.mrc            1     6.239130     -0.01099 24070.189453 23427.701172    -16.41759     0.000000     1.000000     0.000000            8   141.583743    67.538718     4.323319     1.253319     0.664561 53601.082198     0.270110            7            2 
 2580.000000  1155.000000     0.070961            1    90.315612 000064@Extract/job013/Average/stack_0051_cor2.mrcs Average/stack_0051_cor2.mrc            1     6.239130     -0.01099 24070.189453 23427.701172    -16.41759     0.000000     1.000000     0.000000            8   149.324818    67.527459     -6.24668     0.463319     0.667216 53649.399796     0.291797            8            2 
 1923.000000   973.000000     0.070575            1   -170.77482 000065@Extract/job013/Average/stack_0051_cor2.mrcs Average/stack_0051_cor2.mrc            1     6.239130     -0.01099 24070.189453 23427.701172    -16.41759     0.000000     1.000000     0.000000            8   147.917304    67.529341     -5.10668     -1.24668     0.656139 53434.726265     0.070982           31            2 
 3471.000000  2922.000000     0.070215            1    30.793465 000066@Extract/job013/Average/stack_0051_cor2.mrcs Average/stack_0051_cor2.mrc            1     6.239130     -0.01099 24070.189453 23427.701172    -16.41759     0.000000     1.000000     0.000000            8   144.405122    71.356562     -3.96668     -3.74668     0.705111 54411.098896     0.253966            4            2 
 1750.000000   477.000000     0.068561            1   101.561584 000067@Extract/job013/Average/stack_0051_cor2.mrcs Average/stack_0051_cor2.mrc            1     6.239130     -0.01099 24070.189453 23427.701172    -16.41759     0.000000     1.000000     0.000000            8   150.384658    70.401462     -0.67668     -4.53668     0.666273 53538.180636     0.062664           15            2 
  614.000000  3818.000000     0.065305            1    12.972889 000068@Extract/job013/Average/stack_0051_cor2.mrcs Average/stack_0051_cor2.mrc            1     6.239130     -0.01099 24070.189453 23427.701172    -16.41759     0.000000     1.000000     0.000000            8   148.972436    67.204901     -2.03668     -5.67668     0.667849 53961.761403     0.210976           11            1 
 4194.000000  3284.000000     0.091118            1   -172.31583 000069@Extract/job013/Average/stack_0051_cor2.mrcs Average/stack_0051_cor2.mrc            1     6.239130     -0.01099 24070.189453 23427.701172    -16.41759     0.000000     1.000000     0.000000            8    -18.35841   112.163382     -7.60668     1.033319     0.685463 53717.487063     0.105532           13            1 
  556.000000  1835.000000     0.060637            1   158.158659 000070@Extract/job013/Average/stack_0051_cor2.mrcs Average/stack_0051_cor2.mrc            1     6.239130     -0.01099 24070.189453 23427.701172    -16.41759     0.000000     1.000000     0.000000            8    -15.89693   114.437417     -3.17668     -2.03668     0.659872 53550.726015     0.204579            8            2 
 3424.000000  2699.000000     0.060306            1   -176.54446 000071@Extract/job013/Average/stack_0051_cor2.mrcs Average/stack_0051_cor2.mrc            1     6.239130     -0.01099 24070.189453 23427.701172    -16.41759     0.000000     1.000000     0.000000            8    -22.57837   109.606490     -4.53668     0.463319     0.675820 53650.991994     0.175124            7            2 
  880.000000  2989.000000     0.127480            1    83.390600 000072@Extract/job013/Average/stack_0051_cor2.mrcs Average/stack_0051_cor2.mrc            1     6.239130     -0.01099 24070.189453 23427.701172    -16.41759     0.000000     1.000000     0.000000            8   110.941104   132.956726     -0.10668     9.893319     0.679123 53777.184254     0.233372           11            1 
 3740.000000   128.000000     0.080848            1     -8.01482 000073@Extract/job013/Average/stack_0051_cor2.mrcs Average/stack_0051_cor2.mrc            1     6.239130     -0.01099 24070.189453 23427.701172    -16.41759     0.000000     1.000000     0.000000            8   103.072089   130.587536    -11.46668     6.823319     0.687943 53765.202413     0.111582           28            2 
 1345.000000  3956.000000     0.077220            1   104.946716 000074@Extract/job013/Average/stack_0051_cor2.mrcs Average/stack_0051_cor2.mrc            1     6.239130     -0.01099 24070.189453 23427.701172    -16.41759     0.000000     1.000000     0.000000            8    86.884253   126.062070    11.823319    15.463319     0.666058 53581.463976     0.136006           22            2 
 3969.000000  1010.000000     0.105213            1   -102.43329 000075@Extract/job013/Average/stack_0051_cor2.mrcs Average/stack_0051_cor2.mrc            1     6.239130     -0.01099 24070.189453 23427.701172    -16.41759     0.000000     1.000000     0.000000            8     -4.27549    82.363493     -1.46668     2.393319     0.687342 53816.171827     0.243451           12            2 
 2016.000000  3947.000000     0.081683            1    -25.16768 000076@Extract/job013/Average/stack_0051_cor2.mrcs Average/stack_0051_cor2.mrc            1     6.239130     -0.01099 24070.189453 23427.701172    -16.41759     0.000000     1.000000     0.000000            8    -33.77198    66.152181     1.823319     -0.10668     0.650400 53477.835938     0.261429           12            2 
 3845.000000  1658.000000     0.093361            1    24.260913 000077@Extract/job013/Average/stack_0051_cor2.mrcs Average/stack_0051_cor2.mrc            1     6.239130     -0.01099 24070.189453 23427.701172    -16.41759     0.000000     1.000000     0.000000            8   129.627473    70.118671     -3.17668     -1.24668     0.705350 53820.907156     0.195921           10            2 
 4700.000000  1163.000000     0.087509            1   -131.82405 000078@Extract/job013/Average/stack_0051_cor2.mrcs Average/stack_0051_cor2.mrc            1     6.239130     -0.01099 24070.189453 23427.701172    -16.41759     0.000000     1.000000     0.000000            8   126.802589    65.615920    10.463319    11.253319     0.695250 53867.878226     0.201746            8            2 
 4033.000000  1516.000000     0.078700            1   110.029624 000079@Extract/job013/Average/stack_0051_cor2.mrcs Average/stack_0051_cor2.mrc            1     6.239130     -0.01099 24070.189453 23427.701172    -16.41759     0.000000     1.000000     0.000000            8   137.711481    66.573777     -3.17668     1.253319     0.651627 53726.731315     0.056919           11            1 
 5099.000000  3474.000000     0.074580            1    -70.89816 000080@Extract/job013/Average/stack_0051_cor2.mrcs Average/stack_0051_cor2.mrc            1     6.239130     -0.01099 24070.189453 23427.701172    -16.41759     0.000000     1.000000     0.000000            8   129.287266    75.429893     -0.10668     -2.60668     0.659165 53297.274280     0.166376           10            2 
 3289.000000  2792.000000     0.073601            1   170.502559 000081@Extract/job013/Average/stack_0051_cor2.mrcs Average/stack_0051_cor2.mrc            1     6.239130     -0.01099 24070.189453 23427.701172    -16.41759     0.000000     1.000000     0.000000            8   136.651056    64.280495     -0.67668     4.323319     0.656481 53535.758616     0.087563           18            2 
  787.000000   397.000000     0.067486            1    -95.26161 000082@Extract/job013/Average/stack_0051_cor2.mrcs Average/stack_0051_cor2.mrc            1     6.239130     -0.01099 24070.189453 23427.701172    -16.41759     0.000000     1.000000     0.000000            8   127.853938    63.965772     1.823319     0.463319     0.673757 53757.325889     0.153599           11            2 
 2363.000000  1459.000000     0.090575            1    75.087718 000083@Extract/job013/Average/stack_0051_cor2.mrcs Average/stack_0051_cor2.mrc            1     6.239130     -0.01099 24070.189453 23427.701172    -16.41759     0.000000     1.000000     0.000000            8   -100.63261   100.779531     -5.67668     1.823319     0.679944 53640.459098     0.136800           13            2 
 3749.000000  2616.000000     0.088326            1    -97.60479 000084@Extract/job013/Average/stack_0051_cor2.mrcs Average/stack_0051_cor2.mrc            1     6.239130     -0.01099 24070.189453 23427.701172    -16.41759     0.000000     1.000000     0.000000            8    58.971913    75.598363     -9.53668     -3.96668     0.652665 53429.344528     0.154073            7            1 
 1053.000000  2523.000000     0.086991            1    -81.67986 000085@Extract/job013/Average/stack_0051_cor2.mrcs Average/stack_0051_cor2.mrc            1     6.239130     -0.01099 24070.189453 23427.701172    -16.41759     0.000000     1.000000     0.000000            8    50.536345    74.998678    -20.10668     -3.96668     0.679184 54125.241349     0.210283            9            2 
 3453.000000  2251.000000     0.084647            1    -58.26561 000086@Extract/job013/Average/stack_0051_cor2.mrcs Average/stack_0051_cor2.mrc            1     6.239130     -0.01099 24070.189453 23427.701172    -16.41759     0.000000     1.000000     0.000000            8    39.659101    84.433936     -7.60668     4.893319     0.665586 53635.336367     0.131636           11            1 
 3415.000000   987.000000     0.078235            1   -162.28338 000087@Extract/job013/Average/stack_0051_cor2.mrcs Average/stack_0051_cor2.mrc            1     6.239130     -0.01099 24070.189453 23427.701172    -16.41759     0.000000     1.000000     0.000000            8    70.241301    84.670533     -1.24668     -8.17668     0.685165 53621.501210     0.076203           17            1 
 1798.000000  3406.000000     0.101068            1   148.047850 000088@Extract/job013/Average/stack_0051_cor2.mrcs Average/stack_0051_cor2.mrc            1     6.239130     -0.01099 24070.189453 23427.701172    -16.41759     0.000000     1.000000     0.000000            8   103.718949   114.918690     9.323319     -2.03668     0.668401 54000.953538     0.119657           22            2 
 5067.000000  2397.000000     0.092817            1    10.700354 000089@Extract/job013/Average/stack_0051_cor2.mrcs Average/stack_0051_cor2.mrc            1     6.239130     -0.01099 24070.189453 23427.701172    -16.41759     0.000000     1.000000     0.000000            8    98.781120   109.133058     -5.10668     3.753319     0.668069 53367.378821     0.156239            7            2 
 3412.000000  3773.000000     0.084654            1   128.109754 000090@Extract/job013/Average/stack_0051_cor2.mrcs Average/stack_0051_cor2.mrc            1     6.239130     -0.01099 24070.189453 23427.701172    -16.41759     0.000000     1.000000     0.000000            8    -34.55331   116.730691     3.753319     -3.17668     0.672696 53458.746440     0.147508           12            1 
 5201.000000  1882.000000     0.082700            1   118.269736 000091@Extract/job013/Average/stack_0051_cor2.mrcs Average/stack_0051_cor2.mrc            1     6.239130     -0.01099 24070.189453 23427.701172    -16.41759     0.000000     1.000000     0.000000            8    -31.04348   122.215430     4.323319     -3.17668     0.657200 53500.167242     0.085507           21            2 
 4143.000000  2355.000000     0.081277            1    -67.36625 000092@Extract/job013/Average/stack_0051_cor2.mrcs Average/stack_0051_cor2.mrc            1     6.239130     -0.01099 24070.189453 23427.701172    -16.41759     0.000000     1.000000     0.000000            8    -34.91808   123.272957     -3.96668     1.823319     0.693812 53673.190882     0.088962           25            2 
 1392.000000  2423.000000     0.073688            1    -42.49647 000093@Extract/job013/Average/stack_0051_cor2.mrcs Average/stack_0051_cor2.mrc            1     6.239130     -0.01099 24070.189453 23427.701172    -16.41759     0.000000     1.000000     0.000000            8    -25.06008   123.285590     -3.74668     3.753319     0.668041 53478.301619     0.124109            9            2 
 4750.000000  3890.000000     0.083453            1   -111.44205 000094@Extract/job013/Average/stack_0051_cor2.mrcs Average/stack_0051_cor2.mrc            1     6.239130     -0.01099 24070.189453 23427.701172    -16.41759     0.000000     1.000000     0.000000            8    -43.35336   117.722300     -3.96668     -0.67668     0.672780 53864.800275     0.200194           18            2 
 1906.000000  2768.000000     0.079111            1    -62.68413 000095@Extract/job013/Average/stack_0051_cor2.mrcs Average/stack_0051_cor2.mrc            1     6.239130     -0.01099 24070.189453 23427.701172    -16.41759     0.000000     1.000000     0.000000            8    -40.53388   115.724330     -4.53668     0.463319     0.647939 53415.562614     0.183746            9            1 
 2076.000000  2587.000000     0.097393            1   140.841539 000096@Extract/job013/Average/stack_0051_cor2.mrcs Average/stack_0051_cor2.mrc            1     6.239130     -0.01099 24070.189453 23427.701172    -16.41759     0.000000     1.000000     0.000000            8     -6.73492    80.248733     -2.60668     -2.60668     0.694906 53940.164816     0.087426            6            1 
 2763.000000  3989.000000     0.085191            1   -117.45167 000097@Extract/job013/Average/stack_0051_cor2.mrcs Average/stack_0051_cor2.mrc            1     6.239130     -0.01099 24070.189453 23427.701172    -16.41759     0.000000     1.000000     0.000000            8    -11.31452   102.168420     -3.17668     1.033319     0.545372 53747.268116     0.152576           19            1 
  862.000000  2626.000000     0.052165            1   141.926318 000098@Extract/job013/Average/stack_0051_cor2.mrcs Average/stack_0051_cor2.mrc            1     6.239130     -0.01099 24070.189453 23427.701172    -16.41759     0.000000     1.000000     0.000000            8   118.756287    83.950609     3.533319     2.393319     0.648694 53588.604415     0.138643           10            2 
 2230.000000  1994.000000     0.049785            1   -158.05621 000099@Extract/job013/Average/stack_0051_cor2.mrcs Average/stack_0051_cor2.mrc            1     6.239130     -0.01099 24070.189453 23427.701172    -16.41759     0.000000     1.000000     0.000000            8    93.445097    85.211355     1.823319     -2.60668     0.658235 53560.648809     0.284546           12            1 
 1120.000000  3811.000000     0.153336            1    15.319394 000100@Extract/job013/Average/stack_0051_cor2.mrcs Average/stack_0051_cor2.mrc            1     6.239130     -0.01099 24070.189453 23427.701172    -16.41759     0.000000     1.000000     0.000000            8    35.456268    94.600471     -0.10668     7.393319     0.700873 53788.704939     0.066515           31            1 
 4232.000000   448.000000     0.147104            1     8.293345 000101@Extract/job013/Average/stack_0051_cor2.mrcs Average/stack_0051_cor2.mrc            1     6.239130     -0.01099 24070.189453 23427.701172    -16.41759     0.000000     1.000000     0.000000            8    37.919024    95.495300     -4.53668    14.323319     0.702507 53890.003578     0.204970           18            1 
 1913.000000  1645.000000     0.093393            1    13.442206 000102@Extract/job013/Average/stack_0051_cor2.mrcs Average/stack_0051_cor2.mrc            1     6.239130     -0.01099 24070.189453 23427.701172    -16.41759     0.000000     1.000000     0.000000            8    34.401840    94.901404     0.463319     8.533319     0.676125 53527.763763     0.161621            9            1 
 1219.000000  1085.000000     0.092604            1   122.665096 000103@Extract/job013/Average/stack_0051_cor2.mrcs Average/stack_0051_cor2.mrc            1     6.239130     -0.01099 24070.189453 23427.701172    -16.41759     0.000000     1.000000     0.000000            8    36.164076    97.600251    15.463319     -3.17668     0.685228 53836.674225     0.153142            9            1 
 5268.000000  2222.000000     0.084356            1    -19.36733 000104@Extract/job013/Average/stack_0051_cor2.mrcs Average/stack_0051_cor2.mrc            1     6.239130     -0.01099 24070.189453 23427.701172    -16.41759     0.000000     1.000000     0.000000            8    35.808338    94.899341     -5.10668     9.323319     0.678598 53550.179561     0.243409            5            2 
 2386.000000  2303.000000     0.070437            1   -163.26271 000105@Extract/job013/Average/stack_0051_cor2.mrcs Average/stack_0051_cor2.mrc            1     6.239130     -0.01099 24070.189453 23427.701172    -16.41759     0.000000     1.000000     0.000000            8    41.085204    96.390074     3.753319    -13.96668     0.649091 53639.845076     0.305774           12            2 
 2750.000000   328.000000     0.075362            1   143.527940 000106@Extract/job013/Average/stack_0051_cor2.mrcs Average/stack_0051_cor2.mrc            1     6.239130     -0.01099 24070.189453 23427.701172    -16.41759     0.000000     1.000000     0.000000            8    -78.80681    89.431254     1.823319     3.533319     0.669398 53583.194208     0.186402            8            2 
 3466.000000  1434.000000     0.063898            1    16.509423 000107@Extract/job013/Average/stack_0051_cor2.mrcs Average/stack_0051_cor2.mrc            1     6.239130     -0.01099 24070.189453 23427.701172    -16.41759     0.000000     1.000000     0.000000            8    -50.39809   120.438437     -1.24668     2.393319     0.667022 53394.887915     0.071680           40            2 
 5635.000000  3816.000000     0.060853            1   -141.44783 000108@Extract/job013/Average/stack_0051_cor2.mrcs Average/stack_0051_cor2.mrc            1     6.239130     -0.01099 24070.189453 23427.701172    -16.41759     0.000000     1.000000     0.000000            8    -51.07047   107.361894     0.463319     -2.03668     0.647567 53510.547298     0.075628           24            1 
  231.000000  3556.000000     0.086027            1    82.347889 000001@Extract/job013/Average/stack_0052_cor2.mrcs Average/stack_0052_cor2.mrc            1     5.519231 4.890000e-04 24145.947266 23398.214844    -34.26751     0.000000     1.000000     0.000000            9   148.972436    67.204901     -4.53668     -1.24668     0.671447 53405.576645     0.133248            9            2 
 5104.000000  1904.000000     0.086597            1    71.417251 000002@Extract/job013/Average/stack_0052_cor2.mrcs Average/stack_0052_cor2.mrc            1     5.519231 4.890000e-04 24145.947266 23398.214844    -34.26751     0.000000     1.000000     0.000000            9    -22.94452   121.174152     5.463319     1.253319     0.664098 53487.360220     0.135102           11            2 
 2414.000000   239.000000     0.079945            1   118.290819 000003@Extract/job013/Average/stack_0052_cor2.mrcs Average/stack_0052_cor2.mrc            1     5.519231 4.890000e-04 24145.947266 23398.214844    -34.26751     0.000000     1.000000     0.000000            9    -23.64767   120.479380     2.963319     -5.10668     0.688108 53725.693003     0.213354            6            1 
 4057.000000   569.000000     0.075621            1    -94.99811 000004@Extract/job013/Average/stack_0052_cor2.mrcs Average/stack_0052_cor2.mrc            1     5.519231 4.890000e-04 24145.947266 23398.214844    -34.26751     0.000000     1.000000     0.000000            9    -28.21432   114.098544     2.393319     4.893319     0.658031 53484.658467     0.204584           18            1 
  433.000000   370.000000     0.091913            1    18.956480 000005@Extract/job013/Average/stack_0052_cor2.mrcs Average/stack_0052_cor2.mrc            1     5.519231 4.890000e-04 24145.947266 23398.214844    -34.26751     0.000000     1.000000     0.000000            9    -10.59966    78.728913     2.393319     -0.10668     0.673649 53647.603721     0.277878            9            2 
 1023.000000  3850.000000     0.100122            1    -95.29170 000006@Extract/job013/Average/stack_0052_cor2.mrcs Average/stack_0052_cor2.mrc            1     5.519231 4.890000e-04 24145.947266 23398.214844    -34.26751     0.000000     1.000000     0.000000            9   141.233693    68.503925     5.463319     -1.24668     0.679911 53753.826610     0.180490            8            2 
 1735.000000  3036.000000     0.099363            1   -107.95083 000007@Extract/job013/Average/stack_0052_cor2.mrcs Average/stack_0052_cor2.mrc            1     5.519231 4.890000e-04 24145.947266 23398.214844    -34.26751     0.000000     1.000000     0.000000            9   141.591807    71.989210     3.753319     -0.10668     0.687709 53709.988030     0.202469            3            2 
 1870.000000  3399.000000     0.073107            1    -13.71443 000008@Extract/job013/Average/stack_0052_cor2.mrcs Average/stack_0052_cor2.mrc            1     5.519231 4.890000e-04 24145.947266 23398.214844    -34.26751     0.000000     1.000000     0.000000            9   134.195870    67.873690     -0.10668     -3.17668     0.676806 53357.781036     0.390279            5            1 
 3919.000000  1803.000000     0.057280            1   -107.01112 000009@Extract/job013/Average/stack_0052_cor2.mrcs Average/stack_0052_cor2.mrc            1     5.519231 4.890000e-04 24145.947266 23398.214844    -34.26751     0.000000     1.000000     0.000000            9   142.285044    66.240880     7.963319     1.033319     0.663766 53589.236601     0.142796           12            2 
 2560.000000   648.000000     0.077628            1    53.349339 000010@Extract/job013/Average/stack_0052_cor2.mrcs Average/stack_0052_cor2.mrc            1     5.519231 4.890000e-04 24145.947266 23398.214844    -34.26751     0.000000     1.000000     0.000000            9    70.205547    70.578734     2.963319     6.033319     0.657701 53411.430721     0.245981           18            2 
 3806.000000  1430.000000     0.059040            1   -125.70881 000011@Extract/job013/Average/stack_0052_cor2.mrcs Average/stack_0052_cor2.mrc            1     5.519231 4.890000e-04 24145.947266 23398.214844    -34.26751     0.000000     1.000000     0.000000            9    79.789576   106.672458     -5.10668    -13.74668     0.727812 54187.775002     0.102546           24            2 
 1015.000000  1724.000000     0.083304            1    90.387741 000012@Extract/job013/Average/stack_0052_cor2.mrcs Average/stack_0052_cor2.mrc            1     5.519231 4.890000e-04 24145.947266 23398.214844    -34.26751     0.000000     1.000000     0.000000            9   101.596770   110.394571     3.533319     6.033319     0.674301 53800.380903     0.211630            9            1 
 1975.000000  3069.000000     0.077598            1   -124.06980 000013@Extract/job013/Average/stack_0052_cor2.mrcs Average/stack_0052_cor2.mrc            1     5.519231 4.890000e-04 24145.947266 23398.214844    -34.26751     0.000000     1.000000     0.000000            9    -31.03501   117.405097     -3.96668     -4.53668     0.686052 53572.175402     0.159928            9            2 
  225.000000  1541.000000     0.049951            1    55.462740 000014@Extract/job013/Average/stack_0052_cor2.mrcs Average/stack_0052_cor2.mrc            1     5.519231 4.890000e-04 24145.947266 23398.214844    -34.26751     0.000000     1.000000     0.000000            9    -29.98192   119.098391     1.253319     -6.46668     0.665683 53484.175601     0.211642            9            2 
 1862.000000  2020.000000     0.099880            1     5.304267 000015@Extract/job013/Average/stack_0052_cor2.mrcs Average/stack_0052_cor2.mrc            1     5.519231 4.890000e-04 24145.947266 23398.214844    -34.26751     0.000000     1.000000     0.000000            9    -35.57742    97.600691     2.393319     3.753319     0.700008 53995.486196     0.151062           12            1 
 1560.000000  3761.000000     0.084654            1   -108.09800 000016@Extract/job013/Average/stack_0052_cor2.mrcs Average/stack_0052_cor2.mrc            1     5.519231 4.890000e-04 24145.947266 23398.214844    -34.26751     0.000000     1.000000     0.000000            9    -20.10352    97.017662     -2.03668     1.823319     0.684503 54068.704755     0.066622            9            1 
 1924.000000   465.000000     0.080606            1   142.197740 000017@Extract/job013/Average/stack_0052_cor2.mrcs Average/stack_0052_cor2.mrc            1     5.519231 4.890000e-04 24145.947266 23398.214844    -34.26751     0.000000     1.000000     0.000000            9    -26.44286   104.917074     -2.60668     -3.17668     0.690279 53880.075941     0.205236           20            1 
 1638.000000   585.000000     0.087331            1    -22.83774 000018@Extract/job013/Average/stack_0052_cor2.mrcs Average/stack_0052_cor2.mrc            1     5.519231 4.890000e-04 24145.947266 23398.214844    -34.26751     0.000000     1.000000     0.000000            9    -39.82746   114.408891     -2.60668     2.963319     0.685037 53573.350059     0.289646            7            1 
 1657.000000  2668.000000     0.082534            1   -164.39959 000019@Extract/job013/Average/stack_0052_cor2.mrcs Average/stack_0052_cor2.mrc            1     5.519231 4.890000e-04 24145.947266 23398.214844    -34.26751     0.000000     1.000000     0.000000            9    -38.07526   118.068431     -2.60668     -3.96668     0.670213 53504.685294     0.255578            8            2 
 5517.000000  3798.000000     0.087889            1   -159.06707 000020@Extract/job013/Average/stack_0052_cor2.mrcs Average/stack_0052_cor2.mrc            1     5.519231 4.890000e-04 24145.947266 23398.214844    -34.26751     0.000000     1.000000     0.000000            9    21.956946   132.346540     -5.67668     -7.03668     0.698264 54035.464785     0.044775           47            1 
 3900.000000  1084.000000     0.094797            1   -130.21548 000021@Extract/job013/Average/stack_0052_cor2.mrcs Average/stack_0052_cor2.mrc            1     5.519231 4.890000e-04 24145.947266 23398.214844    -34.26751     0.000000     1.000000     0.000000            9   -113.64222   102.270867     9.893319     2.963319     0.728250 54280.182264     0.180254           18            1 
 4052.000000  1115.000000     0.088869            1    49.598381 000022@Extract/job013/Average/stack_0052_cor2.mrcs Average/stack_0052_cor2.mrc            1     5.519231 4.890000e-04 24145.947266 23398.214844    -34.26751     0.000000     1.000000     0.000000            9   101.211360    97.754596     -2.60668     2.963319     0.647289 53271.964854     0.105712            5            2 
 3580.000000  3550.000000     0.088799            1     3.662377 000023@Extract/job013/Average/stack_0052_cor2.mrcs Average/stack_0052_cor2.mrc            1     5.519231 4.890000e-04 24145.947266 23398.214844    -34.26751     0.000000     1.000000     0.000000            9    91.692653    87.309311     -4.53668     -5.67668     0.674517 53888.717076     0.162659           21            1 
 3688.000000   849.000000     0.073592            1   155.244239 000024@Extract/job013/Average/stack_0052_cor2.mrcs Average/stack_0052_cor2.mrc            1     5.519231 4.890000e-04 24145.947266 23398.214844    -34.26751     0.000000     1.000000     0.000000            9    -72.87370   106.688916     2.393319     2.393319     0.672330 53592.928284     0.246902           14            1 
 5249.000000  1017.000000     0.098795            1    33.137855 000025@Extract/job013/Average/stack_0052_cor2.mrcs Average/stack_0052_cor2.mrc            1     5.519231 4.890000e-04 24145.947266 23398.214844    -34.26751     0.000000     1.000000     0.000000            9    38.271132    95.794557     1.823319     7.393319     0.653510 53357.962816     0.185256           14            2 
 5356.000000   666.000000     0.084102            1    16.054203 000026@Extract/job013/Average/stack_0052_cor2.mrcs Average/stack_0052_cor2.mrc            1     5.519231 4.890000e-04 24145.947266 23398.214844    -34.26751     0.000000     1.000000     0.000000            9    -52.45773    98.173090     -3.17668     2.963319     0.680325 53606.006502     0.107088           14            1 
 3708.000000  3986.000000     0.077878            1    84.332053 000027@Extract/job013/Average/stack_0052_cor2.mrcs Average/stack_0052_cor2.mrc            1     5.519231 4.890000e-04 24145.947266 23398.214844    -34.26751     0.000000     1.000000     0.000000            9    97.903009    49.359866     2.393319     -2.03668     0.574086 53677.750081     0.136375           17            1 
 4448.000000  1288.000000     0.067780            1   -174.90655 000028@Extract/job013/Average/stack_0052_cor2.mrcs Average/stack_0052_cor2.mrc            1     5.519231 4.890000e-04 24145.947266 23398.214844    -34.26751     0.000000     1.000000     0.000000            9   116.198924    50.097029     -2.60668     1.033319     0.643674 53424.697652     0.063272           23            2 
 1289.000000  2992.000000     0.101272            1   -157.20183 000029@Extract/job013/Average/stack_0052_cor2.mrcs Average/stack_0052_cor2.mrc            1     5.519231 4.890000e-04 24145.947266 23398.214844    -34.26751     0.000000     1.000000     0.000000            9    25.615496    98.819696    -17.60668    -13.74668     0.686017 53657.325065     0.371586            4            1 
 2568.000000  3096.000000     0.089496            1    -38.60164 000030@Extract/job013/Average/stack_0052_cor2.mrcs Average/stack_0052_cor2.mrc            1     5.519231 4.890000e-04 24145.947266 23398.214844    -34.26751     0.000000     1.000000     0.000000            9    27.733164   104.915913     1.253319     4.893319     0.701919 54171.168299     0.076691           10            2 
  629.000000  1044.000000     0.091803            1   -168.89392 000031@Extract/job013/Average/stack_0052_cor2.mrcs Average/stack_0052_cor2.mrc            1     5.519231 4.890000e-04 24145.947266 23398.214844    -34.26751     0.000000     1.000000     0.000000            9   145.453649    67.209792     1.823319     4.323319     0.682349 53718.388701     0.141817           11            2 
 5028.000000  2944.000000     0.089536            1     -8.57727 000032@Extract/job013/Average/stack_0052_cor2.mrcs Average/stack_0052_cor2.mrc            1     5.519231 4.890000e-04 24145.947266 23398.214844    -34.26751     0.000000     1.000000     0.000000            9   141.248079    76.637841     -2.03668     -4.53668     0.679335 53519.091389     0.125673           17            2 
  404.000000  2629.000000     0.110436            1    17.495218 000033@Extract/job013/Average/stack_0052_cor2.mrcs Average/stack_0052_cor2.mrc            1     5.519231 4.890000e-04 24145.947266 23398.214844    -34.26751     0.000000     1.000000     0.000000            9    -28.22826   122.926221     2.963319     4.323319     0.667365 53626.308626     0.153633           11            1 
 1903.000000  1168.000000     0.100882            1     -9.87448 000034@Extract/job013/Average/stack_0052_cor2.mrcs Average/stack_0052_cor2.mrc            1     5.519231 4.890000e-04 24145.947266 23398.214844    -34.26751     0.000000     1.000000     0.000000            9   102.917212   135.356969    -12.60668     4.323319     0.679287 53477.176741     0.319962           12            2 
 1386.000000  1742.000000     0.099255            1    89.882152 000035@Extract/job013/Average/stack_0052_cor2.mrcs Average/stack_0052_cor2.mrc            1     5.519231 4.890000e-04 24145.947266 23398.214844    -34.26751     0.000000     1.000000     0.000000            9    46.396622   114.725769     9.323319     -8.96668     0.669426 53913.860919     0.075373           39            2 
 1113.000000  1209.000000     0.095551            1   -102.69478 000036@Extract/job013/Average/stack_0052_cor2.mrcs Average/stack_0052_cor2.mrc            1     5.519231 4.890000e-04 24145.947266 23398.214844    -34.26751     0.000000     1.000000     0.000000            9    98.574447   132.189044     -2.60668    -13.17668     0.664099 53439.195345     0.234983            4            2 
 2213.000000  3335.000000     0.092780            1    -49.72226 000037@Extract/job013/Average/stack_0052_cor2.mrcs Average/stack_0052_cor2.mrc            1     5.519231 4.890000e-04 24145.947266 23398.214844    -34.26751     0.000000     1.000000     0.000000            9    77.522657   134.233753     1.033319     -5.10668     0.720985 54132.752598     0.173823           19            1 
 3576.000000   601.000000     0.073366            1    57.547012 000038@Extract/job013/Average/stack_0052_cor2.mrcs Average/stack_0052_cor2.mrc            1     5.519231 4.890000e-04 24145.947266 23398.214844    -34.26751     0.000000     1.000000     0.000000            9    58.312916    95.456740     -1.46668     5.463319     0.707582 54100.201278     0.131588           21            1 
 5066.000000  1146.000000     0.093660            1    -73.88499 000039@Extract/job013/Average/stack_0052_cor2.mrcs Average/stack_0052_cor2.mrc            1     5.519231 4.890000e-04 24145.947266 23398.214844    -34.26751     0.000000     1.000000     0.000000            9    -21.84041    75.041184     0.463319     4.893319     0.692958 53642.459419     0.097666           18            1 
 2644.000000  4001.000000     0.076146            1   166.103263 000040@Extract/job013/Average/stack_0052_cor2.mrcs Average/stack_0052_cor2.mrc            1     5.519231 4.890000e-04 24145.947266 23398.214844    -34.26751     0.000000     1.000000     0.000000            9    -23.93100    60.820668     -2.03668     0.463319     0.544837 53593.223190     0.277050            7            2 
 4856.000000  1798.000000     0.061687            1    -75.77833 000041@Extract/job013/Average/stack_0052_cor2.mrcs Average/stack_0052_cor2.mrc            1     5.519231 4.890000e-04 24145.947266 23398.214844    -34.26751     0.000000     1.000000     0.000000            9    -30.64860    93.410339     -6.24668     -3.96668     0.671835 53535.006659     0.180792            3            1 
 4769.000000  3469.000000     0.080199            1   126.926166 000042@Extract/job013/Average/stack_0052_cor2.mrcs Average/stack_0052_cor2.mrc            1     5.519231 4.890000e-04 24145.947266 23398.214844    -34.26751     0.000000     1.000000     0.000000            9   128.554250    62.629225     -2.60668     -0.10668     0.683010 53570.173475     0.131524           11            2 
 5439.000000   833.000000     0.079804            1     -4.33785 000043@Extract/job013/Average/stack_0052_cor2.mrcs Average/stack_0052_cor2.mrc            1     5.519231 4.890000e-04 24145.947266 23398.214844    -34.26751     0.000000     1.000000     0.000000            9   131.392386    72.945523     -1.24668     -3.17668     0.668734 53171.628036     0.145383           18            1 
  166.000000   856.000000     0.051959            1   122.232094 000044@Extract/job013/Average/stack_0052_cor2.mrcs Average/stack_0052_cor2.mrc            1     5.519231 4.890000e-04 24145.947266 23398.214844    -34.26751     0.000000     1.000000     0.000000            9   129.270613    67.883109     -0.67668     2.963319     0.666634 53767.024120     0.196514           10            2 
 4926.000000  3772.000000     0.096866            1     6.928972 000045@Extract/job013/Average/stack_0052_cor2.mrcs Average/stack_0052_cor2.mrc            1     5.519231 4.890000e-04 24145.947266 23398.214844    -34.26751     0.000000     1.000000     0.000000            9    62.892817    99.358731     7.963319    14.323319     0.651846 53480.874047     0.123414           16            1 
 5178.000000   853.000000     0.093053            1   -166.02306 000046@Extract/job013/Average/stack_0052_cor2.mrcs Average/stack_0052_cor2.mrc            1     5.519231 4.890000e-04 24145.947266 23398.214844    -34.26751     0.000000     1.000000     0.000000            9    79.432088   104.504822    -22.60668    -13.96668     0.670266 53654.976233     0.222219            6            1 
 3677.000000  1157.000000     0.088124            1   169.128235 000047@Extract/job013/Average/stack_0052_cor2.mrcs Average/stack_0052_cor2.mrc            1     5.519231 4.890000e-04 24145.947266 23398.214844    -34.26751     0.000000     1.000000     0.000000            9    74.850810   100.541989     9.893319     -8.17668     0.677811 53751.345670     0.241571           12            1 
  348.000000  2264.000000     0.072127            1   137.723168 000048@Extract/job013/Average/stack_0052_cor2.mrcs Average/stack_0052_cor2.mrc            1     5.519231 4.890000e-04 24145.947266 23398.214844    -34.26751     0.000000     1.000000     0.000000            9   116.722346   115.217068     6.823319     4.893319     0.666367 53820.659838     0.141303           12            1 
 5359.000000  2314.000000     0.053441            1    -36.87128 000049@Extract/job013/Average/stack_0052_cor2.mrcs Average/stack_0052_cor2.mrc            1     5.519231 4.890000e-04 24145.947266 23398.214844    -34.26751     0.000000     1.000000     0.000000            9    -26.11040   119.444732     2.963319     2.963319     0.664273 53613.632006     0.098956           32            1 
 3726.000000  3164.000000     0.084978            1     -8.58794 000050@Extract/job013/Average/stack_0052_cor2.mrcs Average/stack_0052_cor2.mrc            1     5.519231 4.890000e-04 24145.947266 23398.214844    -34.26751     0.000000     1.000000     0.000000            9    -69.61055    20.999327     -8.74668     -2.60668     0.660912 53567.248572     0.313886            6            2 
 3121.000000   502.000000     0.083877            1    74.441617 000051@Extract/job013/Average/stack_0052_cor2.mrcs Average/stack_0052_cor2.mrc            1     5.519231 4.890000e-04 24145.947266 23398.214844    -34.26751     0.000000     1.000000     0.000000            9   105.029465    78.242539     0.463319     4.893319     0.676421 53979.496855     0.119780           26            1 
 4353.000000  1798.000000     0.052287            1     -9.00590 000052@Extract/job013/Average/stack_0052_cor2.mrcs Average/stack_0052_cor2.mrc            1     5.519231 4.890000e-04 24145.947266 23398.214844    -34.26751     0.000000     1.000000     0.000000            9   113.491432    87.852513     -7.03668     1.253319     0.667070 53560.263373     0.108621           13            1 
 3188.000000  2758.000000     0.096649            1   139.758991 000053@Extract/job013/Average/stack_0052_cor2.mrcs Average/stack_0052_cor2.mrc            1     5.519231 4.890000e-04 24145.947266 23398.214844    -34.26751     0.000000     1.000000     0.000000            9    -77.83083   118.322191     -0.10668     0.463319     0.694955 53918.090234     0.189866           14            1 
 4817.000000   966.000000     0.096348            1   153.146296 000054@Extract/job013/Average/stack_0052_cor2.mrcs Average/stack_0052_cor2.mrc            1     5.519231 4.890000e-04 24145.947266 23398.214844    -34.26751     0.000000     1.000000     0.000000            9    42.832444    90.107795     7.963319     -8.74668     0.657206 53392.265128     0.154822            6            1 
 4238.000000  3379.000000     0.068792            1    30.337847 000055@Extract/job013/Average/stack_0052_cor2.mrcs Average/stack_0052_cor2.mrc            1     5.519231 4.890000e-04 24145.947266 23398.214844    -34.26751     0.000000     1.000000     0.000000            9    44.947208    93.089564     -0.67668    15.463319     0.659757 53519.501345     0.440088            7            2 
 2583.000000  1623.000000     0.075604            1    90.094452 000056@Extract/job013/Average/stack_0052_cor2.mrcs Average/stack_0052_cor2.mrc            1     5.519231 4.890000e-04 24145.947266 23398.214844    -34.26751     0.000000     1.000000     0.000000            9    -58.12957   117.021536     -0.67668     -0.67668     0.676070 53662.300808     0.139729           17            1 
 1447.000000   190.000000     0.099590            1    91.253112 000057@Extract/job013/Average/stack_0052_cor2.mrcs Average/stack_0052_cor2.mrc            1     5.519231 4.890000e-04 24145.947266 23398.214844    -34.26751     0.000000     1.000000     0.000000            9   149.324818    67.527459     -5.10668     -0.10668     0.690912 53862.275081     0.142898           10            2 
 5563.000000  3130.000000     0.087796            1   117.029965 000058@Extract/job013/Average/stack_0052_cor2.mrcs Average/stack_0052_cor2.mrc            1     5.519231 4.890000e-04 24145.947266 23398.214844    -34.26751     0.000000     1.000000     0.000000            9   151.084705    67.847489     -3.17668     1.033319     0.679143 53972.139014     0.150586           21            2 
 1815.000000  1408.000000     0.087764            1   164.864745 000059@Extract/job013/Average/stack_0052_cor2.mrcs Average/stack_0052_cor2.mrc            1     5.519231 4.890000e-04 24145.947266 23398.214844    -34.26751     0.000000     1.000000     0.000000            9   144.033733    60.568297     -3.17668     4.323319     0.654915 53860.279570     0.160397           17            2 
 4184.000000  2846.000000     0.085469            1    -70.92054 000060@Extract/job013/Average/stack_0052_cor2.mrcs Average/stack_0052_cor2.mrc            1     5.519231 4.890000e-04 24145.947266 23398.214844    -34.26751     0.000000     1.000000     0.000000            9   141.595073    73.861196     2.963319     -2.60668     0.685038 53703.956896     0.114315           16            2 
 1351.000000   670.000000     0.067695            1   -117.32929 000061@Extract/job013/Average/stack_0052_cor2.mrcs Average/stack_0052_cor2.mrc            1     5.519231 4.890000e-04 24145.947266 23398.214844    -34.26751     0.000000     1.000000     0.000000            9   143.699354    70.093966     4.893319     0.463319     0.684418 53261.031803     0.107730           20            1 
 4983.000000  1559.000000     0.061646            1    -74.21686 000062@Extract/job013/Average/stack_0052_cor2.mrcs Average/stack_0052_cor2.mrc            1     5.519231 4.890000e-04 24145.947266 23398.214844    -34.26751     0.000000     1.000000     0.000000            9   148.629659    73.228933     2.963319     -3.17668     0.649698 53266.116266     0.150074           10            1 
 2597.000000  2847.000000     0.099128            1    51.277357 000063@Extract/job013/Average/stack_0052_cor2.mrcs Average/stack_0052_cor2.mrc            1     5.519231 4.890000e-04 24145.947266 23398.214844    -34.26751     0.000000     1.000000     0.000000            9    -17.66025   118.092815     2.393319     -3.96668     0.696520 53934.365839     0.262481            8            1 
 4738.000000  3186.000000     0.089798            1    46.577907 000064@Extract/job013/Average/stack_0052_cor2.mrcs Average/stack_0052_cor2.mrc            1     5.519231 4.890000e-04 24145.947266 23398.214844    -34.26751     0.000000     1.000000     0.000000            9    -20.83482   123.289824     1.253319     -4.53668     0.681437 53791.108624     0.282258            6            1 
 1207.000000   127.000000     0.088600            1    71.427855 000065@Extract/job013/Average/stack_0052_cor2.mrcs Average/stack_0052_cor2.mrc            1     5.519231 4.890000e-04 24145.947266 23398.214844    -34.26751     0.000000     1.000000     0.000000            9    -19.42224   119.794199     1.253319     -5.10668     0.651164 53352.377799     0.212933            4            1 
 3870.000000   176.000000     0.080813            1    -97.80959 000066@Extract/job013/Average/stack_0052_cor2.mrcs Average/stack_0052_cor2.mrc            1     5.519231 4.890000e-04 24145.947266 23398.214844    -34.26751     0.000000     1.000000     0.000000            9    -24.71081   125.086947     1.033319     7.963319     0.679579 53880.090097     0.076158           35            2 
   83.000000  2444.000000     0.078913            1     -8.28177 000067@Extract/job013/Average/stack_0052_cor2.mrcs Average/stack_0052_cor2.mrc            1     5.519231 4.890000e-04 24145.947266 23398.214844    -34.26751     0.000000     1.000000     0.000000            9    -25.41754   126.555887     6.033319     -0.67668     0.571456 53758.654288     0.158172           20            1 
 3843.000000  3542.000000     0.068082            1     0.653419 000068@Extract/job013/Average/stack_0052_cor2.mrcs Average/stack_0052_cor2.mrc            1     5.519231 4.890000e-04 24145.947266 23398.214844    -34.26751     0.000000     1.000000     0.000000            9    -16.60791   121.878822     5.463319     1.033319     0.668874 53791.948029     0.165517           11            1 
  987.000000  3528.000000     0.087999            1    27.578545 000069@Extract/job013/Average/stack_0052_cor2.mrcs Average/stack_0052_cor2.mrc            1     5.519231 4.890000e-04 24145.947266 23398.214844    -34.26751     0.000000     1.000000     0.000000            9   102.661583   113.937785     -5.67668     5.463319     0.668913 53553.493934     0.155695           20            1 
 1115.000000   839.000000     0.075421            1   175.600653 000070@Extract/job013/Average/stack_0052_cor2.mrcs Average/stack_0052_cor2.mrc            1     5.519231 4.890000e-04 24145.947266 23398.214844    -34.26751     0.000000     1.000000     0.000000            9   158.840629    82.080661     -3.74668     -0.10668     0.671039 53655.585386     0.189321            4            1 
 3206.000000  2391.000000     0.075221            1    -82.83235 000071@Extract/job013/Average/stack_0052_cor2.mrcs Average/stack_0052_cor2.mrc            1     5.519231 4.890000e-04 24145.947266 23398.214844    -34.26751     0.000000     1.000000     0.000000            9    -40.16099   104.589360     -4.53668     -1.46668     0.670182 53904.291850     0.206258           11            1 
 5607.000000  2365.000000     0.121777            1    -36.21587 000072@Extract/job013/Average/stack_0052_cor2.mrcs Average/stack_0052_cor2.mrc            1     5.519231 4.890000e-04 24145.947266 23398.214844    -34.26751     0.000000     1.000000     0.000000            9   133.500303    71.689339     -1.24668     -3.17668     0.694646 53990.638061     0.078762           18            1 
 3441.000000  2293.000000     0.074105            1   141.444841 000073@Extract/job013/Average/stack_0052_cor2.mrcs Average/stack_0052_cor2.mrc            1     5.519231 4.890000e-04 24145.947266 23398.214844    -34.26751     0.000000     1.000000     0.000000            9   133.487965    65.929826     -2.03668     2.393319     0.677556 53470.302153     0.163697           10            2 
 4743.000000   134.000000     0.099701            1   133.871212 000074@Extract/job013/Average/stack_0052_cor2.mrcs Average/stack_0052_cor2.mrc            1     5.519231 4.890000e-04 24145.947266 23398.214844    -34.26751     0.000000     1.000000     0.000000            9    17.164525    85.060506     7.393319     -3.96668     0.686297 53412.979493     0.133824           13            1 
 5428.000000  1362.000000     0.102975            1   177.096584 000075@Extract/job013/Average/stack_0052_cor2.mrcs Average/stack_0052_cor2.mrc            1     5.519231 4.890000e-04 24145.947266 23398.214844    -34.26751     0.000000     1.000000     0.000000            9    69.242190   107.322380     7.963319     -7.60668     0.681889 53405.452269     0.049084           26            2 
 4652.000000   547.000000     0.084939            1   -128.52251 000076@Extract/job013/Average/stack_0052_cor2.mrcs Average/stack_0052_cor2.mrc            1     5.519231 4.890000e-04 24145.947266 23398.214844    -34.26751     0.000000     1.000000     0.000000            9    78.381431   106.054053     3.753319     -8.96668     0.671921 53724.139159     0.155327           17            1 
 4316.000000   835.000000     0.075173            1    73.511980 000077@Extract/job013/Average/stack_0052_cor2.mrcs Average/stack_0052_cor2.mrc            1     5.519231 4.890000e-04 24145.947266 23398.214844    -34.26751     0.000000     1.000000     0.000000            9    94.555738   106.634822     2.963319     2.963319     0.664981 53574.085744     0.176915           20            1 
 4553.000000  1152.000000     0.071038            1    -10.16139 000078@Extract/job013/Average/stack_0052_cor2.mrcs Average/stack_0052_cor2.mrc            1     5.519231 4.890000e-04 24145.947266 23398.214844    -34.26751     0.000000     1.000000     0.000000            9    -27.17767   126.183899     0.463319     4.893319     0.674638 53563.303001     0.198398           12            2 
  790.000000  3523.000000     0.081625            1   113.108103 000079@Extract/job013/Average/stack_0052_cor2.mrcs Average/stack_0052_cor2.mrc            1     5.519231 4.890000e-04 24145.947266 23398.214844    -34.26751     0.000000     1.000000     0.000000            9    -35.60725   115.732120     3.753319     -2.03668     0.696136 53721.743631     0.159848            7            1 
 2781.000000  3278.000000     0.073438            1   145.929357 000080@Extract/job013/Average/stack_0052_cor2.mrcs Average/stack_0052_cor2.mrc            1     5.519231 4.890000e-04 24145.947266 23398.214844    -34.26751     0.000000     1.000000     0.000000            9    -32.08694   115.077089     4.323319     -3.74668     0.676994 53503.586089     0.354826            4            1 
 4712.000000  3654.000000     0.134241            1    -36.29824 000081@Extract/job013/Average/stack_0052_cor2.mrcs Average/stack_0052_cor2.mrc            1     5.519231 4.890000e-04 24145.947266 23398.214844    -34.26751     0.000000     1.000000     0.000000            9    11.893642    87.755557     -4.53668     4.323319     0.690765 53705.195172     0.103716           25            1 
 3522.000000  3225.000000     0.077176            1    28.409115 000082@Extract/job013/Average/stack_0052_cor2.mrcs Average/stack_0052_cor2.mrc            1     5.519231 4.890000e-04 24145.947266 23398.214844    -34.26751     0.000000     1.000000     0.000000            9    14.412378    46.735253     -3.17668    10.463319     0.651980 53691.634754     0.096399           24            2 
 3105.000000  2103.000000     0.072575            1     -4.89970 000083@Extract/job013/Average/stack_0052_cor2.mrcs Average/stack_0052_cor2.mrc            1     5.519231 4.890000e-04 24145.947266 23398.214844    -34.26751     0.000000     1.000000     0.000000            9     8.727236    80.853448     -0.67668     3.753319     0.673449 53754.838394     0.241697            4            2 
 4912.000000  1293.000000     0.064421            1    -89.52722 000084@Extract/job013/Average/stack_0052_cor2.mrcs Average/stack_0052_cor2.mrc            1     5.519231 4.890000e-04 24145.947266 23398.214844    -34.26751     0.000000     1.000000     0.000000            9    -42.98562   154.305945     -3.96668     8.533319     0.663763 53545.988347     0.166666           26            2 
 4856.000000  2881.000000     0.092404            1    -90.55475 000085@Extract/job013/Average/stack_0052_cor2.mrcs Average/stack_0052_cor2.mrc            1     5.519231 4.890000e-04 24145.947266 23398.214844    -34.26751     0.000000     1.000000     0.000000            9    79.359337    76.165452     -6.46668     -0.67668     0.681457 53948.254614     0.140559           18            2 
 2945.000000  2836.000000     0.147300            1    60.324313 000086@Extract/job013/Average/stack_0052_cor2.mrcs Average/stack_0052_cor2.mrc            1     5.519231 4.890000e-04 24145.947266 23398.214844    -34.26751     0.000000     1.000000     0.000000            9    37.915250    93.101430     4.323319     6.033319     0.709309 53905.111312     0.087119            9            1 
 5154.000000  1528.000000     0.119091            1   -107.92786 000087@Extract/job013/Average/stack_0052_cor2.mrcs Average/stack_0052_cor2.mrc            1     5.519231 4.890000e-04 24145.947266 23398.214844    -34.26751     0.000000     1.000000     0.000000            9    51.943312    75.613150    -10.10668     -3.17668     0.703125 53752.373914     0.110765            8            2 
 1373.000000  3778.000000     0.095868            1    66.434167 000088@Extract/job013/Average/stack_0052_cor2.mrcs Average/stack_0052_cor2.mrc            1     5.519231 4.890000e-04 24145.947266 23398.214844    -34.26751     0.000000     1.000000     0.000000            9    45.627270    80.508735     1.823319     1.253319     0.653897 53540.263625     0.167349           10            1 
 4522.000000   278.000000     0.063163            1   106.965122 000089@Extract/job013/Average/stack_0052_cor2.mrcs Average/stack_0052_cor2.mrc            1     5.519231 4.890000e-04 24145.947266 23398.214844    -34.26751     0.000000     1.000000     0.000000            9   -100.25130    89.078247     -0.67668     4.323319     0.652564 53586.954252     0.105799           15            2 
 2784.000000   699.000000     0.059032            1   134.444644 000090@Extract/job013/Average/stack_0052_cor2.mrcs Average/stack_0052_cor2.mrc            1     5.519231 4.890000e-04 24145.947266 23398.214844    -34.26751     0.000000     1.000000     0.000000            9   114.137128    64.987283     0.463319     -0.10668     0.637869 53395.105403     0.281237           11            1 
 2082.000000  1696.000000     0.093793            1   -163.75708 000091@Extract/job013/Average/stack_0052_cor2.mrcs Average/stack_0052_cor2.mrc            1     5.519231 4.890000e-04 24145.947266 23398.214844    -34.26751     0.000000     1.000000     0.000000            9    29.122602    91.023571     0.463319     -8.74668     0.651847 53474.109985     0.176522            8            2 
 2767.000000  1462.000000     0.121923            1   104.275455 000092@Extract/job013/Average/stack_0052_cor2.mrcs Average/stack_0052_cor2.mrc            1     5.519231 4.890000e-04 24145.947266 23398.214844    -34.26751     0.000000     1.000000     0.000000            9     -7.79959   108.984642     -0.10668     -3.74668     0.721150 54162.201296     0.328149            8            2 
 2620.000000   835.000000     0.119069            1   101.873047 000001@Extract/job013/Average/stack_0053_cor2.mrcs Average/stack_0053_cor2.mrc            1     6.132479     0.005053 19163.416016 18626.818359    -23.01523     0.000000     1.000000     0.000000           10   -150.91563   117.487570     -1.24668     -5.67668     0.730842 54118.778406     0.046433           35            1 
  737.000000   571.000000     0.084728            1   117.351544 000002@Extract/job013/Average/stack_0053_cor2.mrcs Average/stack_0053_cor2.mrc            1     6.132479     0.005053 19163.416016 18626.818359    -23.01523     0.000000     1.000000     0.000000           10    -25.40162   116.076802     -2.03668     -2.03668     0.668756 53257.571106     0.174035           10            2 
  405.000000   735.000000     0.074697            1     2.977302 000003@Extract/job013/Average/stack_0053_cor2.mrcs Average/stack_0053_cor2.mrc            1     6.132479     0.005053 19163.416016 18626.818359    -23.01523     0.000000     1.000000     0.000000           10    -23.64963   121.872590     6.823319     -1.46668     0.673233 53397.973991     0.167437           13            2 
 4697.000000  1388.000000     0.069321            1     9.102880 000004@Extract/job013/Average/stack_0053_cor2.mrcs Average/stack_0053_cor2.mrc            1     6.132479     0.005053 19163.416016 18626.818359    -23.01523     0.000000     1.000000     0.000000           10    -12.73344   120.142959    -10.10668     2.963319     0.680755 53572.275259     0.052083           83            1 
 2370.000000   600.000000     0.067540            1   146.428347 000005@Extract/job013/Average/stack_0053_cor2.mrcs Average/stack_0053_cor2.mrc            1     6.132479     0.005053 19163.416016 18626.818359    -23.01523     0.000000     1.000000     0.000000           10    -20.12104   115.090596     -3.96668     -2.03668     0.672748 53435.342505     0.066844           23            2 
 1267.000000  3721.000000     0.067512            1   179.720156 000006@Extract/job013/Average/stack_0053_cor2.mrcs Average/stack_0053_cor2.mrc            1     6.132479     0.005053 19163.416016 18626.818359    -23.01523     0.000000     1.000000     0.000000           10    -15.89924   117.085296     -5.10668     1.033319     0.667290 53470.326870     0.068607           23            2 
 4191.000000  2329.000000     0.062953            1    84.084892 000007@Extract/job013/Average/stack_0053_cor2.mrcs Average/stack_0053_cor2.mrc            1     6.132479     0.005053 19163.416016 18626.818359    -23.01523     0.000000     1.000000     0.000000           10    -20.12033   114.434053     -0.67668     -2.60668     0.686970 53751.595887     0.067016           45            2 
 1028.000000  2290.000000     0.092931            1   125.324405 000008@Extract/job013/Average/stack_0053_cor2.mrcs Average/stack_0053_cor2.mrc            1     6.132479     0.005053 19163.416016 18626.818359    -23.01523     0.000000     1.000000     0.000000           10    -25.35084    72.549574     -2.60668     -0.67668     0.684204 53735.901213     0.104990            7            2 
 2206.000000  2219.000000     0.046168            1   150.141322 000009@Extract/job013/Average/stack_0053_cor2.mrcs Average/stack_0053_cor2.mrc            1     6.132479     0.005053 19163.416016 18626.818359    -23.01523     0.000000     1.000000     0.000000           10    -37.69930   104.901748     4.893319     -3.17668     0.668203 53474.481837     0.384630            5            2 
 5106.000000    95.000000     0.096824            1   134.360959 000010@Extract/job013/Average/stack_0053_cor2.mrcs Average/stack_0053_cor2.mrc            1     6.132479     0.005053 19163.416016 18626.818359    -23.01523     0.000000     1.000000     0.000000           10    25.962764    94.912203     1.823319     -7.60668     0.471322 53582.697257     0.035745           80            2 
 2839.000000  3970.000000     0.070964            1   116.132341 000011@Extract/job013/Average/stack_0053_cor2.mrcs Average/stack_0053_cor2.mrc            1     6.132479     0.005053 19163.416016 18626.818359    -23.01523     0.000000     1.000000     0.000000           10   133.487965    65.929826     -1.46668     1.033319     0.603245 53342.506924     0.267286           17            2 
 2475.000000  1650.000000     0.068549            1    23.776910 000012@Extract/job013/Average/stack_0053_cor2.mrcs Average/stack_0053_cor2.mrc            1     6.132479     0.005053 19163.416016 18626.818359    -23.01523     0.000000     1.000000     0.000000           10   137.369198    71.367944     -1.24668     -2.60668     0.653364 53420.932084     0.120986           17            2 
 1725.000000  2092.000000     0.044871            1   172.841162 000013@Extract/job013/Average/stack_0053_cor2.mrcs Average/stack_0053_cor2.mrc            1     6.132479     0.005053 19163.416016 18626.818359    -23.01523     0.000000     1.000000     0.000000           10   139.814563    62.608559     0.463319     2.963319     0.664506 53507.561249     0.093184           20            2 
 5127.000000   443.000000     0.095171            1    -67.11034 000014@Extract/job013/Average/stack_0053_cor2.mrcs Average/stack_0053_cor2.mrc            1     6.132479     0.005053 19163.416016 18626.818359    -23.01523     0.000000     1.000000     0.000000           10   104.770389   113.932537     -2.60668     -6.46668     0.681135 53447.777548     0.095513           27            1 
 3902.000000  3627.000000     0.076703            1   120.395104 000015@Extract/job013/Average/stack_0053_cor2.mrcs Average/stack_0053_cor2.mrc            1     6.132479     0.005053 19163.416016 18626.818359    -23.01523     0.000000     1.000000     0.000000           10    87.546929   114.303214     7.963319     4.893319     0.667516 53462.661008     0.089690           22            2 
 3084.000000  2434.000000     0.088395            1   -158.27595 000016@Extract/job013/Average/stack_0053_cor2.mrcs Average/stack_0053_cor2.mrc            1     6.132479     0.005053 19163.416016 18626.818359    -23.01523     0.000000     1.000000     0.000000           10    -26.45702   115.744219     -3.96668     2.963319     0.668221 53422.251366     0.117394           11            2 
 5030.000000  2912.000000     0.096141            1   -131.08802 000017@Extract/job013/Average/stack_0053_cor2.mrcs Average/stack_0053_cor2.mrc            1     6.132479     0.005053 19163.416016 18626.818359    -23.01523     0.000000     1.000000     0.000000           10    -27.15543   111.833093     -3.96668     6.823319     0.688891 53479.170997     0.091574           34            1 
 1660.000000   197.000000     0.068975            1   100.932438 000018@Extract/job013/Average/stack_0053_cor2.mrcs Average/stack_0053_cor2.mrc            1     6.132479     0.005053 19163.416016 18626.818359    -23.01523     0.000000     1.000000     0.000000           10    -30.32999   116.736505     5.463319     -2.03668     0.672127 53520.024622     0.155258           23            2 
 3042.000000  2976.000000     0.050118            1   112.182977 000019@Extract/job013/Average/stack_0053_cor2.mrcs Average/stack_0053_cor2.mrc            1     6.132479     0.005053 19163.416016 18626.818359    -23.01523     0.000000     1.000000     0.000000           10    -33.12418   103.370635     -2.60668     -3.74668     0.672296 53445.061868     0.167817           11            2 
 1244.000000  1108.000000     0.083964            1    -91.15839 000020@Extract/job013/Average/stack_0053_cor2.mrcs Average/stack_0053_cor2.mrc            1     6.132479     0.005053 19163.416016 18626.818359    -23.01523     0.000000     1.000000     0.000000           10     5.218903   106.170170     0.463319     1.253319     0.691848 53528.940361     0.197928            6            1 
  674.000000   782.000000     0.074023            1   -112.72384 000021@Extract/job013/Average/stack_0053_cor2.mrcs Average/stack_0053_cor2.mrc            1     6.132479     0.005053 19163.416016 18626.818359    -23.01523     0.000000     1.000000     0.000000           10   176.072933    81.166429     -0.67668     4.323319     0.671483 53388.432379     0.108348           19            1 
  381.000000  1738.000000     0.050439            1     -2.60484 000022@Extract/job013/Average/stack_0053_cor2.mrcs Average/stack_0053_cor2.mrc            1     6.132479     0.005053 19163.416016 18626.818359    -23.01523     0.000000     1.000000     0.000000           10   -169.87114   107.751667     -6.24668     -7.03668     0.684218 53591.997661     0.113412           14            1 
 4393.000000  2019.000000     0.087691            1   -155.86981 000023@Extract/job013/Average/stack_0053_cor2.mrcs Average/stack_0053_cor2.mrc            1     6.132479     0.005053 19163.416016 18626.818359    -23.01523     0.000000     1.000000     0.000000           10     -3.92618    94.028646     -4.53668     1.823319     0.661099 53360.518528     0.103611           12            2 
 2925.000000   369.000000     0.079572            1    -57.03289 000024@Extract/job013/Average/stack_0053_cor2.mrcs Average/stack_0053_cor2.mrc            1     6.132479     0.005053 19163.416016 18626.818359    -23.01523     0.000000     1.000000     0.000000           10    -25.67464    53.336646     -0.67668     -1.24668     0.680530 53460.821210     0.038849           27            1 
  178.000000  1300.000000     0.065273            1   -157.73944 000025@Extract/job013/Average/stack_0053_cor2.mrcs Average/stack_0053_cor2.mrc            1     6.132479     0.005053 19163.416016 18626.818359    -23.01523     0.000000     1.000000     0.000000           10     -1.81543    82.664927     -3.17668     0.463319     0.687688 53678.274900     0.045535           29            1 
 2534.000000  3501.000000     0.056423            1   148.394406 000026@Extract/job013/Average/stack_0053_cor2.mrcs Average/stack_0053_cor2.mrc            1     6.132479     0.005053 19163.416016 18626.818359    -23.01523     0.000000     1.000000     0.000000           10   166.575739    79.050526     -5.10668     -1.24668     0.660059 53594.694402     0.083122            9            1 
 4862.000000  1672.000000     0.082098            1    50.524154 000027@Extract/job013/Average/stack_0053_cor2.mrcs Average/stack_0053_cor2.mrc            1     6.132479     0.005053 19163.416016 18626.818359    -23.01523     0.000000     1.000000     0.000000           10   115.240244    83.958636     -4.53668     -0.10668     0.671102 53538.578749     0.245030            8            1 
  226.000000  2068.000000     0.077892            1    66.488072 000028@Extract/job013/Average/stack_0053_cor2.mrcs Average/stack_0053_cor2.mrc            1     6.132479     0.005053 19163.416016 18626.818359    -23.01523     0.000000     1.000000     0.000000           10    97.609431    65.356551     2.393319     2.963319     0.669430 53566.308485     0.079955           18            2 
 2866.000000  3732.000000     0.061568            1    -22.58832 000029@Extract/job013/Average/stack_0053_cor2.mrcs Average/stack_0053_cor2.mrc            1     6.132479     0.005053 19163.416016 18626.818359    -23.01523     0.000000     1.000000     0.000000           10    85.019867    90.013104     -5.10668     1.253319     0.677045 53722.524421     0.182050           11            1 
 2630.000000  1809.000000     0.086932            1    -36.25074 000030@Extract/job013/Average/stack_0053_cor2.mrcs Average/stack_0053_cor2.mrc            1     6.132479     0.005053 19163.416016 18626.818359    -23.01523     0.000000     1.000000     0.000000           10    31.938430    93.409015     -6.46668     7.393319     0.673758 53576.599311     0.091334           35            1 
 1919.000000  1630.000000     0.076758            1   174.686016 000031@Extract/job013/Average/stack_0053_cor2.mrcs Average/stack_0053_cor2.mrc            1     6.132479     0.005053 19163.416016 18626.818359    -23.01523     0.000000     1.000000     0.000000           10    31.587224    93.708439     2.393319     -9.53668     0.680268 53572.965510     0.082948           32            1 
 1247.000000  2028.000000     0.044167            1   -125.54788 000032@Extract/job013/Average/stack_0053_cor2.mrcs Average/stack_0053_cor2.mrc            1     6.132479     0.005053 19163.416016 18626.818359    -23.01523     0.000000     1.000000     0.000000           10   -101.37212   113.940279     4.893319     3.753319     0.666068 53443.455165     0.270311            5            2 
 4300.000000   509.000000     0.065285            1   -105.83815 000033@Extract/job013/Average/stack_0053_cor2.mrcs Average/stack_0053_cor2.mrc            1     6.132479     0.005053 19163.416016 18626.818359    -23.01523     0.000000     1.000000     0.000000           10    -66.16616    96.038087     0.463319     -0.10668     0.690660 53604.400779     0.069685           25            2 
 2783.000000  2314.000000     0.052518            1    23.546850 000034@Extract/job013/Average/stack_0053_cor2.mrcs Average/stack_0053_cor2.mrc            1     6.132479     0.005053 19163.416016 18626.818359    -23.01523     0.000000     1.000000     0.000000           10    -56.63583    78.969427     -6.46668     1.253319     0.684035 53724.678420     0.132354           10            1 
 1180.000000   179.000000     0.089331            1    -63.43985 000035@Extract/job013/Average/stack_0053_cor2.mrcs Average/stack_0053_cor2.mrc            1     6.132479     0.005053 19163.416016 18626.818359    -23.01523     0.000000     1.000000     0.000000           10    30.543137   101.846257    -12.60668     1.253319     0.673076 53388.926201     0.071485           40            2 
 2131.000000  1642.000000     0.061269            1   116.996259 000036@Extract/job013/Average/stack_0053_cor2.mrcs Average/stack_0053_cor2.mrc            1     6.132479     0.005053 19163.416016 18626.818359    -23.01523     0.000000     1.000000     0.000000           10    16.826212   102.776102     -0.67668     -2.60668     0.654855 53413.885547     0.033417           26            1 
 4236.000000  3740.000000     0.079859            1    -52.76745 000037@Extract/job013/Average/stack_0053_cor2.mrcs Average/stack_0053_cor2.mrc            1     6.132479     0.005053 19163.416016 18626.818359    -23.01523     0.000000     1.000000     0.000000           10    -12.37213   106.167260     0.463319     2.963319     0.673519 53417.391398     0.159797           37            2 
 4534.000000   535.000000     0.075921            1    32.530291 000038@Extract/job013/Average/stack_0053_cor2.mrcs Average/stack_0053_cor2.mrc            1     6.132479     0.005053 19163.416016 18626.818359    -23.01523     0.000000     1.000000     0.000000           10    -18.00222   107.409359     1.033319     -0.10668     0.658358 53226.683614     0.114775           31            1 
 1908.000000  2785.000000     0.059358            1   -130.10828 000039@Extract/job013/Average/stack_0053_cor2.mrcs Average/stack_0053_cor2.mrc            1     6.132479     0.005053 19163.416016 18626.818359    -23.01523     0.000000     1.000000     0.000000           10    -11.66286    95.822730     -3.17668     3.533319     0.692912 53639.734824     0.102563           28            2 
 2228.000000  2425.000000     0.076827            1   170.258696 000040@Extract/job013/Average/stack_0053_cor2.mrcs Average/stack_0053_cor2.mrc            1     6.132479     0.005053 19163.416016 18626.818359    -23.01523     0.000000     1.000000     0.000000           10   -119.55509    74.832515     -4.53668    14.323319     0.680950 53538.453173     0.064922           44            2 
 3202.000000  3929.000000     0.101536            1   172.353492 000041@Extract/job013/Average/stack_0053_cor2.mrcs Average/stack_0053_cor2.mrc            1     6.132479     0.005053 19163.416016 18626.818359    -23.01523     0.000000     1.000000     0.000000           10   145.111779    73.233869     1.823319     5.463319     0.706233 53706.057269     0.120575           24            2 
 1513.000000  2273.000000     0.049777            1    51.874046 000042@Extract/job013/Average/stack_0053_cor2.mrcs Average/stack_0053_cor2.mrc            1     6.132479     0.005053 19163.416016 18626.818359    -23.01523     0.000000     1.000000     0.000000           10   150.734224    68.810422     3.753319     -3.17668     0.658923 53468.126119     0.083156           12            1 
 2671.000000  3130.000000     0.048709            1    19.075057 000043@Extract/job013/Average/stack_0053_cor2.mrcs Average/stack_0053_cor2.mrc            1     6.132479     0.005053 19163.416016 18626.818359    -23.01523     0.000000     1.000000     0.000000           10   144.404069    70.725944     -2.60668     -3.74668     0.675793 53613.324634     0.138721           18            1 
 1707.000000  1826.000000     0.099908            1   -163.44653 000044@Extract/job013/Average/stack_0053_cor2.mrcs Average/stack_0053_cor2.mrc            1     6.132479     0.005053 19163.416016 18626.818359    -23.01523     0.000000     1.000000     0.000000           10    -31.73893   117.404156     -1.24668     -5.10668     0.697440 53510.758164     0.156505            8            1 
 4826.000000  2885.000000     0.086081            1   176.190788 000045@Extract/job013/Average/stack_0053_cor2.mrcs Average/stack_0053_cor2.mrc            1     6.132479     0.005053 19163.416016 18626.818359    -23.01523     0.000000     1.000000     0.000000           10    99.180851   124.205964     9.323319     -3.17668     0.687466 53585.530346     0.087023           17            2 
  733.000000   333.000000     0.098959            1   155.779200 000046@Extract/job013/Average/stack_0053_cor2.mrcs Average/stack_0053_cor2.mrc            1     6.132479     0.005053 19163.416016 18626.818359    -23.01523     0.000000     1.000000     0.000000           10    -29.90902    66.483591     -6.24668     -2.03668     0.707979 53812.651433     0.182985            7            2 
 3413.000000  1933.000000     0.069834            1   107.528895 000047@Extract/job013/Average/stack_0053_cor2.mrcs Average/stack_0053_cor2.mrc            1     6.132479     0.005053 19163.416016 18626.818359    -23.01523     0.000000     1.000000     0.000000           10    -18.67756    74.114694     1.033319     -5.10668     0.669442 53423.078317     0.162723           10            2 
 3771.000000  3234.000000     0.049749            1    15.638095 000048@Extract/job013/Average/stack_0053_cor2.mrcs Average/stack_0053_cor2.mrc            1     6.132479     0.005053 19163.416016 18626.818359    -23.01523     0.000000     1.000000     0.000000           10    -26.07939    94.911743     -1.24668     6.033319     0.695610 53696.277052     0.065381           21            2 
 3649.000000   990.000000     0.072273            1    -62.93121 000049@Extract/job013/Average/stack_0053_cor2.mrcs Average/stack_0053_cor2.mrc            1     6.132479     0.005053 19163.416016 18626.818359    -23.01523     0.000000     1.000000     0.000000           10   129.993251    76.657999     0.463319     -4.53668     0.682522 53519.927835     0.113933           32            1 
 1496.000000  3800.000000     0.067875            1   167.235446 000050@Extract/job013/Average/stack_0053_cor2.mrcs Average/stack_0053_cor2.mrc            1     6.132479     0.005053 19163.416016 18626.818359    -23.01523     0.000000     1.000000     0.000000           10    57.573109    78.663766     8.753319    -18.96668     0.650069 53349.136279     0.063460           15            2 
 1124.000000  1868.000000     0.071254            1   160.227285 000051@Extract/job013/Average/stack_0053_cor2.mrcs Average/stack_0053_cor2.mrc            1     6.132479     0.005053 19163.416016 18626.818359    -23.01523     0.000000     1.000000     0.000000           10    82.592343   102.960953     6.823319     -3.17668     0.675942 53598.513285     0.112104           24            2 
  860.000000  1280.000000     0.084579            1   -142.82854 000052@Extract/job013/Average/stack_0053_cor2.mrcs Average/stack_0053_cor2.mrc            1     6.132479     0.005053 19163.416016 18626.818359    -23.01523     0.000000     1.000000     0.000000           10    -33.50437   120.467287     -3.17668     -3.96668     0.690178 53783.898915     0.296637           12            2 
 2853.000000   148.000000     0.064666            1     6.698163 000053@Extract/job013/Average/stack_0053_cor2.mrcs Average/stack_0053_cor2.mrc            1     6.132479     0.005053 19163.416016 18626.818359    -23.01523     0.000000     1.000000     0.000000           10    -32.11070   127.668377     1.823319     5.463319     0.678526 53465.959867     0.203329           16            2 
 3870.000000  1099.000000     0.055542            1    -49.99996 000054@Extract/job013/Average/stack_0053_cor2.mrcs Average/stack_0053_cor2.mrc            1     6.132479     0.005053 19163.416016 18626.818359    -23.01523     0.000000     1.000000     0.000000           10    -27.51846   119.443101     -4.53668     1.823319     0.663083 53335.531900     0.105953           31            2 
 2981.000000  3850.000000     0.093222            1    -23.73815 000055@Extract/job013/Average/stack_0053_cor2.mrcs Average/stack_0053_cor2.mrc            1     6.132479     0.005053 19163.416016 18626.818359    -23.01523     0.000000     1.000000     0.000000           10   -152.98892    90.764466     -7.60668     1.823319     0.715739 53788.438889     0.045445           33            2 
  192.000000   917.000000     0.057308            1   -107.64650 000056@Extract/job013/Average/stack_0053_cor2.mrcs Average/stack_0053_cor2.mrc            1     6.132479     0.005053 19163.416016 18626.818359    -23.01523     0.000000     1.000000     0.000000           10    -27.14113   100.633603     -5.10668     -4.53668     0.676922 53401.088241     0.115829           11            1 
  943.000000  1575.000000     0.057177            1    85.028329 000057@Extract/job013/Average/stack_0053_cor2.mrcs Average/stack_0053_cor2.mrc            1     6.132479     0.005053 19163.416016 18626.818359    -23.01523     0.000000     1.000000     0.000000           10    -18.70645   108.034872     0.463319     -3.96668     0.662937 53470.962047     0.240603           12            2 
 5268.000000   216.000000     0.073402            1    -27.52334 000058@Extract/job013/Average/stack_0053_cor2.mrcs Average/stack_0053_cor2.mrc            1     6.132479     0.005053 19163.416016 18626.818359    -23.01523     0.000000     1.000000     0.000000           10    -40.17243   110.854219     -2.60668     2.963319     0.667412 53374.155359     0.067316           42            2 
 1972.000000   822.000000     0.073952            1   -123.68109 000059@Extract/job013/Average/stack_0053_cor2.mrcs Average/stack_0053_cor2.mrc            1     6.132479     0.005053 19163.416016 18626.818359    -23.01523     0.000000     1.000000     0.000000           10    -78.53862   119.684888     0.463319     1.253319     0.689415 53790.240357     0.247668           10            2 
 4952.000000  1044.000000     0.098652            1   170.010970 000060@Extract/job013/Average/stack_0053_cor2.mrcs Average/stack_0053_cor2.mrc            1     6.132479     0.005053 19163.416016 18626.818359    -23.01523     0.000000     1.000000     0.000000           10    37.559467    90.414893    20.463319    -11.46668     0.666636 53566.277444     0.171826           21            1 
 1330.000000  2563.000000     0.073358            1   126.901564 000061@Extract/job013/Average/stack_0053_cor2.mrcs Average/stack_0053_cor2.mrc            1     6.132479     0.005053 19163.416016 18626.818359    -23.01523     0.000000     1.000000     0.000000           10    45.649306    92.490799    13.753319     -2.03668     0.668701 53761.183657     0.049056           15            2 
 4566.000000  1040.000000     0.055780            1     0.805165 000062@Extract/job013/Average/stack_0053_cor2.mrcs Average/stack_0053_cor2.mrc            1     6.132479     0.005053 19163.416016 18626.818359    -23.01523     0.000000     1.000000     0.000000           10    44.237631    89.508482     -5.67668    12.393319     0.666900 53443.127518     0.069087           12            1 
 3686.000000  1258.000000     0.109044            1    -71.15724 000063@Extract/job013/Average/stack_0053_cor2.mrcs Average/stack_0053_cor2.mrc            1     6.132479     0.005053 19163.416016 18626.818359    -23.01523     0.000000     1.000000     0.000000           10   -106.24633    96.538226     8.753319     -3.17668     0.688380 53813.021599     0.121097            7            2 
 3018.000000  1238.000000     0.095735            1   -176.60529 000064@Extract/job013/Average/stack_0053_cor2.mrcs Average/stack_0053_cor2.mrc            1     6.132479     0.005053 19163.416016 18626.818359    -23.01523     0.000000     1.000000     0.000000           10    -45.82069   119.415181     -2.03668     -3.17668     0.657455 53546.097776     0.171891           17            2 
 1381.000000   655.000000     0.053917            1   -140.99325 000065@Extract/job013/Average/stack_0053_cor2.mrcs Average/stack_0053_cor2.mrc            1     6.132479     0.005053 19163.416016 18626.818359    -23.01523     0.000000     1.000000     0.000000           10    -49.70190   123.247517     -2.60668     -0.67668     0.667003 53358.764615     0.142080            8            1 
 3464.000000  2576.000000     0.044554            1   102.759560 000066@Extract/job013/Average/stack_0053_cor2.mrcs Average/stack_0053_cor2.mrc            1     6.132479     0.005053 19163.416016 18626.818359    -23.01523     0.000000     1.000000     0.000000           10    -48.29411   123.250239     1.033319     -2.60668     0.670523 53501.575465     0.095505           14            1 
 4519.000000  1774.000000     0.064402            1    44.174122 000067@Extract/job013/Average/stack_0053_cor2.mrcs Average/stack_0053_cor2.mrc            1     6.132479     0.005053 19163.416016 18626.818359    -23.01523     0.000000     1.000000     0.000000           10    -56.65673    88.588040     -3.17668     3.533319     0.679989 53284.670442     0.122635           18            2 
 1593.000000  2430.000000     0.071768            1   -128.51166 000068@Extract/job013/Average/stack_0053_cor2.mrcs Average/stack_0053_cor2.mrc            1     6.132479     0.005053 19163.416016 18626.818359    -23.01523     0.000000     1.000000     0.000000           10   105.335327    62.008300     -1.46668     -0.67668     0.649984 53310.573581     0.083113           30            2 
 4757.000000   644.000000     0.117099            1    -26.85802 000069@Extract/job013/Average/stack_0053_cor2.mrcs Average/stack_0053_cor2.mrc            1     6.132479     0.005053 19163.416016 18626.818359    -23.01523     0.000000     1.000000     0.000000           10   141.245981    75.408345     -0.67668     -5.67668     0.700586 53513.815083     0.069528           22            2 
 3543.000000   860.000000     0.090435            1    16.709883 000070@Extract/job013/Average/stack_0053_cor2.mrcs Average/stack_0053_cor2.mrc            1     6.132479     0.005053 19163.416016 18626.818359    -23.01523     0.000000     1.000000     0.000000           10   152.506787    79.063160     -3.17668     -3.17668     0.654464 53491.150346     0.251663            6            2 
 2752.000000   669.000000     0.082088            1    44.851406 000071@Extract/job013/Average/stack_0053_cor2.mrcs Average/stack_0053_cor2.mrc            1     6.132479     0.005053 19163.416016 18626.818359    -23.01523     0.000000     1.000000     0.000000           10   145.817290    74.474790     -3.17668     -2.60668     0.698195 53829.577231     0.098430           14            1 
 2919.000000   986.000000     0.074600            1   107.192195 000072@Extract/job013/Average/stack_0053_cor2.mrcs Average/stack_0053_cor2.mrc            1     6.132479     0.005053 19163.416016 18626.818359    -23.01523     0.000000     1.000000     0.000000           10   147.572871    72.293630     -3.17668     2.963319     0.658153 53267.783345     0.126775           13            1 
 2104.000000   201.000000     0.061556            1    88.906683 000073@Extract/job013/Average/stack_0053_cor2.mrcs Average/stack_0053_cor2.mrc            1     6.132479     0.005053 19163.416016 18626.818359    -23.01523     0.000000     1.000000     0.000000           10   149.681900    71.034181     -6.46668     0.463319     0.667822 53641.500511     0.136513           26            2 
 3906.000000  1670.000000     0.060425            1    40.603384 000074@Extract/job013/Average/stack_0053_cor2.mrcs Average/stack_0053_cor2.mrc            1     6.132479     0.005053 19163.416016 18626.818359    -23.01523     0.000000     1.000000     0.000000           10   158.480161    73.217669     3.753319     -2.03668     0.688449 53339.454468     0.101516           11            1 
 3530.000000  3844.000000     0.060190            1   147.520628 000075@Extract/job013/Average/stack_0053_cor2.mrcs Average/stack_0053_cor2.mrc            1     6.132479     0.005053 19163.416016 18626.818359    -23.01523     0.000000     1.000000     0.000000           10   142.283814    65.587717     -2.60668     3.533319     0.645799 53293.589700     0.150813           14            2 
 1485.000000   383.000000     0.057964            1    -29.68837 000076@Extract/job013/Average/stack_0053_cor2.mrcs Average/stack_0053_cor2.mrc            1     6.132479     0.005053 19163.416016 18626.818359    -23.01523     0.000000     1.000000     0.000000           10   149.337597    76.319255     2.963319     4.323319     0.685466 53490.226805     0.078459           36            1 
 3641.000000   133.000000     0.078902            1    25.016663 000077@Extract/job013/Average/stack_0053_cor2.mrcs Average/stack_0053_cor2.mrc            1     6.132479     0.005053 19163.416016 18626.818359    -23.01523     0.000000     1.000000     0.000000           10    -20.48225   122.934425     4.893319     -3.74668     0.688248 53824.807135     0.085626           18            2 
 5570.000000  1210.000000     0.072196            1    -51.68411 000078@Extract/job013/Average/stack_0053_cor2.mrcs Average/stack_0053_cor2.mrc            1     6.132479     0.005053 19163.416016 18626.818359    -23.01523     0.000000     1.000000     0.000000           10   134.548370    68.194588     1.253319     -3.17668     0.659271 53279.739056     0.079042           24            1 
 4804.000000  2251.000000     0.070049            1    92.211869 000079@Extract/job013/Average/stack_0053_cor2.mrcs Average/stack_0053_cor2.mrc            1     6.132479     0.005053 19163.416016 18626.818359    -23.01523     0.000000     1.000000     0.000000           10   139.125150    69.783823     -3.17668     -0.10668     0.679849 53230.361124     0.124125           16            2 
  798.000000   139.000000     0.069387            1   -174.02879 000080@Extract/job013/Average/stack_0053_cor2.mrcs Average/stack_0053_cor2.mrc            1     6.132479     0.005053 19163.416016 18626.818359    -23.01523     0.000000     1.000000     0.000000           10   134.900858    68.514773     1.033319     2.963319     0.670520 53414.311413     0.076458           25            1 
 2344.000000  1529.000000     0.044582            1   -131.85196 000081@Extract/job013/Average/stack_0053_cor2.mrcs Average/stack_0053_cor2.mrc            1     6.132479     0.005053 19163.416016 18626.818359    -23.01523     0.000000     1.000000     0.000000           10   139.478750    70.733733     2.393319     1.823319     0.655395 53419.375577     0.060404           13            2 
  330.000000   162.000000     0.076084            1   163.029400 000082@Extract/job013/Average/stack_0053_cor2.mrcs Average/stack_0053_cor2.mrc            1     6.132479     0.005053 19163.416016 18626.818359    -23.01523     0.000000     1.000000     0.000000           10    70.966082    93.631512     1.033319     -1.46668     0.691511 53709.149590     0.092175           39            2 
 1386.000000  2144.000000     0.043939            1    68.330401 000083@Extract/job013/Average/stack_0053_cor2.mrcs Average/stack_0053_cor2.mrc            1     6.132479     0.005053 19163.416016 18626.818359    -23.01523     0.000000     1.000000     0.000000           10    57.567567    76.216980     9.893319     9.323319     0.647762 53609.440429     0.105076           25            2 
 4043.000000  1043.000000     0.086097            1   164.454891 000084@Extract/job013/Average/stack_0053_cor2.mrcs Average/stack_0053_cor2.mrc            1     6.132479     0.005053 19163.416016 18626.818359    -23.01523     0.000000     1.000000     0.000000           10    98.441746   113.296880     7.963319     1.033319     0.674366 53556.830545     0.142106           20            2 
 4472.000000  2866.000000     0.083708            1    -19.30525 000085@Extract/job013/Average/stack_0053_cor2.mrcs Average/stack_0053_cor2.mrc            1     6.132479     0.005053 19163.416016 18626.818359    -23.01523     0.000000     1.000000     0.000000           10   102.987235   104.753387     -8.17668     1.823319     0.682553 53556.163212     0.038663           35            1 
 2032.000000  3732.000000     0.059709            1     -4.55505 000086@Extract/job013/Average/stack_0053_cor2.mrcs Average/stack_0053_cor2.mrc            1     6.132479     0.005053 19163.416016 18626.818359    -23.01523     0.000000     1.000000     0.000000           10    -35.27089   123.629605     1.253319     3.753319     0.664005 53296.869541     0.117741           13            1 
 2014.000000   524.000000     0.059338            1   -140.02149 000087@Extract/job013/Average/stack_0053_cor2.mrcs Average/stack_0053_cor2.mrc            1     6.132479     0.005053 19163.416016 18626.818359    -23.01523     0.000000     1.000000     0.000000           10    -33.51439   125.440870     -3.96668     -3.17668     0.672327 53601.431185     0.173486           23            2 
 3845.000000  2763.000000     0.054662            1     2.029617 000088@Extract/job013/Average/stack_0053_cor2.mrcs Average/stack_0053_cor2.mrc            1     6.132479     0.005053 19163.416016 18626.818359    -23.01523     0.000000     1.000000     0.000000           10    -26.82113   123.640780     -0.10668     4.323319     0.666579 53387.827114     0.061063           39            2 
 5563.000000  2178.000000     0.042740            1    -88.85840 000089@Extract/job013/Average/stack_0053_cor2.mrcs Average/stack_0053_cor2.mrc            1     6.132479     0.005053 19163.416016 18626.818359    -23.01523     0.000000     1.000000     0.000000           10    -11.66382    97.625172     -0.67668     4.323319     0.674513 53414.219940     0.117786            9            2 
 1779.000000  2327.000000     0.085968            1   -109.08048 000090@Extract/job013/Average/stack_0053_cor2.mrcs Average/stack_0053_cor2.mrc            1     6.132479     0.005053 19163.416016 18626.818359    -23.01523     0.000000     1.000000     0.000000           10    -35.95978   116.062989     -5.10668     -2.03668     0.662096 53439.502522     0.193748            6            1 
 4761.000000  3898.000000     0.075368            1    53.553958 000091@Extract/job013/Average/stack_0053_cor2.mrcs Average/stack_0053_cor2.mrc            1     6.132479     0.005053 19163.416016 18626.818359    -23.01523     0.000000     1.000000     0.000000           10    -48.61576   110.839085     1.033319     1.253319     0.688660 53765.368985     0.084404           15            2 
  440.000000  3322.000000     0.042004            1   -170.49376 000092@Extract/job013/Average/stack_0053_cor2.mrcs Average/stack_0053_cor2.mrc            1     6.132479     0.005053 19163.416016 18626.818359    -23.01523     0.000000     1.000000     0.000000           10    -37.37556   120.116346     -4.53668     -2.60668     0.666408 53356.536291     0.057416           35            2 
 3940.000000  2994.000000     0.058300            1    25.951239 000093@Extract/job013/Average/stack_0053_cor2.mrcs Average/stack_0053_cor2.mrc            1     6.132479     0.005053 19163.416016 18626.818359    -23.01523     0.000000     1.000000     0.000000           10   -156.88459   117.144610     -0.10668     -3.17668     0.679365 53744.989799     0.143778           11            1 
 3047.000000  3343.000000     0.067473            1   175.562526 000094@Extract/job013/Average/stack_0053_cor2.mrcs Average/stack_0053_cor2.mrc            1     6.132479     0.005053 19163.416016 18626.818359    -23.01523     0.000000     1.000000     0.000000           10     6.270359    91.936592     -2.60668     -1.46668     0.662390 53452.915926     0.134324           20            1 
 3192.000000   926.000000     0.070647            1   -108.36882 000095@Extract/job013/Average/stack_0053_cor2.mrcs Average/stack_0053_cor2.mrc            1     6.132479     0.005053 19163.416016 18626.818359    -23.01523     0.000000     1.000000     0.000000           10    82.185967    81.634743     -5.10668     -2.03668     0.670576 53610.927914     0.162663           10            1 
 5230.000000  3527.000000     0.056544            1    -53.53565 000096@Extract/job013/Average/stack_0053_cor2.mrcs Average/stack_0053_cor2.mrc            1     6.132479     0.005053 19163.416016 18626.818359    -23.01523     0.000000     1.000000     0.000000           10   113.163230    97.725399     -3.74668     -4.53668     0.660288 53405.809279     0.093916           18            1 
  362.000000  1252.000000     0.059721            1   -125.09096 000097@Extract/job013/Average/stack_0053_cor2.mrcs Average/stack_0053_cor2.mrc            1     6.132479     0.005053 19163.416016 18626.818359    -23.01523     0.000000     1.000000     0.000000           10    -84.16716   120.359821     2.393319     2.393319     0.689232 53531.257704     0.124795           13            2 
 2062.000000  3234.000000     0.053022            1    -42.10713 000098@Extract/job013/Average/stack_0053_cor2.mrcs Average/stack_0053_cor2.mrc            1     6.132479     0.005053 19163.416016 18626.818359    -23.01523     0.000000     1.000000     0.000000           10    -72.54437   114.668027     -0.10668     -0.10668     0.665376 53419.705613     0.126417            8            2 
  443.000000  3798.000000     0.076488            1    70.164611 000099@Extract/job013/Average/stack_0053_cor2.mrcs Average/stack_0053_cor2.mrc            1     6.132479     0.005053 19163.416016 18626.818359    -23.01523     0.000000     1.000000     0.000000           10    36.159509    94.599422    11.033319     8.753319     0.661334 53228.140535     0.096993           18            1 
 2382.000000  3576.000000     0.061929            1    56.104984 000100@Extract/job013/Average/stack_0053_cor2.mrcs Average/stack_0053_cor2.mrc            1     6.132479     0.005053 19163.416016 18626.818359    -23.01523     0.000000     1.000000     0.000000           10    37.220472    98.502550     6.823319    12.963319     0.671423 53496.461099     0.227486           21            1 
 1708.000000  1538.000000     0.075750            1   118.911495 000101@Extract/job013/Average/stack_0053_cor2.mrcs Average/stack_0053_cor2.mrc            1     6.132479     0.005053 19163.416016 18626.818359    -23.01523     0.000000     1.000000     0.000000           10    34.750408    92.807429     8.533319     -3.17668     0.665822 53496.312721     0.065214           37            1 
 2600.000000   452.000000     0.090898            1    78.625970 000102@Extract/job013/Average/stack_0053_cor2.mrcs Average/stack_0053_cor2.mrc            1     6.132479     0.005053 19163.416016 18626.818359    -23.01523     0.000000     1.000000     0.000000           10    48.801534    86.214493    12.963319     9.893319     0.659733 53466.980579     0.105775           12            1 
  246.000000  3722.000000     0.073594            1    74.151595 000103@Extract/job013/Average/stack_0053_cor2.mrcs Average/stack_0053_cor2.mrc            1     6.132479     0.005053 19163.416016 18626.818359    -23.01523     0.000000     1.000000     0.000000           10    -98.85866    94.457860     -4.53668     -8.17668     0.668893 53336.543424     0.063715           24            1 
 3275.000000  1669.000000     0.053491            1   -124.28867 000104@Extract/job013/Average/stack_0053_cor2.mrcs Average/stack_0053_cor2.mrc            1     6.132479     0.005053 19163.416016 18626.818359    -23.01523     0.000000     1.000000     0.000000           10   103.921952    59.964980     -3.96668     -0.10668     0.654216 53401.088738     0.176104           25            1 
  122.000000   412.000000     0.073557            1   166.721666 000105@Extract/job013/Average/stack_0053_cor2.mrcs Average/stack_0053_cor2.mrc            1     6.132479     0.005053 19163.416016 18626.818359    -23.01523     0.000000     1.000000     0.000000           10    33.692656    90.719062     3.753319     -7.60668     0.595299 53649.163356     0.145195           17            2 
  642.000000  3952.000000     0.064022            1   151.710520 000106@Extract/job013/Average/stack_0053_cor2.mrcs Average/stack_0053_cor2.mrc            1     6.132479     0.005053 19163.416016 18626.818359    -23.01523     0.000000     1.000000     0.000000           10    28.426011    96.408435     5.463319     -6.46668     0.657130 53261.635612     0.076169            9            2 
 4056.000000  3924.000000     0.066489            1    -16.67188 000107@Extract/job013/Average/stack_0053_cor2.mrcs Average/stack_0053_cor2.mrc            1     6.132479     0.005053 19163.416016 18626.818359    -23.01523     0.000000     1.000000     0.000000           10     -9.21912   130.372878     4.893319     0.463319     0.689666 53623.812674     0.027714          102            1 
  849.000000   995.000000     0.059254            1    19.406545 000108@Extract/job013/Average/stack_0053_cor2.mrcs Average/stack_0053_cor2.mrc            1     6.132479     0.005053 19163.416016 18626.818359    -23.01523     0.000000     1.000000     0.000000           10    -16.25155   117.420299     4.893319     -1.46668     0.677555 53529.658859     0.087010           26            1 
  759.000000  3176.000000     0.109207            1    18.101131 000001@Extract/job013/Average/stack_0054_cor2.mrcs Average/stack_0054_cor2.mrc            1     7.175000     -0.01027 21277.148438 20529.808594     -9.91533     0.000000     1.000000     0.000000           11   159.185628    75.077124     3.753319     -1.46668     0.688754 53902.078872     0.144088           12            1 
 2836.000000  2786.000000     0.088337            1    52.702703 000002@Extract/job013/Average/stack_0054_cor2.mrcs Average/stack_0054_cor2.mrc            1     7.175000     -0.01027 21277.148438 20529.808594     -9.91533     0.000000     1.000000     0.000000           11    -10.27094   123.297118     4.893319     3.753319     0.699808 53783.466490     0.069526           23            1 
 4324.000000  1899.000000     0.083234            1   131.406007 000003@Extract/job013/Average/stack_0054_cor2.mrcs Average/stack_0054_cor2.mrc            1     7.175000     -0.01027 21277.148438 20529.808594     -9.91533     0.000000     1.000000     0.000000           11    -28.91913   114.752515     6.253319     -3.74668     0.668559 53553.465285     0.146520            9            1 
  693.000000   275.000000     0.081310            1   -143.73905 000004@Extract/job013/Average/stack_0054_cor2.mrcs Average/stack_0054_cor2.mrc            1     7.175000     -0.01027 21277.148438 20529.808594     -9.91533     0.000000     1.000000     0.000000           11    -25.04413   111.835480     -2.03668     3.533319     0.681866 53666.704765     0.096351           24            2 
 1560.000000  2579.000000     0.059589            1    65.780144 000005@Extract/job013/Average/stack_0054_cor2.mrcs Average/stack_0054_cor2.mrc            1     7.175000     -0.01027 21277.148438 20529.808594     -9.91533     0.000000     1.000000     0.000000           11    -28.92114   116.072675     2.963319     2.393319     0.658876 53232.981185     0.067402           33            2 
  830.000000  1366.000000     0.066908            1   118.727474 000006@Extract/job013/Average/stack_0054_cor2.mrcs Average/stack_0054_cor2.mrc            1     7.175000     -0.01027 21277.148438 20529.808594     -9.91533     0.000000     1.000000     0.000000           11    -42.95843    95.486452     4.323319     2.393319     0.665441 53368.689765     0.052111           21            2 
 5365.000000  3720.000000     0.048390            1   103.012336 000007@Extract/job013/Average/stack_0054_cor2.mrcs Average/stack_0054_cor2.mrc            1     7.175000     -0.01027 21277.148438 20529.808594     -9.91533     0.000000     1.000000     0.000000           11   132.425544    62.956936     -2.60668     -0.10668     0.686029 53796.527976     0.142240           12            1 
 3047.000000  2749.000000     0.108490            1    -47.25715 000008@Extract/job013/Average/stack_0054_cor2.mrcs Average/stack_0054_cor2.mrc            1     7.175000     -0.01027 21277.148438 20529.808594     -9.91533     0.000000     1.000000     0.000000           11    -69.96617    68.988002     -2.03668     -4.53668     0.694033 53744.954864     0.213035           14            2 
  517.000000  3302.000000     0.085181            1   114.298539 000009@Extract/job013/Average/stack_0054_cor2.mrcs Average/stack_0054_cor2.mrc            1     7.175000     -0.01027 21277.148438 20529.808594     -9.91533     0.000000     1.000000     0.000000           11    93.516557   112.015768     5.463319     6.253319     0.665639 53473.586147     0.209964           11            2 
 4371.000000  1358.000000     0.066529            1    14.323695 000010@Extract/job013/Average/stack_0054_cor2.mrcs Average/stack_0054_cor2.mrc            1     7.175000     -0.01027 21277.148438 20529.808594     -9.91533     0.000000     1.000000     0.000000           11   170.106045   107.438380     0.463319     -0.10668     0.662800 53477.197083     0.078243           46            2 
 5471.000000  2766.000000     0.081655            1    -13.95009 000011@Extract/job013/Average/stack_0054_cor2.mrcs Average/stack_0054_cor2.mrc            1     7.175000     -0.01027 21277.148438 20529.808594     -9.91533     0.000000     1.000000     0.000000           11    -36.74245   133.921838     4.323319     5.463319     0.668691 53486.719539     0.075267           13            1 
 2239.000000  1627.000000     0.070770            1    -98.28322 000012@Extract/job013/Average/stack_0054_cor2.mrcs Average/stack_0054_cor2.mrc            1     7.175000     -0.01027 21277.148438 20529.808594     -9.91533     0.000000     1.000000     0.000000           11    -29.62298   114.751631     -5.10668     -2.03668     0.677073 53591.861867     0.076885           26            2 
 5270.000000  2380.000000     0.105345            1   -102.92428 000013@Extract/job013/Average/stack_0054_cor2.mrcs Average/stack_0054_cor2.mrc            1     7.175000     -0.01027 21277.148438 20529.808594     -9.91533     0.000000     1.000000     0.000000           11    -12.37405   109.298169     -1.24668     2.393319     0.701248 53857.361611     0.117014           17            1 
  139.000000   353.000000     0.069332            1   111.762468 000014@Extract/job013/Average/stack_0054_cor2.mrcs Average/stack_0054_cor2.mrc            1     7.175000     -0.01027 21277.148438 20529.808594     -9.91533     0.000000     1.000000     0.000000           11    -13.41662    88.351769     -1.24668     -2.60668     0.658413 53397.803508     0.245294            7            1 
 1809.000000   951.000000     0.068715            1   159.115628 000015@Extract/job013/Average/stack_0054_cor2.mrcs Average/stack_0054_cor2.mrc            1     7.175000     -0.01027 21277.148438 20529.808594     -9.91533     0.000000     1.000000     0.000000           11     -9.55427    98.831845     -2.03668     -1.46668     0.662584 53546.835475     0.078972           27            1 
 5235.000000   637.000000     0.067074            1   -173.67600 000016@Extract/job013/Average/stack_0054_cor2.mrcs Average/stack_0054_cor2.mrc            1     7.175000     -0.01027 21277.148438 20529.808594     -9.91533     0.000000     1.000000     0.000000           11     -1.46440    88.355801     -0.67668     -0.67668     0.671137 53310.621621     0.108318            6            1 
 1362.000000   249.000000     0.046827            1   156.732193 000017@Extract/job013/Average/stack_0054_cor2.mrcs Average/stack_0054_cor2.mrc            1     7.175000     -0.01027 21277.148438 20529.808594     -9.91533     0.000000     1.000000     0.000000           11    -23.98885   112.158150     -2.60668     -1.46668     0.669200 53615.477318     0.135009           20            1 
 5212.000000  2888.000000     0.050436            1   144.528509 000018@Extract/job013/Average/stack_0054_cor2.mrcs Average/stack_0054_cor2.mrc            1     7.175000     -0.01027 21277.148438 20529.808594     -9.91533     0.000000     1.000000     0.000000           11    -30.67420   111.828723     2.393319     -2.60668     0.680328 53482.215233     0.079305           44            1 
 2240.000000  3732.000000     0.087620            1    21.808287 000019@Extract/job013/Average/stack_0054_cor2.mrcs Average/stack_0054_cor2.mrc            1     7.175000     -0.01027 21277.148438 20529.808594     -9.91533     0.000000     1.000000     0.000000           11   176.079220   114.150204     2.393319     -3.74668     0.688773 53644.295224     0.083368           10            2 
 4823.000000   283.000000     0.078843            1   -124.43653 000020@Extract/job013/Average/stack_0054_cor2.mrcs Average/stack_0054_cor2.mrc            1     7.175000     -0.01027 21277.148438 20529.808594     -9.91533     0.000000     1.000000     0.000000           11     6.622730    94.626507     -2.03668     0.463319     0.659955 53262.405855     0.221437           13            2 
 2147.000000  3231.000000     0.055598            1    57.390109 000021@Extract/job013/Average/stack_0054_cor2.mrcs Average/stack_0054_cor2.mrc            1     7.175000     -0.01027 21277.148438 20529.808594     -9.91533     0.000000     1.000000     0.000000           11    -12.36251    89.247880    15.463319    -12.60668     0.666295 53565.748414     0.065983           40            2 
 3635.000000  2407.000000     0.092810            1    66.944442 000022@Extract/job013/Average/stack_0054_cor2.mrcs Average/stack_0054_cor2.mrc            1     7.175000     -0.01027 21277.148438 20529.808594     -9.91533     0.000000     1.000000     0.000000           11    74.077653    72.770532     3.753319     2.963319     0.687592 53608.585109     0.110472            7            2 
 1837.000000  2776.000000     0.085356            1    62.679090 000023@Extract/job013/Average/stack_0054_cor2.mrcs Average/stack_0054_cor2.mrc            1     7.175000     -0.01027 21277.148438 20529.808594     -9.91533     0.000000     1.000000     0.000000           11    43.197153    97.588803     7.963319     9.323319     0.674646 53578.855424     0.162891           20            2 
 3871.000000  2517.000000     0.073401            1    -98.80958 000024@Extract/job013/Average/stack_0054_cor2.mrcs Average/stack_0054_cor2.mrc            1     7.175000     -0.01027 21277.148438 20529.808594     -9.91533     0.000000     1.000000     0.000000           11    -54.26784   120.085406     5.463319    -11.46668     0.685482 53592.873622     0.173902           29            1 
  948.000000  3794.000000     0.073702            1     0.095584 000025@Extract/job013/Average/stack_0054_cor2.mrcs Average/stack_0054_cor2.mrc            1     7.175000     -0.01027 21277.148438 20529.808594     -9.91533     0.000000     1.000000     0.000000           11    -68.23544    79.247072     -6.24668     -0.10668     0.669575 53743.846318     0.150994           13            2 
 5188.000000  3535.000000     0.063341            1   -106.28463 000026@Extract/job013/Average/stack_0054_cor2.mrcs Average/stack_0054_cor2.mrc            1     7.175000     -0.01027 21277.148438 20529.808594     -9.91533     0.000000     1.000000     0.000000           11    -49.97320    86.510697     -0.67668     -5.10668     0.672942 53629.507136     0.136942           23            1 
 1916.000000   457.000000     0.091345            1    16.235264 000027@Extract/job013/Average/stack_0054_cor2.mrcs Average/stack_0054_cor2.mrc            1     7.175000     -0.01027 21277.148438 20529.808594     -9.91533     0.000000     1.000000     0.000000           11    24.569659   107.091295     -0.10668     7.963319     0.660456 53695.370293     0.116777           15            1 
  234.000000  2342.000000     0.078089            1   -129.06444 000028@Extract/job013/Average/stack_0054_cor2.mrcs Average/stack_0054_cor2.mrc            1     7.175000     -0.01027 21277.148438 20529.808594     -9.91533     0.000000     1.000000     0.000000           11    31.239204    96.404870     -7.60668    -13.74668     0.670771 53773.443386     0.251043            7            1 
 4218.000000  2454.000000     0.050717            1   -126.73422 000029@Extract/job013/Average/stack_0054_cor2.mrcs Average/stack_0054_cor2.mrc            1     7.175000     -0.01027 21277.148438 20529.808594     -9.91533     0.000000     1.000000     0.000000           11    25.261476    96.712377     -5.67668     -7.03668     0.663734 53436.621594     0.111100           27            2 
 2462.000000  2620.000000     0.109605            1    63.478613 000030@Extract/job013/Average/stack_0054_cor2.mrcs Average/stack_0054_cor2.mrc            1     7.175000     -0.01027 21277.148438 20529.808594     -9.91533     0.000000     1.000000     0.000000           11    -13.08174   115.095778     1.253319     -1.46668     0.692838 53799.814237     0.081329           24            1 
 3176.000000  3902.000000     0.080381            1    21.308550 000031@Extract/job013/Average/stack_0054_cor2.mrcs Average/stack_0054_cor2.mrc            1     7.175000     -0.01027 21277.148438 20529.808594     -9.91533     0.000000     1.000000     0.000000           11     -6.39662   121.533857     -2.60668     4.323319     0.681373 53549.679146     0.075241           20            2 
 1646.000000  3897.000000     0.054269            1     -1.87372 000032@Extract/job013/Average/stack_0054_cor2.mrcs Average/stack_0054_cor2.mrc            1     7.175000     -0.01027 21277.148438 20529.808594     -9.91533     0.000000     1.000000     0.000000           11    94.410104   141.632328     -9.53668     -8.17668     0.656737 53495.307122     0.134022           12            2 
 4635.000000   479.000000     0.098798            1   107.736881 000033@Extract/job013/Average/stack_0054_cor2.mrcs Average/stack_0054_cor2.mrc            1     7.175000     -0.01027 21277.148438 20529.808594     -9.91533     0.000000     1.000000     0.000000           11    99.499204   114.272729     3.753319     5.463319     0.668735 53321.972633     0.394224            6            1 
 4023.000000  3780.000000     0.093217            1    40.251309 000034@Extract/job013/Average/stack_0054_cor2.mrcs Average/stack_0054_cor2.mrc            1     7.175000     -0.01027 21277.148438 20529.808594     -9.91533     0.000000     1.000000     0.000000           11    85.464334   122.454955     -3.74668     7.963319     0.692072 53493.092583     0.142942           12            2 
 3962.000000  1781.000000     0.101657            1    -60.79748 000035@Extract/job013/Average/stack_0054_cor2.mrcs Average/stack_0054_cor2.mrc            1     7.175000     -0.01027 21277.148438 20529.808594     -9.91533     0.000000     1.000000     0.000000           11    -36.93950    69.693341     1.033319     2.393319     0.675870 53403.802281     0.282701            8            2 
 2252.000000   825.000000     0.075852            1   -137.19448 000036@Extract/job013/Average/stack_0054_cor2.mrcs Average/stack_0054_cor2.mrc            1     7.175000     -0.01027 21277.148438 20529.808594     -9.91533     0.000000     1.000000     0.000000           11    -35.22082    94.301115     1.033319     -5.10668     0.683541 53576.466713     0.081222           19            2 
  118.000000  2604.000000     0.071707            1   135.633213 000037@Extract/job013/Average/stack_0054_cor2.mrcs Average/stack_0054_cor2.mrc            1     7.175000     -0.01027 21277.148438 20529.808594     -9.91533     0.000000     1.000000     0.000000           11    -28.18991    95.508455     -1.46668     -0.67668     0.632506 53767.124597     0.135316           16            2 
 5506.000000  2572.000000     0.057983            1   117.354592 000038@Extract/job013/Average/stack_0054_cor2.mrcs Average/stack_0054_cor2.mrc            1     7.175000     -0.01027 21277.148438 20529.808594     -9.91533     0.000000     1.000000     0.000000           11    -27.13182    92.817062     5.463319     1.033319     0.671810 53585.478825     0.080763           41            2 
 4221.000000  3030.000000     0.089888            1     -2.46880 000039@Extract/job013/Average/stack_0054_cor2.mrcs Average/stack_0054_cor2.mrc            1     7.175000     -0.01027 21277.148438 20529.808594     -9.91533     0.000000     1.000000     0.000000           11   133.860183    75.729114     2.393319     -4.53668     0.679861 53506.525229     0.097886            9            1 
 3985.000000   847.000000     0.074413            1   137.704238 000040@Extract/job013/Average/stack_0054_cor2.mrcs Average/stack_0054_cor2.mrc            1     7.175000     -0.01027 21277.148438 20529.808594     -9.91533     0.000000     1.000000     0.000000           11   128.911867    64.955108     -1.24668     1.823319     0.666145 53306.873208     0.165752           11            1 
  949.000000  3059.000000     0.064134            1    30.350329 000041@Extract/job013/Average/stack_0054_cor2.mrcs Average/stack_0054_cor2.mrc            1     7.175000     -0.01027 21277.148438 20529.808594     -9.91533     0.000000     1.000000     0.000000           11   134.190192    65.273690     -2.03668     -2.03668     0.685374 53352.136338     0.189827           11            2 
 4003.000000  2406.000000     0.062045            1    92.250115 000042@Extract/job013/Average/stack_0054_cor2.mrcs Average/stack_0054_cor2.mrc            1     7.175000     -0.01027 21277.148438 20529.808594     -9.91533     0.000000     1.000000     0.000000           11   117.310746    67.908678     -0.10668     1.033319     0.665899 53489.020598     0.140454           13            2 
 1101.000000  1959.000000     0.088743            1    55.680725 000043@Extract/job013/Average/stack_0054_cor2.mrcs Average/stack_0054_cor2.mrc            1     7.175000     -0.01027 21277.148438 20529.808594     -9.91533     0.000000     1.000000     0.000000           11    66.035545    90.059905     8.533319     7.963319     0.678170 53637.171765     0.115788           21            2 
  386.000000   661.000000     0.075163            1    -62.70788 000044@Extract/job013/Average/stack_0054_cor2.mrcs Average/stack_0054_cor2.mrc            1     7.175000     -0.01027 21277.148438 20529.808594     -9.91533     0.000000     1.000000     0.000000           11    -60.85907    81.383762     -3.17668     -4.53668     0.659708 53489.529319     0.103594           17            2 
 1210.000000  1053.000000     0.064804            1   -156.19085 000045@Extract/job013/Average/stack_0054_cor2.mrcs Average/stack_0054_cor2.mrc            1     7.175000     -0.01027 21277.148438 20529.808594     -9.91533     0.000000     1.000000     0.000000           11    69.208895    93.934787     1.253319     -8.17668     0.697769 54066.887174     0.044229           24            2 
 3903.000000   225.000000     0.063976            1    31.321034 000046@Extract/job013/Average/stack_0054_cor2.mrcs Average/stack_0054_cor2.mrc            1     7.175000     -0.01027 21277.148438 20529.808594     -9.91533     0.000000     1.000000     0.000000           11   102.287548   105.993310     -4.53668     4.323319     0.670287 53440.189745     0.213664           14            2 
 1672.000000   712.000000     0.060791            1    33.431815 000047@Extract/job013/Average/stack_0054_cor2.mrcs Average/stack_0054_cor2.mrc            1     7.175000     -0.01027 21277.148438 20529.808594     -9.91533     0.000000     1.000000     0.000000           11    -30.68140   116.402760     2.393319     4.893319     0.666277 53586.327865     0.063958           51            2 
  911.000000  2210.000000     0.051448            1   -160.16255 000048@Extract/job013/Average/stack_0054_cor2.mrcs Average/stack_0054_cor2.mrc            1     7.175000     -0.01027 21277.148438 20529.808594     -9.91533     0.000000     1.000000     0.000000           11    -31.03280   116.069965     -2.03668     -3.96668     0.663910 53521.152737     0.101083           23            2 
 3387.000000   946.000000     0.075206            1   153.909399 000049@Extract/job013/Average/stack_0054_cor2.mrcs Average/stack_0054_cor2.mrc            1     7.175000     -0.01027 21277.148438 20529.808594     -9.91533     0.000000     1.000000     0.000000           11    -28.90991   108.338159     -4.53668     -0.67668     0.675260 53554.277779     0.039071           32            2 
 5530.000000  1271.000000     0.053667            1    -56.58935 000050@Extract/job013/Average/stack_0054_cor2.mrcs Average/stack_0054_cor2.mrc            1     7.175000     -0.01027 21277.148438 20529.808594     -9.91533     0.000000     1.000000     0.000000           11    -38.78054   118.745111     -5.10668     2.963319     0.674883 53403.310707     0.094685           54            1 
 4924.000000  2086.000000     0.056703            1    -94.61178 000051@Extract/job013/Average/stack_0054_cor2.mrcs Average/stack_0054_cor2.mrc            1     7.175000     -0.01027 21277.148438 20529.808594     -9.91533     0.000000     1.000000     0.000000           11    -68.34244   120.745455     1.253319     1.823319     0.663152 53277.774580     0.079745           20            2 
 4333.000000  3262.000000     0.050335            1   -167.80925 000052@Extract/job013/Average/stack_0054_cor2.mrcs Average/stack_0054_cor2.mrc            1     7.175000     -0.01027 21277.148438 20529.808594     -9.91533     0.000000     1.000000     0.000000           11    -69.22948   143.624109     -7.03668     1.253319     0.676239 53607.817885     0.115267           17            2 
  384.000000   186.000000     0.159936            1   108.169179 000053@Extract/job013/Average/stack_0054_cor2.mrcs Average/stack_0054_cor2.mrc            1     7.175000     -0.01027 21277.148438 20529.808594     -9.91533     0.000000     1.000000     0.000000           11    55.468304    80.489346    10.463319     2.393319     0.714076 53658.267301     0.157265           10            2 
  772.000000  1109.000000     0.079136            1    12.268721 000054@Extract/job013/Average/stack_0054_cor2.mrcs Average/stack_0054_cor2.mrc            1     7.175000     -0.01027 21277.148438 20529.808594     -9.91533     0.000000     1.000000     0.000000           11    -61.66395   122.512232     1.033319     0.463319     0.684158 53745.783752     0.117544           14            1 
 1144.000000  3209.000000     0.074128            1    -73.51265 000055@Extract/job013/Average/stack_0054_cor2.mrcs Average/stack_0054_cor2.mrc            1     7.175000     -0.01027 21277.148438 20529.808594     -9.91533     0.000000     1.000000     0.000000           11    -57.10249   126.503004     0.463319     2.393319     0.674286 53579.709402     0.122338           34            2 
 3656.000000  2648.000000     0.072364            1   -121.29219 000056@Extract/job013/Average/stack_0054_cor2.mrcs Average/stack_0054_cor2.mrc            1     7.175000     -0.01027 21277.148438 20529.808594     -9.91533     0.000000     1.000000     0.000000           11    -43.01542   123.617079    -13.96668     -8.74668     0.678303 53636.678141     0.242860           11            2 
 1953.000000  1696.000000     0.054441            1    -68.34311 000057@Extract/job013/Average/stack_0054_cor2.mrcs Average/stack_0054_cor2.mrc            1     7.175000     -0.01027 21277.148438 20529.808594     -9.91533     0.000000     1.000000     0.000000           11    -72.48312    91.237532     -1.24668     -3.17668     0.669786 53623.569223     0.098444           32            1 
 1286.000000  1439.000000     0.078091            1    82.981868 000058@Extract/job013/Average/stack_0054_cor2.mrcs Average/stack_0054_cor2.mrc            1     7.175000     -0.01027 21277.148438 20529.808594     -9.91533     0.000000     1.000000     0.000000           11   111.999931   146.582858     5.463319    14.323319     0.667633 53734.180407     0.222430            8            2 
 3038.000000  1025.000000     0.071271            1   -147.32012 000059@Extract/job013/Average/stack_0054_cor2.mrcs Average/stack_0054_cor2.mrc            1     7.175000     -0.01027 21277.148438 20529.808594     -9.91533     0.000000     1.000000     0.000000           11   142.627253    61.252662     1.253319     4.323319     0.665141 53765.078459     0.139888            3            2 
 2407.000000   126.000000     0.067430            1    38.607346 000060@Extract/job013/Average/stack_0054_cor2.mrcs Average/stack_0054_cor2.mrc            1     7.175000     -0.01027 21277.148438 20529.808594     -9.91533     0.000000     1.000000     0.000000           11    -21.18839   124.365477     4.323319     3.753319     0.649750 53544.258189     0.122946           18            1 
 4522.000000   113.000000     0.062535            1    64.845994 000061@Extract/job013/Average/stack_0054_cor2.mrcs Average/stack_0054_cor2.mrc            1     7.175000     -0.01027 21277.148438 20529.808594     -9.91533     0.000000     1.000000     0.000000           11    -25.41274   123.642372     4.323319     1.823319     0.598674 53577.566534     0.060689           25            2 
 3193.000000  2435.000000     0.061210            1    -19.99255 000062@Extract/job013/Average/stack_0054_cor2.mrcs Average/stack_0054_cor2.mrc            1     7.175000     -0.01027 21277.148438 20529.808594     -9.91533     0.000000     1.000000     0.000000           11    -23.65168   123.287083     6.823319     1.253319     0.658696 53468.540201     0.154989            9            1 
 3069.000000  2020.000000     0.053285            1    -25.62030 000063@Extract/job013/Average/stack_0054_cor2.mrcs Average/stack_0054_cor2.mrc            1     7.175000     -0.01027 21277.148438 20529.808594     -9.91533     0.000000     1.000000     0.000000           11    -25.05791   121.871098     6.033319     2.393319     0.666655 53532.910252     0.071092           28            2 
 1242.000000  3781.000000     0.089903            1    54.770891 000064@Extract/job013/Average/stack_0054_cor2.mrcs Average/stack_0054_cor2.mrc            1     7.175000     -0.01027 21277.148438 20529.808594     -9.91533     0.000000     1.000000     0.000000           11    93.173917   114.945363     -0.10668     6.823319     0.688725 53623.256193     0.196292           20            1 
 4237.000000   482.000000     0.068833            1   141.907486 000065@Extract/job013/Average/stack_0054_cor2.mrcs Average/stack_0054_cor2.mrc            1     7.175000     -0.01027 21277.148438 20529.808594     -9.91533     0.000000     1.000000     0.000000           11   136.304098    66.576238     -1.24668     4.323319     0.667422 53416.772531     0.149882           10            1 
 1126.000000  3528.000000     0.108724            1   105.321556 000066@Extract/job013/Average/stack_0054_cor2.mrcs Average/stack_0054_cor2.mrc            1     7.175000     -0.01027 21277.148438 20529.808594     -9.91533     0.000000     1.000000     0.000000           11    36.139584    81.431341     8.753319     -1.24668     0.681268 53858.061911     0.140832            4            1 
 4444.000000   381.000000     0.106455            1   147.496440 000067@Extract/job013/Average/stack_0054_cor2.mrcs Average/stack_0054_cor2.mrc            1     7.175000     -0.01027 21277.148438 20529.808594     -9.91533     0.000000     1.000000     0.000000           11    29.452860    74.414002    17.963319     -8.74668     0.702065 53939.987992     0.029745           51            2 
 1804.000000  2202.000000     0.095422            1   115.016009 000068@Extract/job013/Average/stack_0054_cor2.mrcs Average/stack_0054_cor2.mrc            1     7.175000     -0.01027 21277.148438 20529.808594     -9.91533     0.000000     1.000000     0.000000           11    -21.82610    62.182791     9.103319     1.033319     0.684013 53829.782516     0.043308           59            2 
  702.000000   926.000000     0.075752            1    -79.08145 000069@Extract/job013/Average/stack_0054_cor2.mrcs Average/stack_0054_cor2.mrc            1     7.175000     -0.01027 21277.148438 20529.808594     -9.91533     0.000000     1.000000     0.000000           11    -33.50989   123.274988     -4.53668     1.253319     0.676716 53699.812759     0.088468           19            1 
 1388.000000   502.000000     0.042067            1    -73.91469 000070@Extract/job013/Average/stack_0054_cor2.mrcs Average/stack_0054_cor2.mrc            1     7.175000     -0.01027 21277.148438 20529.808594     -9.91533     0.000000     1.000000     0.000000           11    -29.98670   121.865250     -5.10668     1.823319     0.650713 53579.511628     0.148930           12            1 
 5295.000000  2575.000000     0.065063            1     -3.08550 000071@Extract/job013/Average/stack_0054_cor2.mrcs Average/stack_0054_cor2.mrc            1     7.175000     -0.01027 21277.148438 20529.808594     -9.91533     0.000000     1.000000     0.000000           11    -13.08524   119.798770     4.323319     1.033319     0.673669 53479.020461     0.085594           35            2 
 1810.000000  3716.000000     0.084679            1    54.357705 000072@Extract/job013/Average/stack_0054_cor2.mrcs Average/stack_0054_cor2.mrc            1     7.175000     -0.01027 21277.148438 20529.808594     -9.91533     0.000000     1.000000     0.000000           11    -46.46411    25.152441    -11.24668     4.323319     0.674489 53552.769389     0.313599            5            2 
 3623.000000  1257.000000     0.084609            1   -122.67529 000073@Extract/job013/Average/stack_0054_cor2.mrcs Average/stack_0054_cor2.mrc            1     7.175000     -0.01027 21277.148438 20529.808594     -9.91533     0.000000     1.000000     0.000000           11    -22.12708    35.027727     5.463319     -1.46668     0.693520 53715.961125     0.250649            8            2 
 4443.000000  1710.000000     0.076849            1    26.498232 000074@Extract/job013/Average/stack_0054_cor2.mrcs Average/stack_0054_cor2.mrc            1     7.175000     -0.01027 21277.148438 20529.808594     -9.91533     0.000000     1.000000     0.000000           11     5.566310    88.355204     -5.10668     -1.46668     0.679260 53592.528976     0.077473           41            2 
 3778.000000  3186.000000     0.052111            1   -110.24513 000075@Extract/job013/Average/stack_0054_cor2.mrcs Average/stack_0054_cor2.mrc            1     7.175000     -0.01027 21277.148438 20529.808594     -9.91533     0.000000     1.000000     0.000000           11   101.170472    81.586394     -2.60668     -5.67668     0.678880 53520.056195     0.081179            8            1 
 2767.000000   132.000000     0.043040            1    -18.35926 000076@Extract/job013/Average/stack_0054_cor2.mrcs Average/stack_0054_cor2.mrc            1     7.175000     -0.01027 21277.148438 20529.808594     -9.91533     0.000000     1.000000     0.000000           11    92.348090    69.570682     -3.17668     2.393319     0.658717 53670.904953     0.274597            8            1 
 2882.000000  2172.000000     0.077391            1   -160.93015 000077@Extract/job013/Average/stack_0054_cor2.mrcs Average/stack_0054_cor2.mrc            1     7.175000     -0.01027 21277.148438 20529.808594     -9.91533     0.000000     1.000000     0.000000           11    35.801189    90.119155     -2.03668     -9.53668     0.670548 53254.564072     0.250524           16            1 
 4515.000000  1250.000000     0.077303            1   -118.74112 000078@Extract/job013/Average/stack_0054_cor2.mrcs Average/stack_0054_cor2.mrc            1     7.175000     -0.01027 21277.148438 20529.808594     -9.91533     0.000000     1.000000     0.000000           11    36.500690    87.730084     -6.24668     -5.67668     0.660530 53409.622996     0.199203            7            2 
 3177.000000  1142.000000     0.075920            1   134.383090 000079@Extract/job013/Average/stack_0054_cor2.mrcs Average/stack_0054_cor2.mrc            1     7.175000     -0.01027 21277.148438 20529.808594     -9.91533     0.000000     1.000000     0.000000           11    36.151405    89.223346     6.253319     -4.53668     0.672908 53552.322621     0.205003            7            2 
 2964.000000  3256.000000     0.066245            1   -106.09453 000080@Extract/job013/Average/stack_0054_cor2.mrcs Average/stack_0054_cor2.mrc            1     7.175000     -0.01027 21277.148438 20529.808594     -9.91533     0.000000     1.000000     0.000000           11    31.937622    92.811370     -8.17668     -3.96668     0.687687 53641.662143     0.245957            4            1 
 1074.000000  3920.000000     0.073306            1    21.431292 000081@Extract/job013/Average/stack_0054_cor2.mrcs Average/stack_0054_cor2.mrc            1     7.175000     -0.01027 21277.148438 20529.808594     -9.91533     0.000000     1.000000     0.000000           11    44.253739    98.490848     -2.03668    11.823319     0.672602 53451.032259     0.172931           11            1 
 2673.000000  1213.000000     0.073017            1    81.432716 000082@Extract/job013/Average/stack_0054_cor2.mrcs Average/stack_0054_cor2.mrc            1     7.175000     -0.01027 21277.148438 20529.808594     -9.91533     0.000000     1.000000     0.000000           11    45.644944    90.102787    10.463319     6.253319     0.661812 53548.633923     0.235653           12            1 
  344.000000  3220.000000     0.083271            1   124.568286 000083@Extract/job013/Average/stack_0054_cor2.mrcs Average/stack_0054_cor2.mrc            1     7.175000     -0.01027 21277.148438 20529.808594     -9.91533     0.000000     1.000000     0.000000           11    51.611307    85.011633    10.463319     -3.17668     0.674046 53422.764645     0.092180            8            2 
 2201.000000  1860.000000     0.068494            1    -93.65521 000084@Extract/job013/Average/stack_0054_cor2.mrcs Average/stack_0054_cor2.mrc            1     7.175000     -0.01027 21277.148438 20529.808594     -9.91533     0.000000     1.000000     0.000000           11    -57.07691   118.032645     -0.67668     0.463319     0.658808 53722.931105     0.068848           55            2 
 3580.000000  1950.000000     0.054154            1   -148.04510 000085@Extract/job013/Average/stack_0054_cor2.mrcs Average/stack_0054_cor2.mrc            1     7.175000     -0.01027 21277.148438 20529.808594     -9.91533     0.000000     1.000000     0.000000           11    -57.80633   126.501485     -2.60668     -0.10668     0.668178 53679.373109     0.068252           55            2 
 2610.000000   339.000000     0.078902            1    50.521913 000086@Extract/job013/Average/stack_0054_cor2.mrcs Average/stack_0054_cor2.mrc            1     7.175000     -0.01027 21277.148438 20529.808594     -9.91533     0.000000     1.000000     0.000000           11   118.795755   101.344879    11.823319     -7.03668     0.696549 53819.031292     0.187962           16            1 
 4154.000000  1742.000000     0.065961            1   136.345152 000087@Extract/job013/Average/stack_0054_cor2.mrcs Average/stack_0054_cor2.mrc            1     7.175000     -0.01027 21277.148438 20529.808594     -9.91533     0.000000     1.000000     0.000000           11   103.554249    55.375299     -0.10668     -1.46668     0.670645 53394.621371     0.120170           12            1 
 5197.000000  3669.000000     0.084599            1   119.842245 000088@Extract/job013/Average/stack_0054_cor2.mrcs Average/stack_0054_cor2.mrc            1     7.175000     -0.01027 21277.148438 20529.808594     -9.91533     0.000000     1.000000     0.000000           11    31.577645    86.541802     8.753319     -3.17668     0.661671 53671.371844     0.227003           16            2 
  572.000000  3952.000000     0.060555            1    56.982802 000089@Extract/job013/Average/stack_0054_cor2.mrcs Average/stack_0054_cor2.mrc            1     7.175000     -0.01027 21277.148438 20529.808594     -9.91533     0.000000     1.000000     0.000000           11    11.549661   102.473735     4.323319     -2.60668     0.671797 53730.537035     0.079132           34            2 
 1113.000000   515.000000     0.056572            1   -149.69301 000090@Extract/job013/Average/stack_0054_cor2.mrcs Average/stack_0054_cor2.mrc            1     7.175000     -0.01027 21277.148438 20529.808594     -9.91533     0.000000     1.000000     0.000000           11    29.823484    89.232125     -3.17668     -8.74668     0.673522 53648.425109     0.402688            8            1 
 5586.000000  1456.000000     0.046891            1    -73.38125 000091@Extract/job013/Average/stack_0054_cor2.mrcs Average/stack_0054_cor2.mrc            1     7.175000     -0.01027 21277.148438 20529.808594     -9.91533     0.000000     1.000000     0.000000           11     -7.80088   112.169550     -0.67668     4.323319     0.680695 53503.060136     0.070267           32            2 
 2494.000000  1038.000000     0.091969            1   156.648631 000092@Extract/job013/Average/stack_0054_cor2.mrcs Average/stack_0054_cor2.mrc            1     7.175000     -0.01027 21277.148438 20529.808594     -9.91533     0.000000     1.000000     0.000000           11   -120.56615    58.186624     -0.67668     0.463319     0.731343 54046.722737     0.056920           57            1 
 1592.000000  3486.000000     0.087978            1   111.906301 000001@Extract/job013/Average/stack_0055_cor2.mrcs Average/stack_0055_cor2.mrc            1     7.972222     -0.02690 22428.548828 21529.000000    -31.81814     0.000000     1.000000     0.000000           12    48.095052    84.419022    13.533319     -0.10668     0.670261 53700.312535     0.101769           12            1 
 1843.000000  2756.000000     0.077780            1    47.167092 000001@Extract/job013/Average/stack_0056_cor2.mrcs Average/stack_0056_cor2.mrc            1     8.441176     -0.02089 23122.613281 22691.625000    17.560001     0.000000     1.000000     0.000000           13   157.778492    75.078453     -5.67668     -3.74668     0.679470 53535.151158     0.085523           17            2 
  977.000000  1812.000000     0.076588            1    22.810042 000002@Extract/job013/Average/stack_0056_cor2.mrcs Average/stack_0056_cor2.mrc            1     8.441176     -0.02089 23122.613281 22691.625000    17.560001     0.000000     1.000000     0.000000           13   149.693081    79.066655     -3.17668     -3.17668     0.656442 53278.730258     0.144692           14            1 
  192.000000  3710.000000     0.058587            1   127.373137 000003@Extract/job013/Average/stack_0056_cor2.mrcs Average/stack_0056_cor2.mrc            1     8.441176     -0.02089 23122.613281 22691.625000    17.560001     0.000000     1.000000     0.000000           13   138.762343    64.276852     -2.60668     1.823319     0.669243 53573.694352     0.082755           26            1 
 3872.000000   838.000000     0.158594            1   -102.02083 000004@Extract/job013/Average/stack_0056_cor2.mrcs Average/stack_0056_cor2.mrc            1     8.441176     -0.02089 23122.613281 22691.625000    17.560001     0.000000     1.000000     0.000000           13    -27.13677    97.010414     0.463319     3.753319     0.690599 54027.378152     0.083940           15            2 
  499.000000  2680.000000     0.061620            1    54.053707 000005@Extract/job013/Average/stack_0056_cor2.mrcs Average/stack_0056_cor2.mrc            1     8.441176     -0.02089 23122.613281 22691.625000    17.560001     0.000000     1.000000     0.000000           13    -27.88476   127.673798     4.893319     0.463319     0.673966 53582.302143     0.160779           22            1 
 1748.000000  2226.000000     0.059812            1   -160.58735 000006@Extract/job013/Average/stack_0056_cor2.mrcs Average/stack_0056_cor2.mrc            1     8.441176     -0.02089 23122.613281 22691.625000    17.560001     0.000000     1.000000     0.000000           13    -14.13895   116.752213     -5.10668     0.463319     0.662530 53332.035098     0.072892           34            2 
 5108.000000  3343.000000     0.039129            1   -109.74311 000007@Extract/job013/Average/stack_0056_cor2.mrcs Average/stack_0056_cor2.mrc            1     8.441176     -0.02089 23122.613281 22691.625000    17.560001     0.000000     1.000000     0.000000           13    62.472657   133.475105     -0.67668     -8.74668     0.675550 53680.712487     0.038199           63            2 
 4575.000000  2728.000000     0.038460            1    -97.35464 000008@Extract/job013/Average/stack_0056_cor2.mrcs Average/stack_0056_cor2.mrc            1     8.441176     -0.02089 23122.613281 22691.625000    17.560001     0.000000     1.000000     0.000000           13    -33.14325   115.405210     -5.67668     -2.03668     0.673962 53392.812931     0.083265           21            1 
 2915.000000  3353.000000     0.084386            1   175.247029 000009@Extract/job013/Average/stack_0056_cor2.mrcs Average/stack_0056_cor2.mrc            1     8.441176     -0.02089 23122.613281 22691.625000    17.560001     0.000000     1.000000     0.000000           13   108.670369   124.544103    12.393319     -1.46668     0.660758 53452.075924     0.082062           33            2 
 1834.000000  2345.000000     0.057722            1    -69.48354 000010@Extract/job013/Average/stack_0056_cor2.mrcs Average/stack_0056_cor2.mrc            1     8.441176     -0.02089 23122.613281 22691.625000    17.560001     0.000000     1.000000     0.000000           13   126.460881    69.807601     1.033319     -2.60668     0.670127 53283.613208     0.197525           17            1 
 5071.000000  2931.000000     0.114344            1   126.016426 000011@Extract/job013/Average/stack_0056_cor2.mrcs Average/stack_0056_cor2.mrc            1     8.441176     -0.02089 23122.613281 22691.625000    17.560001     0.000000     1.000000     0.000000           13    78.980339    66.385005     4.893319     -2.60668     0.672765 53623.969238     0.108338           38            2 
  365.000000  1951.000000     0.091974            1    -95.47333 000012@Extract/job013/Average/stack_0056_cor2.mrcs Average/stack_0056_cor2.mrc            1     8.441176     -0.02089 23122.613281 22691.625000    17.560001     0.000000     1.000000     0.000000           13    -30.32892   116.070888     -5.67668     -1.46668     0.687482 53712.431843     0.119300           12            1 
 2221.000000  3706.000000     0.075805            1   -164.81299 000013@Extract/job013/Average/stack_0056_cor2.mrcs Average/stack_0056_cor2.mrc            1     8.441176     -0.02089 23122.613281 22691.625000    17.560001     0.000000     1.000000     0.000000           13    -17.65175   108.979036     -2.60668     -1.46668     0.681751 53340.084690     0.154548           17            1 
 4980.000000  2240.000000     0.050248            1    -15.12137 000014@Extract/job013/Average/stack_0056_cor2.mrcs Average/stack_0056_cor2.mrc            1     8.441176     -0.02089 23122.613281 22691.625000    17.560001     0.000000     1.000000     0.000000           13    42.535617   119.079888     -2.03668     -8.74668     0.667996 53551.062853     0.038793           62            2 
 1308.000000  1336.000000     0.066521            1    -72.53097 000015@Extract/job013/Average/stack_0056_cor2.mrcs Average/stack_0056_cor2.mrc            1     8.441176     -0.02089 23122.613281 22691.625000    17.560001     0.000000     1.000000     0.000000           13    -44.39161   109.575778     -2.03668     1.823319     0.667912 53306.755885     0.134863           10            1 
  928.000000  3001.000000     0.077498            1    60.753127 000016@Extract/job013/Average/stack_0056_cor2.mrcs Average/stack_0056_cor2.mrc            1     8.441176     -0.02089 23122.613281 22691.625000    17.560001     0.000000     1.000000     0.000000           13   160.251040    86.278786     1.823319     -1.46668     0.678068 53506.481913     0.127294           21            1 
 1509.000000  2690.000000     0.055087            1    -20.39205 000017@Extract/job013/Average/stack_0056_cor2.mrcs Average/stack_0056_cor2.mrc            1     8.441176     -0.02089 23122.613281 22691.625000    17.560001     0.000000     1.000000     0.000000           13     -0.40991    92.833361     3.533319     1.823319     0.656582 53527.758239     0.066086           43            1 
 3657.000000  3082.000000     0.044221            1    94.941171 000018@Extract/job013/Average/stack_0056_cor2.mrcs Average/stack_0056_cor2.mrc            1     8.441176     -0.02089 23122.613281 22691.625000    17.560001     0.000000     1.000000     0.000000           13   172.916080   106.812287     -0.67668     -1.46668     0.673954 53677.764703     0.103516           20            1 
 3713.000000  3422.000000     0.069875            1    -88.98306 000019@Extract/job013/Average/stack_0056_cor2.mrcs Average/stack_0056_cor2.mrc            1     8.441176     -0.02089 23122.613281 22691.625000    17.560001     0.000000     1.000000     0.000000           13    -76.40790   113.027567     -0.10668     -0.10668     0.675410 53570.003919     0.073417           26            1 
 3344.000000  1179.000000     0.082708            1   -163.49969 000020@Extract/job013/Average/stack_0056_cor2.mrcs Average/stack_0056_cor2.mrc            1     8.441176     -0.02089 23122.613281 22691.625000    17.560001     0.000000     1.000000     0.000000           13    -71.76100    83.465928     4.323319     -0.67668     0.683194 53542.764294     0.039691           57            2 
 5096.000000  1976.000000     0.060793            1    82.117488 000021@Extract/job013/Average/stack_0056_cor2.mrcs Average/stack_0056_cor2.mrc            1     8.441176     -0.02089 23122.613281 22691.625000    17.560001     0.000000     1.000000     0.000000           13    -54.98853   125.769253     2.393319     -2.60668     0.664291 53524.020449     0.105379           26            2 
 3045.000000   669.000000     0.074014            1     9.494222 000022@Extract/job013/Average/stack_0056_cor2.mrcs Average/stack_0056_cor2.mrc            1     8.441176     -0.02089 23122.613281 22691.625000    17.560001     0.000000     1.000000     0.000000           13    -48.54041    73.139015     -5.10668     4.893319     0.666105 53545.729424     0.115216           23            2 
 5163.000000   878.000000     0.102153            1    -41.50517 000023@Extract/job013/Average/stack_0056_cor2.mrcs Average/stack_0056_cor2.mrc            1     8.441176     -0.02089 23122.613281 22691.625000    17.560001     0.000000     1.000000     0.000000           13     -7.78791    76.897224     -7.60668     -4.53668     0.672892 53520.645362     0.067945           56            1 
  718.000000  2354.000000     0.079090            1     -8.62168 000024@Extract/job013/Average/stack_0056_cor2.mrcs Average/stack_0056_cor2.mrc            1     8.441176     -0.02089 23122.613281 22691.625000    17.560001     0.000000     1.000000     0.000000           13    19.987384    97.619573     -1.24668     9.323319     0.669746 53475.425272     0.098721           36            2
[truncated: 22,941,803 more chars]
