# Supplementary material for: Functionalized graphene grids with various charges for single-particle cryo-EM
Source: Nat Commun. 2022 Nov 7;13:6718. doi: 10.1038/s41467-022-34579-w (PMC9640669; doi:10.1038/s41467-022-34579-w)
Supplement: Supplementary file 3 — Source Data [file 41467_2022_34579_MOESM3_ESM.zip › Source Data/supplementaryFig12b.star]

# version 30001

data_optics

loop_ 
_rlnOpticsGroup #1 
_rlnOpticsGroupName #2 
_rlnAmplitudeContrast #3 
_rlnSphericalAberration #4 
_rlnVoltage #5 
_rlnMicrographOriginalPixelSize #6 
_rlnImagePixelSize #7 
_rlnImageSize #8 
_rlnImageDimensionality #9 
           1 opticsGroup1     0.100000     2.700000   300.000000     0.970000     1.940000          128            2 
 

# version 30001

data_particles

loop_ 
_rlnCoordinateX #1 
_rlnCoordinateY #2 
_rlnAutopickFigureOfMerit #3 
_rlnClassNumber #4 
_rlnAnglePsi #5 
_rlnImageName #6 
_rlnMicrographName #7 
_rlnOpticsGroup #8 
_rlnCtfMaxResolution #9 
_rlnCtfFigureOfMerit #10 
_rlnDefocusU #11 
_rlnDefocusV #12 
_rlnDefocusAngle #13 
_rlnCtfBfactor #14 
_rlnCtfScalefactor #15 
_rlnPhaseShift #16 
_rlnGroupNumber #17 
_rlnAngleRot #18 
_rlnAngleTilt #19 
_rlnOriginXAngst #20 
_rlnOriginYAngst #21 
_rlnNormCorrection #22 
_rlnLogLikeliContribution #23 
_rlnMaxValueProbDistribution #24 
_rlnNrOfSignificantSamples #25 
_rlnRandomSubset #26 
  134.193553  2890.322670     0.080460            1    46.436015 000009@Extract/job011/Average/stack_0001_cor2.mrcs Average/stack_0001_cor2.mrc            1     3.190222     0.408769 11643.747070 11148.708984    -44.30673     0.000000     1.000000     0.000000            1    -19.81166   126.356837     8.244082     4.364082     0.610930 54669.186841     0.211916            7            1 
 2694.193631  2560.000079     0.063937            1    33.295539 000026@Extract/job011/Average/stack_0001_cor2.mrcs Average/stack_0001_cor2.mrc            1     3.190222     0.408769 11643.747070 11148.708984    -44.30673     0.000000     1.000000     0.000000            1   -173.45140    34.962498     6.304082     -1.45592     0.621990 54719.415878     0.170690           16            1 
 5501.935653  2219.354907     0.061728            1    -70.80483 000038@Extract/job011/Average/stack_0001_cor2.mrcs Average/stack_0001_cor2.mrc            1     3.190222     0.408769 11643.747070 11148.708984    -44.30673     0.000000     1.000000     0.000000            1   163.699069    57.270911    -15.03592     2.424082     0.623457 54632.080299     0.181382            7            2 
 2890.322670  3117.419451     0.052703            1    32.355882 000058@Extract/job011/Average/stack_0001_cor2.mrcs Average/stack_0001_cor2.mrc            1     3.190222     0.408769 11643.747070 11148.708984    -44.30673     0.000000     1.000000     0.000000            1     -9.27815   110.672386     4.364082     0.484082     0.583373 54534.934928     0.132360           21            2 
 2363.871040  2611.612984     0.045956            1   -150.43879 000100@Extract/job011/Average/stack_0001_cor2.mrcs Average/stack_0001_cor2.mrc            1     3.190222     0.408769 11643.747070 11148.708984    -44.30673     0.000000     1.000000     0.000000            1    -20.51560   124.162429    -23.59520     -4.19520     0.590264 54656.765285     0.077448           25            2 
 4490.322719  1868.387154     0.045480            1    -88.64693 000104@Extract/job011/Average/stack_0001_cor2.mrcs Average/stack_0001_cor2.mrc            1     3.190222     0.408769 11643.747070 11148.708984    -44.30673     0.000000     1.000000     0.000000            1   131.342538    90.046904    -33.29520     2.424082     0.610575 54564.404936     0.124054           38            1 
 3468.387203  1207.741973     0.037897            1   130.726800 000188@Extract/job011/Average/stack_0001_cor2.mrcs Average/stack_0001_cor2.mrc            1     3.190222     0.408769 11643.747070 11148.708984    -44.30673     0.000000     1.000000     0.000000            1   149.626484    41.138412    21.824082     5.163362     0.614347 54574.479105     0.154860            8            2 
 3984.516252   134.193553     0.037541            1    14.511797 000192@Extract/job011/Average/stack_0001_cor2.mrcs Average/stack_0001_cor2.mrc            1     3.190222     0.408769 11643.747070 11148.708984    -44.30673     0.000000     1.000000     0.000000            1   173.258156    25.122342     -9.21592     2.424082     0.618648 54631.428294     0.230107            4            2 
 4449.032395  3726.451728     0.033369            1    51.118915 000244@Extract/job011/Average/stack_0001_cor2.mrcs Average/stack_0001_cor2.mrc            1     3.190222     0.408769 11643.747070 11148.708984    -44.30673     0.000000     1.000000     0.000000            1    -17.70685   121.320594     8.244082     -3.39592     0.602211 54552.512354     0.246832           15            1 
  505.806467  3870.967861     0.029840            1   144.889168 000285@Extract/job011/Average/stack_0001_cor2.mrcs Average/stack_0001_cor2.mrc            1     3.190222     0.408769 11643.747070 11148.708984    -44.30673     0.000000     1.000000     0.000000            1    -27.40525   134.138549     -9.21592    -11.15592     0.600343 54590.796731     0.142490           13            2 
 5233.548548   495.483886     0.017812            1   -118.56185 000480@Extract/job011/Average/stack_0001_cor2.mrcs Average/stack_0001_cor2.mrc            1     3.190222     0.408769 11643.747070 11148.708984    -44.30673     0.000000     1.000000     0.000000            1    -19.40595   132.542903    14.064082    -11.15592     0.609777 54623.050655     0.320136            8            1 
 2033.548450  2818.064603     0.052333            1    23.943995 000061@Extract/job011/Average/stack_0001_cor2.mrcs Average/stack_0001_cor2.mrc            1     3.190222     0.408769 11643.747070 11148.708984    -44.30673     0.000000     1.000000     0.000000            1    -25.43192   126.359506    -12.29664     8.244082     0.602217 54610.331411     0.182053            9            1 
 1651.612954   712.258086     0.047638            1   -172.97318 000088@Extract/job011/Average/stack_0001_cor2.mrcs Average/stack_0001_cor2.mrc            1     3.190222     0.408769 11643.747070 11148.708984    -44.30673     0.000000     1.000000     0.000000            1   177.048312    53.647244    12.124082    -21.99664     0.617464 54662.478349     0.272637           11            1 
 3230.967841  3014.193641     0.044963            1    49.280862 000112@Extract/job011/Average/stack_0001_cor2.mrcs Average/stack_0001_cor2.mrc            1     3.190222     0.408769 11643.747070 11148.708984    -44.30673     0.000000     1.000000     0.000000            1    -38.34792   134.938233     6.304082     2.424082     0.601243 54589.875146     0.088405           25            2 
 4283.871100  1383.225849     0.044435            1   -113.87303 000117@Extract/job011/Average/stack_0001_cor2.mrcs Average/stack_0001_cor2.mrc            1     3.190222     0.408769 11643.747070 11148.708984    -44.30673     0.000000     1.000000     0.000000            1    -20.51031   131.743876     -8.07520     -1.45592     0.619077 54615.732311     0.114035           16            1 
 3107.096870  2363.871040     0.041176            1   -122.34017 000152@Extract/job011/Average/stack_0001_cor2.mrcs Average/stack_0001_cor2.mrc            1     3.190222     0.408769 11643.747070 11148.708984    -44.30673     0.000000     1.000000     0.000000            1   -177.96686    46.664001     9.384802     9.384802     0.607723 54635.899056     0.114686           19            2 
 5563.871139  2725.161374     0.040250            1    -58.15379 000165@Extract/job011/Average/stack_0001_cor2.mrcs Average/stack_0001_cor2.mrc            1     3.190222     0.408769 11643.747070 11148.708984    -44.30673     0.000000     1.000000     0.000000            1   153.354699     3.718728    18.743362    19.884082     0.613871 54653.736297     0.504866            3            2 
 4552.258205  3127.742032     0.034545            1   -173.93127 000224@Extract/job011/Average/stack_0001_cor2.mrcs Average/stack_0001_cor2.mrc            1     3.190222     0.408769 11643.747070 11148.708984    -44.30673     0.000000     1.000000     0.000000            1   164.875115    47.458664    -27.81664    14.064082     0.589278 54590.671462     0.270471           10            2 
 4314.838842  2095.483935     0.030901            1   -151.49291 000273@Extract/job011/Average/stack_0001_cor2.mrcs Average/stack_0001_cor2.mrc            1     3.190222     0.408769 11643.747070 11148.708984    -44.30673     0.000000     1.000000     0.000000            1   147.793326    25.861272     6.304082    10.983362     0.616053 54623.378306     0.106977           11            2 
 5243.871129  3385.806556     0.028088            1   125.178585 000315@Extract/job011/Average/stack_0001_cor2.mrcs Average/stack_0001_cor2.mrc            1     3.190222     0.408769 11643.747070 11148.708984    -44.30673     0.000000     1.000000     0.000000            1    -14.89442   125.616789     -0.65664    14.064082     0.606614 54707.790541     0.316362            5            1 
 1104.516163  1992.258126     0.026422            1   -172.98445 000334@Extract/job011/Average/stack_0001_cor2.mrcs Average/stack_0001_cor2.mrc            1     3.190222     0.408769 11643.747070 11148.708984    -44.30673     0.000000     1.000000     0.000000            1   173.950984    28.126684    13.264802     -9.21592     0.616092 54727.221464     0.093636           23            2 
 4314.838842  1816.774249     0.026232            1    28.560984 000335@Extract/job011/Average/stack_0001_cor2.mrcs Average/stack_0001_cor2.mrc            1     3.190222     0.408769 11643.747070 11148.708984    -44.30673     0.000000     1.000000     0.000000            1   171.235295    19.163423     2.424082    -16.97592     0.614339 54587.075047     0.208337           31            2 
  567.741953  2787.096860     0.022786            1   -151.41530 000394@Extract/job011/Average/stack_0001_cor2.mrcs Average/stack_0001_cor2.mrc            1     3.190222     0.408769 11643.747070 11148.708984    -44.30673     0.000000     1.000000     0.000000            1   176.404570    28.880997     6.304082    -11.15592     0.606303 54533.622915     0.117093            8            2 
 4727.742081  3055.483965     0.020410            1   137.272493 000432@Extract/job011/Average/stack_0001_cor2.mrcs Average/stack_0001_cor2.mrc            1     3.190222     0.408769 11643.747070 11148.708984    -44.30673     0.000000     1.000000     0.000000            1   104.604500   105.731837     -6.13520     7.444802     0.596753 54578.550610     0.011004          192            2 
  846.451639  1424.516173     0.044335            1   -141.06472 000073@Extract/job011/Average/stack_0002_cor2.mrcs Average/stack_0002_cor2.mrc            1     3.643655     0.334179  8747.742188  8312.452148    -47.33354     0.000000     1.000000     0.000000            2    -19.10867   127.101874     0.484082     -8.07520     0.602453 54514.862834     0.123412           22            2 
 1290.322620  1600.000049     0.033961            1   139.155603 000150@Extract/job011/Average/stack_0002_cor2.mrcs Average/stack_0002_cor2.mrc            1     3.643655     0.334179  8747.742188  8312.452148    -47.33354     0.000000     1.000000     0.000000            2   165.600653    16.203196    -16.17664     5.163362     0.608778 54517.216355     0.217637            5            1 
 3096.774289  1187.096811     0.030563            1    87.687276 000194@Extract/job011/Average/stack_0002_cor2.mrcs Average/stack_0002_cor2.mrc            1     3.643655     0.334179  8747.742188  8312.452148    -47.33354     0.000000     1.000000     0.000000            2    -19.10552   131.743289     8.244082     0.484082     0.602107 54582.904119     0.055449           30            2 
 2002.580707  2126.451678     0.026354            1   -173.97293 000262@Extract/job011/Average/stack_0002_cor2.mrcs Average/stack_0002_cor2.mrc            1     3.643655     0.334179  8747.742188  8312.452148    -47.33354     0.000000     1.000000     0.000000            2    59.650223    66.646277     4.364082     -8.07520     0.584192 54590.179004     0.045586           71            1 
 4098.064642   402.580658     0.054640            1    84.893709 000023@Extract/job011/Average/stack_0002_cor2.mrcs Average/stack_0002_cor2.mrc            1     3.643655     0.334179  8747.742188  8312.452148    -47.33354     0.000000     1.000000     0.000000            2    -31.74915   131.749983     -0.65664     -1.45592     0.616265 54564.493572     0.158317            7            1 
 5594.838882  3778.064632     0.028203            1    -41.70139 000226@Extract/job011/Average/stack_0002_cor2.mrcs Average/stack_0002_cor2.mrc            1     3.643655     0.334179  8747.742188  8312.452148    -47.33354     0.000000     1.000000     0.000000            2   -170.23900    44.285898     6.304082     -7.27592     0.608265 54575.280027     0.136577           27            2 
 3994.838833  3169.032356     0.093020            1     -8.86671 000004@Extract/job011/Average/stack_0003_cor2.mrcs Average/stack_0003_cor2.mrc            1     3.190222     0.375272 12450.822266 11985.249023    -41.86370     0.000000     1.000000     0.000000            3    -22.61311   136.506364     8.244082    -13.09592     0.640899 54875.899321     0.309997            6            2 
  815.483896   763.870991     0.072731            1    -63.25610 000013@Extract/job011/Average/stack_0003_cor2.mrcs Average/stack_0003_cor2.mrc            1     3.190222     0.375272 12450.822266 11985.249023    -41.86370     0.000000     1.000000     0.000000            3    -15.59407   130.946181     -5.33592     -0.65664     0.631979 54804.149948     0.125775           10            1 
 1744.516183   278.709686     0.067868            1   -102.65232 000022@Extract/job011/Average/stack_0003_cor2.mrcs Average/stack_0003_cor2.mrc            1     3.190222     0.375272 12450.822266 11985.249023    -41.86370     0.000000     1.000000     0.000000            3   -177.85649    44.286887    -33.63664    16.004082     0.613965 54675.114624     0.157564            9            2 
  536.774210  2941.935574     0.059282            1    70.754607 000040@Extract/job011/Average/stack_0003_cor2.mrcs Average/stack_0003_cor2.mrc            1     3.190222     0.375272 12450.822266 11985.249023    -41.86370     0.000000     1.000000     0.000000            3   169.496907    28.879957     -5.33592     -6.47664     0.612250 54713.318822     0.187918           10            2 
 3117.419451  3664.516242     0.055738            1   -116.74201 000053@Extract/job011/Average/stack_0003_cor2.mrcs Average/stack_0003_cor2.mrc            1     3.190222     0.375272 12450.822266 11985.249023    -41.86370     0.000000     1.000000     0.000000            3   172.621560    22.880608    15.204802    10.184082     0.614406 54526.588800     0.083875           18            1 
 2869.677508   578.064534     0.055098            1    66.168405 000055@Extract/job011/Average/stack_0003_cor2.mrcs Average/stack_0003_cor2.mrc            1     3.190222     0.375272 12450.822266 11985.249023    -41.86370     0.000000     1.000000     0.000000            3    -36.27569   145.816157     0.484082     8.244082     0.613723 54673.938015     0.215843           13            1 
  381.935496  2797.419441     0.054944            1   -132.62254 000056@Extract/job011/Average/stack_0003_cor2.mrcs Average/stack_0003_cor2.mrc            1     3.190222     0.375272 12450.822266 11985.249023    -41.86370     0.000000     1.000000     0.000000            3    -24.73505   118.566555     5.504802     2.424082     0.599534 54623.485588     0.078124           25            2 
 3272.258165  2033.548450     0.053251            1     -0.44720 000073@Extract/job011/Average/stack_0003_cor2.mrcs Average/stack_0003_cor2.mrc            1     3.190222     0.375272 12450.822266 11985.249023    -41.86370     0.000000     1.000000     0.000000            3    -13.48728   130.159214     -3.39592    12.124082     0.612962 54595.072299     0.091982           13            2 
 1032.258096  1042.580677     0.051288            1   -123.27392 000079@Extract/job011/Average/stack_0003_cor2.mrcs Average/stack_0003_cor2.mrc            1     3.190222     0.375272 12450.822266 11985.249023    -41.86370     0.000000     1.000000     0.000000            3     -4.08380   137.286843     -0.31520     -3.39592     0.608089 54581.129353     0.096828           29            2 
 4108.387223  3654.193661     0.051105            1   -134.56698 000081@Extract/job011/Average/stack_0003_cor2.mrcs Average/stack_0003_cor2.mrc            1     3.190222     0.375272 12450.822266 11985.249023    -41.86370     0.000000     1.000000     0.000000            3   153.155419    63.453203     9.043362     -5.33592     0.613463 54740.093245     0.083469           25            2 
 3520.000108  1300.645201     0.045286            1    -35.15094 000116@Extract/job011/Average/stack_0003_cor2.mrcs Average/stack_0003_cor2.mrc            1     3.190222     0.375272 12450.822266 11985.249023    -41.86370     0.000000     1.000000     0.000000            3   -175.92444    74.975935    -13.09592    -10.35664     0.607599 54639.593976     0.053695           86            2 
 1796.129088  3261.935584     0.043069            1   101.697943 000145@Extract/job011/Average/stack_0003_cor2.mrcs Average/stack_0003_cor2.mrc            1     3.190222     0.375272 12450.822266 11985.249023    -41.86370     0.000000     1.000000     0.000000            3   171.799487    28.880417    -13.89520    -22.79592     0.606854 54624.339830     0.298826            5            2 
 5574.193720  3870.967861     0.042850            1   -167.37565 000150@Extract/job011/Average/stack_0003_cor2.mrcs Average/stack_0003_cor2.mrc            1     3.190222     0.375272 12450.822266 11985.249023    -41.86370     0.000000     1.000000     0.000000            3   156.670330    61.434151    21.824082     0.484082     0.597071 54668.902265     0.065744           27            2 
 5264.516291  3870.967861     0.040395            1    26.760618 000170@Extract/job011/Average/stack_0003_cor2.mrcs Average/stack_0003_cor2.mrc            1     3.190222     0.375272 12450.822266 11985.249023    -41.86370     0.000000     1.000000     0.000000            3    -31.05884   119.252418     0.484082     -2.25520     0.596914 54669.927776     0.171341           16            2 
  712.258086  2312.258136     0.038108            1   178.439777 000204@Extract/job011/Average/stack_0003_cor2.mrcs Average/stack_0003_cor2.mrc            1     3.190222     0.375272 12450.822266 11985.249023    -41.86370     0.000000     1.000000     0.000000            3   130.180884    20.623202    20.683362     -2.25520     0.605749 54676.315393     0.108919           14            2 
 4449.032395  2652.903307     0.036293            1   120.495256 000232@Extract/job011/Average/stack_0003_cor2.mrcs Average/stack_0003_cor2.mrc            1     3.190222     0.375272 12450.822266 11985.249023    -41.86370     0.000000     1.000000     0.000000            3    -15.61515   134.133219     2.424082    22.623362     0.626432 54755.290799     0.135104           19            1 
 2229.677488  3117.419451     0.035924            1   138.275881 000241@Extract/job011/Average/stack_0003_cor2.mrcs Average/stack_0003_cor2.mrc            1     3.190222     0.375272 12450.822266 11985.249023    -41.86370     0.000000     1.000000     0.000000            3   175.640270    81.081410     -6.47664     7.444802     0.621451 54791.645918     0.078073           35            2 
 4356.129166  2941.935574     0.034639            1    -33.24748 000253@Extract/job011/Average/stack_0003_cor2.mrcs Average/stack_0003_cor2.mrc            1     3.190222     0.375272 12450.822266 11985.249023    -41.86370     0.000000     1.000000     0.000000            3    -18.59882   138.073980     -2.59664     4.364082     0.598948 54706.890747     0.283277            8            1 
 3169.032356  1228.387135     0.034582            1   118.547106 000255@Extract/job011/Average/stack_0003_cor2.mrcs Average/stack_0003_cor2.mrc            1     3.190222     0.375272 12450.822266 11985.249023    -41.86370     0.000000     1.000000     0.000000            3   156.936515    36.493032    21.024802    12.124082     0.606253 54715.598171     0.217128           11            2 
  836.129058  2993.548479     0.033445            1   171.043030 000264@Extract/job011/Average/stack_0003_cor2.mrcs Average/stack_0003_cor2.mrc            1     3.190222     0.375272 12450.822266 11985.249023    -41.86370     0.000000     1.000000     0.000000            3   138.392808    68.028756     -1.45592     -9.21592     0.628343 54733.886884     0.022405          110            1 
  206.451619  2828.387184     0.032966            1   123.286825 000270@Extract/job011/Average/stack_0003_cor2.mrcs Average/stack_0003_cor2.mrc            1     3.190222     0.375272 12450.822266 11985.249023    -41.86370     0.000000     1.000000     0.000000            3   -176.62979    49.842595    -14.23664     6.304082     0.611174 54727.207357     0.112767           11            1 
 3581.935594  3003.871060     0.032442            1   103.331394 000280@Extract/job011/Average/stack_0003_cor2.mrcs Average/stack_0003_cor2.mrc            1     3.190222     0.375272 12450.822266 11985.249023    -41.86370     0.000000     1.000000     0.000000            3   135.115715    11.031476     7.103362     0.484082     0.608690 54599.770833     0.207613            4            1 
  619.354858  3375.483975     0.031529            1   137.280184 000289@Extract/job011/Average/stack_0003_cor2.mrcs Average/stack_0003_cor2.mrc            1     3.190222     0.375272 12450.822266 11985.249023    -41.86370     0.000000     1.000000     0.000000            3   147.766453    36.487776     1.283362     8.244082     0.595421 54557.627106     0.216660            6            1 
 2931.612993  3034.838803     0.030745            1    89.560808 000298@Extract/job011/Average/stack_0003_cor2.mrcs Average/stack_0003_cor2.mrc            1     3.190222     0.375272 12450.822266 11985.249023    -41.86370     0.000000     1.000000     0.000000            3    -18.40368   130.947195    -10.01520    19.084802     0.602129 54669.378960     0.089150           26            2 
 1630.967792  3901.935604     0.027478            1   131.710012 000343@Extract/job011/Average/stack_0003_cor2.mrcs Average/stack_0003_cor2.mrc            1     3.190222     0.375272 12450.822266 11985.249023    -41.86370     0.000000     1.000000     0.000000            3   174.238369    53.646984     5.504802     -2.25520     0.602373 54599.511707     0.267845           16            1 
 4789.677567  3003.871060     0.023043            1   158.289211 000418@Extract/job011/Average/stack_0003_cor2.mrcs Average/stack_0003_cor2.mrc            1     3.190222     0.375272 12450.822266 11985.249023    -41.86370     0.000000     1.000000     0.000000            3   -103.06417   167.565229    12.124082     9.043362     0.602946 54732.933639     0.175918            8            2 
 1434.838754   712.258086     0.022044            1   -118.56271 000434@Extract/job011/Average/stack_0003_cor2.mrcs Average/stack_0003_cor2.mrc            1     3.190222     0.375272 12450.822266 11985.249023    -41.86370     0.000000     1.000000     0.000000            3    -15.41710   142.733479     4.364082    -21.99664     0.592305 54554.989940     0.161948            9            1 
 1249.032296  3169.032356     0.017566            1    62.360431 000486@Extract/job011/Average/stack_0003_cor2.mrcs Average/stack_0003_cor2.mrc            1     3.190222     0.375272 12450.822266 11985.249023    -41.86370     0.000000     1.000000     0.000000            3    -11.38261   123.440527    12.124082     -9.21592     0.605405 54650.649442     0.168029           13            2 
 2312.258136  2714.838793     0.099684            1    -63.29812 000002@Extract/job011/Average/stack_0003_cor2.mrcs Average/stack_0003_cor2.mrc            1     3.190222     0.375272 12450.822266 11985.249023    -41.86370     0.000000     1.000000     0.000000            3    10.394173   130.158458    43.164082     -1.45592     0.608160 54815.097378     0.298030            9            2 
  412.903239   392.258077     0.070668            1     -9.90418 000015@Extract/job011/Average/stack_0003_cor2.mrcs Average/stack_0003_cor2.mrc            1     3.190222     0.375272 12450.822266 11985.249023    -41.86370     0.000000     1.000000     0.000000            3   155.680349    28.874862     3.564802     -3.39592     0.610309 54714.020699     0.140428           21            1 
 3292.903327  3210.322679     0.063687            1    89.580987 000029@Extract/job011/Average/stack_0003_cor2.mrcs Average/stack_0003_cor2.mrc            1     3.190222     0.375272 12450.822266 11985.249023    -41.86370     0.000000     1.000000     0.000000            3   -159.33107    30.388518     3.564802     2.424082     0.608619 54740.503345     0.068591           23            1 
 4665.806595  1114.838744     0.062884            1   -136.48495 000031@Extract/job011/Average/stack_0003_cor2.mrcs Average/stack_0003_cor2.mrc            1     3.190222     0.375272 12450.822266 11985.249023    -41.86370     0.000000     1.000000     0.000000            3    86.376995    64.051106     -0.65664    -20.05664     0.603485 54704.767490     0.042262           47            2 
 5223.225967  2828.387184     0.060988            1    -83.94809 000036@Extract/job011/Average/stack_0003_cor2.mrcs Average/stack_0003_cor2.mrc            1     3.190222     0.375272 12450.822266 11985.249023    -41.86370     0.000000     1.000000     0.000000            3   158.256189    38.810081    13.264802     0.484082     0.612904 54710.300799     0.103521           19            2 
 1073.548420  2714.838793     0.059145            1    42.574537 000041@Extract/job011/Average/stack_0003_cor2.mrcs Average/stack_0003_cor2.mrc            1     3.190222     0.375272 12450.822266 11985.249023    -41.86370     0.000000     1.000000     0.000000            3    66.605708   127.140854     -1.45592     -3.39592     0.612199 54726.615283     0.072656           29            2 
 1713.548440  3623.225918     0.057688            1    -80.14755 000048@Extract/job011/Average/stack_0003_cor2.mrcs Average/stack_0003_cor2.mrc            1     3.190222     0.375272 12450.822266 11985.249023    -41.86370     0.000000     1.000000     0.000000            3   -173.11192    81.081086     0.484082     -2.59664     0.629819 54906.524449     0.065188           25            1 
 4418.064652   196.129038     0.048430            1    -97.03211 000096@Extract/job011/Average/stack_0003_cor2.mrcs Average/stack_0003_cor2.mrc            1     3.190222     0.375272 12450.822266 11985.249023    -41.86370     0.000000     1.000000     0.000000            3     0.561669    65.304778     7.444802    16.004082     0.611235 54725.558955     0.027690           98            2 
 3798.709794   588.387115     0.046432            1    71.712511 000107@Extract/job011/Average/stack_0003_cor2.mrcs Average/stack_0003_cor2.mrc            1     3.190222     0.375272 12450.822266 11985.249023    -41.86370     0.000000     1.000000     0.000000            3   174.935396    98.456177    19.884082     0.484082     0.612195 54735.902152     0.046439           99            1 
 4810.322729   474.838724     0.044873            1   -175.77920 000124@Extract/job011/Average/stack_0003_cor2.mrcs Average/stack_0003_cor2.mrc            1     3.190222     0.375272 12450.822266 11985.249023    -41.86370     0.000000     1.000000     0.000000            3   -178.73678    53.647315    10.983362    -17.77520     0.608709 54749.068996     0.084151           33            2 
 3881.290442  1083.871001     0.040051            1     5.184272 000176@Extract/job011/Average/stack_0003_cor2.mrcs Average/stack_0003_cor2.mrc            1     3.190222     0.375272 12450.822266 11985.249023    -41.86370     0.000000     1.000000     0.000000            3    -19.14197    55.704115    -11.15592     9.384802     0.599634 54675.796621     0.025127          156            1 
 5419.355005  3437.419461     0.039222            1    -51.15003 000186@Extract/job011/Average/stack_0003_cor2.mrcs Average/stack_0003_cor2.mrc            1     3.190222     0.375272 12450.822266 11985.249023    -41.86370     0.000000     1.000000     0.000000            3   142.628887    49.828207    -12.29664     -7.27592     0.597763 54579.791462     0.127714            8            2 
 4077.419480  2312.258136     0.038279            1    -11.68986 000200@Extract/job011/Average/stack_0003_cor2.mrcs Average/stack_0003_cor2.mrc            1     3.190222     0.375272 12450.822266 11985.249023    -41.86370     0.000000     1.000000     0.000000            3    -18.40472   129.383590     -5.33592     2.424082     0.611507 54628.395832     0.179061            7            1 
 3705.806566  3984.516252     0.030565            1    30.457540 000302@Extract/job011/Average/stack_0003_cor2.mrcs Average/stack_0003_cor2.mrc            1     3.190222     0.375272 12450.822266 11985.249023    -41.86370     0.000000     1.000000     0.000000            3   173.333625    46.663579     -4.19520     6.304082     0.584236 54928.790059     0.090336           19            2 
 5109.677577  3499.354946     0.030482            1   128.993283 000303@Extract/job011/Average/stack_0003_cor2.mrcs Average/stack_0003_cor2.mrc            1     3.190222     0.375272 12450.822266 11985.249023    -41.86370     0.000000     1.000000     0.000000            3    -32.36305    25.741288    14.064082     -4.53664     0.606903 54687.493711     0.046025           89            2 
 1940.645221  2291.612974     0.030147            1   -127.02110 000310@Extract/job011/Average/stack_0003_cor2.mrcs Average/stack_0003_cor2.mrc            1     3.190222     0.375272 12450.822266 11985.249023    -41.86370     0.000000     1.000000     0.000000            3   -176.40090    26.622478     -3.39592    23.764082     0.605331 54589.857793     0.138440            6            2 
 5078.709834  3117.419451     0.027346            1    31.399154 000345@Extract/job011/Average/stack_0003_cor2.mrcs Average/stack_0003_cor2.mrc            1     3.190222     0.375272 12450.822266 11985.249023    -41.86370     0.000000     1.000000     0.000000            3   175.984025    43.498892     -9.21592    12.124082     0.593453 54630.784096     0.073558           17            2 
 4758.709824  2105.806516     0.024218            1    -65.14767 000397@Extract/job011/Average/stack_0003_cor2.mrcs Average/stack_0003_cor2.mrc            1     3.190222     0.375272 12450.822266 11985.249023    -41.86370     0.000000     1.000000     0.000000            3     -5.76190   124.883308    39.284082     4.364082     0.603719 54613.555543     0.145997           19            1 
 5058.064672  1661.935535     0.088243            1    79.264071 000005@Extract/job011/Average/stack_0004_cor2.mrcs Average/stack_0004_cor2.mrc            1     3.148246     0.366164 12648.338867 12150.969727    -39.71135     0.000000     1.000000     0.000000            4    -29.64429   129.389233    12.124082     -1.45592     0.600801 54621.991818     0.140312           10            2 
 4510.967881  2797.419441     0.077860            1   -106.37320 000015@Extract/job011/Average/stack_0004_cor2.mrcs Average/stack_0004_cor2.mrc            1     3.148246     0.366164 12648.338867 12150.969727    -39.71135     0.000000     1.000000     0.000000            4    -17.61662   139.634786    -15.83520     -2.59664     0.601615 54612.262979     0.169787           12            1 
 4077.419480  1899.354897     0.070855            1   -155.09813 000027@Extract/job011/Average/stack_0004_cor2.mrcs Average/stack_0004_cor2.mrc            1     3.148246     0.366164 12648.338867 12150.969727    -39.71135     0.000000     1.000000     0.000000            4    -31.51209   140.419562     1.283362     -7.27592     0.613252 54629.344278     0.167033            6            1 
 1765.161345  2157.419421     0.060690            1    -47.33065 000054@Extract/job011/Average/stack_0004_cor2.mrcs Average/stack_0004_cor2.mrc            1     3.148246     0.366164 12648.338867 12150.969727    -39.71135     0.000000     1.000000     0.000000            4     -9.27590   119.930006     -0.31520     -5.33592     0.616060 54633.945957     0.216570           15            2 
 2147.096840  2043.871031     0.044615            1    -90.43659 000143@Extract/job011/Average/stack_0004_cor2.mrcs Average/stack_0004_cor2.mrc            1     3.148246     0.366164 12648.338867 12150.969727    -39.71135     0.000000     1.000000     0.000000            4    -16.55905   141.187820    16.004082     -8.07520     0.611207 54765.495689     0.156906           10            1 
 3458.064623  1692.903278     0.042603            1    90.435699 000166@Extract/job011/Average/stack_0004_cor2.mrcs Average/stack_0004_cor2.mrc            1     3.148246     0.366164 12648.338867 12150.969727    -39.71135     0.000000     1.000000     0.000000            4   162.383380    40.365214     -2.59664     -3.39592     0.618244 54706.059981     0.090118           23            1 
 5202.580805   939.354868     0.037414            1   170.129292 000214@Extract/job011/Average/stack_0004_cor2.mrcs Average/stack_0004_cor2.mrc            1     3.148246     0.366164 12648.338867 12150.969727    -39.71135     0.000000     1.000000     0.000000            4    21.648897   103.182143    -15.03592    16.004082     0.614848 54662.195749     0.037550           68            2 
 3138.064613    82.580648     0.037087            1    86.672781 000218@Extract/job011/Average/stack_0004_cor2.mrcs Average/stack_0004_cor2.mrc            1     3.148246     0.366164 12648.338867 12150.969727    -39.71135     0.000000     1.000000     0.000000            4    38.542531    74.230729     -9.21592    16.004082     0.568906 54802.501327     0.082863           27            1 
 5295.484034    92.903229     0.036271            1   -140.14618 000230@Extract/job011/Average/stack_0004_cor2.mrcs Average/stack_0004_cor2.mrc            1     3.148246     0.366164 12648.338867 12150.969727    -39.71135     0.000000     1.000000     0.000000            4     -4.82113   144.270249     6.304082     -8.41664     0.457968 54609.665206     0.103044           14            1 
 1135.483906  3272.258165     0.036093            1   -174.81170 000232@Extract/job011/Average/stack_0004_cor2.mrcs Average/stack_0004_cor2.mrc            1     3.148246     0.366164 12648.338867 12150.969727    -39.71135     0.000000     1.000000     0.000000            4    -26.86292    85.755176    -10.35664    -13.09592     0.613483 54721.516123     0.018201          135            2 
  815.483896   732.903248     0.031615            1    -54.91600 000280@Extract/job011/Average/stack_0004_cor2.mrcs Average/stack_0004_cor2.mrc            1     3.148246     0.366164 12648.338867 12150.969727    -39.71135     0.000000     1.000000     0.000000            4   157.425123    22.130564    -25.87664    -15.83520     0.606441 54629.119357     0.076124           16            1 
  134.193553  1610.322630     0.028472            1   177.692679 000325@Extract/job011/Average/stack_0004_cor2.mrcs Average/stack_0004_cor2.mrc            1     3.148246     0.366164 12648.338867 12150.969727    -39.71135     0.000000     1.000000     0.000000            4    -25.43422   123.445989    -23.93664    -16.97592     0.605107 54646.354465     0.083749           22            1 
 3726.451728   670.967763     0.026289            1    74.336891 000350@Extract/job011/Average/stack_0004_cor2.mrcs Average/stack_0004_cor2.mrc            1     3.148246     0.366164 12648.338867 12150.969727    -39.71135     0.000000     1.000000     0.000000            4   127.218069    16.915985    -16.17664     4.364082     0.594578 54573.007690     0.145783           14            1 
 3767.742051  3169.032356     0.073322            1   -179.60190 000022@Extract/job011/Average/stack_0004_cor2.mrcs Average/stack_0004_cor2.mrc            1     3.148246     0.366164 12648.338867 12150.969727    -39.71135     0.000000     1.000000     0.000000            4    84.229509    92.978466    -11.15592     0.484082     0.625807 54790.238242     0.046869           33            2 
 5027.096929  1899.354897     0.061253            1    -67.96576 000050@Extract/job011/Average/stack_0004_cor2.mrcs Average/stack_0004_cor2.mrc            1     3.148246     0.366164 12648.338867 12150.969727    -39.71135     0.000000     1.000000     0.000000            4     -1.26421   150.363547     5.163362     1.283362     0.614411 54779.113241     0.076330           18            1 
 1052.903258  2415.483945     0.054406            1    -68.01660 000085@Extract/job011/Average/stack_0004_cor2.mrcs Average/stack_0004_cor2.mrc            1     3.148246     0.366164 12648.338867 12150.969727    -39.71135     0.000000     1.000000     0.000000            4   159.542008    31.146682    -30.55592    -18.11664     0.606263 54704.365641     0.179397           12            1 
 3716.129147  3912.258185     0.053599            1   -139.27040 000088@Extract/job011/Average/stack_0004_cor2.mrcs Average/stack_0004_cor2.mrc            1     3.148246     0.366164 12648.338867 12150.969727    -39.71135     0.000000     1.000000     0.000000            4   153.799312    37.261796    16.004082     8.244082     0.608675 54619.305781     0.080059            9            1 
 1744.516183   392.258077     0.049478            1     -4.17592 000108@Extract/job011/Average/stack_0004_cor2.mrcs Average/stack_0004_cor2.mrc            1     3.148246     0.366164 12648.338867 12150.969727    -39.71135     0.000000     1.000000     0.000000            4    -27.53604   130.165277     -7.27592     -0.65664     0.594068 54603.466203     0.365984            7            2 
 5243.871129   743.225829     0.046367            1   -171.97494 000123@Extract/job011/Average/stack_0004_cor2.mrcs Average/stack_0004_cor2.mrc            1     3.148246     0.366164 12648.338867 12150.969727    -39.71135     0.000000     1.000000     0.000000            4    -34.77471   134.143250    -15.83520    10.184082     0.583801 54582.856482     0.204853           14            1 
 3592.258175  1837.419411     0.044381            1     7.815018 000152@Extract/job011/Average/stack_0004_cor2.mrcs Average/stack_0004_cor2.mrc            1     3.148246     0.366164 12648.338867 12150.969727    -39.71135     0.000000     1.000000     0.000000            4    83.913713    27.295825     -3.39592     2.424082     0.600577 54607.201003     0.054292           23            1 
 2312.258136  2652.903307     0.039408            1    15.503220 000199@Extract/job011/Average/stack_0004_cor2.mrcs Average/stack_0004_cor2.mrc            1     3.148246     0.366164 12648.338867 12150.969727    -39.71135     0.000000     1.000000     0.000000            4    -22.62065   127.856169     -2.59664    -11.15592     0.610543 54625.557291     0.097560           21            1 
 4273.548519  2136.774259     0.032187            1   -168.34492 000272@Extract/job011/Average/stack_0004_cor2.mrcs Average/stack_0004_cor2.mrc            1     3.148246     0.366164 12648.338867 12150.969727    -39.71135     0.000000     1.000000     0.000000            4   151.656439    31.902064    10.184082    10.983362     0.612243 54509.206300     0.245605            4            1 
 3788.387213  2229.677488     0.031146            1   -116.87836 000286@Extract/job011/Average/stack_0004_cor2.mrcs Average/stack_0004_cor2.mrc            1     3.148246     0.366164 12648.338867 12150.969727    -39.71135     0.000000     1.000000     0.000000            4   150.896374    12.512853     0.484082    -15.03592     0.604378 54579.462351     0.549378            6            2 
 4190.967871  2250.322650     0.063689            1   106.406148 000022@Extract/job011/Average/stack_0005_cor2.mrcs Average/stack_0005_cor2.mrc            1     3.700000     0.359408 11772.541016 11328.721680    -40.88263     0.000000     1.000000     0.000000            5   179.858237    59.379320     -3.39592     9.043362     0.627376 54731.963305     0.152411           14            2 
 1166.451649  3169.032356     0.054418            1   145.804015 000046@Extract/job011/Average/stack_0005_cor2.mrcs Average/stack_0005_cor2.mrc            1     3.700000     0.359408 11772.541016 11328.721680    -40.88263     0.000000     1.000000     0.000000            5    -15.59801   123.441738     -3.39592     5.163362     0.599929 54638.445915     0.122204            9            2 
  815.483896  1899.354897     0.044923            1    92.341901 000089@Extract/job011/Average/stack_0005_cor2.mrcs Average/stack_0005_cor2.mrc            1     3.700000     0.359408 11772.541016 11328.721680    -40.88263     0.000000     1.000000     0.000000            5   178.994241    38.815091    10.983362     6.304082     0.613824 54723.237180     0.210994           11            2 
 2105.806516   722.580667     0.044651            1    51.120505 000092@Extract/job011/Average/stack_0005_cor2.mrcs Average/stack_0005_cor2.mrc            1     3.700000     0.359408 11772.541016 11328.721680    -40.88263     0.000000     1.000000     0.000000            5    -18.40831   123.442752     2.424082     -0.31520     0.607411 54800.339188     0.173892           21            1 
  691.612925  3489.032365     0.043233            1    -81.09213 000105@Extract/job011/Average/stack_0005_cor2.mrcs Average/stack_0005_cor2.mrc            1     3.700000     0.359408 11772.541016 11328.721680    -40.88263     0.000000     1.000000     0.000000            5     -0.94418   138.070308     -3.39592     3.223362     0.616738 54582.829556     0.089894           19            1 
 1950.967802   980.645191     0.042837            1   -121.35238 000108@Extract/job011/Average/stack_0005_cor2.mrcs Average/stack_0005_cor2.mrc            1     3.700000     0.359408 11772.541016 11328.721680    -40.88263     0.000000     1.000000     0.000000            5    -19.37905   154.131837    17.944082    32.323362     0.590837 54667.029665     0.053792           16            2 
 1920.000059   660.645182     0.042524            1    59.678143 000111@Extract/job011/Average/stack_0005_cor2.mrcs Average/stack_0005_cor2.mrc            1     3.700000     0.359408 11772.541016 11328.721680    -40.88263     0.000000     1.000000     0.000000            5   -143.10845    16.929723     -6.47664     -4.19520     0.585091 54580.173053     0.190183           13            2 
 1600.000049  1630.967792     0.038430            1   143.894706 000155@Extract/job011/Average/stack_0005_cor2.mrcs Average/stack_0005_cor2.mrc            1     3.700000     0.359408 11772.541016 11328.721680    -40.88263     0.000000     1.000000     0.000000            5   173.226884    45.868893    -23.59520     5.163362     0.592741 54554.134845     0.116092           11            1 
 3323.871070  1796.129088     0.036899            1   -168.40350 000173@Extract/job011/Average/stack_0005_cor2.mrcs Average/stack_0005_cor2.mrc            1     3.700000     0.359408 11772.541016 11328.721680    -40.88263     0.000000     1.000000     0.000000            5   136.376474    23.607806    16.004082    -14.23664     0.593359 54598.783609     0.302199            4            1 
 1207.741973  2549.677498     0.036390            1   141.107777 000181@Extract/job011/Average/stack_0005_cor2.mrcs Average/stack_0005_cor2.mrc            1     3.700000     0.359408 11772.541016 11328.721680    -40.88263     0.000000     1.000000     0.000000            5     -6.69292   144.270479    -13.89520     -2.25520     0.619148 54725.334938     0.170434           27            2 
 3963.871090   949.677449     0.036222            1    18.306798 000184@Extract/job011/Average/stack_0005_cor2.mrcs Average/stack_0005_cor2.mrc            1     3.700000     0.359408 11772.541016 11328.721680    -40.88263     0.000000     1.000000     0.000000            5    -13.10267   141.186728     2.424082    -15.03592     0.595807 54645.335594     0.126131           12            1 
 2301.935555  3138.064613     0.033692            1    -99.82083 000212@Extract/job011/Average/stack_0005_cor2.mrcs Average/stack_0005_cor2.mrc            1     3.700000     0.359408 11772.541016 11328.721680    -40.88263     0.000000     1.000000     0.000000            5    -14.18928   130.945736     4.364082    -11.15592     0.624276 54632.434597     0.260122            7            2 
  732.903248  1445.161335     0.030718            1   157.076612 000247@Extract/job011/Average/stack_0005_cor2.mrcs Average/stack_0005_cor2.mrc            1     3.700000     0.359408 11772.541016 11328.721680    -40.88263     0.000000     1.000000     0.000000            5    -31.05240   126.362791    -18.91592    19.884082     0.607273 54745.070465     0.192607            9            1 
 5440.000167  2539.354917     0.030026            1   166.420215 000255@Extract/job011/Average/stack_0005_cor2.mrcs Average/stack_0005_cor2.mrc            1     3.700000     0.359408 11772.541016 11328.721680    -40.88263     0.000000     1.000000     0.000000            5   -168.89428    79.869644    17.944082     0.484082     0.599576 54643.837892     0.084989           19            2 
 4015.483994   485.161305     0.029582            1    79.257946 000266@Extract/job011/Average/stack_0005_cor2.mrcs Average/stack_0005_cor2.mrc            1     3.700000     0.359408 11772.541016 11328.721680    -40.88263     0.000000     1.000000     0.000000            5    -12.83400    23.487304    16.803362     2.424082     0.610996 54634.119972     0.041366           37            2 
 4418.064652  3210.322679     0.029302            1    -10.72613 000271@Extract/job011/Average/stack_0005_cor2.mrcs Average/stack_0005_cor2.mrc            1     3.700000     0.359408 11772.541016 11328.721680    -40.88263     0.000000     1.000000     0.000000            5    -32.89894   135.724397     -6.47664     2.424082     0.613532 54705.141033     0.074857           11            1 
 1259.354877  2343.225879     0.028172            1    -99.81855 000294@Extract/job011/Average/stack_0005_cor2.mrcs Average/stack_0005_cor2.mrc            1     3.700000     0.359408 11772.541016 11328.721680    -40.88263     0.000000     1.000000     0.000000            5    -17.00239   124.886034     -9.21592    -22.79592     0.607098 54568.101965     0.164476            9            2 
 3261.935584  3674.838823     0.025142            1   109.243139 000348@Extract/job011/Average/stack_0005_cor2.mrcs Average/stack_0005_cor2.mrc            1     3.700000     0.359408 11772.541016 11328.721680    -40.88263     0.000000     1.000000     0.000000            5    -13.54494   137.288623     6.304082     -5.33592     0.596587 54635.164080     0.173013           14            1 
 3107.096870  3901.935604     0.022831            1    -32.33026 000396@Extract/job011/Average/stack_0005_cor2.mrcs Average/stack_0005_cor2.mrc            1     3.700000     0.359408 11772.541016 11328.721680    -40.88263     0.000000     1.000000     0.000000            5     -9.97981   115.212754     -2.59664     -2.59664     0.598629 54590.178511     0.090836            9            1 
 4046.451737  2962.580736     0.017803            1    64.157661 000495@Extract/job011/Average/stack_0005_cor2.mrcs Average/stack_0005_cor2.mrc            1     3.700000     0.359408 11772.541016 11328.721680    -40.88263     0.000000     1.000000     0.000000            5    53.273434   111.339621     9.043362     4.364082     0.611516 54690.913985     0.077201           18            2 
  990.967772  1434.838754     0.052512            1    69.783278 000053@Extract/job011/Average/stack_0005_cor2.mrcs Average/stack_0005_cor2.mrc            1     3.700000     0.359408 11772.541016 11328.721680    -40.88263     0.000000     1.000000     0.000000            5   149.503387   143.633391     -7.27592     -1.45592     0.603516 54770.020142     0.029012          136            2 
 2147.096840  2642.580726     0.051666            1   -128.13744 000058@Extract/job011/Average/stack_0005_cor2.mrcs Average/stack_0005_cor2.mrc            1     3.700000     0.359408 11772.541016 11328.721680    -40.88263     0.000000     1.000000     0.000000            5   131.418277    18.399400     6.304082     -7.27592     0.624865 54715.049683     0.138227           25            1 
 2002.580707  2952.258155     0.049622            1    85.715478 000066@Extract/job011/Average/stack_0005_cor2.mrcs Average/stack_0005_cor2.mrc            1     3.700000     0.359408 11772.541016 11328.721680    -40.88263     0.000000     1.000000     0.000000            5   153.377336    28.873637     -4.53664    -34.43592     0.601013 54591.238375     0.384784            6            2 
 2033.548450  3107.096870     0.040671            1    67.063851 000135@Extract/job011/Average/stack_0005_cor2.mrcs Average/stack_0005_cor2.mrc            1     3.700000     0.359408 11772.541016 11328.721680    -40.88263     0.000000     1.000000     0.000000            5    -24.03280   117.888394     0.484082     3.223362     0.607177 54678.146074     0.068419           25            2 
 1981.935545   423.225819     0.034365            1    -66.07624 000204@Extract/job011/Average/stack_0005_cor2.mrcs Average/stack_0005_cor2.mrc            1     3.700000     0.359408 11772.541016 11328.721680    -40.88263     0.000000     1.000000     0.000000            5    -10.67702   131.740620    10.184082    -13.89520     0.601188 54559.511438     0.228491           18            1 
 4614.193690  4015.483994     0.019864            1   -160.92642 000452@Extract/job011/Average/stack_0005_cor2.mrcs Average/stack_0005_cor2.mrc            1     3.700000     0.359408 11772.541016 11328.721680    -40.88263     0.000000     1.000000     0.000000            5    54.835027    23.515631    25.704082     9.043362     0.541979 54678.295754     0.045321           44            2 
 1569.032306   784.516153     0.072620            1    37.956351 000007@Extract/job011/Average/stack_0006_cor2.mrcs Average/stack_0006_cor2.mrc            1     3.484466     0.313505 11179.728516 10726.386719    -39.38889     0.000000     1.000000     0.000000            6   174.636156    31.910236     -3.39592     -9.21592     0.622991 54699.460829     0.090569           24            2 
 3303.225908  2270.967812     0.058254            1    -90.53219 000030@Extract/job011/Average/stack_0006_cor2.mrcs Average/stack_0006_cor2.mrc            1     3.484466     0.313505 11179.728516 10726.386719    -39.38889     0.000000     1.000000     0.000000            6   155.045728    28.120473    17.944082     2.424082     0.611894 54670.692136     0.148761           13            2 
  640.000020  1692.903278     0.050060            1    -59.52065 000054@Extract/job011/Average/stack_0006_cor2.mrcs Average/stack_0006_cor2.mrc            1     3.484466     0.313505 11179.728516 10726.386719    -39.38889     0.000000     1.000000     0.000000            6   -175.25928    34.197307     9.043362    -13.09592     0.608112 54604.594320     0.097480           20            2 
 4944.516281  2002.580707     0.049906            1    57.585792 000056@Extract/job011/Average/stack_0006_cor2.mrcs Average/stack_0006_cor2.mrc            1     3.484466     0.313505 11179.728516 10726.386719    -39.38889     0.000000     1.000000     0.000000            6   104.639946    76.769982     3.564802    -20.85592     0.618380 54700.162227     0.030478           96            2 
 1310.967782  3292.903327     0.048979            1     -2.31105 000065@Extract/job011/Average/stack_0006_cor2.mrcs Average/stack_0006_cor2.mrc            1     3.484466     0.313505 11179.728516 10726.386719    -39.38889     0.000000     1.000000     0.000000            6    -18.27567   137.290223    19.884082    14.064082     0.615858 54694.507392     0.207059           19            1 
 2405.161364  3788.387213     0.048549            1   -135.46998 000071@Extract/job011/Average/stack_0006_cor2.mrcs Average/stack_0006_cor2.mrc            1     3.484466     0.313505 11179.728516 10726.386719    -39.38889     0.000000     1.000000     0.000000            6   179.155825    51.388714    18.743362    -15.03592     0.609796 54628.866321     0.144545            9            1 
  908.387125  1579.354887     0.045898            1    -20.16812 000085@Extract/job011/Average/stack_0006_cor2.mrcs Average/stack_0006_cor2.mrc            1     3.484466     0.313505 11179.728516 10726.386719    -39.38889     0.000000     1.000000     0.000000            6   174.754544    32.671094     9.043362    29.584082     0.608709 54609.280557     0.189889            8            2 
 4861.935633  2776.774279     0.042484            1   -120.43386 000105@Extract/job011/Average/stack_0006_cor2.mrcs Average/stack_0006_cor2.mrc            1     3.484466     0.313505 11179.728516 10726.386719    -39.38889     0.000000     1.000000     0.000000            6    -18.93371   138.855701     -9.21592     2.424082     0.613738 54635.675772     0.070729           23            1 
 2157.419421  1341.935525     0.041957            1   -133.65129 000111@Extract/job011/Average/stack_0006_cor2.mrcs Average/stack_0006_cor2.mrc            1     3.484466     0.313505 11179.728516 10726.386719    -39.38889     0.000000     1.000000     0.000000            6   158.659644    26.617782    14.064082     -3.39592     0.605339 54631.404739     0.185551            9            2 
 3757.419470  3313.548489     0.040973            1    -14.56228 000123@Extract/job011/Average/stack_0006_cor2.mrcs Average/stack_0006_cor2.mrc            1     3.484466     0.313505 11179.728516 10726.386719    -39.38889     0.000000     1.000000     0.000000            6   160.894481    48.256711    -13.89520    12.124082     0.612233 54842.595127     0.066357           52            2 
 4645.161433   516.129048     0.038271            1    70.751908 000149@Extract/job011/Average/stack_0006_cor2.mrcs Average/stack_0006_cor2.mrc            1     3.484466     0.313505 11179.728516 10726.386719    -39.38889     0.000000     1.000000     0.000000            6   158.778785    60.752929     -7.27592    -16.97592     0.610242 54528.039419     0.162329           13            2 
 4480.000138  1837.419411     0.031921            1   176.760794 000223@Extract/job011/Average/stack_0006_cor2.mrcs Average/stack_0006_cor2.mrc            1     3.484466     0.313505 11179.728516 10726.386719    -39.38889     0.000000     1.000000     0.000000            6    -24.86211   134.929515    14.064082     8.244082     0.605335 54598.655258     0.266021            7            1 
  361.290334  1393.548430     0.028365            1   122.323460 000275@Extract/job011/Average/stack_0006_cor2.mrcs Average/stack_0006_cor2.mrc            1     3.484466     0.313505 11179.728516 10726.386719    -39.38889     0.000000     1.000000     0.000000            6   170.875125    33.432824     7.444802    10.983362     0.617070 54607.616564     0.177403            7            1 
 3014.193641   949.677449     0.023158            1    -78.22525 000349@Extract/job011/Average/stack_0006_cor2.mrcs Average/stack_0006_cor2.mrc            1     3.484466     0.313505 11179.728516 10726.386719    -39.38889     0.000000     1.000000     0.000000            6   -128.10646    94.225220     -1.45592     9.043362     0.618343 54637.104190     0.050517           29            2 
 3664.516242  1403.871011     0.022241            1    17.380232 000368@Extract/job011/Average/stack_0006_cor2.mrcs Average/stack_0006_cor2.mrc            1     3.484466     0.313505 11179.728516 10726.386719    -39.38889     0.000000     1.000000     0.000000            6    -24.77249    54.250241    -11.15592     6.304082     0.605141 54745.860911     0.049833           27            1 
 5347.096939  2167.742002     0.073132            1    44.103180 000006@Extract/job011/Average/stack_0006_cor2.mrcs Average/stack_0006_cor2.mrc            1     3.484466     0.313505 11179.728516 10726.386719    -39.38889     0.000000     1.000000     0.000000            6    93.741903     9.517934     -6.47664     1.283362     0.606679 54684.475122     0.276607            6            1 
 2384.516202  1744.516183     0.054418            1     -0.64235 000042@Extract/job011/Average/stack_0006_cor2.mrcs Average/stack_0006_cor2.mrc            1     3.484466     0.313505 11179.728516 10726.386719    -39.38889     0.000000     1.000000     0.000000            6   120.556405    20.613491    -18.11664     0.484082     0.596321 54506.401750     0.144305           17            2 
 3365.161394  2756.129117     0.049622            1    -36.06562 000060@Extract/job011/Average/stack_0006_cor2.mrcs Average/stack_0006_cor2.mrc            1     3.484466     0.313505 11179.728516 10726.386719    -39.38889     0.000000     1.000000     0.000000            6    -17.70179   130.160611     2.424082    -12.29664     0.608884 54642.395026     0.163248            7            1 
 1393.548430  3623.225918     0.048655            1   120.474014 000068@Extract/job011/Average/stack_0006_cor2.mrcs Average/stack_0006_cor2.mrc            1     3.484466     0.313505 11179.728516 10726.386719    -39.38889     0.000000     1.000000     0.000000            6     -2.73387   141.184976     9.043362     -2.59664     0.604441 54655.909525     0.076418           13            2 
  691.612925  1362.580687     0.048649            1    -42.67731 000069@Extract/job011/Average/stack_0006_cor2.mrcs Average/stack_0006_cor2.mrc            1     3.484466     0.313505 11179.728516 10726.386719    -39.38889     0.000000     1.000000     0.000000            6   169.773078    36.497561     -7.27592     -4.53664     0.628054 54874.263542     0.091497           13            1 
  330.322591   877.419382     0.046784            1   -126.06860 000082@Extract/job011/Average/stack_0006_cor2.mrcs Average/stack_0006_cor2.mrc            1     3.484466     0.313505 11179.728516 10726.386719    -39.38889     0.000000     1.000000     0.000000            6    -15.59407   130.946181     1.624802    -20.05664     0.580835 54618.938315     0.157789           14            1 
 4985.806605  3458.064623     0.045667            1   132.573330 000087@Extract/job011/Average/stack_0006_cor2.mrcs Average/stack_0006_cor2.mrc            1     3.484466     0.313505 11179.728516 10726.386719    -39.38889     0.000000     1.000000     0.000000            6    75.139213    55.753005     -3.39592     3.564802     0.605302 54714.431736     0.055946           56            1 
 1827.096830  3520.000108     0.036826            1    -97.00692 000159@Extract/job011/Average/stack_0006_cor2.mrcs Average/stack_0006_cor2.mrc            1     3.484466     0.313505 11179.728516 10726.386719    -39.38889     0.000000     1.000000     0.000000            6    -14.89123   131.741769    12.124082     -1.45592     0.603132 54629.136763     0.293436            8            1 
 1011.612934  3520.000108     0.015029            1   113.009596 000490@Extract/job011/Average/stack_0006_cor2.mrcs Average/stack_0006_cor2.mrc            1     3.484466     0.313505 11179.728516 10726.386719    -39.38889     0.000000     1.000000     0.000000            6    -23.75662   135.719040     3.564802     -2.25520     0.596214 54649.267303     0.101202           31            2 
 5223.225967  2167.742002     0.069185            1   -120.49478 000020@Extract/job011/Average/stack_0007_cor2.mrcs Average/stack_0007_cor2.mrc            1     2.825984     0.280220 11988.923828 11552.027344    -41.35635     0.000000     1.000000     0.000000            7   165.968709    41.146015    14.064082     2.424082     0.611756 54747.439251     0.207942            8            2 
 2910.967831  1589.677468     0.062472            1    -18.37064 000027@Extract/job011/Average/stack_0007_cor2.mrcs Average/stack_0007_cor2.mrc            1     2.825984     0.280220 11988.923828 11552.027344    -41.35635     0.000000     1.000000     0.000000            7   156.543011    18.417562    24.904802     -4.19520     0.622353 54653.483908     0.157618           14            2 
 3788.387213  2147.096840     0.056102            1    22.963294 000044@Extract/job011/Average/stack_0007_cor2.mrcs Average/stack_0007_cor2.mrc            1     2.825984     0.280220 11988.923828 11552.027344    -41.35635     0.000000     1.000000     0.000000            7   176.345740    54.385434     -4.19520    -16.17664     0.605464 54633.930304     0.156758           13            2 
  206.451619  1527.741982     0.047970            1   138.302201 000079@Extract/job011/Average/stack_0007_cor2.mrcs Average/stack_0007_cor2.mrc            1     2.825984     0.280220 11988.923828 11552.027344    -41.35635     0.000000     1.000000     0.000000            7    -12.46614   133.337606    17.944082     -0.65664     0.617379 54840.544884     0.113093           10            2 
 5687.742110    82.580648     0.047115            1   170.146054 000086@Extract/job011/Average/stack_0007_cor2.mrcs Average/stack_0007_cor2.mrc            1     2.825984     0.280220 11988.923828 11552.027344    -41.35635     0.000000     1.000000     0.000000            7   174.339365    42.712994    -16.17664    -15.83520     0.471743 54839.953242     0.060643           22            2 
 2291.612974  2095.483935     0.044441            1     4.270649 000105@Extract/job011/Average/stack_0007_cor2.mrcs Average/stack_0007_cor2.mrc            1     2.825984     0.280220 11988.923828 11552.027344    -41.35635     0.000000     1.000000     0.000000            7    -28.81732    41.015025     -0.65664     -4.19520     0.611754 54792.583053     0.041419           60            2 
  144.516133   660.645182     0.043896            1   167.376912 000111@Extract/job011/Average/stack_0007_cor2.mrcs Average/stack_0007_cor2.mrc            1     2.825984     0.280220 11988.923828 11552.027344    -41.35635     0.000000     1.000000     0.000000            7    -14.04200   148.850970     -8.07520     -0.31520     0.606684 54810.255550     0.181464           19            1 
 3778.064632   196.129038     0.035022            1    94.248216 000193@Extract/job011/Average/stack_0007_cor2.mrcs Average/stack_0007_cor2.mrc            1     2.825984     0.280220 11988.923828 11552.027344    -41.35635     0.000000     1.000000     0.000000            7    -20.51649   122.730731     -3.39592     -3.39592     0.591852 54623.725216     0.160464            8            1 
 4913.548538  1176.774230     0.032375            1   152.352629 000233@Extract/job011/Average/stack_0007_cor2.mrcs Average/stack_0007_cor2.mrc            1     2.825984     0.280220 11988.923828 11552.027344    -41.35635     0.000000     1.000000     0.000000            7   -174.52245    50.619680    -12.29664    10.983362     0.614706 54665.611199     0.047053           18            1 
 3499.354946  2291.612974     0.032321            1    58.634128 000235@Extract/job011/Average/stack_0007_cor2.mrcs Average/stack_0007_cor2.mrc            1     2.825984     0.280220 11988.923828 11552.027344    -41.35635     0.000000     1.000000     0.000000            7    -31.06209   115.221823    -13.09592     -5.33592     0.599287 54628.900677     0.065081           13            2 
 3932.903347   877.419382     0.028982            1    -97.05918 000285@Extract/job011/Average/stack_0007_cor2.mrcs Average/stack_0007_cor2.mrc            1     2.825984     0.280220 11988.923828 11552.027344    -41.35635     0.000000     1.000000     0.000000            7   167.163902    34.195801    10.184082     2.424082     0.587664 54639.579320     0.070266           23            1 
 1156.129068  3210.322679     0.028369            1    -21.98491 000293@Extract/job011/Average/stack_0007_cor2.mrcs Average/stack_0007_cor2.mrc            1     2.825984     0.280220 11988.923828 11552.027344    -41.35635     0.000000     1.000000     0.000000            7    -28.41644   133.344462    -11.15592     -4.19520     0.611664 54709.745428     0.183772           21            2 
 5677.419529  2353.548460     0.083543            1   171.117638 000007@Extract/job011/Average/stack_0007_cor2.mrcs Average/stack_0007_cor2.mrc            1     2.825984     0.280220 11988.923828 11552.027344    -41.35635     0.000000     1.000000     0.000000            7    -11.82280   142.732435     8.244082    17.944082     0.586354 55181.435443     0.097777           21            1 
 2425.806526  2394.838783     0.070315            1     -9.00645 000018@Extract/job011/Average/stack_0007_cor2.mrcs Average/stack_0007_cor2.mrc            1     2.825984     0.280220 11988.923828 11552.027344    -41.35635     0.000000     1.000000     0.000000            7    99.701614   135.796047     -0.31520     -8.41664     0.604059 54599.056299     0.038022           77            2 
 5006.451767   206.451619     0.048683            1    51.143820 000075@Extract/job011/Average/stack_0007_cor2.mrcs Average/stack_0007_cor2.mrc            1     2.825984     0.280220 11988.923828 11552.027344    -41.35635     0.000000     1.000000     0.000000            7   -156.24670    34.956919     -0.31520     2.424082     0.597863 54602.606058     0.164446           34            2 
 5357.419520   753.548410     0.043297            1   -168.47565 000118@Extract/job011/Average/stack_0007_cor2.mrcs Average/stack_0007_cor2.mrc            1     2.825984     0.280220 11988.923828 11552.027344    -41.35635     0.000000     1.000000     0.000000            7   150.738294   169.814788    -11.95520    -28.61592     0.617962 54881.270279     0.070371           43            2 
 5016.774348  2064.516193     0.042298            1    62.294568 000130@Extract/job011/Average/stack_0007_cor2.mrcs Average/stack_0007_cor2.mrc            1     2.825984     0.280220 11988.923828 11552.027344    -41.35635     0.000000     1.000000     0.000000            7   147.545666    50.608975     -6.47664     6.304082     0.603057 54585.192961     0.190097            9            1 
 5099.354996   660.645182     0.037264            1    -63.32006 000170@Extract/job011/Average/stack_0007_cor2.mrcs Average/stack_0007_cor2.mrc            1     2.825984     0.280220 11988.923828 11552.027344    -41.35635     0.000000     1.000000     0.000000            7    20.661931   139.636081    -13.09592    10.184082     0.595355 54683.579196     0.046722           69            1 
 5285.161453  3416.774299     0.034135            1   131.746821 000205@Extract/job011/Average/stack_0007_cor2.mrcs Average/stack_0007_cor2.mrc            1     2.825984     0.280220 11988.923828 11552.027344    -41.35635     0.000000     1.000000     0.000000            7    -15.38878   138.072823    12.124082     4.364082     0.593321 54604.473827     0.144261           12            2 
 2828.387184  1341.935525     0.032600            1   -123.85048 000229@Extract/job011/Average/stack_0007_cor2.mrcs Average/stack_0007_cor2.mrc            1     2.825984     0.280220 11988.923828 11552.027344    -41.35635     0.000000     1.000000     0.000000            7   -120.93243   170.523086     -8.07520     -3.39592     0.601161 54544.650327     0.055628           44            1 
 3974.193671  3643.871080     0.032147            1    19.293240 000237@Extract/job011/Average/stack_0007_cor2.mrcs Average/stack_0007_cor2.mrc            1     2.825984     0.280220 11988.923828 11552.027344    -41.35635     0.000000     1.000000     0.000000            7    -29.68136   151.882210     4.364082     -6.47664     0.590394 54691.671481     0.296613            9            2 
 3313.548489  2250.322650     0.031873            1    37.062010 000244@Extract/job011/Average/stack_0007_cor2.mrcs Average/stack_0007_cor2.mrc            1     2.825984     0.280220 11988.923828 11552.027344    -41.35635     0.000000     1.000000     0.000000            7   -164.86631    37.266568     -2.25520     -6.47664     0.607065 54639.937166     0.089403           25            2 
 3685.161404  3943.225928     0.030986            1   113.928949 000258@Extract/job011/Average/stack_0007_cor2.mrcs Average/stack_0007_cor2.mrc            1     2.825984     0.280220 11988.923828 11552.027344    -41.35635     0.000000     1.000000     0.000000            7    -13.69789   132.540898    12.923362     -6.13520     0.608435 54659.987929     0.077942           18            2 
 5450.322748  2580.645241     0.017542            1    88.467327 000453@Extract/job011/Average/stack_0007_cor2.mrcs Average/stack_0007_cor2.mrc            1     2.825984     0.280220 11988.923828 11552.027344    -41.35635     0.000000     1.000000     0.000000            7   145.778157    18.411138    -10.01520     -1.45592     0.598450 54592.894732     0.165463           21            1 
 3664.516242  1620.645211     0.081459            1   -112.95676 000014@Extract/job011/Average/stack_0008_cor2.mrcs Average/stack_0008_cor2.mrc            1     3.148246     0.317850 12566.358398 12063.178711    -41.94773     0.000000     1.000000     0.000000            8   -171.71043    59.378566    17.144802    -15.03592     0.638195 54730.786105     0.077348           21            2 
 2240.000069   784.516153     0.075172            1     -2.33471 000022@Extract/job011/Average/stack_0008_cor2.mrcs Average/stack_0008_cor2.mrc            1     3.148246     0.317850 12566.358398 12063.178711    -41.94773     0.000000     1.000000     0.000000            8   -175.64901    37.268842    16.803362    37.344082     0.596008 54705.929348     0.130644           10            1 
 4707.096919  1920.000059     0.056903            1     7.070163 000053@Extract/job011/Average/stack_0008_cor2.mrcs Average/stack_0008_cor2.mrc            1     3.148246     0.317850 12566.358398 12063.178711    -41.94773     0.000000     1.000000     0.000000            8    -27.54263   122.734262     -3.39592    12.124082     0.598471 54717.879861     0.066283           34            1 
 1125.161325  2725.161374     0.048279            1    -19.19961 000106@Extract/job011/Average/stack_0008_cor2.mrcs Average/stack_0008_cor2.mrc            1     3.148246     0.317850 12566.358398 12063.178711    -41.94773     0.000000     1.000000     0.000000            8    -14.19615   115.213841    -16.17664     -6.47664     0.593919 54614.565264     0.097497           13            1 
 2828.387184  2993.548479     0.043320            1    94.223601 000147@Extract/job011/Average/stack_0008_cor2.mrcs Average/stack_0008_cor2.mrc            1     3.148246     0.317850 12566.358398 12063.178711    -41.94773     0.000000     1.000000     0.000000            8   -176.62851    61.439790    -11.15592     -9.21592     0.599831 54596.373130     0.090861           36            2 
 3354.838813  2910.967831     0.042436            1   -179.51596 000151@Extract/job011/Average/stack_0008_cor2.mrcs Average/stack_0008_cor2.mrc            1     3.148246     0.317850 12566.358398 12063.178711    -41.94773     0.000000     1.000000     0.000000            8    -10.68073   121.318472     0.484082     7.444802     0.598295 54594.576798     0.075876           31            2 
 1383.225849  3117.419451     0.040431            1    -80.10782 000168@Extract/job011/Average/stack_0008_cor2.mrcs Average/stack_0008_cor2.mrc            1     3.148246     0.317850 12566.358398 12063.178711    -41.94773     0.000000     1.000000     0.000000            8    -22.60174   145.807865    -10.35664    -10.35664     0.591021 54628.344016     0.127363           17            2 
  185.806457  3076.129127     0.030330            1    32.278621 000284@Extract/job011/Average/stack_0008_cor2.mrcs Average/stack_0008_cor2.mrc            1     3.148246     0.317850 12566.358398 12063.178711    -41.94773     0.000000     1.000000     0.000000            8    60.305923   108.804367    -11.15592     7.103362     0.627248 54849.137090     0.050677           26            1 
 5078.709834   516.129048     0.029241            1    -78.33722 000299@Extract/job011/Average/stack_0008_cor2.mrcs Average/stack_0008_cor2.mrc            1     3.148246     0.317850 12566.358398 12063.178711    -41.94773     0.000000     1.000000     0.000000            8   129.244240    78.629763     -4.53664    10.983362     0.604461 54682.708634     0.019523           74            1 
 5625.806625  3272.258165     0.026006            1    19.258433 000337@Extract/job011/Average/stack_0008_cor2.mrcs Average/stack_0008_cor2.mrc            1     3.148246     0.317850 12566.358398 12063.178711    -41.94773     0.000000     1.000000     0.000000            8    -24.72475   131.745878    -10.01520     7.103362     0.590182 54596.189151     0.210706           10            1 
 5274.838872   867.096801     0.024380            1   162.628776 000359@Extract/job011/Average/stack_0008_cor2.mrcs Average/stack_0008_cor2.mrc            1     3.148246     0.317850 12566.358398 12063.178711    -41.94773     0.000000     1.000000     0.000000            8   157.354449    97.848190     -2.59664     3.223362     0.583889 54545.059149     0.036892           97            2 
 4335.484004  2704.516212     0.054372            1   -148.56465 000063@Extract/job011/Average/stack_0008_cor2.mrcs Average/stack_0008_cor2.mrc            1     3.148246     0.317850 12566.358398 12063.178711    -41.94773     0.000000     1.000000     0.000000            8   -169.22172    27.372977    12.124082     8.244082     0.619234 54692.514756     0.100719           12            2 
 2621.935565  3478.709784     0.052331            1   146.716243 000075@Extract/job011/Average/stack_0008_cor2.mrcs Average/stack_0008_cor2.mrc            1     3.148246     0.317850 12566.358398 12063.178711    -41.94773     0.000000     1.000000     0.000000            8   178.837569    32.671371    16.004082    -13.09592     0.612588 54692.030108     0.163848            6            2 
 3767.742051  1858.064573     0.047055            1   -105.48502 000117@Extract/job011/Average/stack_0008_cor2.mrcs Average/stack_0008_cor2.mrc            1     3.148246     0.317850 12566.358398 12063.178711    -41.94773     0.000000     1.000000     0.000000            8   167.206502    73.734343     6.304082    10.184082     0.589592 54630.221446     0.021473          102            2 
 4655.484014   289.032267     0.040425            1    52.061203 000169@Extract/job011/Average/stack_0008_cor2.mrcs Average/stack_0008_cor2.mrc            1     3.148246     0.317850 12566.358398 12063.178711    -41.94773     0.000000     1.000000     0.000000            8    -16.69874   137.289638     -2.25520    11.324802     0.597148 54641.881044     0.089612           24            1 
 3148.387194  3716.129147     0.032310            1    -96.06847 000252@Extract/job011/Average/stack_0008_cor2.mrcs Average/stack_0008_cor2.mrc            1     3.148246     0.317850 12566.358398 12063.178711    -41.94773     0.000000     1.000000     0.000000            8   -167.18075    38.813311     -3.39592     -2.59664     0.595134 54662.003062     0.129313           10            1 
 2012.903288   588.387115     0.032084            1    75.481868 000257@Extract/job011/Average/stack_0008_cor2.mrcs Average/stack_0008_cor2.mrc            1     3.148246     0.317850 12566.358398 12063.178711    -41.94773     0.000000     1.000000     0.000000            8     -9.99036    68.548209     6.304082     0.484082     0.607425 54703.369871     0.025450          110            2 
 5285.161453  1145.806487     0.030204            1   126.014472 000287@Extract/job011/Average/stack_0008_cor2.mrcs Average/stack_0008_cor2.mrc            1     3.148246     0.317850 12566.358398 12063.178711    -41.94773     0.000000     1.000000     0.000000            8    83.493729   117.271688    14.064082    -19.71520     0.626570 54835.174099     0.027234          131            1 
 3664.516242  2642.580726     0.104075            1    -36.10979 000007@Extract/job011/Average/stack_0009_cor2.mrcs Average/stack_0009_cor2.mrc            1     3.700000     0.345727 13863.406250 13331.101562    -40.31921     0.000000     1.000000     0.000000            9   171.929646    38.040489    -11.15592     -2.25520     0.624481 54779.508897     0.077300           25            2 
 1197.419392  1889.032316     0.101646            1   149.630823 000008@Extract/job011/Average/stack_0009_cor2.mrcs Average/stack_0009_cor2.mrc            1     3.700000     0.345727 13863.406250 13331.101562    -40.31921     0.000000     1.000000     0.000000            9    -43.93023   150.383349    14.064082     8.244082     0.616990 54726.949296     0.102709           17            2 
 5109.677577   825.806477     0.067928            1    -66.08202 000046@Extract/job011/Average/stack_0009_cor2.mrcs Average/stack_0009_cor2.mrc            1     3.700000     0.345727 13863.406250 13331.101562    -40.31921     0.000000     1.000000     0.000000            9     -8.57407   116.539970     0.484082     -3.39592     0.601175 54636.150079     0.181567            8            2 
 2921.290412  2456.774269     0.064053            1     -8.92497 000062@Extract/job011/Average/stack_0009_cor2.mrcs Average/stack_0009_cor2.mrc            1     3.700000     0.345727 13863.406250 13331.101562    -40.31921     0.000000     1.000000     0.000000            9   167.212261    56.559111     -8.41664     3.223362     0.599867 54685.369192     0.082243           10            1 
 4552.258205  2714.838793     0.063840            1    73.551908 000063@Extract/job011/Average/stack_0009_cor2.mrcs Average/stack_0009_cor2.mrc            1     3.700000     0.345727 13863.406250 13331.101562    -40.31921     0.000000     1.000000     0.000000            9   158.256189    38.810081    17.944082     9.384802     0.621694 54804.900089     0.185857           14            1 
 1920.000059   939.354868     0.058373            1    -12.63667 000088@Extract/job011/Average/stack_0009_cor2.mrcs Average/stack_0009_cor2.mrc            1     3.700000     0.345727 13863.406250 13331.101562    -40.31921     0.000000     1.000000     0.000000            9    -13.49060   122.728198    -11.95520     0.484082     0.594824 54604.906949     0.246955            7            2 
 2673.548469  1207.741973     0.056671            1    -56.77488 000097@Extract/job011/Average/stack_0009_cor2.mrcs Average/stack_0009_cor2.mrc            1     3.700000     0.345727 13863.406250 13331.101562    -40.31921     0.000000     1.000000     0.000000            9   150.784766    38.032190    -18.91592     -0.31520     0.619662 54637.190680     0.055339           48            1 
 2074.838774  3643.871080     0.055653            1   -126.23020 000105@Extract/job011/Average/stack_0009_cor2.mrcs Average/stack_0009_cor2.mrc            1     3.700000     0.345727 13863.406250 13331.101562    -40.31921     0.000000     1.000000     0.000000            9   111.900809    28.836685     -3.39592     -6.13520     0.591987 54559.777827     0.056560           37            2 
 2756.129117  2415.483945     0.053600            1   -156.98288 000116@Extract/job011/Average/stack_0009_cor2.mrcs Average/stack_0009_cor2.mrc            1     3.700000     0.345727 13863.406250 13331.101562    -40.31921     0.000000     1.000000     0.000000            9    -31.04759   130.953715     -4.19520     -3.39592     0.605673 54578.726382     0.083191           38            1 
  877.419382  2910.967831     0.049164            1     -8.88207 000152@Extract/job011/Average/stack_0009_cor2.mrcs Average/stack_0009_cor2.mrc            1     3.700000     0.345727 13863.406250 13331.101562    -40.31921     0.000000     1.000000     0.000000            9    -18.41376   112.602307    -20.85592    16.004082     0.600527 54616.585755     0.104711           41            2 
  815.483896  3375.483975     0.040085            1   147.505136 000250@Extract/job011/Average/stack_0009_cor2.mrcs Average/stack_0009_cor2.mrc            1     3.700000     0.345727 13863.406250 13331.101562    -40.31921     0.000000     1.000000     0.000000            9   118.632252    24.337645     -2.25520     8.244082     0.605208 54557.131170     0.146302           13            2 
 4882.580795   371.612915     0.038497            1   -133.64091 000265@Extract/job011/Average/stack_0009_cor2.mrcs Average/stack_0009_cor2.mrc            1     3.700000     0.345727 13863.406250 13331.101562    -40.31921     0.000000     1.000000     0.000000            9   165.936585    21.389605     -8.07520    16.803362     0.602552 54716.088864     0.210556           18            2 
 3148.387194  3282.580746     0.037709            1   137.363772 000274@Extract/job011/Average/stack_0009_cor2.mrcs Average/stack_0009_cor2.mrc            1     3.700000     0.345727 13863.406250 13331.101562    -40.31921     0.000000     1.000000     0.000000            9    -10.76309   138.853120     8.244082    10.184082     0.607000 54682.438222     0.155433           10            1 
 3922.580766   805.161315     0.028282            1   -100.84469 000371@Extract/job011/Average/stack_0009_cor2.mrcs Average/stack_0009_cor2.mrc            1     3.700000     0.345727 13863.406250 13331.101562    -40.31921     0.000000     1.000000     0.000000            9   155.045728    28.120473     -7.27592    -13.89520     0.609365 54623.736525     0.076985           27            1 
 3809.032375  1104.516163     0.019728            1    77.286593 000467@Extract/job011/Average/stack_0009_cor2.mrcs Average/stack_0009_cor2.mrc            1     3.700000     0.345727 13863.406250 13331.101562    -40.31921     0.000000     1.000000     0.000000            9    53.301064    84.578314     3.223362     -7.27592     0.618975 54664.510753     0.064687           38            2 
 1548.387144  1940.645221     0.124121            1   178.676267 000001@Extract/job011/Average/stack_0009_cor2.mrcs Average/stack_0009_cor2.mrc            1     3.700000     0.345727 13863.406250 13331.101562    -40.31921     0.000000     1.000000     0.000000            9   -102.05023   122.811913    -10.35664    12.923362     0.645820 54818.103464     0.036606           72            1 
 5543.225977  3994.838833     0.063195            1   -136.44270 000067@Extract/job011/Average/stack_0009_cor2.mrcs Average/stack_0009_cor2.mrc            1     3.700000     0.345727 13863.406250 13331.101562    -40.31921     0.000000     1.000000     0.000000            9    23.037784   130.162972     8.244082    -15.03592     0.572948 54944.752693     0.071510           52            1 
 2962.580736  4005.161414     0.061794            1    62.383311 000073@Extract/job011/Average/stack_0009_cor2.mrcs Average/stack_0009_cor2.mrc            1     3.700000     0.345727 13863.406250 13331.101562    -40.31921     0.000000     1.000000     0.000000            9    -27.54145   124.165960    -11.15592     -2.25520     0.529593 54526.227884     0.043794           68            1 
 5450.322748  1207.741973     0.058649            1    17.329326 000085@Extract/job011/Average/stack_0009_cor2.mrcs Average/stack_0009_cor2.mrc            1     3.700000     0.345727 13863.406250 13331.101562    -40.31921     0.000000     1.000000     0.000000            9   172.369180    40.367900     -4.53664    15.204802     0.618654 54813.070110     0.082070           22            2 
 3261.935584   443.870981     0.051980            1    -54.66876 000125@Extract/job011/Average/stack_0009_cor2.mrcs Average/stack_0009_cor2.mrc            1     3.700000     0.345727 13863.406250 13331.101562    -40.31921     0.000000     1.000000     0.000000            9   -159.86052     8.113741    10.983362    17.144802     0.607898 54604.769796     0.393842           16            2 
 1352.258106  2725.161374     0.049354            1    81.921643 000149@Extract/job011/Average/stack_0009_cor2.mrcs Average/stack_0009_cor2.mrc            1     3.700000     0.345727 13863.406250 13331.101562    -40.31921     0.000000     1.000000     0.000000            9   148.294603    19.895311     1.283362     9.384802     0.605001 54615.772866     0.450818           13            2 
 4634.838852  1011.612934     0.047186            1    87.572433 000169@Extract/job011/Average/stack_0009_cor2.mrcs Average/stack_0009_cor2.mrc            1     3.700000     0.345727 13863.406250 13331.101562    -40.31921     0.000000     1.000000     0.000000            9   147.094806    27.362895     6.304082    16.004082     0.599260 54557.588634     0.173988           13            1 
 5161.290481  1063.225839     0.046648            1   161.804353 000177@Extract/job011/Average/stack_0009_cor2.mrcs Average/stack_0009_cor2.mrc            1     3.700000     0.345727 13863.406250 13331.101562    -40.31921     0.000000     1.000000     0.000000            9   -111.28994    50.574738     2.424082     0.484082     0.612478 54640.752596     0.055322           20            2 
 3344.516232  1135.483906     0.045965            1    -82.97059 000184@Extract/job011/Average/stack_0009_cor2.mrcs Average/stack_0009_cor2.mrc            1     3.700000     0.345727 13863.406250 13331.101562    -40.31921     0.000000     1.000000     0.000000            9     0.794193   144.270013    12.124082    -15.03592     0.617639 54626.488631     0.133780           11            1 
 1001.290353  3014.193641     0.043724            1    -33.25966 000208@Extract/job011/Average/stack_0009_cor2.mrcs Average/stack_0009_cor2.mrc            1     3.700000     0.345727 13863.406250 13331.101562    -40.31921     0.000000     1.000000     0.000000            9   -169.84685    35.728867     3.223362    -20.85592     0.601932 54636.525843     0.109988           12            2 
 4356.129166  2601.290403     0.038517            1    -88.68999 000264@Extract/job011/Average/stack_0009_cor2.mrcs Average/stack_0009_cor2.mrc            1     3.700000     0.345727 13863.406250 13331.101562    -40.31921     0.000000     1.000000     0.000000            9    68.840032   136.546374     7.103362     -2.59664     0.609621 54808.055442     0.039206           86            2 
  505.806467  1920.000059     0.033206            1   -148.59366 000328@Extract/job011/Average/stack_0009_cor2.mrcs Average/stack_0009_cor2.mrc            1     3.700000     0.345727 13863.406250 13331.101562    -40.31921     0.000000     1.000000     0.000000            9     -0.14182    86.943587     -5.33592     -0.31520     0.620390 54691.870681     0.045241          104            1 
 1651.612954  3736.774309     0.025818            1    89.521963 000396@Extract/job011/Average/stack_0009_cor2.mrcs Average/stack_0009_cor2.mrc            1     3.700000     0.345727 13863.406250 13331.101562    -40.31921     0.000000     1.000000     0.000000            9   174.614747    45.076722    14.064082     7.103362     0.595816 54654.792598     0.069256           14            2 
 2147.096840  1538.064563     0.021614            1   -107.36059 000448@Extract/job011/Average/stack_0009_cor2.mrcs Average/stack_0009_cor2.mrc            1     3.700000     0.345727 13863.406250 13331.101562    -40.31921     0.000000     1.000000     0.000000            9   166.495291   102.093667     -5.33592     -5.33592     0.596787 54667.287455     0.029838           55            2 
 4985.806605  3592.258175     0.042650            1    -50.14491 000156@Extract/job011/Average/stack_0010_cor2.mrcs Average/stack_0010_cor2.mrc            1     3.965746     0.296696 10179.146484  9792.015625    -43.87717     0.000000     1.000000     0.000000           10     -7.16586   129.380531    -11.15592     5.163362     0.614898 54533.146795     0.127295            9            2 
 5409.032424  1527.741982     0.032361            1    -37.95798 000230@Extract/job011/Average/stack_0010_cor2.mrcs Average/stack_0010_cor2.mrc            1     3.965746     0.296696 10179.146484  9792.015625    -43.87717     0.000000     1.000000     0.000000           10   -172.41259    61.439285    10.184082     -8.07520     0.595409 54558.475562     0.225458           21            2 
 1094.193582   227.096781     0.030859            1    -79.17770 000243@Extract/job011/Average/stack_0010_cor2.mrcs Average/stack_0010_cor2.mrc            1     3.965746     0.296696 10179.146484  9792.015625    -43.87717     0.000000     1.000000     0.000000           10    -19.79597   144.274172     6.304082    -13.09592     0.604299 54621.724339     0.199584            9            1 
 1341.935525  2240.000069     0.028326            1    40.747923 000270@Extract/job011/Average/stack_0010_cor2.mrcs Average/stack_0010_cor2.mrc            1     3.965746     0.296696 10179.146484  9792.015625    -43.87717     0.000000     1.000000     0.000000           10   153.854346    69.321308     -5.33592     6.304082     0.620132 54773.022336     0.062823           43            1 
 5553.548558   743.225829     0.023161            1   136.442981 000347@Extract/job011/Average/stack_0010_cor2.mrcs Average/stack_0010_cor2.mrc            1     3.965746     0.296696 10179.146484  9792.015625    -43.87717     0.000000     1.000000     0.000000           10    -29.66199   107.521120     -2.25520     -0.65664     0.594919 54645.895856     0.050308           41            1 
 1063.225839  1434.838754     0.099003            1    -39.76778 000023@Extract/job011/Average/stack_0010_cor2.mrcs Average/stack_0010_cor2.mrc            1     3.965746     0.296696 10179.146484  9792.015625    -43.87717     0.000000     1.000000     0.000000           10   -139.70230    37.252146     1.283362    21.824082     0.600013 54802.357953     0.032507           78            1 
  443.870981  1651.612954     0.029598            1   -109.29488 000260@Extract/job011/Average/stack_0010_cor2.mrcs Average/stack_0010_cor2.mrc            1     3.965746     0.296696 10179.146484  9792.015625    -43.87717     0.000000     1.000000     0.000000           10   148.771026    28.870881     -8.41664     -7.27592     0.610229 54552.623646     0.099928           13            1 
 2663.225888   320.000010     0.024972            1   153.244867 000319@Extract/job011/Average/stack_0010_cor2.mrcs Average/stack_0010_cor2.mrc            1     3.965746     0.296696 10179.146484  9792.015625    -43.87717     0.000000     1.000000     0.000000           10   152.452209    64.118425    -24.73592     -1.45592     0.594299 54543.682605     0.184087           12            1 
 2828.387184  2291.612974     0.055345            1    -58.57391 000129@Extract/job011/Average/stack_0011_cor2.mrcs Average/stack_0011_cor2.mrc            1     4.055368     0.266327 11029.046875 10551.436523    -39.27153     0.000000     1.000000     0.000000           11    -14.19461   119.244436    24.904802     6.304082     0.586627 54597.008797     0.145267           28            1 
 3943.225928  3385.806556     0.048996            1    -56.70942 000155@Extract/job011/Average/stack_0011_cor2.mrcs Average/stack_0011_cor2.mrc            1     4.055368     0.266327 11029.046875 10551.436523    -39.27153     0.000000     1.000000     0.000000           11     -4.63439   142.731171    31.524082    14.064082     0.599164 54605.163181     0.109974           14            2 
 5460.645329  3664.516242     0.047617            1   -141.04564 000172@Extract/job011/Average/stack_0011_cor2.mrcs Average/stack_0011_cor2.mrc            1     4.055368     0.266327 11029.046875 10551.436523    -39.27153     0.000000     1.000000     0.000000           11    -25.20046   141.191621    10.983362     -2.59664     0.610445 54566.333546     0.161892            8            1 
 3416.774299  1414.193592     0.045631            1   -144.81472 000184@Extract/job011/Average/stack_0011_cor2.mrcs Average/stack_0011_cor2.mrc            1     4.055368     0.266327 11029.046875 10551.436523    -39.27153     0.000000     1.000000     0.000000           11    -19.10867   127.101874     -3.39592     -3.39592     0.599665 54560.287754     0.039460           21            2 
 4830.967891  1785.806507     0.043893            1    -65.15014 000197@Extract/job011/Average/stack_0011_cor2.mrcs Average/stack_0011_cor2.mrc            1     4.055368     0.266327 11029.046875 10551.436523    -39.27153     0.000000     1.000000     0.000000           11     -3.70911   132.539042     -8.41664    -23.93664     0.602144 54539.965489     0.143623            6            1 
 4438.709814  1280.000039     0.038285            1    15.484539 000236@Extract/job011/Average/stack_0011_cor2.mrcs Average/stack_0011_cor2.mrc            1     4.055368     0.266327 11029.046875 10551.436523    -39.27153     0.000000     1.000000     0.000000           11    -10.67982   124.159172     -8.41664     -3.39592     0.612671 54551.090995     0.129570           15            2 
 1579.354887  2384.516202     0.037423            1   -129.93160 000248@Extract/job011/Average/stack_0011_cor2.mrcs Average/stack_0011_cor2.mrc            1     4.055368     0.266327 11029.046875 10551.436523    -39.27153     0.000000     1.000000     0.000000           11   139.118837    31.893270    12.124082     2.424082     0.603901 54543.088519     0.124489           23            2 
  640.000020  3798.709794     0.034390            1   -133.52718 000278@Extract/job011/Average/stack_0011_cor2.mrcs Average/stack_0011_cor2.mrc            1     4.055368     0.266327 11029.046875 10551.436523    -39.27153     0.000000     1.000000     0.000000           11   -132.28838   127.969316     -4.19520    12.124082     0.623272 54812.837881     0.043451           46            2 
 2136.774259  2663.225888     0.031479            1    -32.32618 000311@Extract/job011/Average/stack_0011_cor2.mrcs Average/stack_0011_cor2.mrc            1     4.055368     0.266327 11029.046875 10551.436523    -39.27153     0.000000     1.000000     0.000000           11   -166.07546   102.704428    -14.23664     6.304082     0.615036 54622.864830     0.065824           23            1 
 3509.677527  1073.548420     0.042428            1    -45.45058 000208@Extract/job011/Average/stack_0011_cor2.mrcs Average/stack_0011_cor2.mrc            1     4.055368     0.266327 11029.046875 10551.436523    -39.27153     0.000000     1.000000     0.000000           11    -10.21484   136.502050    -10.01520     -5.33592     0.602479 54601.076739     0.196421           26            1 
 2539.354917  2838.709765     0.038218            1   112.195421 000237@Extract/job011/Average/stack_0011_cor2.mrcs Average/stack_0011_cor2.mrc            1     4.055368     0.266327 11029.046875 10551.436523    -39.27153     0.000000     1.000000     0.000000           11    -57.40269   158.640998     -6.13520     5.163362     0.608416 54562.721533     0.149255           10            2 
 3860.645280  1300.645201     0.081491            1    -21.07757 000027@Extract/job011/Average/stack_0012_cor2.mrcs Average/stack_0012_cor2.mrc            1     3.148246     0.386889 14156.123047 13624.182617    -42.51785     0.000000     1.000000     0.000000           12    -11.38357   120.622059     -4.53664     -7.27592     0.608559 54563.480092     0.123947           13            2 
  350.967753  2621.935565     0.076592            1    15.448068 000036@Extract/job011/Average/stack_0012_cor2.mrcs Average/stack_0012_cor2.mrc            1     3.148246     0.386889 14156.123047 13624.182617    -42.51785     0.000000     1.000000     0.000000           12   167.215498    49.054668    -10.35664    -15.03592     0.616206 54766.210455     0.114756           11            2 
  547.096791   237.419362     0.075941            1    -50.12827 000041@Extract/job011/Average/stack_0012_cor2.mrcs Average/stack_0012_cor2.mrc            1     3.148246     0.386889 14156.123047 13624.182617    -42.51785     0.000000     1.000000     0.000000           12    -19.11047   124.161841    -10.01520    24.563362     0.610941 54703.589346     0.055738           30            2 
 3303.225908   103.225810     0.067250            1    -68.88641 000066@Extract/job011/Average/stack_0012_cor2.mrcs Average/stack_0012_cor2.mrc            1     3.148246     0.386889 14156.123047 13624.182617    -42.51785     0.000000     1.000000     0.000000           12    -14.19461   119.244436     -3.39592     5.163362     0.528360 54589.246557     0.068521           13            1 
 1734.193602  3685.161404     0.058746            1   159.821323 000112@Extract/job011/Average/stack_0012_cor2.mrcs Average/stack_0012_cor2.mrc            1     3.148246     0.386889 14156.123047 13624.182617    -42.51785     0.000000     1.000000     0.000000           12   161.574819    95.446680    -21.99664     0.484082     0.608898 54904.987345     0.030317           63            2 
  960.000030   485.161305     0.055350            1    66.109229 000133@Extract/job011/Average/stack_0012_cor2.mrcs Average/stack_0012_cor2.mrc            1     3.148246     0.386889 14156.123047 13624.182617    -42.51785     0.000000     1.000000     0.000000           12   -168.19384    70.598168    16.004082    -12.29664     0.623870 54860.919905     0.089893           43            1 
  392.258077   350.967753     0.055303            1   -177.63334 000134@Extract/job011/Average/stack_0012_cor2.mrcs Average/stack_0012_cor2.mrc            1     3.148246     0.386889 14156.123047 13624.182617    -42.51785     0.000000     1.000000     0.000000           12    -13.09151   135.714885     -2.59664     -8.07520     0.618065 54691.847029     0.089641           26            1 
  722.580667  4005.161414     0.054887            1    77.327644 000140@Extract/job011/Average/stack_0012_cor2.mrcs Average/stack_0012_cor2.mrc            1     3.148246     0.386889 14156.123047 13624.182617    -42.51785     0.000000     1.000000     0.000000           12    12.518974    73.595974    14.064082    -25.53520     0.593432 54801.391888     0.052167          119            2 
 3323.871070  1806.451668     0.054180            1     -2.35161 000146@Extract/job011/Average/stack_0012_cor2.mrcs Average/stack_0012_cor2.mrc            1     3.148246     0.386889 14156.123047 13624.182617    -42.51785     0.000000     1.000000     0.000000           12   176.650624    31.151016     2.424082    -11.15592     0.606872 54606.023803     0.158568            7            2 
 2880.000089   929.032287     0.054046            1     -7.93495 000147@Extract/job011/Average/stack_0012_cor2.mrcs Average/stack_0012_cor2.mrc            1     3.148246     0.386889 14156.123047 13624.182617    -42.51785     0.000000     1.000000     0.000000           12    -21.91758   128.616377    17.944082    10.184082     0.607279 54652.617590     0.291049           20            1 
  701.935505    61.935486     0.047084            1   -146.67722 000200@Extract/job011/Average/stack_0012_cor2.mrcs Average/stack_0012_cor2.mrc            1     3.148246     0.386889 14156.123047 13624.182617    -42.51785     0.000000     1.000000     0.000000           12    -20.80875   142.735548     3.564802     -3.39592     0.495300 54701.835907     0.086239           52            1 
 2219.354907  1909.677478     0.044204            1   -175.74953 000227@Extract/job011/Average/stack_0012_cor2.mrcs Average/stack_0012_cor2.mrc            1     3.148246     0.386889 14156.123047 13624.182617    -42.51785     0.000000     1.000000     0.000000           12    -20.51263   128.615749    -17.77520     -9.21592     0.597461 54619.695024     0.111794           21            1 
 1630.967792  2941.935574     0.043929            1    27.675647 000230@Extract/job011/Average/stack_0012_cor2.mrcs Average/stack_0012_cor2.mrc            1     3.148246     0.386889 14156.123047 13624.182617    -42.51785     0.000000     1.000000     0.000000           12    -12.78656   126.354407     -3.39592     -2.59664     0.602569 54670.982295     0.211716            7            2 
 5068.387253  3912.258185     0.040210            1   -116.78236 000268@Extract/job011/Average/stack_0012_cor2.mrcs Average/stack_0012_cor2.mrc            1     3.148246     0.386889 14156.123047 13624.182617    -42.51785     0.000000     1.000000     0.000000           12    59.641056    74.250368     -8.41664    -13.89520     0.619106 54817.319417     0.044779           41            1 
 2363.871040   289.032267     0.039035            1   -117.68869 000278@Extract/job011/Average/stack_0012_cor2.mrcs Average/stack_0012_cor2.mrc            1     3.148246     0.386889 14156.123047 13624.182617    -42.51785     0.000000     1.000000     0.000000           12   159.488493    49.838254     0.484082     0.484082     0.611659 54618.006967     0.121716           11            1 
 3003.871060  2529.032336     0.038424            1    -45.48881 000285@Extract/job011/Average/stack_0012_cor2.mrcs Average/stack_0012_cor2.mrc            1     3.148246     0.386889 14156.123047 13624.182617    -42.51785     0.000000     1.000000     0.000000           12   164.395902    71.228912     -6.47664     2.424082     0.611127 54693.509887     0.039173           59            2 
 2549.677498  2549.677498     0.033804            1    28.622228 000328@Extract/job011/Average/stack_0012_cor2.mrcs Average/stack_0012_cor2.mrc            1     3.148246     0.386889 14156.123047 13624.182617    -42.51785     0.000000     1.000000     0.000000           12    -19.10959   125.618309     -6.47664    10.184082     0.597846 54631.812568     0.196039            7            1 
 3189.677517  1341.935525     0.027370            1    37.045316 000396@Extract/job011/Average/stack_0012_cor2.mrcs Average/stack_0012_cor2.mrc            1     3.148246     0.386889 14156.123047 13624.182617    -42.51785     0.000000     1.000000     0.000000           12     -8.24677   134.131344     -6.13520     0.484082     0.587908 54664.278790     0.210338           11            1 
  774.193572   794.838734     0.023429            1    75.500960 000435@Extract/job011/Average/stack_0012_cor2.mrcs Average/stack_0012_cor2.mrc            1     3.148246     0.386889 14156.123047 13624.182617    -42.51785     0.000000     1.000000     0.000000           12    -24.03365   116.545305     -1.45592     5.163362     0.594152 54613.321408     0.142940           10            2 
 4459.354976  3540.645270     0.019643            1    -16.35634 000487@Extract/job011/Average/stack_0012_cor2.mrcs Average/stack_0012_cor2.mrc            1     3.148246     0.386889 14156.123047 13624.182617    -42.51785     0.000000     1.000000     0.000000           12   -152.05397    41.921379     -5.33592     -9.21592     0.595682 54764.283674     0.092159           17            1 
 4779.354986  3943.225928     0.113016            1    75.476494 000003@Extract/job011/Average/stack_0012_cor2.mrcs Average/stack_0012_cor2.mrc            1     3.148246     0.386889 14156.123047 13624.182617    -42.51785     0.000000     1.000000     0.000000           12   -173.81320    93.653807    -24.73592    -20.85592     0.629889 54830.802363     0.027359           70            1 
 1341.935525   722.580667     0.092741            1    -89.59464 000014@Extract/job011/Average/stack_0012_cor2.mrcs Average/stack_0012_cor2.mrc            1     3.148246     0.386889 14156.123047 13624.182617    -42.51785     0.000000     1.000000     0.000000           12    62.428404    97.148018    -14.23664     -3.39592     0.613696 54699.471697     0.054819           47            2 
 5440.000167  2085.161354     0.068809            1    60.419143 000062@Extract/job011/Average/stack_0012_cor2.mrcs Average/stack_0012_cor2.mrc            1     3.148246     0.386889 14156.123047 13624.182617    -42.51785     0.000000     1.000000     0.000000           12   162.697230    25.119632     -5.33592    -10.01520     0.606327 54631.957234     0.248511           14            1 
 3612.903337  3076.129127     0.067519            1    36.149035 000064@Extract/job011/Average/stack_0012_cor2.mrcs Average/stack_0012_cor2.mrc            1     3.148246     0.386889 14156.123047 13624.182617    -42.51785     0.000000     1.000000     0.000000           12    -29.81617   140.418493     -1.45592     0.484082     0.597074 54683.261415     0.079663           22            1 
 4139.354966   516.129048     0.063579            1    -56.70751 000090@Extract/job011/Average/stack_0012_cor2.mrcs Average/stack_0012_cor2.mrc            1     3.148246     0.386889 14156.123047 13624.182617    -42.51785     0.000000     1.000000     0.000000           12   -172.41352    57.273106     0.484082     -0.65664     0.608196 54715.689959     0.208710            5            2 
 4820.645310  1878.709735     0.062349            1   113.080519 000095@Extract/job011/Average/stack_0012_cor2.mrcs Average/stack_0012_cor2.mrc            1     3.148246     0.386889 14156.123047 13624.182617    -42.51785     0.000000     1.000000     0.000000           12   -121.94050    32.637865     -3.39592    14.863362     0.603466 54714.991983     0.023686          128            2 
 2240.000069  1331.612944     0.060674            1    56.850931 000104@Extract/job011/Average/stack_0012_cor2.mrcs Average/stack_0012_cor2.mrc            1     3.148246     0.386889 14156.123047 13624.182617    -42.51785     0.000000     1.000000     0.000000           12   -159.27156    11.047544     -1.45592     -4.53664     0.625976 54718.354321     0.111899           14            2 
  392.258077  3509.677527     0.055753            1    -63.25318 000130@Extract/job011/Average/stack_0012_cor2.mrcs Average/stack_0012_cor2.mrc            1     3.148246     0.386889 14156.123047 13624.182617    -42.51785     0.000000     1.000000     0.000000           12    -15.38878   138.072823     9.043362    -15.83520     0.611094 54601.376302     0.149831           15            1 
 5481.290491   960.000030     0.055287            1   -146.78049 000135@Extract/job011/Average/stack_0012_cor2.mrcs Average/stack_0012_cor2.mrc            1     3.148246     0.386889 14156.123047 13624.182617    -42.51785     0.000000     1.000000     0.000000           12    60.330169    86.979469     -6.47664     -1.45592     0.616800 54853.712448     0.034995           88            1 
 5171.613062   320.000010     0.055230            1   -104.43428 000136@Extract/job011/Average/stack_0012_cor2.mrcs Average/stack_0012_cor2.mrc            1     3.148246     0.386889 14156.123047 13624.182617    -42.51785     0.000000     1.000000     0.000000           12   -157.73495    16.200069     2.424082    -20.05664     0.614888 54656.436477     0.151887           10            2 
  929.032287  3086.451708     0.044780            1    15.521148 000219@Extract/job011/Average/stack_0012_cor2.mrcs Average/stack_0012_cor2.mrc            1     3.148246     0.386889 14156.123047 13624.182617    -42.51785     0.000000     1.000000     0.000000           12    -28.12028   140.417477     0.484082    10.184082     0.588412 54598.905310     0.207876            9            1 
  206.451619  1197.419392     0.042581            1   -158.86483 000247@Extract/job011/Average/stack_0012_cor2.mrcs Average/stack_0012_cor2.mrc            1     3.148246     0.386889 14156.123047 13624.182617    -42.51785     0.000000     1.000000     0.000000           12    -28.94666   124.166782    14.064082     -9.21592     0.613876 54623.856278     0.230050            8            2 
 3251.613003   990.967772     0.042284            1    67.111353 000248@Extract/job011/Average/stack_0012_cor2.mrcs Average/stack_0012_cor2.mrc            1     3.148246     0.386889 14156.123047 13624.182617    -42.51785     0.000000     1.000000     0.000000           12    -73.22427   122.069427     -0.31520     3.564802     0.613980 54795.742568     0.053739           62            2 
 2838.709765   289.032267     0.036711            1   173.020806 000303@Extract/job011/Average/stack_0012_cor2.mrcs Average/stack_0012_cor2.mrc            1     3.148246     0.386889 14156.123047 13624.182617    -42.51785     0.000000     1.000000     0.000000           12    -31.82685   134.141249    16.004082    -11.95520     0.593774 54656.655244     0.129597           21            2 
 4707.096919  1620.645211     0.031153            1   -112.93035 000359@Extract/job011/Average/stack_0012_cor2.mrcs Average/stack_0012_cor2.mrc            1     3.148246     0.386889 14156.123047 13624.182617    -42.51785     0.000000     1.000000     0.000000           12    -28.24803   119.250700    -20.85592     -1.45592     0.595056 54627.978861     0.068001           38            2 
 4397.419490   206.451619     0.024464            1   -112.94682 000421@Extract/job011/Average/stack_0012_cor2.mrcs Average/stack_0012_cor2.mrc            1     3.148246     0.386889 14156.123047 13624.182617    -42.51785     0.000000     1.000000     0.000000           12    -14.19085   127.852888    15.204802    17.944082     0.606145 54635.225739     0.103752           33            1 
 4552.258205   588.387115     0.022441            1    -11.73901 000451@Extract/job011/Average/stack_0012_cor2.mrcs Average/stack_0012_cor2.mrc            1     3.148246     0.386889 14156.123047 13624.182617    -42.51785     0.000000     1.000000     0.000000           12   166.510618    54.383635    -13.09592     4.364082     0.607279 54587.559941     0.106509           26            2 
 5295.484034  1899.354897     0.106300            1   -135.51261 000001@Extract/job011/Average/stack_0013_cor2.mrcs Average/stack_0013_cor2.mrc            1     3.625253     0.366093 13883.127930 13332.772461    -43.85705     0.000000     1.000000     0.000000           13   160.463301    32.667323     -4.19520     2.424082     0.635102 55086.002941     0.103269           31            2 
 3685.161404  3788.387213     0.067276            1   -159.82767 000032@Extract/job011/Average/stack_0013_cor2.mrcs Average/stack_0013_cor2.mrc            1     3.625253     0.366093 13883.127930 13332.772461    -43.85705     0.000000     1.000000     0.000000           13    -12.08859   113.248604    -12.29664    -15.03592     0.601397 54637.581828     0.067082           16            2 
 5109.677577  3427.096880     0.052918            1    -23.90074 000096@Extract/job011/Average/stack_0013_cor2.mrcs Average/stack_0013_cor2.mrc            1     3.625253     0.366093 13883.127930 13332.772461    -43.85705     0.000000     1.000000     0.000000           13   -175.92507    68.688779    10.184082    10.184082     0.599484 54676.096435     0.157276           14            2 
 3344.516232  2394.838783     0.052138            1    33.302742 000099@Extract/job011/Average/stack_0013_cor2.mrcs Average/stack_0013_cor2.mrc            1     3.625253     0.366093 13883.127930 13332.772461    -43.85705     0.000000     1.000000     0.000000           13    -15.60050   117.884870     -3.39592     -4.53664     0.607912 54777.482553     0.110392           20            1 
  557.419372  2477.419431     0.051370            1   105.485360 000104@Extract/job011/Average/stack_0013_cor2.mrcs Average/stack_0013_cor2.mrc            1     3.625253     0.366093 13883.127930 13332.772461    -43.85705     0.000000     1.000000     0.000000           13    -12.08734   117.210260    10.983362     -3.39592     0.599528 54631.815704     0.059660           42            1 
 4841.290472  2229.677488     0.050309            1   -102.72370 000110@Extract/job011/Average/stack_0013_cor2.mrcs Average/stack_0013_cor2.mrc            1     3.625253     0.366093 13883.127930 13332.772461    -43.85705     0.000000     1.000000     0.000000           13    60.299551   113.934441    -18.11664     -1.45592     0.599884 54745.851256     0.096147           11            2 
 3086.451708  1517.419402     0.049567            1     4.225365 000115@Extract/job011/Average/stack_0013_cor2.mrcs Average/stack_0013_cor2.mrc            1     3.625253     0.366093 13883.127930 13332.772461    -43.85705     0.000000     1.000000     0.000000           13     -3.07112   145.802540    -24.73592    -11.15592     0.621085 54657.218917     0.162440            9            2 
  340.645172  1434.838754     0.047396            1    -36.08471 000127@Extract/job011/Average/stack_0013_cor2.mrcs Average/stack_0013_cor2.mrc            1     3.625253     0.366093 13883.127930 13332.772461    -43.85705     0.000000     1.000000     0.000000           13   -174.89820    45.076738    -18.91592     6.304082     0.603042 54730.587563     0.140570           21            1 
 3210.322679  3943.225928     0.046890            1   122.279704 000130@Extract/job011/Average/stack_0013_cor2.mrcs Average/stack_0013_cor2.mrc            1     3.625253     0.366093 13883.127930 13332.772461    -43.85705     0.000000     1.000000     0.000000           13    56.787313   111.985559     9.043362     -7.27592     0.604218 54566.018978     0.069331           60            1 
  691.612925  2539.354917     0.033621            1   171.102256 000278@Extract/job011/Average/stack_0013_cor2.mrcs Average/stack_0013_cor2.mrc            1     3.625253     0.366093 13883.127930 13332.772461    -43.85705     0.000000     1.000000     0.000000           13     -5.13606   132.539177    -26.67592    22.964802     0.596534 54690.923239     0.073739           35            2 
 4985.806605  3303.225908     0.032915            1   -114.84986 000283@Extract/job011/Average/stack_0013_cor2.mrcs Average/stack_0013_cor2.mrc            1     3.625253     0.366093 13883.127930 13332.772461    -43.85705     0.000000     1.000000     0.000000           13   176.290892    47.460958    11.324802     -1.45592     0.602389 54617.775838     0.094393           27            1 
 4738.064662  2570.322660     0.032236            1    -70.77004 000291@Extract/job011/Average/stack_0013_cor2.mrcs Average/stack_0013_cor2.mrc            1     3.625253     0.366093 13883.127930 13332.772461    -43.85705     0.000000     1.000000     0.000000           13     -6.66637   133.336421    37.344082    17.944082     0.598885 54652.870453     0.157326           29            1 
 5120.000158  1362.580687     0.031876            1    52.938216 000295@Extract/job011/Average/stack_0013_cor2.mrcs Average/stack_0013_cor2.mrc            1     3.625253     0.366093 13883.127930 13332.772461    -43.85705     0.000000     1.000000     0.000000           13   154.542805    95.443440     -6.47664     -2.59664     0.590067 54661.963345     0.023680           65            1 
 4975.484024  2673.548469     0.031546            1   -157.96213 000301@Extract/job011/Average/stack_0013_cor2.mrcs Average/stack_0013_cor2.mrc            1     3.625253     0.366093 13883.127930 13332.772461    -43.85705     0.000000     1.000000     0.000000           13     -3.07112   145.802540    10.184082     1.624802     0.608839 54696.617511     0.107140           18            2 
 3478.709784  2291.612974     0.027893            1     -0.47518 000358@Extract/job011/Average/stack_0013_cor2.mrcs Average/stack_0013_cor2.mrc            1     3.625253     0.366093 13883.127930 13332.772461    -43.85705     0.000000     1.000000     0.000000           13     3.603644   134.923119    28.443362    -18.91592     0.600049 54693.647147     0.301113            5            2 
 1651.612954  2467.096850     0.026862            1    72.694319 000379@Extract/job011/Average/stack_0013_cor2.mrcs Average/stack_0013_cor2.mrc            1     3.625253     0.366093 13883.127930 13332.772461    -43.85705     0.000000     1.000000     0.000000           13    -19.01150   142.734792    -15.03592     7.103362     0.601395 54667.632762     0.095049           12            2 
  918.709706  3870.967861     0.024153            1   -125.18123 000420@Extract/job011/Average/stack_0013_cor2.mrcs Average/stack_0013_cor2.mrc            1     3.625253     0.366093 13883.127930 13332.772461    -43.85705     0.000000     1.000000     0.000000           13   159.470668    82.885679    11.324802    13.264802     0.604925 54594.853310     0.041449           77            2 
 4325.161423  3303.225908     0.020168            1   -113.87852 000465@Extract/job011/Average/stack_0013_cor2.mrcs Average/stack_0013_cor2.mrc            1     3.625253     0.366093 13883.127930 13332.772461    -43.85705     0.000000     1.000000     0.000000           13    -21.22489   112.603483     3.564802    -25.87664     0.614196 54552.295499     0.115196           20            2 
  743.225829  2054.193612     0.082056            1   173.866834 000008@Extract/job011/Average/stack_0013_cor2.mrcs Average/stack_0013_cor2.mrc            1     3.625253     0.366093 13883.127930 13332.772461    -43.85705     0.000000     1.000000     0.000000           13    28.706036    59.937844     0.484082     8.244082     0.609213 54795.588903     0.033297           20            2 
  836.129058  2787.096860     0.081164            1   114.807088 000009@Extract/job011/Average/stack_0013_cor2.mrcs Average/stack_0013_cor2.mrc            1     3.625253     0.366093 13883.127930 13332.772461    -43.85705     0.000000     1.000000     0.000000           13   156.678722    49.836959     -5.33592     -7.27592     0.618603 54686.706809     0.190263           11            2 
 5460.645329  2621.935565     0.053083            1    -28.72065 000093@Extract/job011/Average/stack_0013_cor2.mrcs Average/stack_0013_cor2.mrc            1     3.625253     0.366093 13883.127930 13332.772461    -43.85705     0.000000     1.000000     0.000000           13   105.305987    32.619215     -6.47664     4.364082     0.598837 54566.650062     0.148254           11            1 
  701.935505  3592.258175     0.051379            1    -66.25494 000103@Extract/job011/Average/stack_0013_cor2.mrcs Average/stack_0013_cor2.mrc            1     3.625253     0.366093 13883.127930 13332.772461    -43.85705     0.000000     1.000000     0.000000           13    69.256747   155.671388     -1.45592     1.283362     0.618596 54683.925453     0.023084           59            2 
 1889.032316  3282.580746     0.048304            1   127.053322 000119@Extract/job011/Average/stack_0013_cor2.mrcs Average/stack_0013_cor2.mrc            1     3.625253     0.366093 13883.127930 13332.772461    -43.85705     0.000000     1.000000     0.000000           13    -13.48649   131.741344     2.424082     8.244082     0.598901 54564.825516     0.144384           25            2 
 2859.354927   640.000020     0.046182            1     2.330174 000141@Extract/job011/Average/stack_0013_cor2.mrcs Average/stack_0013_cor2.mrc            1     3.625253     0.366093 13883.127930 13332.772461    -43.85705     0.000000     1.000000     0.000000           13   174.382095    30.392790     -9.21592     2.424082     0.595806 54588.370238     0.144684           12            1 
 2405.161364  3014.193641     0.043729            1    22.029155 000162@Extract/job011/Average/stack_0013_cor2.mrcs Average/stack_0013_cor2.mrc            1     3.625253     0.366093 13883.127930 13332.772461    -43.85705     0.000000     1.000000     0.000000           13   178.452959    60.757685    -12.29664     -4.53664     0.597372 54597.797550     0.051088           23            2 
  309.677429  2776.774279     0.043719            1    70.759537 000163@Extract/job011/Average/stack_0013_cor2.mrcs Average/stack_0013_cor2.mrc            1     3.625253     0.366093 13883.127930 13332.772461    -43.85705     0.000000     1.000000     0.000000           13    13.907351   127.852845    10.184082     5.163362     0.606877 54608.900248     0.091991           46            1 
 3024.516222  3819.354956     0.041592            1    78.269989 000182@Extract/job011/Average/stack_0013_cor2.mrcs Average/stack_0013_cor2.mrc            1     3.625253     0.366093 13883.127930 13332.772461    -43.85705     0.000000     1.000000     0.000000           13   174.033436    40.368142    10.184082    16.803362     0.605464 54591.516013     0.214730            9            2 
 3241.290422   454.193562     0.035752            1   105.509533 000250@Extract/job011/Average/stack_0013_cor2.mrcs Average/stack_0013_cor2.mrc            1     3.625253     0.366093 13883.127930 13332.772461    -43.85705     0.000000     1.000000     0.000000           13    -25.11422   132.545573     -2.59664     -1.45592     0.611697 54607.780893     0.089136           23            1 
 3385.806556  1042.580677     0.033849            1    -56.78800 000275@Extract/job011/Average/stack_0013_cor2.mrcs Average/stack_0013_cor2.mrc            1     3.625253     0.366093 13883.127930 13332.772461    -43.85705     0.000000     1.000000     0.000000           13   145.226928    35.717363     -5.33592     9.043362     0.604427 54664.575429     0.055237           14            2 
 3055.483965  2116.129097     0.033783            1   -157.05465 000276@Extract/job011/Average/stack_0013_cor2.mrcs Average/stack_0013_cor2.mrc            1     3.625253     0.366093 13883.127930 13332.772461    -43.85705     0.000000     1.000000     0.000000           13    10.599690   145.803671     5.163362     9.043362     0.596533 54634.884519     0.118660           13            2 
 4056.774318  1156.129068     0.029217            1    -78.26472 000332@Extract/job011/Average/stack_0013_cor2.mrcs Average/stack_0013_cor2.mrc            1     3.625253     0.366093 13883.127930 13332.772461    -43.85705     0.000000     1.000000     0.000000           13     -7.28698   147.329179    24.563362    14.064082     0.607707 54711.222578     0.071359           32            1 
 1723.871021   402.580658     0.087671            1    49.235832 000014@Extract/job011/Average/stack_0014_cor2.mrcs Average/stack_0014_cor2.mrc            1     3.148246     0.389009 14931.710938 14385.735352    -44.18375     0.000000     1.000000     0.000000           14     -9.87975   134.924010    -15.83520     -2.25520     0.626811 54802.518436     0.096875           42            1 
 2756.129117  2198.709745     0.084719            1    39.870331 000016@Extract/job011/Average/stack_0014_cor2.mrcs Average/stack_0014_cor2.mrc            1     3.148246     0.389009 14931.710938 14385.735352    -44.18375     0.000000     1.000000     0.000000           14    -16.29598   131.742235    14.064082     -6.47664     0.600988 54642.463540     0.131035           12            2 
 3354.838813  1971.612964     0.078917            1    43.657748 000025@Extract/job011/Average/stack_0014_cor2.mrcs Average/stack_0014_cor2.mrc            1     3.148246     0.389009 14931.710938 14385.735352    -44.18375     0.000000     1.000000     0.000000           14   -144.35727    40.355165     2.424082     0.484082     0.618334 54723.036314     0.077634           56            2 
 2714.838793  1052.903258     0.068032            1    47.368084 000052@Extract/job011/Average/stack_0014_cor2.mrcs Average/stack_0014_cor2.mrc            1     3.148246     0.389009 14931.710938 14385.735352    -44.18375     0.000000     1.000000     0.000000           14    -14.89123   131.741769     -5.33592     -1.45592     0.628102 54819.948935     0.096325           21            1 
 4480.000138  3489.032365     0.063117            1   105.495331 000064@Extract/job011/Average/stack_0014_cor2.mrcs Average/stack_0014_cor2.mrc            1     3.148246     0.389009 14931.710938 14385.735352    -44.18375     0.000000     1.000000     0.000000           14    -16.29598   131.742235    -10.35664    13.264802     0.605659 54640.079148     0.084324           30            2 
 5522.580815   867.096801     0.052741            1    96.121880 000114@Extract/job011/Average/stack_0014_cor2.mrcs Average/stack_0014_cor2.mrc            1     3.148246     0.389009 14931.710938 14385.735352    -44.18375     0.000000     1.000000     0.000000           14    -17.70179   130.160611     3.223362     -4.53664     0.611378 54772.634585     0.057177           39            1 
 5016.774348  2270.967812     0.050992            1    -34.26210 000129@Extract/job011/Average/stack_0014_cor2.mrcs Average/stack_0014_cor2.mrc            1     3.148246     0.389009 14931.710938 14385.735352    -44.18375     0.000000     1.000000     0.000000           14   142.587120    97.237131     -1.45592    16.004082     0.625352 54885.752205     0.042244          100            1 
 1228.387135  3778.064632     0.049727            1   178.566277 000137@Extract/job011/Average/stack_0014_cor2.mrcs Average/stack_0014_cor2.mrc            1     3.148246     0.389009 14931.710938 14385.735352    -44.18375     0.000000     1.000000     0.000000           14   173.748207    16.204998     8.244082    -14.23664     0.598434 54716.212346     0.193133           13            2 
 3406.451718  2611.612984     0.045988            1     -7.98692 000177@Extract/job011/Average/stack_0014_cor2.mrcs Average/stack_0014_cor2.mrc            1     3.148246     0.389009 14931.710938 14385.735352    -44.18375     0.000000     1.000000     0.000000           14   167.915651    54.384019     -8.07520     -7.27592     0.612812 54609.561778     0.075899           28            1 
 3963.871090  3437.419461     0.045337            1    -80.40862 000179@Extract/job011/Average/stack_0014_cor2.mrcs Average/stack_0014_cor2.mrc            1     3.148246     0.389009 14931.710938 14385.735352    -44.18375     0.000000     1.000000     0.000000           14   129.810485    12.496251     -9.21592     2.424082     0.622064 54649.496248     0.177451           24            2 
  887.741963  3798.709794     0.044912            1    -81.11754 000187@Extract/job011/Average/stack_0014_cor2.mrcs Average/stack_0014_cor2.mrc            1     3.148246     0.389009 14931.710938 14385.735352    -44.18375     0.000000     1.000000     0.000000           14   160.868345   103.315036     3.223362     -9.21592     0.596612 54703.632582     0.029221           45            2 
 3612.903337  3034.838803     0.044392            1   -117.62370 000195@Extract/job011/Average/stack_0014_cor2.mrcs Average/stack_0014_cor2.mrc            1     3.148246     0.389009 14931.710938 14385.735352    -44.18375     0.000000     1.000000     0.000000           14    -24.73764   114.559885     -1.45592     7.444802     0.602434 54604.037016     0.161690           26            2 
 4345.806585   392.258077     0.043298            1   168.275250 000204@Extract/job011/Average/stack_0014_cor2.mrcs Average/stack_0014_cor2.mrc            1     3.148246     0.389009 14931.710938 14385.735352    -44.18375     0.000000     1.000000     0.000000           14   175.642244    62.117522    16.803362     7.103362     0.606131 54631.109621     0.051310           33            2 
 3561.290432   381.935496     0.042865            1   -139.14306 000209@Extract/job011/Average/stack_0014_cor2.mrcs Average/stack_0014_cor2.mrc            1     3.148246     0.389009 14931.710938 14385.735352    -44.18375     0.000000     1.000000     0.000000           14   -106.34679    64.075373    19.884082    -12.29664     0.624232 54832.262669     0.035358          120            1 
 2415.483945  1641.290373     0.037912            1    59.508915 000249@Extract/job011/Average/stack_0014_cor2.mrcs Average/stack_0014_cor2.mrc            1     3.148246     0.389009 14931.710938 14385.735352    -44.18375     0.000000     1.000000     0.000000           14   165.105578    54.383211     -3.39592     6.304082     0.602888 54668.537875     0.168796           12            1 
  412.903239  3024.516222     0.035767            1    53.931056 000279@Extract/job011/Average/stack_0014_cor2.mrcs Average/stack_0014_cor2.mrc            1     3.148246     0.389009 14931.710938 14385.735352    -44.18375     0.000000     1.000000     0.000000           14    -12.06064   143.502875     -8.07520     6.304082     0.580892 54697.261050     0.117385           17            2 
  753.548410   402.580658     0.034558            1    -42.62650 000296@Extract/job011/Average/stack_0014_cor2.mrcs Average/stack_0014_cor2.mrc            1     3.148246     0.389009 14931.710938 14385.735352    -44.18375     0.000000     1.000000     0.000000           14    -21.22039   120.625460    -11.15592    12.124082     0.607504 54643.531338     0.078359           24            1 
 3540.645270  1785.806507     0.031777            1   -152.25449 000329@Extract/job011/Average/stack_0014_cor2.mrcs Average/stack_0014_cor2.mrc            1     3.148246     0.389009 14931.710938 14385.735352    -44.18375     0.000000     1.000000     0.000000           14    -74.02760    49.752185     -4.53664     -3.39592     0.600293 54669.419400     0.013408          170            2 
 5419.355005  1011.612934     0.030590            1   -101.83243 000346@Extract/job011/Average/stack_0014_cor2.mrcs Average/stack_0014_cor2.mrc            1     3.148246     0.389009 14931.710938 14385.735352    -44.18375     0.000000     1.000000     0.000000           14   144.274406    21.378385     -5.33592    31.524082     0.608898 54588.424888     0.191870           19            1 
  165.161295    82.580648     0.023828            1    65.166424 000416@Extract/job011/Average/stack_0014_cor2.mrcs Average/stack_0014_cor2.mrc            1     3.148246     0.389009 14931.710938 14385.735352    -44.18375     0.000000     1.000000     0.000000           14   -175.36292    34.962731    -10.35664     -7.27592     0.440469 54896.413055     0.095839           17            2 
  278.709686  1073.548420     0.084686            1   146.744284 000017@Extract/job011/Average/stack_0014_cor2.mrcs Average/stack_0014_cor2.mrc            1     3.148246     0.389009 14931.710938 14385.735352    -44.18375     0.000000     1.000000     0.000000           14    -14.61505   135.715335    -12.29664     8.244082     0.632231 54819.639151     0.025631           57            2 
 3086.451708   237.419362     0.075125            1    18.248761 000035@Extract/job011/Average/stack_0014_cor2.mrcs Average/stack_0014_cor2.mrc            1     3.148246     0.389009 14931.710938 14385.735352    -44.18375     0.000000     1.000000     0.000000           14   158.080247    54.380475     -3.39592     -9.21592     0.586946 54547.036788     0.104828           16            2 
 2983.225898  1300.645201     0.063992            1   -120.43489 000063@Extract/job011/Average/stack_0014_cor2.mrcs Average/stack_0014_cor2.mrc            1     3.148246     0.389009 14931.710938 14385.735352    -44.18375     0.000000     1.000000     0.000000           14    -23.32591   124.163724     6.304082     0.484082     0.604828 54601.060105     0.073975           22            1 
 4562.580786   309.677429     0.058059            1   157.762318 000079@Extract/job011/Average/stack_0014_cor2.mrcs Average/stack_0014_cor2.mrc            1     3.148246     0.389009 14931.710938 14385.735352    -44.18375     0.000000     1.000000     0.000000           14   118.179922    17.645895     -4.53664    -11.15592     0.592440 54592.511592     0.152196           16            2 
 1403.871011  3819.354956     0.058051            1   145.704482 000080@Extract/job011/Average/stack_0014_cor2.mrcs Average/stack_0014_cor2.mrc            1     3.148246     0.389009 14931.710938 14385.735352    -44.18375     0.000000     1.000000     0.000000           14    98.326865    66.040854    -13.09592    10.184082     0.610923 54658.981612     0.044128           68            2 
  258.064524  3798.709794     0.056651            1   159.874764 000091@Extract/job011/Average/stack_0014_cor2.mrcs Average/stack_0014_cor2.mrc            1     3.148246     0.389009 14931.710938 14385.735352    -44.18375     0.000000     1.000000     0.000000           14    -19.80962   129.384158     4.364082     -1.45592     0.608370 54794.874175     0.071168           28            1 
 2983.225898  3148.387194     0.049350            1    50.133092 000140@Extract/job011/Average/stack_0014_cor2.mrcs Average/stack_0014_cor2.mrc            1     3.148246     0.389009 14931.710938 14385.735352    -44.18375     0.000000     1.000000     0.000000           14   164.402691    55.114452     -6.13520    -13.09592     0.602063 54607.787660     0.072863           17            1 
 5027.096929  1249.032296     0.048196            1    -75.42544 000152@Extract/job011/Average/stack_0014_cor2.mrcs Average/stack_0014_cor2.mrc            1     3.148246     0.389009 14931.710938 14385.735352    -44.18375     0.000000     1.000000     0.000000           14    -25.28028   135.719821    -13.89520     4.364082     0.593576 54549.646865     0.073812           20            2 
 2064.516193  3798.709794     0.045223            1    -25.76589 000181@Extract/job011/Average/stack_0014_cor2.mrcs Average/stack_0014_cor2.mrc            1     3.148246     0.389009 14931.710938 14385.735352    -44.18375     0.000000     1.000000     0.000000           14   -168.19348    71.859432    -13.09592    -14.23664     0.613436 54780.179409     0.012574          142            2 
  805.161315  1280.000039     0.039724            1    -56.66635 000232@Extract/job011/Average/stack_0014_cor2.mrcs Average/stack_0014_cor2.mrc            1     3.148246     0.389009 14931.710938 14385.735352    -44.18375     0.000000     1.000000     0.000000           14    -28.12028   140.417477     -1.45592    -14.23664     0.606641 54664.016268     0.170307           16            1 
 1104.516163   185.806457     0.036493            1   108.287058 000269@Extract/job011/Average/stack_0014_cor2.mrcs Average/stack_0014_cor2.mrc            1     3.148246     0.389009 14931.710938 14385.735352    -44.18375     0.000000     1.000000     0.000000           14   -177.33403    35.729914     5.504802     4.364082     0.610058 54718.688070     0.099403           43            2 
 2673.548469   753.548410     0.033134            1   151.484656 000317@Extract/job011/Average/stack_0014_cor2.mrcs Average/stack_0014_cor2.mrc            1     3.148246     0.389009 14931.710938 14385.735352    -44.18375     0.000000     1.000000     0.000000           14   -100.72462    62.733474     -2.25520    14.064082     0.611174 54770.803510     0.044338          103            2 
 1889.032316   629.677439     0.025084            1   178.626175 000403@Extract/job011/Average/stack_0014_cor2.mrcs Average/stack_0014_cor2.mrc            1     3.148246     0.389009 14931.710938 14385.735352    -44.18375     0.000000     1.000000     0.000000           14    -21.21565   127.855522    29.584082     2.424082     0.596284 54655.286323     0.282727           19            2 
  753.548410  3633.548499     0.021463            1   -167.33151 000450@Extract/job011/Average/stack_0014_cor2.mrcs Average/stack_0014_cor2.mrc            1     3.148246     0.389009 14931.710938 14385.735352    -44.18375     0.000000     1.000000     0.000000           14   -173.97499    38.040779     2.424082     3.223362     0.602836 54647.424071     0.131079           12            1 
 1589.677468  2095.483935     0.054956            1    -20.19194 000070@Extract/job011/Average/stack_0015_cor2.mrcs Average/stack_0015_cor2.mrc            1     4.817450     0.284116 11742.326172 11307.230469    -42.71677     0.000000     1.000000     0.000000           15   151.720898   110.168000     -7.27592     -3.39592     0.614215 54756.745307     0.015833          156            1 
 1104.516163  3674.838823     0.054835            1    -26.75653 000072@Extract/job011/Average/stack_0015_cor2.mrcs Average/stack_0015_cor2.mrc            1     4.817450     0.284116 11742.326172 11307.230469    -42.71677     0.000000     1.000000     0.000000           15    29.374894   112.607867     1.624802     7.103362     0.611004 54611.861088     0.024822           61            1 
  340.645172  3096.774289     0.051198            1   -163.63876 000092@Extract/job011/Average/stack_0015_cor2.mrcs Average/stack_0015_cor2.mrc            1     4.817450     0.284116 11742.326172 11307.230469    -42.71677     0.000000     1.000000     0.000000           15   161.238486    30.389375     4.364082     -5.33592     0.615848 54673.999094     0.134812           16            2 
  815.483896   165.161295     0.049707            1    -26.66860 000104@Extract/job011/Average/stack_0015_cor2.mrcs Average/stack_0015_cor2.mrc            1     4.817450     0.284116 11742.326172 11307.230469    -42.71677     0.000000     1.000000     0.000000           15    -28.22949   138.078703     -8.07520     0.484082     0.600392 54588.798171     0.082624           18            1 
  867.096801  4005.161414     0.046699            1    25.715794 000125@Extract/job011/Average/stack_0015_cor2.mrcs Average/stack_0015_cor2.mrc            1     4.817450     0.284116 11742.326172 11307.230469    -42.71677     0.000000     1.000000     0.000000           15   141.222102    42.697738     -6.13520    10.184082     0.510078 54609.530536     0.069721           24            2 
 1930.322640  1238.709716     0.036437            1   -154.19668 000219@Extract/job011/Average/stack_0015_cor2.mrcs Average/stack_0015_cor2.mrc            1     4.817450     0.284116 11742.326172 11307.230469    -42.71677     0.000000     1.000000     0.000000           15    -13.48649   131.741344     9.043362    -11.15592     0.596744 54631.262200     0.066125           11            2 
 3922.580766  3478.709784     0.030530            1   140.130694 000288@Extract/job011/Average/stack_0015_cor2.mrcs Average/stack_0015_cor2.mrc            1     4.817450     0.284116 11742.326172 11307.230469    -42.71677     0.000000     1.000000     0.000000           15   162.293890    57.270404     0.484082     5.163362     0.597908 54662.308020     0.105831           27            2 
 5429.677586   278.709686     0.030372            1   -113.85768 000293@Extract/job011/Average/stack_0015_cor2.mrcs Average/stack_0015_cor2.mrc            1     4.817450     0.284116 11742.326172 11307.230469    -42.71677     0.000000     1.000000     0.000000           15    -34.56764   124.170437    -10.01520    -10.01520     0.586314 54574.638371     0.028322          110            1 
 2580.645241  3716.129147     0.030051            1     -6.06513 000297@Extract/job011/Average/stack_0015_cor2.mrcs Average/stack_0015_cor2.mrc            1     4.817450     0.284116 11742.326172 11307.230469    -42.71677     0.000000     1.000000     0.000000           15    -21.22276   116.543970     6.304082     8.244082     0.601146 54598.674444     0.103249           32            1 
 4686.451757   536.774210     0.029147            1    26.769100 000313@Extract/job011/Average/stack_0015_cor2.mrcs Average/stack_0015_cor2.mrc            1     4.817450     0.284116 11742.326172 11307.230469    -42.71677     0.000000     1.000000     0.000000           15    -24.03670   145.043152     9.043362    25.704082     0.616959 54573.563596     0.098426           12            1 
 2498.064593  2652.903307     0.077349            1   152.376907 000011@Extract/job011/Average/stack_0015_cor2.mrcs Average/stack_0015_cor2.mrc            1     4.817450     0.284116 11742.326172 11307.230469    -42.71677     0.000000     1.000000     0.000000           15   -165.16950    33.431320    -11.15592     -3.39592     0.624468 54805.685566     0.070698           29            2 
 3024.516222   402.580658     0.076019            1    74.525011 000016@Extract/job011/Average/stack_0015_cor2.mrcs Average/stack_0015_cor2.mrc            1     4.817450     0.284116 11742.326172 11307.230469    -42.71677     0.000000     1.000000     0.000000           15   174.935396    98.456177    11.324802     -0.65664     0.619769 54694.552337     0.040573           57            1 
 4170.322709  1011.612934     0.063422            1    87.578010 000034@Extract/job011/Average/stack_0015_cor2.mrcs Average/stack_0015_cor2.mrc            1     4.817450     0.284116 11742.326172 11307.230469    -42.71677     0.000000     1.000000     0.000000           15   149.522284    27.364473     -9.21592     8.244082     0.645975 54956.483343     0.139585           18            2 
 1878.709735   371.612915     0.053060            1    -74.48268 000082@Extract/job011/Average/stack_0015_cor2.mrcs Average/stack_0015_cor2.mrc            1     4.817450     0.284116 11742.326172 11307.230469    -42.71677     0.000000     1.000000     0.000000           15    -34.56764   124.170437     0.484082    13.264802     0.610769 54588.203391     0.080209           35            2 
  877.419382  2993.548479     0.038181            1    -53.84155 000202@Extract/job011/Average/stack_0015_cor2.mrcs Average/stack_0015_cor2.mrc            1     4.817450     0.284116 11742.326172 11307.230469    -42.71677     0.000000     1.000000     0.000000           15    -36.91124   138.866065    14.064082    21.824082     0.599946 54631.258292     0.050379           40            2 
 2332.903298  3530.322689     0.033873            1    91.410545 000244@Extract/job011/Average/stack_0015_cor2.mrcs Average/stack_0015_cor2.mrc            1     4.817450     0.284116 11742.326172 11307.230469    -42.71677     0.000000     1.000000     0.000000           15   -177.33195    52.149176    -15.03592     0.484082     0.609870 54629.179164     0.173543           13            2 
 4067.096899  2962.580736     0.032181            1   113.928183 000274@Extract/job011/Average/stack_0015_cor2.mrcs Average/stack_0015_cor2.mrc            1     4.817450     0.284116 11742.326172 11307.230469    -42.71677     0.000000     1.000000     0.000000           15   -168.90891    38.813757     -7.27592     -8.41664     0.592954 54631.617496     0.076977           25            1 
 2322.580717  1207.741973     0.027713            1   132.659632 000334@Extract/job011/Average/stack_0015_cor2.mrcs Average/stack_0015_cor2.mrc            1     4.817450     0.284116 11742.326172 11307.230469    -42.71677     0.000000     1.000000     0.000000           15     -2.24915   127.098043    -36.37592     -0.65664     0.603298 54625.717066     0.182796           12            2 
 1021.935515  1816.774249     0.021529            1   -100.74113 000416@Extract/job011/Average/stack_0015_cor2.mrcs Average/stack_0015_cor2.mrc            1     4.817450     0.284116 11742.326172 11307.230469    -42.71677     0.000000     1.000000     0.000000           15    -28.94907   121.326083     2.424082     4.364082     0.603981 54572.442638     0.101445           20            2 
  970.322610  2498.064593     0.071045            1   172.980011 000033@Extract/job011/Average/stack_0016_cor2.mrcs Average/stack_0016_cor2.mrc            1     3.797884     0.316551 13597.662109 13076.466797    -43.20552     0.000000     1.000000     0.000000           16     -5.96656   139.631858     6.304082     -0.65664     0.600914 54743.697674     0.183113           18            1 
  867.096801  4015.483994     0.067259            1   -112.93615 000051@Extract/job011/Average/stack_0016_cor2.mrcs Average/stack_0016_cor2.mrc            1     3.797884     0.316551 13597.662109 13076.466797    -43.20552     0.000000     1.000000     0.000000           16    -24.03280   117.888394     -5.33592     -2.25520     0.558425 54801.267619     0.061478           54            1 
  412.903239   474.838724     0.062635            1    70.791132 000069@Extract/job011/Average/stack_0016_cor2.mrcs Average/stack_0016_cor2.mrc            1     3.797884     0.316551 13597.662109 13076.466797    -43.20552     0.000000     1.000000     0.000000           16   -172.41032    73.112511    -24.73592     2.424082     0.598711 54616.848568     0.123959           22            1 
 1300.645201  2425.806526     0.061717            1    59.539127 000073@Extract/job011/Average/stack_0016_cor2.mrcs Average/stack_0016_cor2.mrc            1     3.797884     0.316551 13597.662109 13076.466797    -43.20552     0.000000     1.000000     0.000000           16   -176.85593    30.393010    -18.91592     -9.21592     0.593494 54561.262962     0.185570            7            1 
 5398.709844  1259.354877     0.060061            1    -85.75252 000081@Extract/job011/Average/stack_0016_cor2.mrcs Average/stack_0016_cor2.mrc            1     3.797884     0.316551 13597.662109 13076.466797    -43.20552     0.000000     1.000000     0.000000           16    -19.81347   123.443320    -15.03592    16.004082     0.617855 54609.056739     0.033836           43            2 
 5202.580805  3943.225928     0.058367            1   -156.10979 000090@Extract/job011/Average/stack_0016_cor2.mrcs Average/stack_0016_cor2.mrc            1     3.797884     0.316551 13597.662109 13076.466797    -43.20552     0.000000     1.000000     0.000000           16   171.929646    38.040489    14.064082     -7.27592     0.607554 54612.194557     0.139478           15            2 
 1920.000059  1971.612964     0.052641            1    40.734844 000127@Extract/job011/Average/stack_0016_cor2.mrcs Average/stack_0016_cor2.mrc            1     3.797884     0.316551 13597.662109 13076.466797    -43.20552     0.000000     1.000000     0.000000           16   154.459549   138.986821    14.064082     -0.31520     0.599790 54608.310701     0.012224          183            2 
  154.838714   908.387125     0.047300            1    43.623751 000180@Extract/job011/Average/stack_0016_cor2.mrcs Average/stack_0016_cor2.mrc            1     3.797884     0.316551 13597.662109 13076.466797    -43.20552     0.000000     1.000000     0.000000           16    -15.95228   139.634193     -3.39592     -7.27592     0.606579 54600.321487     0.258179            9            2 
 1238.709716  3416.774299     0.044969            1    37.074194 000202@Extract/job011/Average/stack_0016_cor2.mrcs Average/stack_0016_cor2.mrc            1     3.797884     0.316551 13597.662109 13076.466797    -43.20552     0.000000     1.000000     0.000000           16    -26.54133   132.546341     2.424082    -18.91592     0.592461 54648.591374     0.121259           14            2 
 3458.064623   867.096801     0.042579            1    -30.55669 000224@Extract/job011/Average/stack_0016_cor2.mrcs Average/stack_0016_cor2.mrc            1     3.797884     0.316551 13597.662109 13076.466797    -43.20552     0.000000     1.000000     0.000000           16   138.000431    32.653199    25.704082    14.064082     0.621883 54629.834709     0.119524           18            1 
 4572.903366  2415.483945     0.042313            1    -52.33318 000228@Extract/job011/Average/stack_0016_cor2.mrcs Average/stack_0016_cor2.mrc            1     3.797884     0.316551 13597.662109 13076.466797    -43.20552     0.000000     1.000000     0.000000           16   143.338941     8.104059    -12.29664     5.163362     0.604626 54634.037317     0.214857           18            1 
  990.967772   898.064544     0.039947            1   -178.51799 000250@Extract/job011/Average/stack_0016_cor2.mrcs Average/stack_0016_cor2.mrc            1     3.797884     0.316551 13597.662109 13076.466797    -43.20552     0.000000     1.000000     0.000000           16   -160.41370    18.419260     -0.31520    14.863362     0.613058 54682.017792     0.244435           11            2 
 1321.290363   536.774210     0.089472            1   -159.78804 000011@Extract/job011/Average/stack_0016_cor2.mrcs Average/stack_0016_cor2.mrc            1     3.797884     0.316551 13597.662109 13076.466797    -43.20552     0.000000     1.000000     0.000000           16    -51.46416    95.934915     8.244082     3.564802     0.622789 54839.427969     0.019032          117            1 
 3860.645280  2425.806526     0.073288            1    59.622747 000025@Extract/job011/Average/stack_0016_cor2.mrcs Average/stack_0016_cor2.mrc            1     3.797884     0.316551 13597.662109 13076.466797    -43.20552     0.000000     1.000000     0.000000           16    -42.97108   148.108459     1.283362     8.244082     0.630872 54832.291623     0.054755           42            1 
 1930.322640  1785.806507     0.063790            1   -113.02931 000066@Extract/job011/Average/stack_0016_cor2.mrcs Average/stack_0016_cor2.mrc            1     3.797884     0.316551 13597.662109 13076.466797    -43.20552     0.000000     1.000000     0.000000           16   131.371556    61.415928    -15.03592     -0.65664     0.609696 54742.261863     0.021130          121            1 
 5481.290491  2085.161354     0.059041            1    -97.20218 000087@Extract/job011/Average/stack_0016_cor2.mrcs Average/stack_0016_cor2.mrc            1     3.797884     0.316551 13597.662109 13076.466797    -43.20552     0.000000     1.000000     0.000000           16   105.483605    23.575385     6.304082    -10.35664     0.595805 54627.150181     0.124584           24            1 
 2993.548479  3695.483985     0.052371            1    -18.30735 000130@Extract/job011/Average/stack_0016_cor2.mrcs Average/stack_0016_cor2.mrc            1     3.797884     0.316551 13597.662109 13076.466797    -43.20552     0.000000     1.000000     0.000000           16   159.459388   108.276389     -1.45592    -13.09592     0.602853 54695.344204     0.011463          148            2 
 4397.419490  1909.677478     0.046402            1    11.673751 000189@Extract/job011/Average/stack_0016_cor2.mrcs Average/stack_0016_cor2.mrc            1     3.797884     0.316551 13597.662109 13076.466797    -43.20552     0.000000     1.000000     0.000000           16   156.527881    38.809260    -10.01520    -18.91592     0.607892 54605.476408     0.220570            6            1 
 2467.096850  3860.645280     0.041584            1    -67.90490 000234@Extract/job011/Average/stack_0016_cor2.mrcs Average/stack_0016_cor2.mrc            1     3.797884     0.316551 13597.662109 13076.466797    -43.20552     0.000000     1.000000     0.000000           16    -30.41507   145.812173     -0.65664    -22.79592     0.599297 54656.748060     0.270487            8            2 
 4098.064642  3705.806566     0.033385            1   -140.98637 000313@Extract/job011/Average/stack_0016_cor2.mrcs Average/stack_0016_cor2.mrc            1     3.797884     0.316551 13597.662109 13076.466797    -43.20552     0.000000     1.000000     0.000000           16    -48.42343   150.387361     -3.39592    -11.15592     0.611714 54646.218529     0.127239           25            2 
 2498.064593  3685.161404     0.033082            1    91.408520 000324@Extract/job011/Average/stack_0016_cor2.mrcs Average/stack_0016_cor2.mrc            1     3.797884     0.316551 13597.662109 13076.466797    -43.20552     0.000000     1.000000     0.000000           16     -1.54672   126.352690     -3.39592    10.184082     0.601964 54696.497484     0.075259           14            1 
 1372.903268  2281.290393     0.029780            1   154.208393 000372@Extract/job011/Average/stack_0016_cor2.mrcs Average/stack_0016_cor2.mrc            1     3.797884     0.316551 13597.662109 13076.466797    -43.20552     0.000000     1.000000     0.000000           16     6.179410   131.739829    -36.37592     -4.53664     0.585647 54653.808071     0.229889            8            1 
 2209.032326   412.903239     0.076191            1   -114.82252 000027@Extract/job011/Average/stack_0017_cor2.mrcs Average/stack_0017_cor2.mrc            1     3.818085     0.301660 13968.505859 13452.410156    -45.55954     0.000000     1.000000     0.000000           17    -15.60107   116.541781     -5.33592     1.283362     0.612867 54796.116891     0.092546           19            1 
 2632.258145  3778.064632     0.068495            1   166.388242 000052@Extract/job011/Average/stack_0017_cor2.mrcs Average/stack_0017_cor2.mrc            1     3.818085     0.301660 13968.505859 13452.410156    -45.55954     0.000000     1.000000     0.000000           17   168.619619    50.618635     8.244082     -4.53664     0.609592 54690.343203     0.178707            9            2 
 5584.516301  3674.838823     0.067809            1   150.495477 000053@Extract/job011/Average/stack_0017_cor2.mrcs Average/stack_0017_cor2.mrc            1     3.818085     0.301660 13968.505859 13452.410156    -45.55954     0.000000     1.000000     0.000000           17    -20.52243   111.957877     -0.65664    -13.09592     0.608038 54785.514026     0.235613            9            2 
 4892.903376  1950.967802     0.065411            1    38.922631 000064@Extract/job011/Average/stack_0017_cor2.mrcs Average/stack_0017_cor2.mrc            1     3.818085     0.301660 13968.505859 13452.410156    -45.55954     0.000000     1.000000     0.000000           17    -10.67880   127.099205    10.184082     0.484082     0.634823 54771.357858     0.056867           16            2 
 1197.419392  3571.613013     0.064041            1    -76.37989 000069@Extract/job011/Average/stack_0017_cor2.mrcs Average/stack_0017_cor2.mrc            1     3.818085     0.301660 13968.505859 13452.410156    -45.55954     0.000000     1.000000     0.000000           17    -19.11357   118.563965     -5.33592    -18.91592     0.604908 54649.608364     0.219255            9            1 
 3788.387213  1352.258106     0.053910            1   118.634552 000118@Extract/job011/Average/stack_0017_cor2.mrcs Average/stack_0017_cor2.mrc            1     3.818085     0.301660 13968.505859 13452.410156    -45.55954     0.000000     1.000000     0.000000           17    -32.47071   111.322078    11.324802    -20.85592     0.605185 54666.560067     0.081693           27            2 
 5243.871129   144.516133     0.050743            1   174.779921 000133@Extract/job011/Average/stack_0017_cor2.mrcs Average/stack_0017_cor2.mrc            1     3.818085     0.301660 13968.505859 13452.410156    -45.55954     0.000000     1.000000     0.000000           17    53.970906   115.902857     2.424082     3.223362     0.605080 54697.926752     0.058899           33            2 
  598.709696  1827.096830     0.049802            1   -158.02320 000142@Extract/job011/Average/stack_0017_cor2.mrcs Average/stack_0017_cor2.mrc            1     3.818085     0.301660 13968.505859 13452.410156    -45.55954     0.000000     1.000000     0.000000           17   149.626484    41.138412     7.444802     -0.65664     0.607464 54600.140342     0.032283           88            2 
 5594.838882  1672.258116     0.040338            1    -63.24487 000230@Extract/job011/Average/stack_0017_cor2.mrcs Average/stack_0017_cor2.mrc            1     3.818085     0.301660 13968.505859 13452.410156    -45.55954     0.000000     1.000000     0.000000           17    -27.54779   115.881575     -6.47664     -7.27592     0.601236 54563.161852     0.156653           14            1 
 1176.774230  1383.225849     0.039763            1    -91.37192 000235@Extract/job011/Average/stack_0017_cor2.mrcs Average/stack_0017_cor2.mrc            1     3.818085     0.301660 13968.505859 13452.410156    -45.55954     0.000000     1.000000     0.000000           17    -19.51345   136.504988     0.484082     6.304082     0.600449 54654.780143     0.181889           15            2 
 3623.225918   350.967753     0.039185            1   -168.25527 000240@Extract/job011/Average/stack_0017_cor2.mrcs Average/stack_0017_cor2.mrc            1     3.818085     0.301660 13968.505859 13452.410156    -45.55954     0.000000     1.000000     0.000000           17    -17.70534   124.161294     7.444802    -11.15592     0.591040 54584.357314     0.087476           16            1 
 1754.838764  3870.967861     0.037944            1    14.483507 000256@Extract/job011/Average/stack_0017_cor2.mrcs Average/stack_0017_cor2.mrc            1     3.818085     0.301660 13968.505859 13452.410156    -45.55954     0.000000     1.000000     0.000000           17    41.333630   100.753742     -0.65664     4.364082     0.595759 54652.536422     0.053478           32            1 
  216.774200  2849.032346     0.037049            1    -72.61982 000274@Extract/job011/Average/stack_0017_cor2.mrcs Average/stack_0017_cor2.mrc            1     3.818085     0.301660 13968.505859 13452.410156    -45.55954     0.000000     1.000000     0.000000           17    -25.43422   123.445989    -25.87664    10.184082     0.600270 54610.141860     0.154911            8            2 
 1600.000049  3520.000108     0.036886            1    10.823786 000277@Extract/job011/Average/stack_0017_cor2.mrcs Average/stack_0017_cor2.mrc            1     3.818085     0.301660 13968.505859 13452.410156    -45.55954     0.000000     1.000000     0.000000           17    -30.35317   122.735943     -4.19520     -6.47664     0.591035 54537.397289     0.138177           13            2 
 4645.161433   898.064544     0.028260            1    15.398396 000377@Extract/job011/Average/stack_0017_cor2.mrcs Average/stack_0017_cor2.mrc            1     3.818085     0.301660 13968.505859 13452.410156    -45.55954     0.000000     1.000000     0.000000           17    68.036408   110.715955     1.283362     -3.39592     0.607173 54653.141465     0.048669           43            2 
 1197.419392  3757.419470     0.025027            1    -72.95841 000416@Extract/job011/Average/stack_0017_cor2.mrcs Average/stack_0017_cor2.mrc            1     3.818085     0.301660 13968.505859 13452.410156    -45.55954     0.000000     1.000000     0.000000           17   135.156164     9.563687     3.564802    20.683362     0.609627 54643.756067     0.440428           15            1 
 2900.645251  2952.258155     0.075963            1    -25.83500 000028@Extract/job011/Average/stack_0017_cor2.mrcs Average/stack_0017_cor2.mrc            1     3.818085     0.301660 13968.505859 13452.410156    -45.55954     0.000000     1.000000     0.000000           17   130.638853    90.643090     4.364082     1.283362     0.622245 54892.292078     0.017873          106            1 
 2725.161374   877.419382     0.069505            1    -95.12093 000044@Extract/job011/Average/stack_0017_cor2.mrcs Average/stack_0017_cor2.mrc            1     3.818085     0.301660 13968.505859 13452.410156    -45.55954     0.000000     1.000000     0.000000           17    -25.43630   120.627521     7.444802     -3.39592     0.599475 54657.137579     0.126843           38            1 
 5584.516301  2828.387184     0.068601            1   -156.07758 000050@Extract/job011/Average/stack_0017_cor2.mrcs Average/stack_0017_cor2.mrc            1     3.818085     0.301660 13968.505859 13452.410156    -45.55954     0.000000     1.000000     0.000000           17    -12.79386   105.025621     -3.39592     -5.33592     0.622878 54809.497129     0.061361           35            2 
  846.451639  3829.677537     0.066166            1   142.067324 000059@Extract/job011/Average/stack_0017_cor2.mrcs Average/stack_0017_cor2.mrc            1     3.818085     0.301660 13968.505859 13452.410156    -45.55954     0.000000     1.000000     0.000000           17    -19.28098   139.635437     8.244082     2.424082     0.608429 54629.172153     0.136695           41            1 
 4665.806595  1073.548420     0.061345            1   155.227927 000081@Extract/job011/Average/stack_0017_cor2.mrcs Average/stack_0017_cor2.mrc            1     3.818085     0.301660 13968.505859 13452.410156    -45.55954     0.000000     1.000000     0.000000           17   -106.99366   108.860058    22.623362    -14.23664     0.621787 54695.985980     0.127556           17            1 
 1300.645201  3891.613023     0.060772            1    66.121083 000082@Extract/job011/Average/stack_0017_cor2.mrcs Average/stack_0017_cor2.mrc            1     3.818085     0.301660 13968.505859 13452.410156    -45.55954     0.000000     1.000000     0.000000           17    -16.55189   132.541816    -15.03592     7.444802     0.585152 54640.606666     0.122489           26            2 
 2962.580736  3437.419461     0.060630            1    11.777347 000083@Extract/job011/Average/stack_0017_cor2.mrcs Average/stack_0017_cor2.mrc            1     3.818085     0.301660 13968.505859 13452.410156    -45.55954     0.000000     1.000000     0.000000           17   -126.71833    76.180367     5.163362    17.944082     0.624716 54901.504732     0.042906           51            1 
 3344.516232   846.451639     0.059780            1   135.434860 000085@Extract/job011/Average/stack_0017_cor2.mrcs Average/stack_0017_cor2.mrc            1     3.818085     0.301660 13968.505859 13452.410156    -45.55954     0.000000     1.000000     0.000000           17    27.989205    79.737507    21.824082     -9.21592     0.615595 54727.067544     0.050097           81            1 
 2270.967812  2508.387174     0.050198            1   -114.80074 000138@Extract/job011/Average/stack_0017_cor2.mrcs Average/stack_0017_cor2.mrc            1     3.818085     0.301660 13968.505859 13452.410156    -45.55954     0.000000     1.000000     0.000000           17    -31.76095   119.939672     -4.53664     -4.53664     0.599998 54624.256227     0.076001           14            1 
 5491.613072    92.903229     0.042324            1   -143.88894 000212@Extract/job011/Average/stack_0017_cor2.mrcs Average/stack_0017_cor2.mrc            1     3.818085     0.301660 13968.505859 13452.410156    -45.55954     0.000000     1.000000     0.000000           17   -170.98834    40.367627     3.564802    -18.91592     0.539005 54753.198070     0.043522           44            2 
 4665.806595  3003.871060     0.037124            1    82.172595 000273@Extract/job011/Average/stack_0017_cor2.mrcs Average/stack_0017_cor2.mrc            1     3.818085     0.301660 13968.505859 13452.410156    -45.55954     0.000000     1.000000     0.000000           17   -129.46563    22.855218    -15.03592     -7.27592     0.611724 54618.972012     0.066486           46            1 
 1527.741982  3943.225928     0.033296            1   -105.42592 000307@Extract/job011/Average/stack_0017_cor2.mrcs Average/stack_0017_cor2.mrc            1     3.818085     0.301660 13968.505859 13452.410156    -45.55954     0.000000     1.000000     0.000000           17    -27.53604   130.165277     8.244082    -18.11664     0.603129 54659.113006     0.113729           11            2 
 3530.322689   970.322610     0.032617            1    -97.91891 000315@Extract/job011/Average/stack_0017_cor2.mrcs Average/stack_0017_cor2.mrc            1     3.818085     0.301660 13968.505859 13452.410156    -45.55954     0.000000     1.000000     0.000000           17   -135.85115    82.870059     9.043362     -5.33592     0.609962 54769.253608     0.015802          144            1 
  794.838734   392.258077     0.032566            1   139.237794 000317@Extract/job011/Average/stack_0017_cor2.mrcs Average/stack_0017_cor2.mrc            1     3.818085     0.301660 13968.505859 13452.410156    -45.55954     0.000000     1.000000     0.000000           17    -12.78716   124.884698    -27.47520    16.004082     0.599792 54785.104430     0.149608           10            2 
 3416.774299   165.161295     0.032366            1    -24.03364 000319@Extract/job011/Average/stack_0017_cor2.mrcs Average/stack_0017_cor2.mrc            1     3.818085     0.301660 13968.505859 13452.410156    -45.55954     0.000000     1.000000     0.000000           17   132.246991    24.351350     -9.21592     -2.59664     0.599327 54601.084952     0.140536           11            2 
 1434.838754  1661.935535     0.030991            1   -169.18626 000336@Extract/job011/Average/stack_0017_cor2.mrcs Average/stack_0017_cor2.mrc            1     3.818085     0.301660 13968.505859 13452.410156    -45.55954     0.000000     1.000000     0.000000           17    -21.91975   125.619525     -1.45592    -16.97592     0.608735 54644.174992     0.190930           16            2 
 3127.742032   309.677429     0.027699            1    -86.77332 000380@Extract/job011/Average/stack_0017_cor2.mrcs Average/stack_0017_cor2.mrc            1     3.818085     0.301660 13968.505859 13452.410156    -45.55954     0.000000     1.000000     0.000000           17   135.538552   114.674998     -4.53664     -6.47664     0.601413 54773.497004     0.012406          166            1 
  856.774220   960.000030     0.025946            1   177.671664 000406@Extract/job011/Average/stack_0017_cor2.mrcs Average/stack_0017_cor2.mrc            1     3.818085     0.301660 13968.505859 13452.410156    -45.55954     0.000000     1.000000     0.000000           17     -8.66511   136.501737    -15.03592    -24.73592     0.610067 54632.005832     0.099123           15            2 
 1094.193582  1579.354887     0.020508            1    40.804826 000469@Extract/job011/Average/stack_0017_cor2.mrcs Average/stack_0017_cor2.mrc            1     3.818085     0.301660 13968.505859 13452.410156    -45.55954     0.000000     1.000000     0.000000           17    -16.30093   122.729089     -3.39592     -3.39592     0.616892 54770.781776     0.090770           33            1 
 4325.161423  3200.000098     0.020056            1    -19.12248 000474@Extract/job011/Average/stack_0017_cor2.mrcs Average/stack_0017_cor2.mrc            1     3.818085     0.301660 13968.505859 13452.410156    -45.55954     0.000000     1.000000     0.000000           17    -63.21441    41.045132     0.484082     -2.25520     0.600876 54656.437777     0.007449          372            1 
  206.451619  1579.354887     0.078640            1    -45.42398 000018@Extract/job011/Average/stack_0018_cor2.mrcs Average/stack_0018_cor2.mrc            1     3.369953     0.300607 13863.522461 13351.045898    -44.71006     0.000000     1.000000     0.000000           18    -21.66795   144.274991    21.824082    -20.85592     0.623693 54923.527615     0.147732           11            1 
 4903.225957  3540.645270     0.074413            1    52.047413 000022@Extract/job011/Average/stack_0018_cor2.mrcs Average/stack_0018_cor2.mrc            1     3.369953     0.300607 13863.522461 13351.045898    -44.71006     0.000000     1.000000     0.000000           18     -9.97497   130.944650     -6.47664    -37.17520     0.612925 54827.062816     0.148811           21            1 
 3685.161404  2652.903307     0.065321            1    -36.98990 000047@Extract/job011/Average/stack_0018_cor2.mrcs Average/stack_0018_cor2.mrc            1     3.369953     0.300607 13863.522461 13351.045898    -44.71006     0.000000     1.000000     0.000000           18    -26.83431   129.387591     6.304082     9.384802     0.604288 54747.309070     0.239275           19            1 
 2322.580717   412.903239     0.059866            1    59.472678 000064@Extract/job011/Average/stack_0018_cor2.mrcs Average/stack_0018_cor2.mrc            1     3.369953     0.300607 13863.522461 13351.045898    -44.71006     0.000000     1.000000     0.000000           18   124.308849    92.428056    -23.93664     -3.39592     0.608743 54646.872772     0.032233          104            1 
 2663.225888  3024.516222     0.059180            1   -161.97834 000068@Extract/job011/Average/stack_0018_cor2.mrcs Average/stack_0018_cor2.mrc            1     3.369953     0.300607 13863.522461 13351.045898    -44.71006     0.000000     1.000000     0.000000           18   155.116048     6.646605    18.743362     -9.21592     0.595673 54618.755255     0.220040            8            2 
 4149.677547  2590.967822     0.050009            1    -23.93615 000110@Extract/job011/Average/stack_0018_cor2.mrcs Average/stack_0018_cor2.mrc            1     3.369953     0.300607 13863.522461 13351.045898    -44.71006     0.000000     1.000000     0.000000           18    22.345429   115.217056    -28.61592     -2.59664     0.597774 54630.417934     0.054630           16            1 
 1341.935525  3189.677517     0.044020            1    38.010685 000153@Extract/job011/Average/stack_0018_cor2.mrcs Average/stack_0018_cor2.mrc            1     3.369953     0.300607 13863.522461 13351.045898    -44.71006     0.000000     1.000000     0.000000           18    -25.51624   133.342837     3.564802     3.223362     0.603457 54601.115255     0.108110           17            1 
 5357.419520   660.645182     0.043791            1    57.629156 000157@Extract/job011/Average/stack_0018_cor2.mrcs Average/stack_0018_cor2.mrc            1     3.369953     0.300607 13863.522461 13351.045898    -44.71006     0.000000     1.000000     0.000000           18   170.618017    25.121887    -10.01520    -25.87664     0.600049 54589.580719     0.184431           10            2 
 5347.096939   402.580658     0.043606            1   -103.54604 000158@Extract/job011/Average/stack_0018_cor2.mrcs Average/stack_0018_cor2.mrc            1     3.369953     0.300607 13863.522461 13351.045898    -44.71006     0.000000     1.000000     0.000000           18    -31.75264   128.621856     -3.39592     -5.33592     0.612770 54672.574804     0.237522           15            2 
 1920.000059   495.483886     0.042502            1    99.893887 000173@Extract/job011/Average/stack_0018_cor2.mrcs Average/stack_0018_cor2.mrc            1     3.369953     0.300607 13863.522461 13351.045898    -44.71006     0.000000     1.000000     0.000000           18    -24.89741   143.507889     3.223362     1.624802     0.608412 54775.515044     0.064568           27            2 
 1383.225849  1579.354887     0.035530            1   113.915590 000235@Extract/job011/Average/stack_0018_cor2.mrcs Average/stack_0018_cor2.mrc            1     3.369953     0.300607 13863.522461 13351.045898    -44.71006     0.000000     1.000000     0.000000           18   -173.81894    55.841619    -13.89520     -2.25520     0.593779 54643.619882     0.126250           25            2 
 2601.290403  1527.741982     0.031576            1   -108.32240 000287@Extract/job011/Average/stack_0018_cor2.mrcs Average/stack_0018_cor2.mrc            1     3.369953     0.300607 13863.522461 13351.045898    -44.71006     0.000000     1.000000     0.000000           18   162.102431    31.907128    21.824082     2.424082     0.605373 54627.761544     0.147809           22            2 
 5212.903386  3499.354946     0.027287            1     1.444552 000344@Extract/job011/Average/stack_0018_cor2.mrcs Average/stack_0018_cor2.mrc            1     3.369953     0.300607 13863.522461 13351.045898    -44.71006     0.000000     1.000000     0.000000           18    -26.83944   123.446753     -6.47664    10.184082     0.596884 54665.755388     0.068518           18            1 
 5398.709844  1589.677468     0.026624            1    -63.24110 000357@Extract/job011/Average/stack_0018_cor2.mrcs Average/stack_0018_cor2.mrc            1     3.369953     0.300607 13863.522461 13351.045898    -44.71006     0.000000     1.000000     0.000000           18    -28.24467   123.447556    -10.01520    -15.03592     0.615775 54671.489264     0.108641           26            1 
 1052.903258  2993.548479     0.020334            1    63.301610 000450@Extract/job011/Average/stack_0018_cor2.mrcs Average/stack_0018_cor2.mrc            1     3.369953     0.300607 13863.522461 13351.045898    -44.71006     0.000000     1.000000     0.000000           18    -12.27090   132.540503    -21.99664     5.504802     0.603922 54592.813952     0.098590           24            2 
 1476.129078  3943.225928     0.103551            1   -176.61812 000003@Extract/job011/Average/stack_0018_cor2.mrcs Average/stack_0018_cor2.mrc            1     3.369953     0.300607 13863.522461 13351.045898    -44.71006     0.000000     1.000000     0.000000           18    -81.82411    44.205818    19.884082     1.624802     0.617720 54778.358738     0.021281          172            1 
 2632.258145  1930.322640     0.081166            1    -31.36975 000013@Extract/job011/Average/stack_0018_cor2.mrcs Average/stack_0018_cor2.mrc            1     3.369953     0.300607 13863.522461 13351.045898    -44.71006     0.000000     1.000000     0.000000           18    -24.02565   127.856856    -10.35664    -13.09592     0.625548 54763.837003     0.170568            9            1 
 1703.225859   970.322610     0.073594            1   -145.75692 000025@Extract/job011/Average/stack_0018_cor2.mrcs Average/stack_0018_cor2.mrc            1     3.369953     0.300607 13863.522461 13351.045898    -44.71006     0.000000     1.000000     0.000000           18    -14.89123   131.741769    12.124082     -6.47664     0.605889 54606.987692     0.183848           12            2 
 1765.161345   701.935505     0.067548            1    -66.03413 000039@Extract/job011/Average/stack_0018_cor2.mrcs Average/stack_0018_cor2.mrc            1     3.369953     0.300607 13863.522461 13351.045898    -44.71006     0.000000     1.000000     0.000000           18   -133.76597    59.357383    12.124082    -13.09592     0.594342 54702.659362     0.033274           78            1 
 3499.354946  1981.935545     0.066338            1   178.499846 000041@Extract/job011/Average/stack_0018_cor2.mrcs Average/stack_0018_cor2.mrc            1     3.369953     0.300607 13863.522461 13351.045898    -44.71006     0.000000     1.000000     0.000000           18   108.235326   134.223840     7.444802    -10.35664     0.611672 54879.105858     0.030172           78            1 
 3086.451708  3643.871080     0.065600            1   139.275176 000042@Extract/job011/Average/stack_0018_cor2.mrcs Average/stack_0018_cor2.mrc            1     3.369953     0.300607 13863.522461 13351.045898    -44.71006     0.000000     1.000000     0.000000           18   -137.28056    58.663856    12.124082     -7.27592     0.605550 54745.585454     0.046863           83            1 
 2270.967812  1682.580697     0.055308            1    85.671744 000078@Extract/job011/Average/stack_0018_cor2.mrcs Average/stack_0018_cor2.mrc            1     3.369953     0.300607 13863.522461 13351.045898    -44.71006     0.000000     1.000000     0.000000           18    75.061248   141.237664    -10.01520     0.484082     0.604721 54639.455692     0.050520           73            2 
 5202.580805  2590.967822     0.054948            1    -34.19082 000081@Extract/job011/Average/stack_0018_cor2.mrcs Average/stack_0018_cor2.mrc            1     3.369953     0.300607 13863.522461 13351.045898    -44.71006     0.000000     1.000000     0.000000           18    -12.83610   145.804199     4.364082     -7.27592     0.608172 54636.717564     0.138250           22            2 
 4046.451737  3592.258175     0.051542            1     1.439928 000100@Extract/job011/Average/stack_0018_cor2.mrcs Average/stack_0018_cor2.mrc            1     3.369953     0.300607 13863.522461 13351.045898    -44.71006     0.000000     1.000000     0.000000           18   -159.07015    49.051693     -1.45592     -2.25520     0.599284 54628.497895     0.060507           54            1 
 2178.064583  3292.903327     0.050480            1     2.400562 000104@Extract/job011/Average/stack_0018_cor2.mrcs Average/stack_0018_cor2.mrc            1     3.369953     0.300607 13863.522461 13351.045898    -44.71006     0.000000     1.000000     0.000000           18    -35.66731   133.349215    10.184082    12.124082     0.597940 54652.073851     0.091698           12            1 
  619.354858  1744.516183     0.050296            1   -111.94956 000106@Extract/job011/Average/stack_0018_cor2.mrcs Average/stack_0018_cor2.mrc            1     3.369953     0.300607 13863.522461 13351.045898    -44.71006     0.000000     1.000000     0.000000           18    -79.63749    58.598967     -2.59664     -8.07520     0.598663 54610.282345     0.014581          157            2 
 1548.387144  2394.838783     0.038994            1   -166.37873 000199@Extract/job011/Average/stack_0018_cor2.mrcs Average/stack_0018_cor2.mrc            1     3.369953     0.300607 13863.522461 13351.045898    -44.71006     0.000000     1.000000     0.000000           18    -19.11130   122.730143    15.204802     -1.45592     0.611378 54858.742591     0.160666           16            2 
 5605.161463  3385.806556     0.030044            1   102.665567 000310@Extract/job011/Average/stack_0018_cor2.mrcs Average/stack_0018_cor2.mrc            1     3.369953     0.300607 13863.522461 13351.045898    -44.71006     0.000000     1.000000     0.000000           18     -5.76071   130.943942     -7.27592     -5.33592     0.616675 54831.539837     0.117723           10            1 
  557.419372  1920.000059     0.016856            1    19.167887 000498@Extract/job011/Average/stack_0018_cor2.mrcs Average/stack_0018_cor2.mrc            1     3.369953     0.300607 13863.522461 13351.045898    -44.71006     0.000000     1.000000     0.000000           18    45.557093    94.730607     -0.65664    10.184082     0.593157 54604.575024     0.036397           46            1 
  588.387115  2116.129097     0.060204            1   110.189430 000028@Extract/job011/Average/stack_0019_cor2.mrcs Average/stack_0019_cor2.mrc            1     4.222353     0.345586 10608.446289 10173.537109    -47.29033     0.000000     1.000000     0.000000           19    -22.62282   124.888384     7.103362     0.484082     0.618492 54667.870931     0.321087            7            1 
 2436.129107  3912.258185     0.057526            1    19.239922 000035@Extract/job011/Average/stack_0019_cor2.mrcs Average/stack_0019_cor2.mrc            1     4.222353     0.345586 10608.446289 10173.537109    -47.29033     0.000000     1.000000     0.000000           19     -9.32853   147.329541    11.324802     -6.47664     0.614948 54732.346846     0.108041           11            1 
 1135.483906  1682.580697     0.049140            1    94.226316 000066@Extract/job011/Average/stack_0019_cor2.mrcs Average/stack_0019_cor2.mrc            1     4.222353     0.345586 10608.446289 10173.537109    -47.29033     0.000000     1.000000     0.000000           19     -4.15404   138.070480    -15.83520     5.163362     0.600303 54562.014998     0.375379            4            1 
 4738.064662  1589.677468     0.045065            1     8.018709 000099@Extract/job011/Average/stack_0019_cor2.mrcs Average/stack_0019_cor2.mrc            1     4.222353     0.345586 10608.446289 10173.537109    -47.29033     0.000000     1.000000     0.000000           19    -31.74915   131.749983     -3.39592    -14.23664     0.604937 54590.234587     0.305373            6            1 
 2012.903288   774.193572     0.039898            1   -131.68259 000144@Extract/job011/Average/stack_0019_cor2.mrcs Average/stack_0019_cor2.mrc            1     4.222353     0.345586 10608.446289 10173.537109    -47.29033     0.000000     1.000000     0.000000           19    -26.84363   117.889885    12.124082     -5.33592     0.594242 54563.778474     0.114227           28            1 
 3664.516242  1176.774230     0.039386            1   101.666292 000155@Extract/job011/Average/stack_0019_cor2.mrcs Average/stack_0019_cor2.mrc            1     4.222353     0.345586 10608.446289 10173.537109    -47.29033     0.000000     1.000000     0.000000           19    46.975232    81.566141     -0.65664    -16.17664     0.603225 54540.504966     0.146467           16            1 
 2673.548469   701.935505     0.036497            1    83.861242 000187@Extract/job011/Average/stack_0019_cor2.mrcs Average/stack_0019_cor2.mrc            1     4.222353     0.345586 10608.446289 10173.537109    -47.29033     0.000000     1.000000     0.000000           19   161.238486    30.389375     2.424082    -10.35664     0.594507 54563.761714     0.217559            9            2 
 5068.387253  1052.903258     0.035616            1   -155.12915 000200@Extract/job011/Average/stack_0019_cor2.mrcs Average/stack_0019_cor2.mrc            1     4.222353     0.345586 10608.446289 10173.537109    -47.29033     0.000000     1.000000     0.000000           19    -19.11209   121.321142    14.064082    -11.15592     0.608318 54524.179203     0.178682            6            1 
 4851.613052   898.064544     0.034922            1   163.625146 000208@Extract/job011/Average/stack_0019_cor2.mrcs Average/stack_0019_cor2.mrc            1     4.222353     0.345586 10608.446289 10173.537109    -47.29033     0.000000     1.000000     0.000000           19    -21.92170   122.731359    16.803362     1.624802     0.594093 54631.338748     0.076897           18            1 
 5171.613062   268.387105     0.030656            1   174.874226 000257@Extract/job011/Average/stack_0019_cor2.mrcs Average/stack_0019_cor2.mrc            1     4.222353     0.345586 10608.446289 10173.537109    -47.29033     0.000000     1.000000     0.000000           19    -21.92347   119.934191     3.223362     -4.19520     0.601317 54520.872968     0.104948           16            1 
 2147.096840   856.774220     0.028989            1     -8.87162 000282@Extract/job011/Average/stack_0019_cor2.mrcs Average/stack_0019_cor2.mrc            1     4.222353     0.345586 10608.446289 10173.537109    -47.29033     0.000000     1.000000     0.000000           19    -28.96491    98.323460    25.704082    10.184082     0.619236 54694.775733     0.079153           36            2 
 2838.709765  1228.387135     0.022869            1   -168.28736 000366@Extract/job011/Average/stack_0019_cor2.mrcs Average/stack_0019_cor2.mrc            1     4.222353     0.345586 10608.446289 10173.537109    -47.29033     0.000000     1.000000     0.000000           19   176.290892    47.460958     5.504802    14.064082     0.602403 54569.546719     0.162096           15            2 
 2663.225888  3581.935594     0.016373            1    31.437181 000483@Extract/job011/Average/stack_0019_cor2.mrcs Average/stack_0019_cor2.mrc            1     4.222353     0.345586 10608.446289 10173.537109    -47.29033     0.000000     1.000000     0.000000           19    -16.99379   138.073375    -15.03592    10.184082     0.612852 54614.446479     0.283951           21            1 
 5563.871139  1806.451668     0.057226            1   -162.69171 000037@Extract/job011/Average/stack_0019_cor2.mrcs Average/stack_0019_cor2.mrc            1     4.222353     0.345586 10608.446289 10173.537109    -47.29033     0.000000     1.000000     0.000000           19    27.266042   113.254972    21.824082     -3.39592     0.611943 54650.456103     0.062690           65            1 
  784.516153  3024.516222     0.042377            1    -46.46710 000118@Extract/job011/Average/stack_0019_cor2.mrcs Average/stack_0019_cor2.mrc            1     4.222353     0.345586 10608.446289 10173.537109    -47.29033     0.000000     1.000000     0.000000           19    58.917535    92.948975    -11.15592     5.163362     0.597639 54663.254217     0.064636           33            2 
 4913.548538  2921.290412     0.040900            1    -28.53882 000134@Extract/job011/Average/stack_0019_cor2.mrcs Average/stack_0019_cor2.mrc            1     4.222353     0.345586 10608.446289 10173.537109    -47.29033     0.000000     1.000000     0.000000           19    -27.99808   142.739217     2.424082    10.184082     0.601368 54564.200958     0.168139           11            1 
  640.000020  3220.645260     0.039215            1   -169.28447 000156@Extract/job011/Average/stack_0019_cor2.mrcs Average/stack_0019_cor2.mrc            1     4.222353     0.345586 10608.446289 10173.537109    -47.29033     0.000000     1.000000     0.000000           19   113.069509    82.847105     -9.21592    10.184082     0.595072 54662.832394     0.038575           86            2 
 1445.161335  3148.387194     0.038713            1   -155.13069 000164@Extract/job011/Average/stack_0019_cor2.mrcs Average/stack_0019_cor2.mrc            1     4.222353     0.345586 10608.446289 10173.537109    -47.29033     0.000000     1.000000     0.000000           19    -17.70611   122.729596     0.484082     -7.27592     0.617094 54523.047531     0.372009            8            2 
 5120.000158  1341.935525     0.038281            1    34.252046 000172@Extract/job011/Average/stack_0019_cor2.mrcs Average/stack_0019_cor2.mrc            1     4.222353     0.345586 10608.446289 10173.537109    -47.29033     0.000000     1.000000     0.000000           19    -19.18576   135.716974    -11.15592     8.244082     0.608324 54643.024436     0.250383            5            1 
 1620.645211  2157.419421     0.036214            1   109.270453 000191@Extract/job011/Average/stack_0019_cor2.mrcs Average/stack_0019_cor2.mrc            1     4.222353     0.345586 10608.446289 10173.537109    -47.29033     0.000000     1.000000     0.000000           19   -139.38370    63.443661     4.364082    -10.01520     0.612885 54621.275533     0.033081           72            1 
 1889.032316  1145.806487     0.034305            1   118.585376 000219@Extract/job011/Average/stack_0019_cor2.mrcs Average/stack_0019_cor2.mrc            1     4.222353     0.345586 10608.446289 10173.537109    -47.29033     0.000000     1.000000     0.000000           19   175.619358    39.590662    -15.83520     4.364082     0.619998 54609.132853     0.300837            9            1 
 1259.354877  3158.709775     0.030624            1    -12.57876 000258@Extract/job011/Average/stack_0019_cor2.mrcs Average/stack_0019_cor2.mrc            1     4.222353     0.345586 10608.446289 10173.537109    -47.29033     0.000000     1.000000     0.000000           19    -32.69944   150.374744     -8.07520     -0.65664     0.604165 54572.982122     0.318165           13            1 
 3220.645260  1269.677458     0.026682            1   -127.94186 000313@Extract/job011/Average/stack_0019_cor2.mrcs Average/stack_0019_cor2.mrc            1     4.222353     0.345586 10608.446289 10173.537109    -47.29033     0.000000     1.000000     0.000000           19   -159.03937   108.905590     9.043362    -10.01520     0.617479 54712.933487     0.021967          145            1 
 3860.645280  2580.645241     0.020864            1   106.343200 000406@Extract/job011/Average/stack_0019_cor2.mrcs Average/stack_0019_cor2.mrc            1     4.222353     0.345586 10608.446289 10173.537109    -47.29033     0.000000     1.000000     0.000000           19   118.675783    99.628176    -11.15592     8.244082     0.612430 54664.710006     0.026781          114            2 
 1723.871021  1610.322630     0.067597            1    -44.45836 000019@Extract/job011/Average/stack_0020_cor2.mrcs Average/stack_0020_cor2.mrc            1     4.272619     0.294394  9175.969727  8792.718750    -47.93510     0.000000     1.000000     0.000000           20    -73.24025   111.361427     -0.31520     -6.47664     0.640985 54746.270774     0.025497           90            1 
 4242.580776  1837.419411     0.060717            1    -44.48075 000025@Extract/job011/Average/stack_0020_cor2.mrcs Average/stack_0020_cor2.mrc            1     4.272619     0.294394  9175.969727  8792.718750    -47.93510     0.000000     1.000000     0.000000           20    -29.85140   135.722435     -1.45592     -0.65664     0.599778 54586.124616     0.146976            5            2 
 4098.064642  1589.677468     0.046347            1   147.658234 000076@Extract/job011/Average/stack_0020_cor2.mrcs Average/stack_0020_cor2.mrc            1     4.272619     0.294394  9175.969727  8792.718750    -47.93510     0.000000     1.000000     0.000000           20     -1.04024   142.730956     -3.39592     5.163362     0.585520 54577.272610     0.139420           12            2 
  908.387125  1558.709725     0.038382            1    44.555138 000135@Extract/job011/Average/stack_0020_cor2.mrcs Average/stack_0020_cor2.mrc            1     4.272619     0.294394  9175.969727  8792.718750    -47.93510     0.000000     1.000000     0.000000           20    -11.82280   142.732435     5.163362     4.364082     0.604006 54581.590354     0.136141            8            2 
 5016.774348  3705.806566     0.036313            1    64.240187 000159@Extract/job011/Average/stack_0020_cor2.mrcs Average/stack_0020_cor2.mrc            1     4.272619     0.294394  9175.969727  8792.718750    -47.93510     0.000000     1.000000     0.000000           20    -11.16302   140.410463     -5.33592     6.304082     0.588278 54533.515580     0.203474           10            1 
 3623.225918   196.129038     0.033404            1   -112.97237 000187@Extract/job011/Average/stack_0020_cor2.mrcs Average/stack_0020_cor2.mrc            1     4.272619     0.294394  9175.969727  8792.718750    -47.93510     0.000000     1.000000     0.000000           20   177.751218    48.260541    12.923362    23.764082     0.598527 54520.494392     0.150146           18            2 
  381.935496  1796.129088     0.032950            1    -21.95877 000200@Extract/job011/Average/stack_0020_cor2.mrcs Average/stack_0020_cor2.mrc            1     4.272619     0.294394  9175.969727  8792.718750    -47.93510     0.000000     1.000000     0.000000           20    -36.64545   144.283989     -7.27592     -3.39592     0.612433 54644.215560     0.284517            6            2 
 4211.613033  2683.871050     0.035751            1   -142.01089 000163@Extract/job011/Average/stack_0020_cor2.mrcs Average/stack_0020_cor2.mrc            1     4.272619     0.294394  9175.969727  8792.718750    -47.93510     0.000000     1.000000     0.000000           20    -12.27090   132.540503     -0.65664     -9.21592     0.600904 54527.525954     0.123519            8            1 
 5037.419510   960.000030     0.032294            1    -89.48950 000208@Extract/job011/Average/stack_0020_cor2.mrcs Average/stack_0020_cor2.mrc            1     4.272619     0.294394  9175.969727  8792.718750    -47.93510     0.000000     1.000000     0.000000           20   -161.17667    33.429882     2.424082    -14.23664     0.601870 54585.606872     0.174227            9            2 
 4696.774338  3272.258165     0.031183            1    66.084616 000223@Extract/job011/Average/stack_0020_cor2.mrcs Average/stack_0020_cor2.mrc            1     4.272619     0.294394  9175.969727  8792.718750    -47.93510     0.000000     1.000000     0.000000           20     3.402758   151.873060    23.764082     -9.21592     0.618696 54625.811697     0.123095           22            2 
  670.967763  3881.290442     0.030807            1    95.063784 000231@Extract/job011/Average/stack_0020_cor2.mrcs Average/stack_0020_cor2.mrc            1     4.272619     0.294394  9175.969727  8792.718750    -47.93510     0.000000     1.000000     0.000000           20   122.428688    40.335671     -0.31520     7.444802     0.612249 54557.548426     0.071626           41            1 
 2766.451698   609.032277     0.028426            1    71.652978 000263@Extract/job011/Average/stack_0020_cor2.mrcs Average/stack_0020_cor2.mrc            1     4.272619     0.294394  9175.969727  8792.718750    -47.93510     0.000000     1.000000     0.000000           20   153.377336    28.873637     -6.13520     -5.33592     0.618792 54722.161938     0.237451           13            1 
 3840.000118  3385.806556     0.059550            1    -42.62577 000007@Extract/job011/Average/stack_0021_cor2.mrcs Average/stack_0021_cor2.mrc            1     4.247338     0.304288  7623.186523  7264.543945    -52.53114     0.000000     1.000000     0.000000           21   -159.06488    56.556135     5.504802    -18.91592     0.617972 54566.725280     0.046607           99            2 
 4273.548519   402.580658     0.030763            1    41.753410 000161@Extract/job011/Average/stack_0021_cor2.mrcs Average/stack_0021_cor2.mrc            1     4.247338     0.304288  7623.186523  7264.543945    -52.53114     0.000000     1.000000     0.000000           21    -24.73315   121.323732    12.923362     -8.07520     0.609706 54544.663075     0.064621           33            1 
  640.000020  2869.677508     0.046723            1   163.611309 000026@Extract/job011/Average/stack_0021_cor2.mrcs Average/stack_0021_cor2.mrc            1     4.247338     0.304288  7623.186523  7264.543945    -52.53114     0.000000     1.000000     0.000000           21    -12.08544   122.727815     8.244082     4.364082     0.603215 54533.922281     0.146706           22            1 
 4036.129156   289.032267     0.019665            1   175.809977 000361@Extract/job011/Average/stack_0021_cor2.mrcs Average/stack_0021_cor2.mrc            1     4.247338     0.304288  7623.186523  7264.543945    -52.53114     0.000000     1.000000     0.000000           21    -19.81347   123.443320     8.244082     -7.27592     0.610426 54508.571646     0.039490           49            2 
 2219.354907   423.225819     0.096799            1    45.503410 000009@Extract/job011/Average/stack_0022_cor2.mrcs Average/stack_0022_cor2.mrc            1     3.041526     0.393600 15063.855469 14508.867188    -42.84166     0.000000     1.000000     0.000000           22    -24.73315   121.323732     -0.65664     2.424082     0.613814 54759.002276     0.124275           15            1 
  289.032267  2601.290403     0.093614            1    -24.80479 000012@Extract/job011/Average/stack_0022_cor2.mrcs Average/stack_0022_cor2.mrc            1     3.041526     0.393600 15063.855469 14508.867188    -42.84166     0.000000     1.000000     0.000000           22    -26.83826   124.890562     -3.39592     9.043362     0.618739 54869.307435     0.173980           13            1 
 1424.516173  1785.806507     0.079160            1    -75.53370 000035@Extract/job011/Average/stack_0022_cor2.mrcs Average/stack_0022_cor2.mrc            1     3.041526     0.393600 15063.855469 14508.867188    -42.84166     0.000000     1.000000     0.000000           22    59.645478    70.493010    -15.03592     4.364082     0.595883 54635.889286     0.047479           17            1 
 4449.032395  3984.516252     0.073336            1    99.830757 000049@Extract/job011/Average/stack_0022_cor2.mrcs Average/stack_0022_cor2.mrc            1     3.041526     0.393600 15063.855469 14508.867188    -42.84166     0.000000     1.000000     0.000000           22   173.568530    37.268617    -11.15592     -1.45592     0.584833 54921.462229     0.175514            7            1 
 4748.387243  2869.677508     0.063912            1     7.040020 000087@Extract/job011/Average/stack_0022_cor2.mrcs Average/stack_0022_cor2.mrc            1     3.041526     0.393600 15063.855469 14508.867188    -42.84166     0.000000     1.000000     0.000000           22   -174.98399    45.869098     -5.33592    -13.09592     0.610663 54635.121172     0.213213            9            1 
 4541.935624  3458.064623     0.054705            1    -41.68362 000136@Extract/job011/Average/stack_0022_cor2.mrcs Average/stack_0022_cor2.mrc            1     3.041526     0.393600 15063.855469 14508.867188    -42.84166     0.000000     1.000000     0.000000           22    -24.02796   124.889071    -16.97592    -20.85592     0.612301 54802.544482     0.117866           14            1 
 3127.742032  1868.387154     0.049139            1   -162.63446 000173@Extract/job011/Average/stack_0022_cor2.mrcs Average/stack_0022_cor2.mrc            1     3.041526     0.393600 15063.855469 14508.867188    -42.84166     0.000000     1.000000     0.000000           22   -170.74171    31.909599    10.184082     2.424082     0.605430 54642.995633     0.071916           23            2 
 4789.677567  2023.225869     0.046882            1    -92.31822 000188@Extract/job011/Average/stack_0022_cor2.mrcs Average/stack_0022_cor2.mrc            1     3.041526     0.393600 15063.855469 14508.867188    -42.84166     0.000000     1.000000     0.000000           22    -14.61505   135.715335     -9.21592     -5.33592     0.595716 54597.876641     0.130322           11            1 
 3468.387203   990.967772     0.044935            1    70.821904 000210@Extract/job011/Average/stack_0022_cor2.mrcs Average/stack_0022_cor2.mrc            1     3.041526     0.393600 15063.855469 14508.867188    -42.84166     0.000000     1.000000     0.000000           22    -22.20209   138.857119     3.223362     -1.45592     0.614947 54593.680160     0.165028           16            2 
 1207.741973  1930.322640     0.043752            1    -17.35548 000222@Extract/job011/Average/stack_0022_cor2.mrcs Average/stack_0022_cor2.mrc            1     3.041526     0.393600 15063.855469 14508.867188    -42.84166     0.000000     1.000000     0.000000           22   171.425931    63.460030    10.184082    -13.89520     0.611238 54653.049453     0.205750           18            2 
 4190.967871   588.387115     0.041126            1    -96.08605 000244@Extract/job011/Average/stack_0022_cor2.mrcs Average/stack_0022_cor2.mrc            1     3.041526     0.393600 15063.855469 14508.867188    -42.84166     0.000000     1.000000     0.000000           22     -5.76369   113.898925    -10.01520     -3.39592     0.598159 54749.558889     0.091369           15            1 
  732.903248  2880.000089     0.038342            1   135.484851 000274@Extract/job011/Average/stack_0022_cor2.mrcs Average/stack_0022_cor2.mrc            1     3.041526     0.393600 15063.855469 14508.867188    -42.84166     0.000000     1.000000     0.000000           22     -9.56624   133.336924    16.004082     -7.27592     0.606100 54683.603241     0.208567           12            2 
 3406.451718  1197.419392     0.032299            1   153.207279 000338@Extract/job011/Average/stack_0022_cor2.mrcs Average/stack_0022_cor2.mrc            1     3.041526     0.393600 15063.855469 14508.867188    -42.84166     0.000000     1.000000     0.000000           22   152.924764    25.864412    14.863362     -3.39592     0.603057 54603.986859     0.145333           16            1 
 4407.742071   227.096781     0.029981            1    94.257107 000373@Extract/job011/Average/stack_0022_cor2.mrcs Average/stack_0022_cor2.mrc            1     3.041526     0.393600 15063.855469 14508.867188    -42.84166     0.000000     1.000000     0.000000           22    -26.13508   125.621644     -2.25520    -15.03592     0.612402 54673.507727     0.090434           23            2 
 1197.419392  2869.677508     0.025168            1   -174.89743 000422@Extract/job011/Average/stack_0022_cor2.mrcs Average/stack_0022_cor2.mrc            1     3.041526     0.393600 15063.855469 14508.867188    -42.84166     0.000000     1.000000     0.000000           22   163.407918    22.133043     9.043362    18.743362     0.600652 54626.115080     0.195605            7            1 
 2415.483945   154.838714     0.022408            1   -174.95650 000463@Extract/job011/Average/stack_0022_cor2.mrcs Average/stack_0022_cor2.mrc            1     3.041526     0.393600 15063.855469 14508.867188    -42.84166     0.000000     1.000000     0.000000           22   118.952332    33.397153    -37.17520     -1.45592     0.582683 54577.308664     0.193850           12            1 
 4727.742081  3509.677527     0.104551            1    -70.91446 000005@Extract/job011/Average/stack_0022_cor2.mrcs Average/stack_0022_cor2.mrc            1     3.041526     0.393600 15063.855469 14508.867188    -42.84166     0.000000     1.000000     0.000000           22   108.401719   149.700320     8.244082    -11.15592     0.627578 54909.983044     0.049563           68            1 
 1816.774249  2621.935565     0.088844            1    -91.50277 000015@Extract/job011/Average/stack_0022_cor2.mrcs Average/stack_0022_cor2.mrc            1     3.041526     0.393600 15063.855469 14508.867188    -42.84166     0.000000     1.000000     0.000000           22   145.855225    24.362368    -11.95520    -14.23664     0.623013 54704.151985     0.143218           29            2 
 3974.193671   516.129048     0.088557            1    66.120256 000016@Extract/job011/Average/stack_0022_cor2.mrcs Average/stack_0022_cor2.mrc            1     3.041526     0.393600 15063.855469 14508.867188    -42.84166     0.000000     1.000000     0.000000           22    -15.61515   134.133219    -16.97592    -27.81664     0.609814 54730.423221     0.103940           19            2 
  309.677429  3643.871080     0.087562            1    45.491515 000018@Extract/job011/Average/stack_0022_cor2.mrcs Average/stack_0022_cor2.mrc            1     3.041526     0.393600 15063.855469 14508.867188    -42.84166     0.000000     1.000000     0.000000           22    -15.59801   123.441738    19.884082     -6.13520     0.600676 54664.493636     0.167124           12            1 
 3943.225928  3127.742032     0.075448            1   -123.26057 000042@Extract/job011/Average/stack_0022_cor2.mrcs Average/stack_0022_cor2.mrc            1     3.041526     0.393600 15063.855469 14508.867188    -42.84166     0.000000     1.000000     0.000000           22    -12.78450   130.945332     -9.21592     3.223362     0.619396 54800.081818     0.065587           11            1 
  247.741943  3829.677537     0.075318            1    63.325659 000044@Extract/job011/Average/stack_0022_cor2.mrcs Average/stack_0022_cor2.mrc            1     3.041526     0.393600 15063.855469 14508.867188    -42.84166     0.000000     1.000000     0.000000           22    -26.36043   134.930315    -12.29664     2.424082     0.607515 54650.824840     0.088529            9            1 
 1868.387154   877.419382     0.059202            1    33.312264 000118@Extract/job011/Average/stack_0022_cor2.mrcs Average/stack_0022_cor2.mrc            1     3.041526     0.393600 15063.855469 14508.867188    -42.84166     0.000000     1.000000     0.000000           22    -19.80962   129.384158     7.103362     8.244082     0.609377 54612.660538     0.067338           16            2 
 4252.903357  2611.612984     0.052576            1    -57.58079 000149@Extract/job011/Average/stack_0022_cor2.mrcs Average/stack_0022_cor2.mrc            1     3.041526     0.393600 15063.855469 14508.867188    -42.84166     0.000000     1.000000     0.000000           22    -75.40764    65.357713     -6.13520    10.184082     0.597037 54607.733615     0.015933          233            1 
 3623.225918   660.645182     0.049804            1    85.795777 000168@Extract/job011/Average/stack_0022_cor2.mrcs Average/stack_0022_cor2.mrc            1     3.041526     0.393600 15063.855469 14508.867188    -42.84166     0.000000     1.000000     0.000000           22     -9.27337   128.612193     -6.13520     5.163362     0.591541 54570.314962     0.137008           10            2 
 2735.483955  1321.290363     0.047927            1     4.245489 000182@Extract/job011/Average/stack_0022_cor2.mrcs Average/stack_0022_cor2.mrc            1     3.041526     0.393600 15063.855469 14508.867188    -42.84166     0.000000     1.000000     0.000000           22    -16.99984   129.383063    -15.83520     -0.65664     0.611711 54622.088951     0.075585           22            2 
 2291.612974  1114.838744     0.046505            1   -106.46387 000193@Extract/job011/Average/stack_0022_cor2.mrcs Average/stack_0022_cor2.mrc            1     3.041526     0.393600 15063.855469 14508.867188    -42.84166     0.000000     1.000000     0.000000           22    54.003632    85.178202     4.364082     3.223362     0.617106 54843.504323     0.032959           50            1 
 1569.032306  1899.354897     0.041154            1    10.725627 000243@Extract/job011/Average/stack_0022_cor2.mrcs Average/stack_0022_cor2.mrc            1     3.041526     0.393600 15063.855469 14508.867188    -42.84166     0.000000     1.000000     0.000000           22   152.715861    35.722134    12.124082    -16.17664     0.593074 54618.811345     0.275854            8            1 
 3705.806566  2621.935565     0.040634            1   -142.95251 000248@Extract/job011/Average/stack_0022_cor2.mrcs Average/stack_0022_cor2.mrc            1     3.041526     0.393600 15063.855469 14508.867188    -42.84166     0.000000     1.000000     0.000000           22    -12.08818   114.554966     7.444802    -22.79592     0.607065 54512.245916     0.122061           27            2 
 4944.516281   361.290334     0.039227            1    -73.62297 000268@Extract/job011/Average/stack_0022_cor2.mrcs Average/stack_0022_cor2.mrc            1     3.041526     0.393600 15063.855469 14508.867188    -42.84166     0.000000     1.000000     0.000000           22   160.187413    55.112871     -3.39592     -3.39592     0.601586 54597.939997     0.118095            8            1 
 3943.225928   701.935505     0.037786            1    56.757052 000280@Extract/job011/Average/stack_0022_cor2.mrcs Average/stack_0022_cor2.mrc            1     3.041526     0.393600 15063.855469 14508.867188    -42.84166     0.000000     1.000000     0.000000           22    -26.83944   123.446753     -7.27592     -3.39592     0.597842 54635.266447     0.114831           34            2 
 1837.419411  3354.838813     0.037485            1    -63.24437 000283@Extract/job011/Average/stack_0022_cor2.mrcs Average/stack_0022_cor2.mrc            1     3.041526     0.393600 15063.855469 14508.867188    -42.84166     0.000000     1.000000     0.000000           22   -154.14615    57.266598     -2.59664    -16.17664     0.605947 54628.279003     0.037065           41            1 
 2838.709765  2425.806526     0.035199            1   116.779505 000312@Extract/job011/Average/stack_0022_cor2.mrcs Average/stack_0022_cor2.mrc            1     3.041526     0.393600 15063.855469 14508.867188    -42.84166     0.000000     1.000000     0.000000           22    -38.56783   133.351379    10.184082    10.184082     0.597260 54703.109661     0.185114           13            1 
 1414.193592  1135.483906     0.033289            1   -136.41331 000330@Extract/job011/Average/stack_0022_cor2.mrcs Average/stack_0022_cor2.mrc            1     3.041526     0.393600 15063.855469 14508.867188    -42.84166     0.000000     1.000000     0.000000           22   174.232666    94.252086     8.244082     -8.41664     0.621612 54834.060598     0.013277          206            2 
 5233.548548  3757.419470     0.031266            1    65.919368 000354@Extract/job011/Average/stack_0022_cor2.mrcs Average/stack_0022_cor2.mrc            1     3.041526     0.393600 15063.855469 14508.867188    -42.84166     0.000000     1.000000     0.000000           22   141.439458   165.396300     -5.33592    -18.11664     0.602806 54789.391184     0.086062           53            1 
 2095.483935   330.322591     0.023507            1     4.260794 000447@Extract/job011/Average/stack_0022_cor2.mrcs Average/stack_0022_cor2.mrc            1     3.041526     0.393600 15063.855469 14508.867188    -42.84166     0.000000     1.000000     0.000000           22    -24.86211   134.929515    -11.15592     3.223362     0.604964 54762.102911     0.077053           24            2 
  134.193553  3736.774309     0.020256            1    16.468797 000485@Extract/job011/Average/stack_0022_cor2.mrcs Average/stack_0022_cor2.mrc            1     3.041526     0.393600 15063.855469 14508.867188    -42.84166     0.000000     1.000000     0.000000           22    -29.08959   146.575208    -16.17664     7.444802     0.604433 54803.348031     0.183581           15            2 
 4882.580795  1486.451659     0.124115            1    -81.22207 000004@Extract/job011/Average/stack_0023_cor2.mrcs Average/stack_0023_cor2.mrc            1     4.817450     0.288910 17487.908203 16880.193359    -44.14660     0.000000     1.000000     0.000000           23   143.633270    19.150438     8.244082     2.424082     0.612005 54911.259642     0.184301           16            2 
 1589.677468  1682.580697     0.102014            1    -74.50756 000016@Extract/job011/Average/stack_0023_cor2.mrcs Average/stack_0023_cor2.mrc            1     4.817450     0.288910 17487.908203 16880.193359    -44.14660     0.000000     1.000000     0.000000           23    -17.00523   119.245368     5.163362    19.884082     0.605301 54761.144904     0.196762           23            2 
 4572.903366  3664.516242     0.071641            1   -100.77423 000068@Extract/job011/Average/stack_0023_cor2.mrcs Average/stack_0023_cor2.mrc            1     4.817450     0.288910 17487.908203 16880.193359    -44.14660     0.000000     1.000000     0.000000           23   -175.22359    58.682487     8.244082     2.424082     0.607832 54742.506639     0.117789           10            2 
 4129.032385   350.967753     0.068276            1   152.367338 000083@Extract/job011/Average/stack_0023_cor2.mrcs Average/stack_0023_cor2.mrc            1     4.817450     0.288910 17487.908203 16880.193359    -44.14660     0.000000     1.000000     0.000000           23    -15.59657   126.355256     -5.33592     -4.53664     0.607613 54721.000991     0.091446           28            2 
 5243.871129  3633.548499     0.065347            1   133.592769 000095@Extract/job011/Average/stack_0023_cor2.mrcs Average/stack_0023_cor2.mrc            1     4.817450     0.288910 17487.908203 16880.193359    -44.14660     0.000000     1.000000     0.000000           23     0.560718   127.097996     5.163362    17.144802     0.604702 54708.347888     0.033749           70            2 
 2467.096850   970.322610     0.059588            1    78.312646 000128@Extract/job011/Average/stack_0023_cor2.mrcs Average/stack_0023_cor2.mrc            1     4.817450     0.288910 17487.908203 16880.193359    -44.14660     0.000000     1.000000     0.000000           23    -21.92170   122.731359     8.244082     1.283362     0.615995 54601.401363     0.106645           30            1 
 2219.354907  3695.483985     0.058918            1    -45.47866 000132@Extract/job011/Average/stack_0023_cor2.mrcs Average/stack_0023_cor2.mrc            1     4.817450     0.288910 17487.908203 16880.193359    -44.14660     0.000000     1.000000     0.000000           23   173.536041    52.901567     4.364082    -12.29664     0.598759 54678.675524     0.246228            8            2 
 1889.032316  3767.742051     0.058150            1   -161.70064 000137@Extract/job011/Average/stack_0023_cor2.mrcs Average/stack_0023_cor2.mrc            1     4.817450     0.288910 17487.908203 16880.193359    -44.14660     0.000000     1.000000     0.000000           23    -13.49366   114.555349    14.064082     -6.13520     0.616075 54721.653930     0.085263           49            1 
  464.516143  1486.451659     0.055472            1   -142.03792 000166@Extract/job011/Average/stack_0023_cor2.mrcs Average/stack_0023_cor2.mrc            1     4.817450     0.288910 17487.908203 16880.193359    -44.14660     0.000000     1.000000     0.000000           23   176.112900    45.076870     -3.39592     -4.19520     0.607083 54664.372605     0.125723           26            2 
 1950.967802  3602.580756     0.054925            1   -132.61545 000171@Extract/job011/Average/stack_0023_cor2.mrcs Average/stack_0023_cor2.mrc            1     4.817450     0.288910 17487.908203 16880.193359    -44.14660     0.000000     1.000000     0.000000           23    -32.47071   111.322078     1.283362    -11.15592     0.603684 54646.986493     0.086398           17            2 
 5336.774358  2941.935574     0.051622            1   155.169013 000196@Extract/job011/Average/stack_0023_cor2.mrcs Average/stack_0023_cor2.mrc            1     4.817450     0.288910 17487.908203 16880.193359    -44.14660     0.000000     1.000000     0.000000           23     -9.27660   117.209619     -1.45592    -16.97592     0.607698 54706.969779     0.124612           24            1 
 2136.774259   433.548400     0.048118            1   -124.19457 000220@Extract/job011/Average/stack_0023_cor2.mrcs Average/stack_0023_cor2.mrc            1     4.817450     0.288910 17487.908203 16880.193359    -44.14660     0.000000     1.000000     0.000000           23    -18.41376   112.602307     -7.27592    -12.29664     0.600968 54758.422276     0.074711           16            1 
 2838.709765  2126.451678     0.047700            1   -105.37461 000226@Extract/job011/Average/stack_0023_cor2.mrcs Average/stack_0023_cor2.mrc            1     4.817450     0.288910 17487.908203 16880.193359    -44.14660     0.000000     1.000000     0.000000           23    -59.23670   139.666084     -2.59664     -7.27592     0.609186 54616.831227     0.102742           13            1 
  381.935496  2560.000079     0.045866            1    -43.55989 000238@Extract/job011/Average/stack_0023_cor2.mrcs Average/stack_0023_cor2.mrc            1     4.817450     0.288910 17487.908203 16880.193359    -44.14660     0.000000     1.000000     0.000000           23    -23.32591   124.163724    -15.03592     -4.53664     0.609193 54708.154704     0.177667           14            2 
 1052.903258  1558.709725     0.041783            1   173.858625 000271@Extract/job011/Average/stack_0023_cor2.mrcs Average/stack_0023_cor2.mrc            1     4.817450     0.288910 17487.908203 16880.193359    -44.14660     0.000000     1.000000     0.000000           23    40.628046   103.808196     1.624802     -7.27592     0.598693 54689.921453     0.036587           70            2 
  918.709706   753.548410     0.040005            1   161.706430 000300@Extract/job011/Average/stack_0023_cor2.mrcs Average/stack_0023_cor2.mrc            1     4.817450     0.288910 17487.908203 16880.193359    -44.14660     0.000000     1.000000     0.000000           23   170.016096    82.287134     5.504802     4.364082     0.595715 54717.336626     0.068172           52            1 
  825.806477  2529.032336     0.039226            1   -136.38721 000310@Extract/job011/Average/stack_0023_cor2.mrcs Average/stack_0023_cor2.mrc            1     4.817450     0.288910 17487.908203 16880.193359    -44.14660     0.000000     1.000000     0.000000           23    -12.78716   124.884698     -8.07520    -13.09592     0.585417 54818.050855     0.158138           26            1 
 5677.419529  1579.354887     0.038136            1    -29.51584 000320@Extract/job011/Average/stack_0023_cor2.mrcs Average/stack_0023_cor2.mrc            1     4.817450     0.288910 17487.908203 16880.193359    -44.14660     0.000000     1.000000     0.000000           23     -8.66511   136.501737     -9.21592     -7.27592     0.555677 54796.026157     0.051484           56            2 
 4459.354976   144.516133     0.037097            1   151.432831 000329@Extract/job011/Average/stack_0023_cor2.mrcs Average/stack_0023_cor2.mrc            1     4.817450     0.288910 17487.908203 16880.193359    -44.14660     0.000000     1.000000     0.000000           23    -16.29598   131.742235    -13.09592    -11.95520     0.594421 54663.796081     0.168003           14            2 
 1465.806497  2756.129117     0.036490            1   159.827223 000339@Extract/job011/Average/stack_0023_cor2.mrcs Average/stack_0023_cor2.mrc            1     4.817450     0.288910 17487.908203 16880.193359    -44.14660     0.000000     1.000000     0.000000           23   173.791785    27.373840    23.764082    -11.15592     0.590295 54755.481174     0.134595           29            2 
 1734.193602  1992.258126     0.036377            1    78.293624 000341@Extract/job011/Average/stack_0023_cor2.mrcs Average/stack_0023_cor2.mrc            1     4.817450     0.288910 17487.908203 16880.193359    -44.14660     0.000000     1.000000     0.000000           23     -8.57275   122.019824     2.424082    22.623362     0.594188 54632.036787     0.074661           23            2 
 3385.806556  2095.483935     0.026488            1   142.962642 000428@Extract/job011/Average/stack_0023_cor2.mrcs Average/stack_0023_cor2.mrc            1     4.817450     0.288910 17487.908203 16880.193359    -44.14660     0.000000     1.000000     0.000000           23   177.050646    35.729906    -11.15592    12.124082     0.595517 54679.232634     0.257294           19            2 
 2033.548450  2652.903307     0.114083            1   161.710355 000007@Extract/job011/Average/stack_0023_cor2.mrcs Average/stack_0023_cor2.mrc            1     4.817450     0.288910 17487.908203 16880.193359    -44.14660     0.000000     1.000000     0.000000           23     4.178563   141.185095    16.004082    -12.29664     0.635049 54913.979057     0.101416           12            2 
  237.419362  3550.967851     0.107964            1   167.272615 000013@Extract/job011/Average/stack_0023_cor2.mrcs Average/stack_0023_cor2.mrc            1     4.817450     0.288910 17487.908203 16880.193359    -44.14660     0.000000     1.000000     0.000000           23   145.677919    34.185240     -5.33592    -13.09592     0.623076 54883.230128     0.105600           29            2 
 1765.161345  1145.806487     0.103599            1    -89.59549 000015@Extract/job011/Average/stack_0023_cor2.mrcs Average/stack_0023_cor2.mrc            1     4.817450     0.288910 17487.908203 16880.193359    -44.14660     0.000000     1.000000     0.000000           23    55.378312   114.584118     1.283362     -7.27592     0.597951 54704.308678     0.034976           81            1 
 4996.129186  1073.548420     0.087134            1   -157.97764 000026@Extract/job011/Average/stack_0023_cor2.mrcs Average/stack_0023_cor2.mrc            1     4.817450     0.288910 17487.908203 16880.193359    -44.14660     0.000000     1.000000     0.000000           23   173.534128    62.790853     -9.21592     2.424082     0.611129 54756.348086     0.068095           49            2 
 2642.580726  3602.580756     0.072598            1   -127.06638 000063@Extract/job011/Average/stack_0023_cor2.mrcs Average/stack_0023_cor2.mrc            1     4.817450     0.288910 17487.908203 16880.193359    -44.14660     0.000000     1.000000     0.000000           23   156.676268    52.896243     8.244082    -11.95520     0.604857 54681.861912     0.063457           54            1 
 4160.000128  3468.387203     0.071225            1    82.104810 000069@Extract/job011/Average/stack_0023_cor2.mrcs Average/stack_0023_cor2.mrc            1     4.817450     0.288910 17487.908203 16880.193359    -44.14660     0.000000     1.000000     0.000000           23    -98.60153    72.427729     6.304082    -11.15592     0.607184 54830.818337     0.036394          105            2 
 4221.935614   526.451629     0.064522            1    33.219109 000099@Extract/job011/Average/stack_0023_cor2.mrcs Average/stack_0023_cor2.mrc            1     4.817450     0.288910 17487.908203 16880.193359    -44.14660     0.000000     1.000000     0.000000           23   129.204035   117.998088    17.944082     2.424082     0.617590 54692.310373     0.025748          127            2 
 5181.935643  3385.806556     0.061175            1    -68.90284 000117@Extract/job011/Average/stack_0023_cor2.mrcs Average/stack_0023_cor2.mrc            1     4.817450     0.288910 17487.908203 16880.193359    -44.14660     0.000000     1.000000     0.000000           23   -177.32963    84.691447     -4.19520    -15.83520     0.603199 54763.671776     0.022621          103            2 
 3674.838823  1930.322640     0.060850            1   156.118139 000120@Extract/job011/Average/stack_0023_cor2.mrcs Average/stack_0023_cor2.mrc            1     4.817450     0.288910 17487.908203 16880.193359    -44.14660     0.000000     1.000000     0.000000           23    -13.54494   137.288623    -28.61592    16.004082     0.616218 54800.881780     0.137690            7            2 
 2890.322670  1269.677458     0.059158            1    58.634757 000130@Extract/job011/Average/stack_0023_cor2.mrcs Average/stack_0023_cor2.mrc            1     4.817450     0.288910 17487.908203 16880.193359    -44.14660     0.000000     1.000000     0.000000           23   -167.11509    22.879376     -3.39592    -11.95520     0.617513 54657.553967     0.169474           11            2 
 4480.000138  2054.193612     0.055704            1   138.428902 000165@Extract/job011/Average/stack_0023_cor2.mrcs Average/stack_0023_cor2.mrc            1     4.817450     0.288910 17487.908203 16880.193359    -44.14660     0.000000     1.000000     0.000000           23   -161.53772     8.847379     -5.33592    10.184082     0.591512 54704.386336     0.107050           37            1 
 3416.774299   464.516143     0.054971            1   169.262910 000169@Extract/job011/Average/stack_0023_cor2.mrcs Average/stack_0023_cor2.mrc            1     4.817450     0.288910 17487.908203 16880.193359    -44.14660     0.000000     1.000000     0.000000           23    -13.60090   157.865995    10.983362     8.244082     0.617058 54717.511111     0.098883           12            1 
 2869.677508  2343.225879     0.054697            1    -28.66489 000172@Extract/job011/Average/stack_0023_cor2.mrcs Average/stack_0023_cor2.mrc            1     4.817450     0.288910 17487.908203 16880.193359    -44.14660     0.000000     1.000000     0.000000           23    72.302304    71.768558    -10.35664    -16.97592     0.596912 54653.376959     0.028956           74            1 
 3943.225928   361.290334     0.054686            1    -88.61403 000173@Extract/job011/Average/stack_0023_cor2.mrcs Average/stack_0023_cor2.mrc            1     4.817450     0.288910 17487.908203 16880.193359    -44.14660     0.000000     1.000000     0.000000           23   169.974328    37.267984    -14.23664    -11.95520     0.607252 54648.516373     0.149559           22            2 
  691.612925    82.580648     0.053034            1    69.845513 000185@Extract/job011/Average/stack_0023_cor2.mrcs Average/stack_0023_cor2.mrc            1     4.817450     0.288910 17487.908203 16880.193359    -44.14660     0.000000     1.000000     0.000000           23   -179.22487    36.498667    -10.01520    -24.73592     0.466529 54785.487783     0.081369           44            1 
  330.322591  1383.225849     0.049388            1   -124.28156 000214@Extract/job011/Average/stack_0023_cor2.mrcs Average/stack_0023_cor2.mrc            1     4.817450     0.288910 17487.908203 16880.193359    -44.14660     0.000000     1.000000     0.000000           23    57.533427    72.379224     -8.07520     -8.41664     0.620152 54936.530944     0.055105           75            2 
 4696.774338  3561.290432     0.046245            1    28.517683 000235@Extract/job011/Average/stack_0023_cor2.mrcs Average/stack_0023_cor2.mrc            1     4.817450     0.288910 17487.908203 16880.193359    -44.14660     0.000000     1.000000     0.000000           23    15.681788    14.591009    -15.03592     -6.47664     0.595087 54711.128548     0.112514           18            1 
 5450.322748  3901.935604     0.045397            1    76.472568 000243@Extract/job011/Average/stack_0023_cor2.mrcs Average/stack_0023_cor2.mrc            1     4.817450     0.288910 17487.908203 16880.193359    -44.14660     0.000000     1.000000     0.000000           23    -60.63476    68.583197     -8.41664    -12.29664     0.622787 54830.160789     0.034050           69            2 
 2766.451698  2828.387184     0.043987            1    55.790940 000256@Extract/job011/Average/stack_0023_cor2.mrcs Average/stack_0023_cor2.mrc            1     4.817450     0.288910 17487.908203 16880.193359    -44.14660     0.000000     1.000000     0.000000           23     -7.16893   115.212239     2.424082     5.163362     0.590003 54733.303947     0.104659           12            1 
 1827.096830  1641.290373     0.040652            1    -27.63407 000289@Extract/job011/Average/stack_0023_cor2.mrcs Average/stack_0023_cor2.mrc            1     4.817450     0.288910 17487.908203 16880.193359    -44.14660     0.000000     1.000000     0.000000           23   -166.09340    50.617911     -2.59664     -3.39592     0.609652 54744.583211     0.049391           42            1 
 5099.354996  2095.483935     0.038626            1    74.463976 000315@Extract/job011/Average/stack_0023_cor2.mrcs Average/stack_0023_cor2.mrc            1     4.817450     0.288910 17487.908203 16880.193359    -44.14660     0.000000     1.000000     0.000000           23    62.460154    69.224900     0.484082     -3.39592     0.607334 54775.845241     0.042627          113            1 
 1878.709735   836.129058     0.035221            1     2.305844 000352@Extract/job011/Average/stack_0023_cor2.mrcs Average/stack_0023_cor2.mrc            1     4.817450     0.288910 17487.908203 16880.193359    -44.14660     0.000000     1.000000     0.000000           23   151.750935    62.109312    -16.97592     7.103362     0.610481 54631.724028     0.067233           26            1 
 2714.838793  2993.548479     0.033711            1   149.542163 000366@Extract/job011/Average/stack_0023_cor2.mrcs Average/stack_0023_cor2.mrc            1     4.817450     0.288910 17487.908203 16880.193359    -44.14660     0.000000     1.000000     0.000000           23     -5.02409   145.802708     2.424082     -9.21592     0.605890 54811.819084     0.056408           29            2 
 1393.548430  3272.258165     0.029249            1   169.223734 000404@Extract/job011/Average/stack_0023_cor2.mrcs Average/stack_0023_cor2.mrc            1     4.817450     0.288910 17487.908203 16880.193359    -44.14660     0.000000     1.000000     0.000000           23   -177.54955    38.815032     -3.39592     6.304082     0.603813 54669.102656     0.205754           12            2 
 1228.387135  1032.258096     0.028763            1   -170.08093 000406@Extract/job011/Average/stack_0023_cor2.mrcs Average/stack_0023_cor2.mrc            1     4.817450     0.288910 17487.908203 16880.193359    -44.14660     0.000000     1.000000     0.000000           23    -66.97636    59.972165     8.244082     9.043362     0.598372 54618.061200     0.007002          427            1 
  598.709696  1187.096811     0.027899            1    18.228351 000413@Extract/job011/Average/stack_0023_cor2.mrcs Average/stack_0023_cor2.mrc            1     4.817450     0.288910 17487.908203 16880.193359    -44.14660     0.000000     1.000000     0.000000           23    43.431569   112.618186    -13.09592    -11.95520     0.610074 54821.809578     0.073336           21            2 
 5440.000167  3716.129147     0.022567            1   146.726883 000466@Extract/job011/Average/stack_0023_cor2.mrcs Average/stack_0023_cor2.mrc            1     4.817450     0.288910 17487.908203 16880.193359    -44.14660     0.000000     1.000000     0.000000           23   -173.81623    71.860528    14.064082     1.624802     0.621839 54829.316632     0.045946           74            1 
 3870.967861  1847.741992     0.074343            1    -83.00562 000056@Extract/job011/Average/stack_0024_cor2.mrcs Average/stack_0024_cor2.mrc            1     3.233334     0.355778 16444.306641 15863.243164    -42.20140     0.000000     1.000000     0.000000           24   169.030457    21.390433     -3.39592     8.244082     0.620869 54685.201526     0.061704           27            2 
 4376.774328   547.096791     0.063300            1   -108.26253 000098@Extract/job011/Average/stack_0024_cor2.mrcs Average/stack_0024_cor2.mrc            1     3.233334     0.355778 16444.306641 15863.243164    -42.20140     0.000000     1.000000     0.000000           24    -12.78774   123.440889    19.084802    14.064082     0.599498 54688.762757     0.146267           11            2 
  175.483876  3169.032356     0.062126            1   154.235671 000103@Extract/job011/Average/stack_0024_cor2.mrcs Average/stack_0024_cor2.mrc            1     3.233334     0.355778 16444.306641 15863.243164    -42.20140     0.000000     1.000000     0.000000           24    -12.79155   112.600444     -3.39592    -15.03592     0.606269 54596.079504     0.128973           10            2 
 2126.451678  3117.419451     0.060193            1   118.605982 000110@Extract/job011/Average/stack_0024_cor2.mrcs Average/stack_0024_cor2.mrc            1     3.233334     0.355778 16444.306641 15863.243164    -42.20140     0.000000     1.000000     0.000000           24   -170.29589   100.269796     5.163362     -3.39592     0.611458 54834.345864     0.019734           59            1 
 5027.096929   567.741953     0.059801            1   178.565882 000116@Extract/job011/Average/stack_0024_cor2.mrcs Average/stack_0024_cor2.mrc            1     3.233334     0.355778 16444.306641 15863.243164    -42.20140     0.000000     1.000000     0.000000           24   165.445710    39.588607    16.004082     -1.45592     0.592334 54645.661431     0.222960           10            1 
 5481.290491  2632.258145     0.055792            1    62.381301 000148@Extract/job011/Average/stack_0024_cor2.mrcs Average/stack_0024_cor2.mrc            1     3.233334     0.355778 16444.306641 15863.243164    -42.20140     0.000000     1.000000     0.000000           24    -23.31992   131.745171     -4.19520     -0.65664     0.584873 54608.856553     0.207456            7            1 
 4201.290452  2601.290403     0.053526            1     -8.06026 000162@Extract/job011/Average/stack_0024_cor2.mrcs Average/stack_0024_cor2.mrc            1     3.233334     0.355778 16444.306641 15863.243164    -42.20140     0.000000     1.000000     0.000000           24   138.150824    31.133070    -11.95520    -15.03592     0.603413 54702.397853     0.125977           17            1 
 1063.225839  1280.000039     0.053429            1    -30.50635 000163@Extract/job011/Average/stack_0024_cor2.mrcs Average/stack_0024_cor2.mrc            1     3.233334     0.355778 16444.306641 15863.243164    -42.20140     0.000000     1.000000     0.000000           24   150.340624    68.679714     -6.13520     8.244082     0.605580 54618.487347     0.078101           59            2 
 3736.774309  2467.096850     0.051056            1    -67.93276 000185@Extract/job011/Average/stack_0024_cor2.mrcs Average/stack_0024_cor2.mrc            1     3.233334     0.355778 16444.306641 15863.243164    -42.20140     0.000000     1.000000     0.000000           24    -27.54871   114.561414     -7.27592    -20.05664     0.606466 54717.585505     0.104372           14            1 
 4325.161423  1021.935515     0.048061            1    -52.93899 000209@Extract/job011/Average/stack_0024_cor2.mrcs Average/stack_0024_cor2.mrc            1     3.233334     0.355778 16444.306641 15863.243164    -42.20140     0.000000     1.000000     0.000000           24    -19.81166   126.356837    -11.95520     -9.21592     0.613451 54815.434818     0.134788           12            2 
 3809.032375   185.806457     0.045991            1    17.385353 000227@Extract/job011/Average/stack_0024_cor2.mrcs Average/stack_0024_cor2.mrc            1     3.233334     0.355778 16444.306641 15863.243164    -42.20140     0.000000     1.000000     0.000000           24    -28.24213   126.361073     6.304082     7.444802     0.608370 54616.104924     0.090690           29            1 
 2518.709755  1940.645221     0.044511            1    -58.55825 000240@Extract/job011/Average/stack_0024_cor2.mrcs Average/stack_0024_cor2.mrc            1     3.233334     0.355778 16444.306641 15863.243164    -42.20140     0.000000     1.000000     0.000000           24    -26.14045   118.567301     -7.27592    19.884082     0.604047 54666.376339     0.055635           58            2 
 5181.935643  1579.354887     0.043308            1    -22.01054 000248@Extract/job011/Average/stack_0024_cor2.mrcs Average/stack_0024_cor2.mrc            1     3.233334     0.355778 16444.306641 15863.243164    -42.20140     0.000000     1.000000     0.000000           24    -10.95936   139.632761     -4.53664     -1.45592     0.609601 54695.727444     0.102619           16            1 
 3014.193641  1352.258106     0.042504            1    56.746871 000252@Extract/job011/Average/stack_0024_cor2.mrcs Average/stack_0024_cor2.mrc            1     3.233334     0.355778 16444.306641 15863.243164    -42.20140     0.000000     1.000000     0.000000           24    -16.81605   133.338961    10.184082     2.424082     0.600164 54556.825804     0.128318           25            2 
  732.903248  2993.548479     0.039726            1    -26.67290 000284@Extract/job011/Average/stack_0024_cor2.mrcs Average/stack_0024_cor2.mrc            1     3.233334     0.355778 16444.306641 15863.243164    -42.20140     0.000000     1.000000     0.000000           24    -31.75571   125.625005     -6.13520     8.244082     0.619688 54839.971082     0.050631           52            2 
 3127.742032  2910.967831     0.037152            1   -165.60151 000303@Extract/job011/Average/stack_0024_cor2.mrcs Average/stack_0024_cor2.mrc            1     3.233334     0.355778 16444.306641 15863.243164    -42.20140     0.000000     1.000000     0.000000           24   129.524609    24.348801     8.244082     0.484082     0.603213 54603.228511     0.115931            9            1 
  216.774200  2064.516193     0.033291            1    -38.87838 000343@Extract/job011/Average/stack_0024_cor2.mrcs Average/stack_0024_cor2.mrc            1     3.233334     0.355778 16444.306641 15863.243164    -42.20140     0.000000     1.000000     0.000000           24    -20.51968   117.213176     -0.65664    14.064082     0.627825 54748.741171     0.075779           18            2 
 5357.419520   567.741953     0.029142            1    -59.50815 000391@Extract/job011/Average/stack_0024_cor2.mrcs Average/stack_0024_cor2.mrc            1     3.233334     0.355778 16444.306641 15863.243164    -42.20140     0.000000     1.000000     0.000000           24    -17.00648   116.542267    -13.09592    -15.83520     0.606781 54645.371798     0.086689           43            2 
 5120.000158  2838.709765     0.029047            1   -157.98822 000393@Extract/job011/Average/stack_0024_cor2.mrcs Average/stack_0024_cor2.mrc            1     3.233334     0.355778 16444.306641 15863.243164    -42.20140     0.000000     1.000000     0.000000           24   164.385164   102.703940    10.184082     2.424082     0.600548 54669.319372     0.061513          101            2 
  536.774210  1837.419411     0.025885            1   119.558176 000425@Extract/job011/Average/stack_0024_cor2.mrcs Average/stack_0024_cor2.mrc            1     3.233334     0.355778 16444.306641 15863.243164    -42.20140     0.000000     1.000000     0.000000           24    -14.28796   139.633658     6.304082    -33.63664     0.590074 54505.099174     0.067850           12            1 
 1300.645201  3726.451728     0.081690            1   160.803056 000038@Extract/job011/Average/stack_0024_cor2.mrcs Average/stack_0024_cor2.mrc            1     3.233334     0.355778 16444.306641 15863.243164    -42.20140     0.000000     1.000000     0.000000           24    -16.30462   114.556240     -6.47664     -8.07520     0.619902 54894.205642     0.082933           66            2 
 4603.871109  3778.064632     0.074042            1   148.693323 000059@Extract/job011/Average/stack_0024_cor2.mrcs Average/stack_0024_cor2.mrc            1     3.233334     0.355778 16444.306641 15863.243164    -42.20140     0.000000     1.000000     0.000000           24    -43.93023   150.383349     3.564802     -7.27592     0.605939 54721.503073     0.168572           11            1 
 4820.645310  2188.387164     0.073422            1    66.028150 000063@Extract/job011/Average/stack_0024_cor2.mrcs Average/stack_0024_cor2.mrc            1     3.233334     0.355778 16444.306641 15863.243164    -42.20140     0.000000     1.000000     0.000000           24    65.962201    80.981892     1.624802    -11.15592     0.601169 54699.553105     0.041523           66            1 
  743.225829  1207.741973     0.071358            1    -24.78512 000071@Extract/job011/Average/stack_0024_cor2.mrcs Average/stack_0024_cor2.mrc            1     3.233334     0.355778 16444.306641 15863.243164    -42.20140     0.000000     1.000000     0.000000           24    -34.13233    42.583666     5.504802     -3.39592     0.616959 54784.519758     0.014910          183            2 
  278.709686   774.193572     0.065714            1     6.982593 000088@Extract/job011/Average/stack_0024_cor2.mrcs Average/stack_0024_cor2.mrc            1     3.233334     0.355778 16444.306641 15863.243164    -42.20140     0.000000     1.000000     0.000000           24    39.214453   112.614735    -16.97592    10.983362     0.624120 54838.844312     0.049858           23            1 
 5140.645319  2240.000069     0.058408            1    -91.41400 000124@Extract/job011/Average/stack_0024_cor2.mrcs Average/stack_0024_cor2.mrc            1     3.233334     0.355778 16444.306641 15863.243164    -42.20140     0.000000     1.000000     0.000000           24   174.931623   127.239538     -3.39592     5.163362     0.608943 54764.218765     0.034825          108            1 
 1507.096821  2766.451698     0.056216            1   141.083842 000140@Extract/job011/Average/stack_0024_cor2.mrcs Average/stack_0024_cor2.mrc            1     3.233334     0.355778 16444.306641 15863.243164    -42.20140     0.000000     1.000000     0.000000           24   173.536041    52.901567     -6.47664     -5.33592     0.610483 54761.957977     0.116340           17            2 
 1331.612944  1135.483906     0.055205            1    -56.67092 000149@Extract/job011/Average/stack_0024_cor2.mrcs Average/stack_0024_cor2.mrc            1     3.233334     0.355778 16444.306641 15863.243164    -42.20140     0.000000     1.000000     0.000000           24    -25.93868   139.638597    11.324802    -13.09592     0.589689 54732.208480     0.102970           34            2 
 4139.354966   867.096801     0.054834            1   175.713902 000151@Extract/job011/Average/stack_0024_cor2.mrcs Average/stack_0024_cor2.mrc            1     3.233334     0.355778 16444.306641 15863.243164    -42.20140     0.000000     1.000000     0.000000           24    65.229183   106.928145     6.304082    -13.89520     0.610314 54645.050315     0.063152           49            1 
 4954.838862  2983.225898     0.054273            1    53.958270 000157@Extract/job011/Average/stack_0024_cor2.mrcs Average/stack_0024_cor2.mrc            1     3.233334     0.355778 16444.306641 15863.243164    -42.20140     0.000000     1.000000     0.000000           24   -137.97543    66.083124     -2.59664     6.304082     0.616308 54741.687027     0.040497           71            1 
  371.612915  3396.129137     0.053579            1   -110.12248 000161@Extract/job011/Average/stack_0024_cor2.mrcs Average/stack_0024_cor2.mrc            1     3.233334     0.355778 16444.306641 15863.243164    -42.20140     0.000000     1.000000     0.000000           24    -18.59882   138.073980     6.304082    -11.15592     0.605849 54678.919789     0.064791           58            2 
 4727.742081  1228.387135     0.049605            1    29.448964 000198@Extract/job011/Average/stack_0024_cor2.mrcs Average/stack_0024_cor2.mrc            1     3.233334     0.355778 16444.306641 15863.243164    -42.20140     0.000000     1.000000     0.000000           24   148.681772    26.612314     -5.33592    12.124082     0.594861 54653.734888     0.128205           11            2 
 5378.064682  3850.322699     0.048752            1     -5.22622 000206@Extract/job011/Average/stack_0024_cor2.mrcs Average/stack_0024_cor2.mrc            1     3.233334     0.355778 16444.306641 15863.243164    -42.20140     0.000000     1.000000     0.000000           24    62.466939    64.022803    -10.35664     7.444802     0.602199 54685.326275     0.034268           78            2 
 3117.419451  3282.580746     0.046224            1    52.066379 000224@Extract/job011/Average/stack_0024_cor2.mrcs Average/stack_0024_cor2.mrc            1     3.233334     0.355778 16444.306641 15863.243164    -42.20140     0.000000     1.000000     0.000000           24    -21.16608   133.340708    -15.83520     1.624802     0.591302 54568.453805     0.141185           42            1 
 3230.967841  1579.354887     0.040209            1   142.988534 000275@Extract/job011/Average/stack_0024_cor2.mrcs Average/stack_0024_cor2.mrc            1     3.233334     0.355778 16444.306641 15863.243164    -42.20140     0.000000     1.000000     0.000000           24    -12.78592   127.852484    25.704082     -3.39592     0.600089 54565.563316     0.187852           10            2 
 3633.548499  1269.677458     0.035843            1   157.892739 000314@Extract/job011/Average/stack_0024_cor2.mrcs Average/stack_0024_cor2.mrc            1     3.233334     0.355778 16444.306641 15863.243164    -42.20140     0.000000     1.000000     0.000000           24    72.245234   117.258094     4.364082     -5.33592     0.589796 54562.688416     0.049698           66            2 
 2570.322660  1775.483926     0.089271            1    95.191322 000046@Extract/job011/Average/stack_0025_cor2.mrcs Average/stack_0025_cor2.mrc            1     4.032585     0.318278 19586.847656 18936.414062    -44.30963     0.000000     1.000000     0.000000           25    -29.67126    92.923853    14.064082     -2.59664     0.606546 54696.573940     0.057889           38            2 
 3489.032365  2921.290412     0.074946            1   115.759365 000090@Extract/job011/Average/stack_0025_cor2.mrcs Average/stack_0025_cor2.mrc            1     4.032585     0.318278 19586.847656 18936.414062    -44.30963     0.000000     1.000000     0.000000           25   169.563459    35.728836    -15.03592     -3.39592     0.610699 54870.807329     0.185053           17            2 
  185.806457  2322.580717     0.069249            1     8.015541 000121@Extract/job011/Average/stack_0025_cor2.mrcs Average/stack_0025_cor2.mrc            1     4.032585     0.318278 19586.847656 18936.414062    -44.30963     0.000000     1.000000     0.000000           25    -35.97976   117.222189     9.043362    -14.23664     0.617495 54757.206718     0.123869           21            1 
 3003.871060   227.096781     0.068079            1   138.308344 000128@Extract/job011/Average/stack_0025_cor2.mrcs Average/stack_0025_cor2.mrc            1     4.032585     0.318278 19586.847656 18936.414062    -44.30963     0.000000     1.000000     0.000000           25     -9.38198   154.878113     -5.33592     -3.39592     0.610094 54903.844207     0.156400           13            2 
 1114.838744  3076.129127     0.062898            1   164.515461 000150@Extract/job011/Average/stack_0025_cor2.mrcs Average/stack_0025_cor2.mrc            1     4.032585     0.318278 19586.847656 18936.414062    -44.30963     0.000000     1.000000     0.000000           25   169.320183    55.840828    23.764082    12.124082     0.609799 54737.013495     0.178990           11            2 
  650.322601  1920.000059     0.061372            1   143.023168 000161@Extract/job011/Average/stack_0025_cor2.mrcs Average/stack_0025_cor2.mrc            1     4.032585     0.318278 19586.847656 18936.414062    -44.30963     0.000000     1.000000     0.000000           25    -31.91266   136.511624     4.364082     4.364082     0.610343 54885.187049     0.166638           19            2 
 4676.129176  3571.613013     0.060416            1   -139.21191 000167@Extract/job011/Average/stack_0025_cor2.mrcs Average/stack_0025_cor2.mrc            1     4.032585     0.318278 19586.847656 18936.414062    -44.30963     0.000000     1.000000     0.000000           25   -176.26747    43.498904     7.103362    -20.85592     0.610001 54729.168449     0.201308            9            2 
 2188.387164  2818.064603     0.058015            1   -112.97770 000181@Extract/job011/Average/stack_0025_cor2.mrcs Average/stack_0025_cor2.mrc            1     4.032585     0.318278 19586.847656 18936.414062    -44.30963     0.000000     1.000000     0.000000           25   172.825159   101.485521    14.064082     -4.19520     0.610181 54830.872527     0.039352           89            2 
 2157.419421  1032.258096     0.053601            1   166.428473 000210@Extract/job011/Average/stack_0025_cor2.mrcs Average/stack_0025_cor2.mrc            1     4.032585     0.318278 19586.847656 18936.414062    -44.30963     0.000000     1.000000     0.000000           25    -12.87611   134.924738    -22.79592    21.824082     0.607945 54736.152577     0.123801           12            1 
 4552.258205   185.806457     0.046742            1    58.648168 000260@Extract/job011/Average/stack_0025_cor2.mrcs Average/stack_0025_cor2.mrc            1     4.032585     0.318278 19586.847656 18936.414062    -44.30963     0.000000     1.000000     0.000000           25    -31.91266   136.511624    22.623362    -25.87664     0.591886 54595.979151     0.234381            4            1 
 2147.096840  3076.129127     0.046565            1    -71.77362 000263@Extract/job011/Average/stack_0025_cor2.mrcs Average/stack_0025_cor2.mrc            1     4.032585     0.318278 19586.847656 18936.414062    -44.30963     0.000000     1.000000     0.000000           25   129.233735    89.448074    -19.71520    -13.89520     0.605782 54809.843404     0.033832          100            1 
 4025.806575  3963.871090     0.046052            1    -20.19610 000267@Extract/job011/Average/stack_0025_cor2.mrcs Average/stack_0025_cor2.mrc            1     4.032585     0.318278 19586.847656 18936.414062    -44.30963     0.000000     1.000000     0.000000           25    32.895118   104.418025     -5.33592    10.184082     0.607641 54750.155586     0.073022           18            1 
 3241.290422  3230.967841     0.041293            1     4.305500 000311@Extract/job011/Average/stack_0025_cor2.mrcs Average/stack_0025_cor2.mrc            1     4.032585     0.318278 19586.847656 18936.414062    -44.30963     0.000000     1.000000     0.000000           25    -47.77274   142.754165    -12.29664     -6.13520     0.584213 54620.633693     0.101035           20            2 
  960.000030  3571.613013     0.032351            1   -130.97053 000386@Extract/job011/Average/stack_0025_cor2.mrcs Average/stack_0025_cor2.mrc            1     4.032585     0.318278 19586.847656 18936.414062    -44.30963     0.000000     1.000000     0.000000           25    42.425089   165.288529     -8.07520     -8.07520     0.608944 54723.208773     0.145381           22            2 
 3065.806546  3076.129127     0.027461            1    21.148872 000427@Extract/job011/Average/stack_0025_cor2.mrcs Average/stack_0025_cor2.mrc            1     4.032585     0.318278 19586.847656 18936.414062    -44.30963     0.000000     1.000000     0.000000           25    -32.89894   135.724397    -25.53520     -5.33592     0.609642 54877.879400     0.208086           24            1 
 4283.871100  1176.774230     0.122656            1   -174.00374 000010@Extract/job011/Average/stack_0025_cor2.mrcs Average/stack_0025_cor2.mrc            1     4.032585     0.318278 19586.847656 18936.414062    -44.30963     0.000000     1.000000     0.000000           25    80.200062   134.189589    -12.29664    -11.15592     0.627106 55115.348419     0.044705           49            1 
 1455.483916  3354.838813     0.100666            1    26.641762 000026@Extract/job011/Average/stack_0025_cor2.mrcs Average/stack_0025_cor2.mrc            1     4.032585     0.318278 19586.847656 18936.414062    -44.30963     0.000000     1.000000     0.000000           25    80.685488   114.612948     6.304082     -9.21592     0.615405 54993.234738     0.022799          106            2 
 4810.322729  2570.322660     0.092159            1   -151.39696 000039@Extract/job011/Average/stack_0025_cor2.mrcs Average/stack_0025_cor2.mrc            1     4.032585     0.318278 19586.847656 18936.414062    -44.30963     0.000000     1.000000     0.000000           25     -5.38525   134.923278    12.124082     4.364082     0.595778 54900.406497     0.180846           27            2 
  123.870972  2931.612993     0.091730            1   -106.49133 000040@Extract/job011/Average/stack_0025_cor2.mrcs Average/stack_0025_cor2.mrc            1     4.032585     0.318278 19586.847656 18936.414062    -44.30963     0.000000     1.000000     0.000000           25    61.943462   132.576565    -11.15592     3.223362     0.531941 55174.982615     0.027477           89            1 
  289.032267   278.709686     0.090974            1    -26.77337 000041@Extract/job011/Average/stack_0025_cor2.mrcs Average/stack_0025_cor2.mrc            1     4.032585     0.318278 19586.847656 18936.414062    -44.30963     0.000000     1.000000     0.000000           25    49.773254    97.135033     -8.41664     -6.47664     0.605761 54913.851799     0.107823           20            1 
 3468.387203   949.677449     0.083170            1    -97.90445 000062@Extract/job011/Average/stack_0025_cor2.mrcs Average/stack_0025_cor2.mrc            1     4.032585     0.318278 19586.847656 18936.414062    -44.30963     0.000000     1.000000     0.000000           25    -59.18357   108.803015    -13.09592    -10.35664     0.616309 54790.218220     0.036466           51            2 
 1868.387154  3179.354937     0.079014            1   155.133013 000076@Extract/job011/Average/stack_0025_cor2.mrcs Average/stack_0025_cor2.mrc            1     4.032585     0.318278 19586.847656 18936.414062    -44.30963     0.000000     1.000000     0.000000           25   165.107072    51.386358     9.384802    -20.85592     0.616871 54847.022761     0.090797           18            2 
 1011.612934  3344.516232     0.073449            1   131.659264 000097@Extract/job011/Average/stack_0025_cor2.mrcs Average/stack_0025_cor2.mrc            1     4.032585     0.318278 19586.847656 18936.414062    -44.30963     0.000000     1.000000     0.000000           25    51.909905    69.850806     -3.39592    10.184082     0.603848 54715.562486     0.154575           13            2 
 2281.290393  2549.677498     0.069264            1    -59.58907 000120@Extract/job011/Average/stack_0025_cor2.mrcs Average/stack_0025_cor2.mrc            1     4.032585     0.318278 19586.847656 18936.414062    -44.30963     0.000000     1.000000     0.000000           25    53.305945    79.757777    10.184082     -1.45592     0.601881 54792.710638     0.057773           36            1 
 4449.032395  3963.871090     0.068393            1   -163.59483 000126@Extract/job011/Average/stack_0025_cor2.mrcs Average/stack_0025_cor2.mrc            1     4.032585     0.318278 19586.847656 18936.414062    -44.30963     0.000000     1.000000     0.000000           25     0.571740   132.538904     0.484082     -7.27592     0.595198 54624.681113     0.124999           11            2 
  712.258086  2332.903298     0.061372            1   -140.15823 000162@Extract/job011/Average/stack_0025_cor2.mrcs Average/stack_0025_cor2.mrc            1     4.032585     0.318278 19586.847656 18936.414062    -44.30963     0.000000     1.000000     0.000000           25     1.263343   123.439168     9.043362    -23.93664     0.586330 54665.708172     0.191869            4            2 
 1734.193602   691.612925     0.057549            1   146.743522 000185@Extract/job011/Average/stack_0025_cor2.mrcs Average/stack_0025_cor2.mrc            1     4.032585     0.318278 19586.847656 18936.414062    -44.30963     0.000000     1.000000     0.000000           25    -14.37431   134.925173    17.144802     0.484082     0.585880 54692.717239     0.088552            9            2 
 2683.871050  3840.000118     0.053993            1   -143.90325 000207@Extract/job011/Average/stack_0025_cor2.mrcs Average/stack_0025_cor2.mrc            1     4.032585     0.318278 19586.847656 18936.414062    -44.30963     0.000000     1.000000     0.000000           25     -2.24988   115.873624    12.124082     -7.27592     0.623965 55080.890312     0.046132           82            2 
 4882.580795   629.677439     0.053788            1    -88.57799 000209@Extract/job011/Average/stack_0025_cor2.mrcs Average/stack_0025_cor2.mrc            1     4.032585     0.318278 19586.847656 18936.414062    -44.30963     0.000000     1.000000     0.000000           25    -12.79594    97.713549     2.424082    -11.15592     0.618743 54693.091233     0.122586           13            2 
 5677.419529  2611.612984     0.049071            1   115.729834 000244@Extract/job011/Average/stack_0025_cor2.mrcs Average/stack_0025_cor2.mrc            1     4.032585     0.318278 19586.847656 18936.414062    -44.30963     0.000000     1.000000     0.000000           25   139.803604    62.774596    -39.45664     -5.33592     0.627656 55339.339988     0.046563           36            2 
 3643.871080  2198.709745     0.047998            1   -129.86022 000253@Extract/job011/Average/stack_0025_cor2.mrcs Average/stack_0025_cor2.mrc            1     4.032585     0.318278 19586.847656 18936.414062    -44.30963     0.000000     1.000000     0.000000           25   166.498457    91.262717     -1.45592     -6.47664     0.611597 54643.727794     0.118708           18            1 
  185.806457  2064.516193     0.046055            1    24.884794 000266@Extract/job011/Average/stack_0025_cor2.mrcs Average/stack_0025_cor2.mrc            1     4.032585     0.318278 19586.847656 18936.414062    -44.30963     0.000000     1.000000     0.000000           25    -27.53891   127.105993    14.064082     0.484082     0.613973 54697.571708     0.108278           11            1 
 4882.580795  3623.225918     0.044330            1    67.015589 000283@Extract/job011/Average/stack_0025_cor2.mrcs Average/stack_0025_cor2.mrc            1     4.032585     0.318278 19586.847656 18936.414062    -44.30963     0.000000     1.000000     0.000000           25   167.910271    70.598132    -14.23664     9.043362     0.612628 54700.110678     0.126725           13            1 
 2188.387164  1218.064554     0.043461            1     -5.12889 000292@Extract/job011/Average/stack_0025_cor2.mrcs Average/stack_0025_cor2.mrc            1     4.032585     0.318278 19586.847656 18936.414062    -44.30963     0.000000     1.000000     0.000000           25    -16.99887   130.946668     -5.33592     2.424082     0.600088 54622.145682     0.133292           24            2 
 4562.580786  2941.935574     0.035604            1     -6.07867 000350@Extract/job011/Average/stack_0025_cor2.mrcs Average/stack_0025_cor2.mrc            1     4.032585     0.318278 19586.847656 18936.414062    -44.30963     0.000000     1.000000     0.000000           25    -11.38601   112.600081     -3.39592     2.424082     0.602494 54906.594325     0.135261           13            1 
 2797.419441  3592.258175     0.035537            1    -63.24612 000351@Extract/job011/Average/stack_0025_cor2.mrcs Average/stack_0025_cor2.mrc            1     4.032585     0.318278 19586.847656 18936.414062    -44.30963     0.000000     1.000000     0.000000           25    -23.32373   127.103757     -3.39592     2.424082     0.574670 54706.956860     0.112173           30            2 
 5295.484034  3912.258185     0.026293            1    20.207477 000435@Extract/job011/Average/stack_0025_cor2.mrcs Average/stack_0025_cor2.mrc            1     4.032585     0.318278 19586.847656 18936.414062    -44.30963     0.000000     1.000000     0.000000           25    -42.34801    68.565585     0.484082     1.283362     0.607623 54757.138769     0.023185          149            1 
  970.322610  3612.903337     0.098744            1    -96.03236 000045@Extract/job011/Average/stack_0026_cor2.mrcs Average/stack_0026_cor2.mrc            1     3.901087     0.353943 23392.369141 22592.486328    -44.79790     0.000000     1.000000     0.000000           26   -138.69706    49.825009    -15.03592    -11.15592     0.648653 55338.601618     0.041056           61            2 
 1661.935535  3230.967841     0.093860            1    -50.17243 000059@Extract/job011/Average/stack_0026_cor2.mrcs Average/stack_0026_cor2.mrc            1     3.901087     0.353943 23392.369141 22592.486328    -44.79790     0.000000     1.000000     0.000000           26   168.616433    59.377941     -8.41664    10.184082     0.609818 54679.737066     0.131088           13            2 
  743.225829  2116.129097     0.088815            1    24.806070 000067@Extract/job011/Average/stack_0026_cor2.mrcs Average/stack_0026_cor2.mrc            1     3.901087     0.353943 23392.369141 22592.486328    -44.79790     0.000000     1.000000     0.000000           26   149.612016   108.271171     -6.13520    -13.09592     0.607757 54798.457204     0.030415           74            1 
 4872.258214   392.258077     0.067828            1     -9.90632 000141@Extract/job011/Average/stack_0026_cor2.mrcs Average/stack_0026_cor2.mrc            1     3.901087     0.353943 23392.369141 22592.486328    -44.79790     0.000000     1.000000     0.000000           26   148.971503    35.719878     -1.45592    -15.03592     0.593197 54598.792022     0.118628           15            2 
  825.806477  3550.967851     0.064803            1    11.896503 000154@Extract/job011/Average/stack_0026_cor2.mrcs Average/stack_0026_cor2.mrc            1     3.901087     0.353943 23392.369141 22592.486328    -44.79790     0.000000     1.000000     0.000000           26    -24.54791     9.448900     -6.13520    14.064082     0.610501 54940.834802     0.174414           22            2 
 3788.387213  3086.451708     0.062735            1    25.781160 000164@Extract/job011/Average/stack_0026_cor2.mrcs Average/stack_0026_cor2.mrc            1     3.901087     0.353943 23392.369141 22592.486328    -44.79790     0.000000     1.000000     0.000000           26   179.858205    77.435282     -8.41664     6.304082     0.600035 54732.587968     0.029873           43            1 
 4614.193690  2415.483945     0.061188            1   115.789940 000172@Extract/job011/Average/stack_0026_cor2.mrcs Average/stack_0026_cor2.mrc            1     3.901087     0.353943 23392.369141 22592.486328    -44.79790     0.000000     1.000000     0.000000           26   -173.81767    62.790873    16.004082     -0.31520     0.603307 54783.121864     0.048176           48            2 
 3561.290432  1197.419392     0.060606            1   -117.78239 000173@Extract/job011/Average/stack_0026_cor2.mrcs Average/stack_0026_cor2.mrc            1     3.901087     0.353943 23392.369141 22592.486328    -44.79790     0.000000     1.000000     0.000000           26   125.240524    27.344269     8.244082    -18.91592     0.589416 54710.695159     0.119396           15            1 
 3705.806566   516.129048     0.059898            1    56.691019 000180@Extract/job011/Average/stack_0026_cor2.mrcs Average/stack_0026_cor2.mrc            1     3.901087     0.353943 23392.369141 22592.486328    -44.79790     0.000000     1.000000     0.000000           26   158.775108    67.396517     9.043362     7.103362     0.617371 54734.077562     0.028359           30            2 
  629.677439   433.548400     0.056187            1    50.246976 000212@Extract/job011/Average/stack_0026_cor2.mrcs Average/stack_0026_cor2.mrc            1     3.901087     0.353943 23392.369141 22592.486328    -44.79790     0.000000     1.000000     0.000000           26    -38.13926   151.133983    -11.15592     4.364082     0.619347 54770.544981     0.108537           17            2 
 3943.225928  3014.193641     0.053825            1    73.585846 000228@Extract/job011/Average/stack_0026_cor2.mrcs Average/stack_0026_cor2.mrc            1     3.901087     0.353943 23392.369141 22592.486328    -44.79790     0.000000     1.000000     0.000000           26   173.530220    88.876717     -6.13520     4.364082     0.603961 54635.476643     0.025467           95            2 
 4727.742081   701.935505     0.052991            1   -141.14091 000236@Extract/job011/Average/stack_0026_cor2.mrcs Average/stack_0026_cor2.mrc            1     3.901087     0.353943 23392.369141 22592.486328    -44.79790     0.000000     1.000000     0.000000           26   165.936585    21.389605     1.624802    -11.15592     0.597180 54723.774154     0.198028           11            1 
 3427.096880  1352.258106     0.045511            1    57.650029 000280@Extract/job011/Average/stack_0026_cor2.mrcs Average/stack_0026_cor2.mrc            1     3.901087     0.353943 23392.369141 22592.486328    -44.79790     0.000000     1.000000     0.000000           26   174.935528    97.251394     8.244082     -5.33592     0.601757 54692.224309     0.059263           63            2 
 5140.645319    61.935486     0.043071            1   100.750816 000297@Extract/job011/Average/stack_0026_cor2.mrcs Average/stack_0026_cor2.mrc            1     3.901087     0.353943 23392.369141 22592.486328    -44.79790     0.000000     1.000000     0.000000           26   155.961746    71.225387     -1.45592    14.863362     0.555615 54883.642174     0.075327           16            2 
 3292.903327   794.838734     0.041224            1    -23.92400 000316@Extract/job011/Average/stack_0026_cor2.mrcs Average/stack_0026_cor2.mrc            1     3.901087     0.353943 23392.369141 22592.486328    -44.79790     0.000000     1.000000     0.000000           26   165.791792   102.704386     -4.53664    -14.23664     0.609055 54862.174012     0.027817           23            2 
 1496.774240  1393.548430     0.040734            1    -56.71970 000323@Extract/job011/Average/stack_0026_cor2.mrcs Average/stack_0026_cor2.mrc            1     3.901087     0.353943 23392.369141 22592.486328    -44.79790     0.000000     1.000000     0.000000           26     0.560779   124.157963     -9.21592    -19.71520     0.596289 54667.024506     0.122616           24            1 
 1961.290383  3489.032365     0.037715            1    11.664618 000343@Extract/job011/Average/stack_0026_cor2.mrcs Average/stack_0026_cor2.mrc            1     3.901087     0.353943 23392.369141 22592.486328    -44.79790     0.000000     1.000000     0.000000           26    41.315516   119.946811     -5.33592    25.704082     0.610305 54672.252123     0.134207           13            2 
 3385.806556  3530.322689     0.031561            1    -90.47196 000402@Extract/job011/Average/stack_0026_cor2.mrcs Average/stack_0026_cor2.mrc            1     3.901087     0.353943 23392.369141 22592.486328    -44.79790     0.000000     1.000000     0.000000           26   177.750545    57.273688     -6.13520    -21.99664     0.604421 54721.504321     0.149902           18            2 
 2219.354907  1765.161345     0.139866            1    76.346861 000006@Extract/job011/Average/stack_0026_cor2.mrcs Average/stack_0026_cor2.mrc            1     3.901087     0.353943 23392.369141 22592.486328    -44.79790     0.000000     1.000000     0.000000           26    56.811330    89.961259     6.304082     -0.31520     0.633861 54897.307622     0.062907           45            1 
 5553.548558  2446.451688     0.133553            1   -153.19145 000008@Extract/job011/Average/stack_0026_cor2.mrcs Average/stack_0026_cor2.mrc            1     3.901087     0.353943 23392.369141 22592.486328    -44.79790     0.000000     1.000000     0.000000           26   -143.51052    28.113089     8.244082     -2.59664     0.623635 54895.009194     0.079840           26            1 
  650.322601  3045.161384     0.072643            1    45.462026 000120@Extract/job011/Average/stack_0026_cor2.mrcs Average/stack_0026_cor2.mrc            1     3.901087     0.353943 23392.369141 22592.486328    -44.79790     0.000000     1.000000     0.000000           26   174.933645   113.388595     6.304082     -0.65664     0.586241 54839.262062     0.040074           74            2 
 3561.290432  2074.838774     0.059524            1     -6.02740 000183@Extract/job011/Average/stack_0026_cor2.mrcs Average/stack_0026_cor2.mrc            1     3.901087     0.353943 23392.369141 22592.486328    -44.79790     0.000000     1.000000     0.000000           26    -67.63146    98.962239     -8.41664     2.424082     0.620695 55015.807802     0.048228           71            2 
 2962.580736  2560.000079     0.059403            1    82.903598 000186@Extract/job011/Average/stack_0026_cor2.mrcs Average/stack_0026_cor2.mrc            1     3.901087     0.353943 23392.369141 22592.486328    -44.79790     0.000000     1.000000     0.000000           26    66.656433    88.778235     7.444802     -2.59664     0.606269 54667.129323     0.037514           56            2 
 1135.483906   660.645182     0.057405            1    32.312302 000199@Extract/job011/Average/stack_0026_cor2.mrcs Average/stack_0026_cor2.mrc            1     3.901087     0.353943 23392.369141 22592.486328    -44.79790     0.000000     1.000000     0.000000           26    17.680187   136.504320    -10.01520     -0.31520     0.537264 54758.745482     0.087179           32            1 
 4562.580786   743.225829     0.057131            1    23.957568 000203@Extract/job011/Average/stack_0026_cor2.mrcs Average/stack_0026_cor2.mrc            1     3.901087     0.353943 23392.369141 22592.486328    -44.79790     0.000000     1.000000     0.000000           26    -30.85555   134.932975    -13.09592     -1.45592     0.599724 54663.491117     0.114992           15            2 
  763.870991  2828.387184     0.052561            1    -20.15520 000237@Extract/job011/Average/stack_0026_cor2.mrcs Average/stack_0026_cor2.mrc            1     3.901087     0.353943 23392.369141 22592.486328    -44.79790     0.000000     1.000000     0.000000           26     -0.84450   114.553417     -8.07520    -11.15592     0.590415 54757.298357     0.061090           48            1 
 1125.161325   134.193553     0.037456            1   120.465757 000345@Extract/job011/Average/stack_0026_cor2.mrcs Average/stack_0026_cor2.mrc            1     3.901087     0.353943 23392.369141 22592.486328    -44.79790     0.000000     1.000000     0.000000           26   178.735787    29.636453    14.863362     6.304082     0.607732 54643.089800     0.152395            7            1 
 3674.838823  1538.064563     0.035338            1   -163.66253 000370@Extract/job011/Average/stack_0026_cor2.mrcs Average/stack_0026_cor2.mrc            1     3.901087     0.353943 23392.369141 22592.486328    -44.79790     0.000000     1.000000     0.000000           26   122.168240   119.351043    -12.29664     4.364082     0.598536 54840.822470     0.009258          221            1 
 3323.871070   722.580667     0.111350            1   -121.40345 000012@Extract/job011/Average/stack_0027_cor2.mrcs Average/stack_0027_cor2.mrc            1     3.571145     0.354246 21546.900391 20831.566406    -44.06255     0.000000     1.000000     0.000000           27   -178.03366    64.126383     8.244082    -28.61592     0.600843 54686.529969     0.111415            6            1 
 4325.161423   774.193572     0.096143            1   -157.93279 000034@Extract/job011/Average/stack_0027_cor2.mrcs Average/stack_0027_cor2.mrc            1     3.571145     0.354246 21546.900391 20831.566406    -44.06255     0.000000     1.000000     0.000000           27   -163.54114    34.194621    16.004082    -22.79592     0.622621 54833.255838     0.108115           14            1 
 5109.677577   454.193562     0.083160            1    96.889618 000072@Extract/job011/Average/stack_0027_cor2.mrcs Average/stack_0027_cor2.mrc            1     3.571145     0.354246 21546.900391 20831.566406    -44.06255     0.000000     1.000000     0.000000           27   129.182267    22.855082     3.564802     -0.65664     0.625471 54899.836263     0.078379           12            1 
 5440.000167  1661.935535     0.082739            1   152.229241 000073@Extract/job011/Average/stack_0027_cor2.mrcs Average/stack_0027_cor2.mrc            1     3.571145     0.354246 21546.900391 20831.566406    -44.06255     0.000000     1.000000     0.000000           27   149.366851    18.413522     2.424082     2.424082     0.605230 54749.697931     0.379158           10            2 
 1249.032296   320.000010     0.075111            1    16.357595 000105@Extract/job011/Average/stack_0027_cor2.mrcs Average/stack_0027_cor2.mrc            1     3.571145     0.354246 21546.900391 20831.566406    -44.06255     0.000000     1.000000     0.000000           27   137.661033   101.467634     3.223362     1.624802     0.618012 54826.713284     0.040111          100            2 
 2931.612993  1641.290373     0.071812            1   148.610649 000120@Extract/job011/Average/stack_0027_cor2.mrcs Average/stack_0027_cor2.mrc            1     3.571145     0.354246 21546.900391 20831.566406    -44.06255     0.000000     1.000000     0.000000           27   -167.49242    66.099722     1.283362    14.064082     0.604227 54814.972864     0.054276           21            2 
 4428.387233  2570.322660     0.067267            1    -71.83487 000140@Extract/job011/Average/stack_0027_cor2.mrcs Average/stack_0027_cor2.mrc            1     3.571145     0.354246 21546.900391 20831.566406    -44.06255     0.000000     1.000000     0.000000           27    81.850688    37.188125    12.124082    -23.59520     0.611945 54778.158011     0.102980           53            1 
 1827.096830  2467.096850     0.064755            1     7.106880 000156@Extract/job011/Average/stack_0027_cor2.mrcs Average/stack_0027_cor2.mrc            1     3.571145     0.354246 21546.900391 20831.566406    -44.06255     0.000000     1.000000     0.000000           27    -38.51789   144.285402     -8.07520    -12.29664     0.614538 54844.441827     0.098108           15            1 
 2745.806536  1300.645201     0.058723            1     8.945933 000207@Extract/job011/Average/stack_0027_cor2.mrcs Average/stack_0027_cor2.mrc            1     3.571145     0.354246 21546.900391 20831.566406    -44.06255     0.000000     1.000000     0.000000           27    -24.72475   131.745878    -11.15592     -2.59664     0.594334 54674.985552     0.175034           14            2 
 1341.935525  3726.451728     0.053545            1    13.574091 000250@Extract/job011/Average/stack_0027_cor2.mrcs Average/stack_0027_cor2.mrc            1     3.571145     0.354246 21546.900391 20831.566406    -44.06255     0.000000     1.000000     0.000000           27   168.622076    45.075649     -3.39592     -7.27592     0.610882 54688.136251     0.209321            8            2 
 1641.290373  1496.774240     0.053151            1    29.501692 000252@Extract/job011/Average/stack_0027_cor2.mrcs Average/stack_0027_cor2.mrc            1     3.571145     0.354246 21546.900391 20831.566406    -44.06255     0.000000     1.000000     0.000000           27   161.596319    49.052805    -10.01520    -29.41520     0.593762 54645.077024     0.131383           31            1 
 3561.290432   825.806477     0.049164            1    66.964769 000282@Extract/job011/Average/stack_0027_cor2.mrcs Average/stack_0027_cor2.mrc            1     3.571145     0.354246 21546.900391 20831.566406    -44.06255     0.000000     1.000000     0.000000           27   134.901791    49.035597     4.364082     7.444802     0.602835 54643.054898     0.215592           19            1 
 5233.548548   609.032277     0.048432            1    -50.82481 000290@Extract/job011/Average/stack_0027_cor2.mrcs Average/stack_0027_cor2.mrc            1     3.571145     0.354246 21546.900391 20831.566406    -44.06255     0.000000     1.000000     0.000000           27   122.666914     5.156462    12.124082     8.244082     0.603516 54748.245865     0.174511            8            2 
 1445.161335   949.677449     0.046413            1   -136.43009 000299@Extract/job011/Average/stack_0027_cor2.mrcs Average/stack_0027_cor2.mrc            1     3.571145     0.354246 21546.900391 20831.566406    -44.06255     0.000000     1.000000     0.000000           27    15.312292   127.853286     -2.59664     -2.59664     0.609283 54718.182421     0.179519           11            2 
  980.645191  3251.613003     0.043521            1   103.628283 000322@Extract/job011/Average/stack_0027_cor2.mrcs Average/stack_0027_cor2.mrc            1     3.571145     0.354246 21546.900391 20831.566406    -44.06255     0.000000     1.000000     0.000000           27    -24.02902   123.445263    10.184082    -13.09592     0.611452 54665.662663     0.111319           11            1 
 3096.774289  1228.387135     0.042772            1    -42.63029 000328@Extract/job011/Average/stack_0027_cor2.mrcs Average/stack_0027_cor2.mrc            1     3.571145     0.354246 21546.900391 20831.566406    -44.06255     0.000000     1.000000     0.000000           27    -19.81932   112.602875     1.283362     6.304082     0.593395 54729.379148     0.081667           12            1 
 2714.838793   361.290334     0.041228            1    -17.28300 000343@Extract/job011/Average/stack_0027_cor2.mrcs Average/stack_0027_cor2.mrc            1     3.571145     0.354246 21546.900391 20831.566406    -44.06255     0.000000     1.000000     0.000000           27    -38.56783   133.351379     -7.27592    -17.77520     0.601746 54719.644099     0.158230           26            2 
 3850.322699   867.096801     0.034803            1   135.529431 000390@Extract/job011/Average/stack_0027_cor2.mrcs Average/stack_0027_cor2.mrc            1     3.571145     0.354246 21546.900391 20831.566406    -44.06255     0.000000     1.000000     0.000000           27   -147.07540    39.579411     6.304082     4.364082     0.609304 54854.215046     0.121470           21            1 
 4614.193690  2384.516202     0.031761            1    -37.05147 000422@Extract/job011/Average/stack_0027_cor2.mrcs Average/stack_0027_cor2.mrc            1     3.571145     0.354246 21546.900391 20831.566406    -44.06255     0.000000     1.000000     0.000000           27   164.396374    69.962807    -12.29664    -15.03592     0.596135 54665.130179     0.109256           12            2 
 2064.516193  3158.709775     0.029173            1    -38.89004 000441@Extract/job011/Average/stack_0027_cor2.mrcs Average/stack_0027_cor2.mrc            1     3.571145     0.354246 21546.900391 20831.566406    -44.06255     0.000000     1.000000     0.000000           27   -168.90042    57.979612     -0.65664    -23.93664     0.613367 54704.680814     0.179355           10            1 
 2178.064583  3757.419470     0.025510            1   -137.32491 000481@Extract/job011/Average/stack_0027_cor2.mrcs Average/stack_0027_cor2.mrc            1     3.571145     0.354246 21546.900391 20831.566406    -44.06255     0.000000     1.000000     0.000000           27   -169.08937    45.868078     5.504802    -22.79592     0.592486 54803.458542     0.147057           14            2 
 4077.419480  1218.064554     0.106863            1    -80.20307 000016@Extract/job011/Average/stack_0027_cor2.mrcs Average/stack_0027_cor2.mrc            1     3.571145     0.354246 21546.900391 20831.566406    -44.06255     0.000000     1.000000     0.000000           27   139.070573    97.836346    12.124082    -16.17664     0.622047 55101.811627     0.038080           85            2 
  753.548410  2704.516212     0.097385            1   110.240530 000032@Extract/job011/Average/stack_0027_cor2.mrcs Average/stack_0027_cor2.mrc            1     3.571145     0.354246 21546.900391 20831.566406    -44.06255     0.000000     1.000000     0.000000           27   -100.73609    55.784228     -5.33592     -8.41664     0.611518 54815.202893     0.024306          163            1 
 4583.225947  3272.258165     0.093448            1   -159.92363 000041@Extract/job011/Average/stack_0027_cor2.mrcs Average/stack_0027_cor2.mrc            1     3.571145     0.354246 21546.900391 20831.566406    -44.06255     0.000000     1.000000     0.000000           27    60.377713    50.514106    25.704082     -2.59664     0.620758 54703.664246     0.025787           82            1 
  154.838714  1661.935535     0.092094            1    65.109123 000046@Extract/job011/Average/stack_0027_cor2.mrcs Average/stack_0027_cor2.mrc            1     3.571145     0.354246 21546.900391 20831.566406    -44.06255     0.000000     1.000000     0.000000           27    33.582187   123.451041     -5.33592     9.043362     0.635222 55044.661038     0.087774           19            1 
 1372.903268   196.129038     0.084094            1    91.352301 000069@Extract/job011/Average/stack_0027_cor2.mrcs Average/stack_0027_cor2.mrc            1     3.571145     0.354246 21546.900391 20831.566406    -44.06255     0.000000     1.000000     0.000000           27   133.435616   107.631599     1.283362     0.484082     0.616416 55007.211466     0.028481           72            2 
 3024.516222  1001.290353     0.081598            1    -78.22838 000079@Extract/job011/Average/stack_0027_cor2.mrcs Average/stack_0027_cor2.mrc            1     3.571145     0.354246 21546.900391 20831.566406    -44.06255     0.000000     1.000000     0.000000           27   -135.86364    69.308440     3.223362    -13.09592     0.599004 54802.496238     0.090495           22            1 
 3963.871090  3261.935584     0.077553            1    23.026084 000093@Extract/job011/Average/stack_0027_cor2.mrcs Average/stack_0027_cor2.mrc            1     3.571145     0.354246 21546.900391 20831.566406    -44.06255     0.000000     1.000000     0.000000           27    -40.18532   127.114686     -5.33592     1.283362     0.619210 54896.531253     0.046570           46            2 
 5388.387263  3458.064623     0.076873            1    -38.00607 000095@Extract/job011/Average/stack_0027_cor2.mrcs Average/stack_0027_cor2.mrc            1     3.571145     0.354246 21546.900391 20831.566406    -44.06255     0.000000     1.000000     0.000000           27   160.358662    39.586761     -0.65664    14.064082     0.611952 54905.500847     0.158414            7            2 
 5367.742101  1981.935545     0.069081            1   121.342421 000129@Extract/job011/Average/stack_0027_cor2.mrcs Average/stack_0027_cor2.mrc            1     3.571145     0.354246 21546.900391 20831.566406    -44.06255     0.000000     1.000000     0.000000           27    53.970906   115.902857    -21.65520    -33.29520     0.615685 54999.834498     0.105253           46            2 
 1971.612964  1042.580677     0.068715            1    76.440584 000130@Extract/job011/Average/stack_0027_cor2.mrcs Average/stack_0027_cor2.mrc            1     3.571145     0.354246 21546.900391 20831.566406    -44.06255     0.000000     1.000000     0.000000           27    -19.51345   136.504988    -30.55592    -30.55592     0.594742 54646.370617     0.128072           15            1 
 4510.967881  3736.774309     0.063531            1    -20.22682 000164@Extract/job011/Average/stack_0027_cor2.mrcs Average/stack_0027_cor2.mrc            1     3.571145     0.354246 21546.900391 20831.566406    -44.06255     0.000000     1.000000     0.000000           27    70.895875    71.766906    -12.29664     5.504802     0.598168 54918.688699     0.034449          117            2 
 2250.322650  2498.064593     0.062010            1    45.405365 000183@Extract/job011/Average/stack_0027_cor2.mrcs Average/stack_0027_cor2.mrc            1     3.571145     0.354246 21546.900391 20831.566406    -44.06255     0.000000     1.000000     0.000000           27    63.142754    86.982537    10.184082     -4.53664     0.615157 54920.298487     0.075175           16            2 
 4510.967881  2095.483935     0.061860            1    -69.77297 000185@Extract/job011/Average/stack_0027_cor2.mrcs Average/stack_0027_cor2.mrc            1     3.571145     0.354246 21546.900391 20831.566406    -44.06255     0.000000     1.000000     0.000000           27    -86.62619    89.995739     -1.45592     3.223362     0.606772 54723.640740     0.038356          113            1 
 4923.871119   371.612915     0.060505            1    93.242984 000194@Extract/job011/Average/stack_0027_cor2.mrcs Average/stack_0027_cor2.mrc            1     3.571145     0.354246 21546.900391 20831.566406    -44.06255     0.000000     1.000000     0.000000           27   147.510030    96.639451    -12.29664     4.364082     0.598058 54800.951768     0.014042          156            1 
 1806.451668   567.741953     0.060104            1    13.528774 000197@Extract/job011/Average/stack_0027_cor2.mrcs Average/stack_0027_cor2.mrc            1     3.571145     0.354246 21546.900391 20831.566406    -44.06255     0.000000     1.000000     0.000000           27   148.315716    34.952431    23.764082    -20.85592     0.607580 54718.159112     0.065931           54            1 
 2652.903307  2890.322670     0.058705            1   -161.65316 000208@Extract/job011/Average/stack_0027_cor2.mrcs Average/stack_0027_cor2.mrc            1     3.571145     0.354246 21546.900391 20831.566406    -44.06255     0.000000     1.000000     0.000000           27   -130.18302   124.274568     5.163362    -32.49592     0.612110 54919.595852     0.041112           85            2 
 4686.451757  1094.193582     0.057089            1   -119.60711 000219@Extract/job011/Average/stack_0027_cor2.mrcs Average/stack_0027_cor2.mrc            1     3.571145     0.354246 21546.900391 20831.566406    -44.06255     0.000000     1.000000     0.000000           27   132.585667    43.476175     1.283362    -13.09592     0.592041 54692.807665     0.049765           12            2 
 3623.225918  3550.967851     0.056888            1    -68.91857 000221@Extract/job011/Average/stack_0027_cor2.mrcs Average/stack_0027_cor2.mrc            1     3.571145     0.354246 21546.900391 20831.566406    -44.06255     0.000000     1.000000     0.000000           27   172.131506    51.388064     -9.21592    -18.91592     0.596521 54627.125145     0.216979           12            1 
 4469.677557   753.548410     0.056788            1   179.554408 000222@Extract/job011/Average/stack_0027_cor2.mrcs Average/stack_0027_cor2.mrc            1     3.571145     0.354246 21546.900391 20831.566406    -44.06255     0.000000     1.000000     0.000000           27    -15.59731   124.885548    -35.57664    35.404082     0.591819 54739.249068     0.079914            8            2 
 1042.580677  2766.451698     0.048720            1   146.692194 000285@Extract/job011/Average/stack_0027_cor2.mrcs Average/stack_0027_cor2.mrc            1     3.571145     0.354246 21546.900391 20831.566406    -44.06255     0.000000     1.000000     0.000000           27    18.124787   123.442697     2.424082     -6.47664     0.611427 54694.742526     0.083841           29            1 
 3169.032356  1073.548420     0.047578            1    -35.13700 000294@Extract/job011/Average/stack_0027_cor2.mrcs Average/stack_0027_cor2.mrc            1     3.571145     0.354246 21546.900391 20831.566406    -44.06255     0.000000     1.000000     0.000000           27    -14.90103   109.402676     -1.45592     -4.19520     0.597863 54724.682796     0.077591           29            1 
 1300.645201   526.451629     0.047563            1    64.267191 000295@Extract/job011/Average/stack_0027_cor2.mrcs Average/stack_0027_cor2.mrc            1     3.571145     0.354246 21546.900391 20831.566406    -44.06255     0.000000     1.000000     0.000000           27    -23.53997   144.275880     -1.45592     -1.45592     0.601521 54691.576041     0.375039            6            2 
 1187.096811  3138.064613     0.041669            1     7.928922 000339@Extract/job011/Average/stack_0027_cor2.mrcs Average/stack_0027_cor2.mrc            1     3.571145     0.354246 21546.900391 20831.566406    -44.06255     0.000000     1.000000     0.000000           27   146.113558    82.276196     -0.65664    -14.23664     0.601461 54835.133683     0.020417          165            2 
 2281.290393  3922.580766     0.036895            1    -87.61015 000367@Extract/job011/Average/stack_0027_cor2.mrcs Average/stack_0027_cor2.mrc            1     3.571145     0.354246 21546.900391 20831.566406    -44.06255     0.000000     1.000000     0.000000           27     -8.12801    12.380691     -4.19520    -10.01520     0.612180 54834.040972     0.117369           36            2 
  567.741953  2849.032346     0.030372            1    -97.87481 000431@Extract/job011/Average/stack_0027_cor2.mrcs Average/stack_0027_cor2.mrc            1     3.571145     0.354246 21546.900391 20831.566406    -44.06255     0.000000     1.000000     0.000000           27    -91.60971    48.987366     -3.39592     -7.27592     0.591586 54796.717552     0.049003           59            1 
 2384.516202  1218.064554     0.028985            1    84.785318 000444@Extract/job011/Average/stack_0027_cor2.mrcs Average/stack_0027_cor2.mrc            1     3.571145     0.354246 21546.900391 20831.566406    -44.06255     0.000000     1.000000     0.000000           27    55.403863    91.153561    14.064082     3.223362     0.603605 54832.343070     0.061884           17            1 
 1238.709716   402.580658     0.100736            1    15.477329 000028@Extract/job011/Average/stack_0028_cor2.mrcs Average/stack_0028_cor2.mrc            1     3.662245     0.333409 18411.021484 17711.601562    -45.41563     0.000000     1.000000     0.000000           28     -5.76190   124.883308    -24.73592     -9.21592     0.638125 55054.739125     0.143946           17            1 
 1620.645211  3623.225918     0.099072            1    -29.54705 000030@Extract/job011/Average/stack_0028_cor2.mrcs Average/stack_0028_cor2.mrc            1     3.662245     0.333409 18411.021484 17711.601562    -45.41563     0.000000     1.000000     0.000000           28   170.024464    50.618955    -15.03592    -18.91592     0.613283 54925.947820     0.094429           15            1 
 2054.193612  2157.419421     0.095240            1    81.995216 000037@Extract/job011/Average/stack_0028_cor2.mrcs Average/stack_0028_cor2.mrc            1     3.662245     0.333409 18411.021484 17711.601562    -45.41563     0.000000     1.000000     0.000000           28   157.381817    49.050982    26.503362     2.424082     0.611765 54744.501795     0.122895           23            2 
 2529.032336  3478.709784     0.090461            1   -156.10464 000050@Extract/job011/Average/stack_0028_cor2.mrcs Average/stack_0028_cor2.mrc            1     3.662245     0.333409 18411.021484 17711.601562    -45.41563     0.000000     1.000000     0.000000           28   172.833393    53.646790    11.324802    -17.77520     0.627183 54808.424437     0.200874           15            1 
 2363.871040   753.548410     0.081944            1   138.217464 000072@Extract/job011/Average/stack_0028_cor2.mrcs Average/stack_0028_cor2.mrc            1     3.662245     0.333409 18411.021484 17711.601562    -45.41563     0.000000     1.000000     0.000000           28    62.425697    99.561329     -4.53664     2.424082     0.617561 54856.215005     0.078398           15            2 
 2219.354907  2209.032326     0.079051            1    -38.94835 000086@Extract/job011/Average/stack_0028_cor2.mrcs Average/stack_0028_cor2.mrc            1     3.662245     0.333409 18411.021484 17711.601562    -45.41563     0.000000     1.000000     0.000000           28   155.837023    43.492876     -4.19520     -9.21592     0.596601 54648.849019     0.142125           19            1 
 3747.096889  2498.064593     0.061745            1   -100.77347 000165@Extract/job011/Average/stack_0028_cor2.mrcs Average/stack_0028_cor2.mrc            1     3.662245     0.333409 18411.021484 17711.601562    -45.41563     0.000000     1.000000     0.000000           28     -5.76350   115.212045     2.424082     -4.19520     0.596198 54642.519037     0.102159           36            1 
 5254.193710  2941.935574     0.061241            1   -127.02974 000169@Extract/job011/Average/stack_0028_cor2.mrcs Average/stack_0028_cor2.mrc            1     3.662245     0.333409 18411.021484 17711.601562    -45.41563     0.000000     1.000000     0.000000           28   -179.29392    39.590857    20.683362     -1.45592     0.608806 54818.932170     0.208587            5            1 
 2064.516193  1001.290353     0.061053            1    44.577047 000170@Extract/job011/Average/stack_0028_cor2.mrcs Average/stack_0028_cor2.mrc            1     3.662245     0.333409 18411.021484 17711.601562    -45.41563     0.000000     1.000000     0.000000           28    -30.34759   128.620961     -2.25520    10.184082     0.600420 54852.003714     0.181620           12            1 
 4036.129156  2518.709755     0.057303            1   -153.28308 000196@Extract/job011/Average/stack_0028_cor2.mrcs Average/stack_0028_cor2.mrc            1     3.662245     0.333409 18411.021484 17711.601562    -45.41563     0.000000     1.000000     0.000000           28   178.452029    87.085378    10.184082    -11.95520     0.596741 54851.381689     0.073557           33            1 
 1517.419402   929.032287     0.056784            1   -105.41613 000201@Extract/job011/Average/stack_0028_cor2.mrcs Average/stack_0028_cor2.mrc            1     3.662245     0.333409 18411.021484 17711.601562    -45.41563     0.000000     1.000000     0.000000           28   -148.90832    44.276697    12.124082    -13.09592     0.606129 54796.353658     0.050491           40            1 
 1156.129068  1837.419411     0.055186            1    -40.75886 000213@Extract/job011/Average/stack_0028_cor2.mrcs Average/stack_0028_cor2.mrc            1     3.662245     0.333409 18411.021484 17711.601562    -45.41563     0.000000     1.000000     0.000000           28    -17.00820   112.601780    -13.09592    -18.11664     0.593368 54630.662510     0.101777           13            2 
  722.580667   423.225819     0.054252            1    -50.14069 000220@Extract/job011/Average/stack_0028_cor2.mrcs Average/stack_0028_cor2.mrc            1     3.662245     0.333409 18411.021484 17711.601562    -45.41563     0.000000     1.000000     0.000000           28    -11.38485   116.540569     2.424082     0.484082     0.609552 54712.012644     0.105210           16            2 
  898.064544  2322.580717     0.052995            1   111.068944 000229@Extract/job011/Average/stack_0028_cor2.mrcs Average/stack_0028_cor2.mrc            1     3.662245     0.333409 18411.021484 17711.601562    -45.41563     0.000000     1.000000     0.000000           28   167.939360    36.497125     -4.53664     -4.19520     0.604730 54796.377342     0.114544           16            2 
  185.806457  3261.935584     0.051261            1    -15.42063 000246@Extract/job011/Average/stack_0028_cor2.mrcs Average/stack_0028_cor2.mrc            1     3.662245     0.333409 18411.021484 17711.601562    -45.41563     0.000000     1.000000     0.000000           28    -33.86427   124.894947    -12.29664     0.484082     0.593735 54580.707054     0.258098           10            2 
 4314.838842   949.677449     0.049513            1    56.720444 000260@Extract/job011/Average/stack_0028_cor2.mrcs Average/stack_0028_cor2.mrc            1     3.662245     0.333409 18411.021484 17711.601562    -45.41563     0.000000     1.000000     0.000000           28   -179.24316    37.269046    19.884082     7.444802     0.607131 54782.184843     0.162502           22            2 
 5068.387253   443.870981     0.043810            1     -9.86966 000293@Extract/job011/Average/stack_0028_cor2.mrcs Average/stack_0028_cor2.mrc            1     3.662245     0.333409 18411.021484 17711.601562    -45.41563     0.000000     1.000000     0.000000           28   158.768469    81.076826    -19.71520     4.364082     0.613408 54764.436812     0.049050           73            1 
 4531.613043  1290.322620     0.040569            1    -84.89916 000318@Extract/job011/Average/stack_0028_cor2.mrcs Average/stack_0028_cor2.mrc            1     3.662245     0.333409 18411.021484 17711.601562    -45.41563     0.000000     1.000000     0.000000           28    49.768539   101.978974     -2.25520     3.223362     0.596976 54685.339680     0.056953           32            1 
 5192.258224  3633.548499     0.030818            1   -135.47837 000398@Extract/job011/Average/stack_0028_cor2.mrcs Average/stack_0028_cor2.mrc            1     3.662245     0.333409 18411.021484 17711.601562    -45.41563     0.000000     1.000000     0.000000           28     5.282235   136.501250    -10.35664    39.284082     0.590866 54674.655961     0.197566           15            2 
  247.741943  2714.838793     0.024783            1   -120.38122 000447@Extract/job011/Average/stack_0028_cor2.mrcs Average/stack_0028_cor2.mrc            1     3.662245     0.333409 18411.021484 17711.601562    -45.41563     0.000000     1.000000     0.000000           28   -160.94047    15.463538    12.124082    14.064082     0.594767 54680.888392     0.117789           17            1 
 2570.322660  2425.806526     0.111887            1   -169.14227 000015@Extract/job011/Average/stack_0028_cor2.mrcs Average/stack_0028_cor2.mrc            1     3.662245     0.333409 18411.021484 17711.601562    -45.41563     0.000000     1.000000     0.000000           28    -84.48734   112.662729     5.504802     0.484082     0.642192 55102.374961     0.058386           43            2 
 2880.000089  1909.677478     0.097106            1    -37.04732 000032@Extract/job011/Average/stack_0028_cor2.mrcs Average/stack_0028_cor2.mrc            1     3.662245     0.333409 18411.021484 17711.601562    -45.41563     0.000000     1.000000     0.000000           28   169.320677    54.384360    17.944082     -9.21592     0.615941 55013.966667     0.309078            7            1 
 4861.935633  2136.774259     0.085345            1    -61.45342 000062@Extract/job011/Average/stack_0028_cor2.mrcs Average/stack_0028_cor2.mrc            1     3.662245     0.333409 18411.021484 17711.601562    -45.41563     0.000000     1.000000     0.000000           28    41.347495    83.967668     -3.39592     -3.39592     0.597157 54669.563011     0.137534           11            1 
  392.258077  1899.354897     0.081855            1   101.809267 000073@Extract/job011/Average/stack_0028_cor2.mrcs Average/stack_0028_cor2.mrc            1     3.662245     0.333409 18411.021484 17711.601562    -45.41563     0.000000     1.000000     0.000000           28    -85.27652    51.311851     -8.07520    -15.03592     0.631061 54855.925220     0.012220          197            1 
 4562.580786  1806.451668     0.080310            1   -178.51228 000075@Extract/job011/Average/stack_0028_cor2.mrcs Average/stack_0028_cor2.mrc            1     3.662245     0.333409 18411.021484 17711.601562    -45.41563     0.000000     1.000000     0.000000           28   -138.02049    35.711713     1.283362    19.884082     0.621272 54946.270070     0.040046           53            2 
 1651.612954  1651.612954     0.067943            1   145.586891 000133@Extract/job011/Average/stack_0028_cor2.mrcs Average/stack_0028_cor2.mrc            1     3.662245     0.333409 18411.021484 17711.601562    -45.41563     0.000000     1.000000     0.000000           28   127.218069    16.915985     -3.39592    -11.15592     0.612886 54664.424487     0.085676           35            1 
 1538.064563  3107.096870     0.058701            1    -75.51735 000186@Extract/job011/Average/stack_0028_cor2.mrcs Average/stack_0028_cor2.mrc            1     3.662245     0.333409 18411.021484 17711.601562    -45.41563     0.000000     1.000000     0.000000           28   152.262340    42.705214     -1.45592    -11.95520     0.607353 54641.618438     0.131781           21            1 
  598.709696  2167.742002     0.053944            1   109.276388 000224@Extract/job011/Average/stack_0028_cor2.mrcs Average/stack_0028_cor2.mrc            1     3.662245     0.333409 18411.021484 17711.601562    -45.41563     0.000000     1.000000     0.000000           28    -23.71670   150.369497     1.283362     4.364082     0.605226 54816.887125     0.216288            8            1 
 5099.354996  1837.419411     0.052719            1   -150.35351 000231@Extract/job011/Average/stack_0028_cor2.mrcs Average/stack_0028_cor2.mrc            1     3.662245     0.333409 18411.021484 17711.601562    -45.41563     0.000000     1.000000     0.000000           28    -89.35031    37.969325    -13.09592    -15.03592     0.600392 54733.000939     0.043322           70            1 
 3581.935594   753.548410     0.051271            1   156.124776 000245@Extract/job011/Average/stack_0028_cor2.mrcs Average/stack_0028_cor2.mrc            1     3.662245     0.333409 18411.021484 17711.601562    -45.41563     0.000000     1.000000     0.000000           28    -19.10552   131.743289    17.944082     -7.27592     0.598800 54697.981397     0.126711            9            1 
 3354.838813  2518.709755     0.049726            1   159.847333 000256@Extract/job011/Average/stack_0028_cor2.mrcs Average/stack_0028_cor2.mrc            1     3.662245     0.333409 18411.021484 17711.601562    -45.41563     0.000000     1.000000     0.000000           28   -177.96686    46.664001     9.384802     0.484082     0.608938 54730.348021     0.115099           23            1 
 3416.774299  3654.193661     0.047498            1    27.730186 000272@Extract/job011/Average/stack_0028_cor2.mrcs Average/stack_0028_cor2.mrc            1     3.662245     0.333409 18411.021484 17711.601562    -45.41563     0.000000     1.000000     0.000000           28    -52.82846   130.185296     -1.45592    -16.17664     0.604175 54708.704173     0.128127           20            1 
 3664.516242  1579.354887     0.041545            1    -82.94062 000311@Extract/job011/Average/stack_0028_cor2.mrcs Average/stack_0028_cor2.mrc            1     3.662245     0.333409 18411.021484 17711.601562    -45.41563     0.000000     1.000000     0.000000           28    -17.70179   130.160611     3.223362    17.944082     0.596639 54730.701493     0.199856            9            1 
 4077.419480  2198.709745     0.040914            1   -110.18354 000315@Extract/job011/Average/stack_0028_cor2.mrcs Average/stack_0028_cor2.mrc            1     3.662245     0.333409 18411.021484 17711.601562    -45.41563     0.000000     1.000000     0.000000           28   157.356179    94.247004    18.743362     -2.59664     0.599506 54728.652653     0.013106          174            2 
 4273.548519  3117.419451     0.039285            1    -52.96043 000330@Extract/job011/Average/stack_0028_cor2.mrcs Average/stack_0028_cor2.mrc            1     3.662245     0.333409 18411.021484 17711.601562    -45.41563     0.000000     1.000000     0.000000           28     -6.46735   108.139491    -25.87664     -0.65664     0.607468 54805.873302     0.049392           34            2 
 5192.258224  4015.483994     0.032170            1    49.270720 000381@Extract/job011/Average/stack_0028_cor2.mrcs Average/stack_0028_cor2.mrc            1     3.662245     0.333409 18411.021484 17711.601562    -45.41563     0.000000     1.000000     0.000000           28   -137.27066    68.027706     -8.41664    -18.11664     0.586356 54768.624513     0.041198           59            2 
 4438.709814  1403.871011     0.028225            1   -110.14276 000418@Extract/job011/Average/stack_0028_cor2.mrcs Average/stack_0028_cor2.mrc            1     3.662245     0.333409 18411.021484 17711.601562    -45.41563     0.000000     1.000000     0.000000           28     -9.97981   115.212754     6.304082    -31.35520     0.608684 54834.603910     0.041202           44            2 
 4201.290452  1723.871021     0.026865            1   -172.93197 000433@Extract/job011/Average/stack_0028_cor2.mrcs Average/stack_0028_cor2.mrc            1     3.662245     0.333409 18411.021484 17711.601562    -45.41563     0.000000     1.000000     0.000000           28    -31.08355    83.359634    -33.63664     -3.39592     0.610926 54863.633566     0.037593           97            2 
 2209.032326  3819.354956     0.097648            1    -42.73645 000004@Extract/job011/Average/stack_0029_cor2.mrcs Average/stack_0029_cor2.mrc            1     4.149133     0.258458 14623.014648 14122.127930    -43.85841     0.000000     1.000000     0.000000           29   143.298386    31.896509     2.424082    10.184082     0.613942 54698.243490     0.104913           12            2 
  495.483886  1114.838744     0.057802            1    47.363770 000081@Extract/job011/Average/stack_0029_cor2.mrcs Average/stack_0029_cor2.mrc            1     4.149133     0.258458 14623.014648 14122.127930    -43.85841     0.000000     1.000000     0.000000           29   -168.71548    44.285551    -20.05664    -11.95520     0.602411 54723.109248     0.084338           27            2 
 1001.290353  1032.258096     0.052736            1   -119.47907 000106@Extract/job011/Average/stack_0029_cor2.mrcs Average/stack_0029_cor2.mrc            1     4.149133     0.258458 14623.014648 14122.127930    -43.85841     0.000000     1.000000     0.000000           29    -35.96969   127.111472    10.184082    -11.15592     0.606471 54850.339761     0.079730           28            2 
 2828.387184   474.838724     0.048842            1   -133.56588 000132@Extract/job011/Average/stack_0029_cor2.mrcs Average/stack_0029_cor2.mrc            1     4.149133     0.258458 14623.014648 14122.127930    -43.85841     0.000000     1.000000     0.000000           29    -14.55429   140.411393    14.064082     -9.21592     0.593211 54787.474799     0.122963           22            1 
 1187.096811   309.677429     0.045861            1   166.420777 000162@Extract/job011/Average/stack_0029_cor2.mrcs Average/stack_0029_cor2.mrc            1     4.149133     0.258458 14623.014648 14122.127930    -43.85841     0.000000     1.000000     0.000000           29     -9.27337   128.612193    -10.35664    10.184082     0.611505 54606.925116     0.083809           14            2 
 4252.903357  2064.516193     0.033945            1    -37.96287 000291@Extract/job011/Average/stack_0029_cor2.mrcs Average/stack_0029_cor2.mrc            1     4.149133     0.258458 14623.014648 14122.127930    -43.85841     0.000000     1.000000     0.000000           29     -2.89219   143.501412    -18.11664     -9.21592     0.583465 54620.625429     0.097685           21            2 
 1682.580697  1434.838754     0.030955            1   -174.80464 000333@Extract/job011/Average/stack_0029_cor2.mrcs Average/stack_0029_cor2.mrc            1     4.149133     0.258458 14623.014648 14122.127930    -43.85841     0.000000     1.000000     0.000000           29   -158.47450    41.924715    12.923362    12.923362     0.603497 54609.155628     0.035313           16            2 
 2178.064583  1001.290353     0.089091            1   107.347195 000008@Extract/job011/Average/stack_0029_cor2.mrcs Average/stack_0029_cor2.mrc            1     4.149133     0.258458 14623.014648 14122.127930    -43.85841     0.000000     1.000000     0.000000           29   -178.85920    25.872146     8.244082     -1.45592     0.608603 54840.578878     0.145371           23            1 
 2085.161354   237.419362     0.072688            1    28.639489 000030@Extract/job011/Average/stack_0029_cor2.mrcs Average/stack_0029_cor2.mrc            1     4.149133     0.258458 14623.014648 14122.127930    -43.85841     0.000000     1.000000     0.000000           29    -26.80397   135.720648    -12.29664     -9.21592     0.605348 54853.596973     0.122352           11            1 
 4273.548519  1889.032316     0.070927            1    -35.98235 000036@Extract/job011/Average/stack_0029_cor2.mrcs Average/stack_0029_cor2.mrc            1     4.149133     0.258458 14623.014648 14122.127930    -43.85841     0.000000     1.000000     0.000000           29   -116.08423    34.923111     2.424082    -26.67592     0.627375 54746.611323     0.021857          151            1 
 4686.451757  1135.483906     0.063188            1    19.257346 000061@Extract/job011/Average/stack_0029_cor2.mrcs Average/stack_0029_cor2.mrc            1     4.149133     0.258458 14623.014648 14122.127930    -43.85841     0.000000     1.000000     0.000000           29    -23.68713   132.544844     9.043362     1.624802     0.611777 54768.065947     0.101460           20            1 
 1517.419402  1042.580677     0.057373            1    -88.52428 000084@Extract/job011/Average/stack_0029_cor2.mrcs Average/stack_0029_cor2.mrc            1     4.149133     0.258458 14623.014648 14122.127930    -43.85841     0.000000     1.000000     0.000000           29   -102.79154    95.394997     4.364082     6.304082     0.611194 54867.652883     0.033216           91            2 
  227.096781  2012.903288     0.056461            1   115.809118 000088@Extract/job011/Average/stack_0029_cor2.mrcs Average/stack_0029_cor2.mrc            1     4.149133     0.258458 14623.014648 14122.127930    -43.85841     0.000000     1.000000     0.000000           29    -14.55429   140.411393    -12.29664    10.184082     0.607194 54731.750527     0.090504           17            1 
 1548.387144  3850.322699     0.052314            1   -109.26185 000109@Extract/job011/Average/stack_0029_cor2.mrcs Average/stack_0029_cor2.mrc            1     4.149133     0.258458 14623.014648 14122.127930    -43.85841     0.000000     1.000000     0.000000           29    37.119342    95.922671     -6.47664    12.124082     0.598316 54758.775656     0.052215           24            1 
  443.870981  2425.806526     0.048822            1   -169.21653 000133@Extract/job011/Average/stack_0029_cor2.mrcs Average/stack_0029_cor2.mrc            1     4.149133     0.258458 14623.014648 14122.127930    -43.85841     0.000000     1.000000     0.000000           29     -1.09744   145.037040     2.424082     -0.31520     0.603158 54623.753314     0.065773           56            1 
  412.903239  2590.967822     0.046493            1    -90.39746 000153@Extract/job011/Average/stack_0029_cor2.mrcs Average/stack_0029_cor2.mrc            1     4.149133     0.258458 14623.014648 14122.127930    -43.85841     0.000000     1.000000     0.000000           29    -79.60980    77.962417     0.484082     2.424082     0.584170 54681.372220     0.041233           92            2 
  144.516133   547.096791     0.043405            1    -67.00454 000186@Extract/job011/Average/stack_0029_cor2.mrcs Average/stack_0029_cor2.mrc            1     4.149133     0.258458 14623.014648 14122.127930    -43.85841     0.000000     1.000000     0.000000           29    -19.11285   119.932975    -23.93664    12.923362     0.579295 54565.637989     0.043839           12            1 
 2590.967822   629.677439     0.043014            1     8.951116 000191@Extract/job011/Average/stack_0029_cor2.mrcs Average/stack_0029_cor2.mrc            1     4.149133     0.258458 14623.014648 14122.127930    -43.85841     0.000000     1.000000     0.000000           29    -30.34910   127.107673    16.004082     1.624802     0.596613 54678.254935     0.084200           28            2 
 4201.290452  2725.161374     0.041466            1   179.482091 000212@Extract/job011/Average/stack_0029_cor2.mrcs Average/stack_0029_cor2.mrc            1     4.149133     0.258458 14623.014648 14122.127930    -43.85841     0.000000     1.000000     0.000000           29    43.457590    83.368994    -18.91592     -4.19520     0.602005 54703.207742     0.053721           57            2 
 5615.484044  1403.871011     0.035545            1    81.124429 000271@Extract/job011/Average/stack_0029_cor2.mrcs Average/stack_0029_cor2.mrc            1     4.149133     0.258458 14623.014648 14122.127930    -43.85841     0.000000     1.000000     0.000000           29   -163.28965    41.926676    -15.83520     5.504802     0.592177 54677.157182     0.054604           72            1 
 3571.613013  3747.096889     0.024045            1    96.151024 000407@Extract/job011/Average/stack_0029_cor2.mrcs Average/stack_0029_cor2.mrc            1     4.149133     0.258458 14623.014648 14122.127930    -43.85841     0.000000     1.000000     0.000000           29   -126.71086    83.462720     -7.27592    -16.17664     0.607526 54752.666022     0.033658           50            2 
 2405.161364   227.096781     0.187422            1   159.767625 000007@Extract/job011/Average/stack_0030_cor2.mrcs Average/stack_0030_cor2.mrc            1     3.450962     0.349679 12665.571289 12219.521484    -46.16823     0.000000     1.000000     0.000000           30    41.268783   141.976514    29.584082     7.103362     0.637614 55490.603404     0.075378           15            2 
  196.129038   681.290344     0.040315            1    35.171102 000183@Extract/job011/Average/stack_0030_cor2.mrcs Average/stack_0030_cor2.mrc            1     3.450962     0.349679 12665.571289 12219.521484    -46.16823     0.000000     1.000000     0.000000           30     -9.27286   130.158191     -4.53664     5.163362     0.600369 54680.974440     0.131903            8            1 
 4387.096909  3055.483965     0.038191            1    13.533213 000205@Extract/job011/Average/stack_0030_cor2.mrcs Average/stack_0030_cor2.mrc            1     3.450962     0.349679 12665.571289 12219.521484    -46.16823     0.000000     1.000000     0.000000           30   125.736457    71.831519    -24.73592     7.103362     0.604662 54590.232923     0.083379           62            1 
 5326.451777   412.903239     0.036475            1   157.045481 000213@Extract/job011/Average/stack_0030_cor2.mrcs Average/stack_0030_cor2.mrc            1     3.450962     0.349679 12665.571289 12219.521484    -46.16823     0.000000     1.000000     0.000000           30     -9.27385   127.098906     2.424082    -13.09592     0.588994 54896.655788     0.049279           57            1 
 3809.032375  2549.677498     0.035930            1    -28.60197 000220@Extract/job011/Average/stack_0030_cor2.mrcs Average/stack_0030_cor2.mrc            1     3.450962     0.349679 12665.571289 12219.521484    -46.16823     0.000000     1.000000     0.000000           30   176.572598    30.393000     -9.21592    -15.03592     0.607850 54715.927340     0.145325           17            1 
 3963.871090  2167.742002     0.035642            1    41.756644 000225@Extract/job011/Average/stack_0030_cor2.mrcs Average/stack_0030_cor2.mrc            1     3.450962     0.349679 12665.571289 12219.521484    -46.16823     0.000000     1.000000     0.000000           30    -24.72752   128.617751     8.244082     -2.25520     0.594237 54657.578934     0.153471           12            2 
 2312.258136  1383.225849     0.067199            1     -7.15176 000073@Extract/job011/Average/stack_0030_cor2.mrcs Average/stack_0030_cor2.mrc            1     3.450962     0.349679 12665.571289 12219.521484    -46.16823     0.000000     1.000000     0.000000           30   110.757519   146.662469    -11.15592     0.484082     0.585456 54595.571815     0.072586           23            2 
 2188.387164  1672.258116     0.066022            1   109.230197 000075@Extract/job011/Average/stack_0030_cor2.mrcs Average/stack_0030_cor2.mrc            1     3.450962     0.349679 12665.571289 12219.521484    -46.16823     0.000000     1.000000     0.000000           30     -7.87000   122.726917     -0.65664     9.043362     0.605827 54599.738367     0.088967           10            1 
 4676.129176  3447.742042     0.053584            1    79.313335 000106@Extract/job011/Average/stack_0030_cor2.mrcs Average/stack_0030_cor2.mrc            1     3.450962     0.349679 12665.571289 12219.521484    -46.16823     0.000000     1.000000     0.000000           30   -118.84946    41.111303    14.064082     -0.31520     0.615091 54774.299969     0.019081           89            2 
 5491.613072  3509.677527     0.052527            1   132.659457 000110@Extract/job011/Average/stack_0030_cor2.mrcs Average/stack_0030_cor2.mrc            1     3.450962     0.349679 12665.571289 12219.521484    -46.16823     0.000000     1.000000     0.000000           30     -2.24945   122.726312     -5.33592     -6.47664     0.614530 54780.070611     0.075970           23            1 
 5130.322738   340.645172     0.084779            1    19.247477 000016@Extract/job011/Average/stack_0031_cor2.mrcs Average/stack_0031_cor2.mrc            1     3.518628     0.346445 14283.965820 13753.666016    -44.80275     0.000000     1.000000     0.000000           31    -19.81347   123.443320     0.484082     -2.59664     0.615265 54776.627396     0.124634           17            2 
 3334.193651   443.870981     0.083105            1   102.612396 000017@Extract/job011/Average/stack_0031_cor2.mrcs Average/stack_0031_cor2.mrc            1     3.518628     0.346445 14283.965820 13753.666016    -44.80275     0.000000     1.000000     0.000000           31   162.588906    28.877902     2.424082    13.264802     0.622397 54761.772464     0.286791           12            1 
 4129.032385  2074.838774     0.069738            1    78.323146 000043@Extract/job011/Average/stack_0031_cor2.mrcs Average/stack_0031_cor2.mrc            1     3.518628     0.346445 14283.965820 13753.666016    -44.80275     0.000000     1.000000     0.000000           31    -27.53752   128.619280    -20.85592     -4.53664     0.594973 54612.499103     0.062170           18            1 
 1600.000049    82.580648     0.058247            1    -25.75229 000093@Extract/job011/Average/stack_0031_cor2.mrcs Average/stack_0031_cor2.mrc            1     3.518628     0.346445 14283.965820 13753.666016    -44.80275     0.000000     1.000000     0.000000           31    -21.22200   117.887059     5.163362     -6.47664     0.454979 54693.356363     0.098742           13            2 
 1414.193592  2910.967831     0.049498            1   -105.46032 000140@Extract/job011/Average/stack_0031_cor2.mrcs Average/stack_0031_cor2.mrc            1     3.518628     0.346445 14283.965820 13753.666016    -44.80275     0.000000     1.000000     0.000000           31     -5.76216   123.439498     -3.39592     -9.21592     0.617451 54677.272585     0.068349           10            2 
 3716.129147   474.838724     0.039775            1   150.519189 000233@Extract/job011/Average/stack_0031_cor2.mrcs Average/stack_0031_cor2.mrc            1     3.518628     0.346445 14283.965820 13753.666016    -44.80275     0.000000     1.000000     0.000000           31    -23.09970   146.571952    14.064082    14.064082     0.606782 54600.037007     0.221547            8            2 
  929.032287  2560.000079     0.038755            1    67.014281 000245@Extract/job011/Average/stack_0031_cor2.mrcs Average/stack_0031_cor2.mrc            1     3.518628     0.346445 14283.965820 13753.666016    -44.80275     0.000000     1.000000     0.000000           31   168.617898    55.115664     -0.31520    20.683362     0.595823 54601.476700     0.081802           31            2 
 2178.064583   289.032267     0.037507            1    32.390127 000259@Extract/job011/Average/stack_0031_cor2.mrcs Average/stack_0031_cor2.mrc            1     3.518628     0.346445 14283.965820 13753.666016    -44.80275     0.000000     1.000000     0.000000           31    -34.57177   119.941572     8.244082    -11.15592     0.601169 54679.771369     0.048998           38            1 
 1961.290383  1383.225849     0.035718            1    -52.12777 000277@Extract/job011/Average/stack_0031_cor2.mrcs Average/stack_0031_cor2.mrc            1     3.518628     0.346445 14283.965820 13753.666016    -44.80275     0.000000     1.000000     0.000000           31   145.855225    24.362368     1.624802     -0.65664     0.598182 54741.551332     0.114862           20            2 
 4572.903366  2167.742002     0.034606            1    85.756958 000289@Extract/job011/Average/stack_0031_cor2.mrcs Average/stack_0031_cor2.mrc            1     3.518628     0.346445 14283.965820 13753.666016    -44.80275     0.000000     1.000000     0.000000           31    19.550506    78.518051    -14.23664     4.364082     0.601004 54722.327854     0.029944           47            2 
 1548.387144  2394.838783     0.029844            1   -151.42516 000347@Extract/job011/Average/stack_0031_cor2.mrcs Average/stack_0031_cor2.mrc            1     3.518628     0.346445 14283.965820 13753.666016    -44.80275     0.000000     1.000000     0.000000           31   172.191575    30.392475    -10.01520    -14.23664     0.615605 54675.167971     0.219033           16            1 
 5336.774358  1858.064573     0.027466            1   170.173613 000372@Extract/job011/Average/stack_0031_cor2.mrcs Average/stack_0031_cor2.mrc            1     3.518628     0.346445 14283.965820 13753.666016    -44.80275     0.000000     1.000000     0.000000           31   -170.23900    44.285898    16.004082    18.743362     0.602123 54729.329759     0.108041           12            1 
  939.354868  1723.871021     0.027128            1    89.571396 000373@Extract/job011/Average/stack_0031_cor2.mrcs Average/stack_0031_cor2.mrc            1     3.518628     0.346445 14283.965820 13753.666016    -44.80275     0.000000     1.000000     0.000000           31    -29.65343   119.251541    14.863362    -10.35664     0.600705 54591.035471     0.119116           14            2 
 2405.161364  3138.064613     0.026646            1   143.941432 000382@Extract/job011/Average/stack_0031_cor2.mrcs Average/stack_0031_cor2.mrc            1     3.518628     0.346445 14283.965820 13753.666016    -44.80275     0.000000     1.000000     0.000000           31   -160.43084    42.709201    -21.99664    13.264802     0.595304 54627.780720     0.138689           12            1 
 5501.935653   278.709686     0.102366            1     -4.23277 000005@Extract/job011/Average/stack_0031_cor2.mrcs Average/stack_0031_cor2.mrc            1     3.518628     0.346445 14283.965820 13753.666016    -44.80275     0.000000     1.000000     0.000000           31    11.105418   101.345595     -9.21592    -13.09592     0.622726 54972.904557     0.084919           48            1 
  433.548400   227.096781     0.070406            1   -143.87889 000041@Extract/job011/Average/stack_0031_cor2.mrcs Average/stack_0031_cor2.mrc            1     3.518628     0.346445 14283.965820 13753.666016    -44.80275     0.000000     1.000000     0.000000           31    -16.99887   130.946668     4.364082     -5.33592     0.605287 54810.599558     0.106546           15            1 
  640.000020  3747.096889     0.065044            1     0.406409 000061@Extract/job011/Average/stack_0031_cor2.mrcs Average/stack_0031_cor2.mrc            1     3.518628     0.346445 14283.965820 13753.666016    -44.80275     0.000000     1.000000     0.000000           31    49.045137   120.645192    -22.79592    21.824082     0.611450 54934.774235     0.042121          102            2 
  815.483896   412.903239     0.064251            1    69.922697 000067@Extract/job011/Average/stack_0031_cor2.mrcs Average/stack_0031_cor2.mrc            1     3.518628     0.346445 14283.965820 13753.666016    -44.80275     0.000000     1.000000     0.000000           31    -42.37895   142.749441    12.124082    -18.91592     0.607802 54722.311816     0.080364           13            2 
 3230.967841  1083.871001     0.061809            1   158.018811 000081@Extract/job011/Average/stack_0031_cor2.mrcs Average/stack_0031_cor2.mrc            1     3.518628     0.346445 14283.965820 13753.666016    -44.80275     0.000000     1.000000     0.000000           31    -20.95228   149.611544    15.204802    -11.95520     0.613258 54756.408448     0.334231           16            1 
 1145.806487  1507.096821     0.061260            1    42.546993 000085@Extract/job011/Average/stack_0031_cor2.mrcs Average/stack_0031_cor2.mrc            1     3.518628     0.346445 14283.965820 13753.666016    -44.80275     0.000000     1.000000     0.000000           31   134.955248    27.353460     -3.39592    -10.35664     0.595416 54734.134298     0.135677            9            2 
 4077.419480   887.741963     0.060783            1   153.257945 000087@Extract/job011/Average/stack_0031_cor2.mrcs Average/stack_0031_cor2.mrc            1     3.518628     0.346445 14283.965820 13753.666016    -44.80275     0.000000     1.000000     0.000000           31    18.838689    99.526988    16.004082    -13.09592     0.609634 54755.770311     0.048982          128            2 
 4263.225938   774.193572     0.052191            1    -94.28006 000123@Extract/job011/Average/stack_0031_cor2.mrcs Average/stack_0031_cor2.mrc            1     3.518628     0.346445 14283.965820 13753.666016    -44.80275     0.000000     1.000000     0.000000           31   120.092541    90.035629     -5.33592     -1.45592     0.597359 54780.883705     0.023823          115            2 
 4428.387233  2580.645241     0.049676            1    64.251873 000137@Extract/job011/Average/stack_0031_cor2.mrcs Average/stack_0031_cor2.mrc            1     3.518628     0.346445 14283.965820 13753.666016    -44.80275     0.000000     1.000000     0.000000           31    -21.21453   129.384765     -5.33592     9.384802     0.603155 54648.037034     0.102617           40            1 
 1950.967802  1207.741973     0.046728            1   128.054908 000154@Extract/job011/Average/stack_0031_cor2.mrcs Average/stack_0031_cor2.mrc            1     3.518628     0.346445 14283.965820 13753.666016    -44.80275     0.000000     1.000000     0.000000           31    -56.71720   136.532894    -33.63664     -5.33592     0.588009 54715.137397     0.096005           14            2 
 3251.613003   681.290344     0.044380            1   -142.98995 000176@Extract/job011/Average/stack_0031_cor2.mrcs Average/stack_0031_cor2.mrc            1     3.518628     0.346445 14283.965820 13753.666016    -44.80275     0.000000     1.000000     0.000000           31    16.022121   111.956185     -6.13520    -20.05664     0.616287 54794.376685     0.079240           41            2 
  774.193572  1001.290353     0.042546            1   -176.76482 000196@Extract/job011/Average/stack_0031_cor2.mrcs Average/stack_0031_cor2.mrc            1     3.518628     0.346445 14283.965820 13753.666016    -44.80275     0.000000     1.000000     0.000000           31   162.135670    28.123671    -20.85592    -16.97592     0.598528 54657.211655     0.168722           19            1 
  371.612915  2941.935574     0.035424            1   -112.95913 000280@Extract/job011/Average/stack_0031_cor2.mrcs Average/stack_0031_cor2.mrc            1     3.518628     0.346445 14283.965820 13753.666016    -44.80275     0.000000     1.000000     0.000000           31   -174.71777    43.498750     4.364082     -2.25520     0.602930 54707.880739     0.095374           33            1 
 3468.387203   340.645172     0.034235            1    -71.67355 000294@Extract/job011/Average/stack_0031_cor2.mrcs Average/stack_0031_cor2.mrc            1     3.518628     0.346445 14283.965820 13753.666016    -44.80275     0.000000     1.000000     0.000000           31   -152.87823    45.861532     4.364082    -12.29664     0.597255 54755.673937     0.055428           36            1 
 4830.967891  1125.161325     0.034123            1   -166.42450 000297@Extract/job011/Average/stack_0031_cor2.mrcs Average/stack_0031_cor2.mrc            1     3.518628     0.346445 14283.965820 13753.666016    -44.80275     0.000000     1.000000     0.000000           31    12.524140    57.840846    -12.29664     7.444802     0.614712 54784.051269     0.024336          127            1 
 5481.290491  1476.129078     0.031589            1   -105.55948 000331@Extract/job011/Average/stack_0031_cor2.mrcs Average/stack_0031_cor2.mrc            1     3.518628     0.346445 14283.965820 13753.666016    -44.80275     0.000000     1.000000     0.000000           31   141.860736    28.866017     5.163362    -12.29664     0.603657 54641.326496     0.110595           10            2 
 3076.129127  1569.032306     0.028933            1   -103.68541 000355@Extract/job011/Average/stack_0031_cor2.mrcs Average/stack_0031_cor2.mrc            1     3.518628     0.346445 14283.965820 13753.666016    -44.80275     0.000000     1.000000     0.000000           31    62.636461   136.539370    18.743362     -9.21592     0.600111 54626.201710     0.014244          106            2 
  289.032267  2054.193612     0.103322            1     1.451508 000014@Extract/job011/Average/stack_0032_cor2.mrcs Average/stack_0032_cor2.mrc            1     3.797884     0.232915 17498.648438 16936.906250    -46.06251     0.000000     1.000000     0.000000           32    -37.39332   108.153574    -26.67592    21.824082     0.610473 54932.310283     0.034682           83            1 
 3416.774299   423.225819     0.085958            1   108.219544 000036@Extract/job011/Average/stack_0032_cor2.mrcs Average/stack_0032_cor2.mrc            1     3.797884     0.232915 17498.648438 16936.906250    -46.06251     0.000000     1.000000     0.000000           32   137.709872    50.601602     -0.65664     -3.39592     0.623107 54877.912739     0.065308           28            1 
 5491.613072  2085.161354     0.084497            1     4.287031 000042@Extract/job011/Average/stack_0032_cor2.mrcs Average/stack_0032_cor2.mrc            1     3.797884     0.232915 17498.648438 16936.906250    -46.06251     0.000000     1.000000     0.000000           32   -107.00898    96.600256    -13.09592     4.364082     0.610228 54823.447713     0.040246           78            2 
 2033.548450  2673.548469     0.084054            1   179.512341 000043@Extract/job011/Average/stack_0032_cor2.mrcs Average/stack_0032_cor2.mrc            1     3.797884     0.232915 17498.648438 16936.906250    -46.06251     0.000000     1.000000     0.000000           32    15.325173    95.311016     -6.13520    12.923362     0.623057 54954.388009     0.063293           39            2 
 5409.032424  1434.838754     0.066408            1    98.950370 000098@Extract/job011/Average/stack_0032_cor2.mrcs Average/stack_0032_cor2.mrc            1     3.797884     0.232915 17498.648438 16936.906250    -46.06251     0.000000     1.000000     0.000000           32    -33.87207   116.551182     5.163362    -18.11664     0.622098 54939.545646     0.034820           97            2 
 3406.451718  1187.096811     0.062305            1   119.618212 000122@Extract/job011/Average/stack_0032_cor2.mrcs Average/stack_0032_cor2.mrc            1     3.797884     0.232915 17498.648438 16936.906250    -46.06251     0.000000     1.000000     0.000000           32    -95.11441    54.320868     -1.45592    -25.87664     0.614969 54894.378957     0.040793           52            1 
 1176.774230  2931.612993     0.060605            1   105.409577 000135@Extract/job011/Average/stack_0032_cor2.mrcs Average/stack_0032_cor2.mrc            1     3.797884     0.232915 17498.648438 16936.906250    -46.06251     0.000000     1.000000     0.000000           32    56.113753    84.581157     -7.27592     -0.31520     0.615884 54658.355582     0.085765           43            1 
 3963.871090  2405.161364     0.054711            1   -108.30161 000171@Extract/job011/Average/stack_0032_cor2.mrcs Average/stack_0032_cor2.mrc            1     3.797884     0.232915 17498.648438 16936.906250    -46.06251     0.000000     1.000000     0.000000           32   167.729102    47.459497     -5.33592    -10.35664     0.599768 54693.941673     0.083120           15            2 
 2818.064603  1682.580697     0.051721            1    -56.67401 000190@Extract/job011/Average/stack_0032_cor2.mrcs Average/stack_0032_cor2.mrc            1     3.797884     0.232915 17498.648438 16936.906250    -46.06251     0.000000     1.000000     0.000000           32    -25.77777    43.364254     -1.45592    19.084802     0.604015 55006.434627     0.017727          195            2 
 4242.580776   960.000030     0.046752            1    45.415792 000228@Extract/job011/Average/stack_0032_cor2.mrcs Average/stack_0032_cor2.mrc            1     3.797884     0.232915 17498.648438 16936.906250    -46.06251     0.000000     1.000000     0.000000           32   132.738858   100.855114     2.424082     0.484082     0.603122 54767.884185     0.031147           93            2 
 2766.451698  1083.871001     0.040750            1    -52.00849 000284@Extract/job011/Average/stack_0032_cor2.mrcs Average/stack_0032_cor2.mrc            1     3.797884     0.232915 17498.648438 16936.906250    -46.06251     0.000000     1.000000     0.000000           32    -14.89370   127.100354    39.284082     -3.39592     0.596446 54657.010891     0.153037           14            1 
 3200.000098   856.774220     0.039737            1    -98.92814 000293@Extract/job011/Average/stack_0032_cor2.mrcs Average/stack_0032_cor2.mrc            1     3.797884     0.232915 17498.648438 16936.906250    -46.06251     0.000000     1.000000     0.000000           32   169.563459    35.728836     -3.39592    -13.09592     0.580162 54663.103753     0.100412           15            2 
 3705.806566  2590.967822     0.037626            1    19.237316 000316@Extract/job011/Average/stack_0032_cor2.mrcs Average/stack_0032_cor2.mrc            1     3.797884     0.232915 17498.648438 16936.906250    -46.06251     0.000000     1.000000     0.000000           32   -172.47491    30.392499     -7.27592     0.484082     0.602793 54721.675585     0.088608           28            2 
 3272.258165  3664.516242     0.037077            1    -87.63054 000321@Extract/job011/Average/stack_0032_cor2.mrcs Average/stack_0032_cor2.mrc            1     3.797884     0.232915 17498.648438 16936.906250    -46.06251     0.000000     1.000000     0.000000           32    -21.23317    95.313254     -5.33592     2.424082     0.597905 54634.272255     0.043840           42            1 
 4562.580786  2539.354917     0.036814            1    97.071495 000325@Extract/job011/Average/stack_0032_cor2.mrcs Average/stack_0032_cor2.mrc            1     3.797884     0.232915 17498.648438 16936.906250    -46.06251     0.000000     1.000000     0.000000           32    -25.42792   130.950431     4.364082    -13.09592     0.605258 54748.747770     0.075164           42            1 
  412.903239   794.838734     0.027817            1   133.648680 000414@Extract/job011/Average/stack_0032_cor2.mrcs Average/stack_0032_cor2.mrc            1     3.797884     0.232915 17498.648438 16936.906250    -46.06251     0.000000     1.000000     0.000000           32    -27.99808   142.739217     8.244082    12.923362     0.600621 54781.705144     0.061032           30            2 
 3365.161394  2797.419441     0.027225            1     -2.39091 000421@Extract/job011/Average/stack_0032_cor2.mrcs Average/stack_0032_cor2.mrc            1     3.797884     0.232915 17498.648438 16936.906250    -46.06251     0.000000     1.000000     0.000000           32   165.936585    21.389605    20.683362    23.764082     0.596021 54761.039161     0.060971           17            2 
 2074.838774  2436.129107     0.142671            1   131.648001 000004@Extract/job011/Average/stack_0032_cor2.mrcs Average/stack_0032_cor2.mrc            1     3.797884     0.232915 17498.648438 16936.906250    -46.06251     0.000000     1.000000     0.000000           32    61.063979    61.334761     5.163362     -6.47664     0.628329 54981.391278     0.019007          166            2 
 2054.193612  2136.774259     0.075323            1    18.349055 000062@Extract/job011/Average/stack_0032_cor2.mrcs Average/stack_0032_cor2.mrc            1     3.797884     0.232915 17498.648438 16936.906250    -46.06251     0.000000     1.000000     0.000000           32   -138.97186   136.625302     7.103362     -4.19520     0.599356 54757.932148     0.024552          180            2 
  856.774220  2126.451678     0.071842            1    13.901656 000074@Extract/job011/Average/stack_0032_cor2.mrcs Average/stack_0032_cor2.mrc            1     3.797884     0.232915 17498.648438 16936.906250    -46.06251     0.000000     1.000000     0.000000           32    -97.94160    13.195993    -21.99664    -11.15592     0.613110 54755.549260     0.047864           50            2 
  794.838734  1630.967792     0.068715            1   117.641063 000089@Extract/job011/Average/stack_0032_cor2.mrcs Average/stack_0032_cor2.mrc            1     3.797884     0.232915 17498.648438 16936.906250    -46.06251     0.000000     1.000000     0.000000           32   170.005410   126.493421    -14.23664     -3.39592     0.606259 54714.343748     0.008831          233            1 
 2415.483945  3055.483965     0.062126            1   104.496762 000124@Extract/job011/Average/stack_0032_cor2.mrcs Average/stack_0032_cor2.mrc            1     3.797884     0.232915 17498.648438 16936.906250    -46.06251     0.000000     1.000000     0.000000           32    28.691358    81.552301     7.103362    -33.63664     0.610839 54950.130073     0.023562           89            2 
  877.419382   629.677439     0.060065            1   126.123567 000139@Extract/job011/Average/stack_0032_cor2.mrcs Average/stack_0032_cor2.mrc            1     3.797884     0.232915 17498.648438 16936.906250    -46.06251     0.000000     1.000000     0.000000           32    -17.37075   134.926184     -3.39592     8.244082     0.602107 54721.151703     0.075418           16            2 
  268.387105  3685.161404     0.054935            1   123.194630 000169@Extract/job011/Average/stack_0032_cor2.mrcs Average/stack_0032_cor2.mrc            1     3.797884     0.232915 17498.648438 16936.906250    -46.06251     0.000000     1.000000     0.000000           32   103.165217   127.185167     -3.39592     7.444802     0.631192 54864.769465     0.009288          250            2 
  846.451639  2291.612974     0.054604            1   -172.10759 000172@Extract/job011/Average/stack_0032_cor2.mrcs Average/stack_0032_cor2.mrc            1     3.797884     0.232915 17498.648438 16936.906250    -46.06251     0.000000     1.000000     0.000000           32    86.371191    67.971269     4.364082     4.364082     0.607455 54889.777504     0.082355           42            1 
 2116.129097  3096.774289     0.053473            1   -162.67716 000179@Extract/job011/Average/stack_0032_cor2.mrcs Average/stack_0032_cor2.mrc            1     3.797884     0.232915 17498.648438 16936.906250    -46.06251     0.000000     1.000000     0.000000           32   168.235428    43.497587    11.324802    14.064082     0.597395 54693.945391     0.136200           23            2 
 4531.613043  1837.419411     0.051445            1    -94.20546 000193@Extract/job011/Average/stack_0032_cor2.mrcs Average/stack_0032_cor2.mrc            1     3.797884     0.232915 17498.648438 16936.906250    -46.06251     0.000000     1.000000     0.000000           32     -8.57116   127.851523     -5.33592     -8.41664     0.601926 54835.094129     0.110472           13            1 
 4758.709824  3912.258185     0.048784            1    -21.07574 000208@Extract/job011/Average/stack_0032_cor2.mrcs Average/stack_0032_cor2.mrc            1     3.797884     0.232915 17498.648438 16936.906250    -46.06251     0.000000     1.000000     0.000000           32    -11.38038   129.381365     2.424082     -1.45592     0.605957 54671.329282     0.023898           76            2 
 4934.193700  3220.645260     0.044790            1    -74.54548 000249@Extract/job011/Average/stack_0032_cor2.mrcs Average/stack_0032_cor2.mrc            1     3.797884     0.232915 17498.648438 16936.906250    -46.06251     0.000000     1.000000     0.000000           32    11.104486   105.025225    -15.83520    -14.23664     0.603244 54667.469676     0.026508          100            1 
 4160.000128  1445.161335     0.044281            1    -10.82633 000253@Extract/job011/Average/stack_0032_cor2.mrcs Average/stack_0032_cor2.mrc            1     3.797884     0.232915 17498.648438 16936.906250    -46.06251     0.000000     1.000000     0.000000           32   152.031542    47.452851     0.484082    12.923362     0.616066 54929.552291     0.128453           21            2 
 5605.161463  3612.903337     0.039814            1   -162.66673 000292@Extract/job011/Average/stack_0032_cor2.mrcs Average/stack_0032_cor2.mrc            1     3.797884     0.232915 17498.648438 16936.906250    -46.06251     0.000000     1.000000     0.000000           32   175.079543    34.962717    16.004082     5.504802     0.599379 54686.174158     0.231721           14            1 
 5409.032424  2240.000069     0.033373            1    27.672606 000362@Extract/job011/Average/stack_0032_cor2.mrcs Average/stack_0032_cor2.mrc            1     3.797884     0.232915 17498.648438 16936.906250    -46.06251     0.000000     1.000000     0.000000           32   -172.05484    37.268360     -9.21592     -3.39592     0.605750 54753.120097     0.056281           44            1 
 3994.838833  1403.871011     0.026390            1    -14.49098 000431@Extract/job011/Average/stack_0032_cor2.mrcs Average/stack_0032_cor2.mrc            1     3.797884     0.232915 17498.648438 16936.906250    -46.06251     0.000000     1.000000     0.000000           32   -158.88432   140.546166     0.484082     -3.39592     0.612810 54952.245537     0.023033          156            2 
 2147.096840  3809.032375     0.105846            1   -143.89923 000013@Extract/job011/Average/stack_0033_cor2.mrcs Average/stack_0033_cor2.mrc            1     3.162115     0.353325 20399.333984 19677.666016    -44.69860     0.000000     1.000000     0.000000           33   -175.22359    58.682487     -0.65664    -18.91592     0.617445 54905.575626     0.077957           10            2 
 3674.838823   412.903239     0.093765            1    -60.44217 000025@Extract/job011/Average/stack_0033_cor2.mrcs Average/stack_0033_cor2.mrc            1     3.162115     0.353325 20399.333984 19677.666016    -44.69860     0.000000     1.000000     0.000000           33    -16.29598   131.742235     -2.25520     -8.41664     0.592535 54734.033797     0.153504           15            2 
 3334.193651  1527.741982     0.083792            1    -63.22497 000050@Extract/job011/Average/stack_0033_cor2.mrcs Average/stack_0033_cor2.mrc            1     3.162115     0.353325 20399.333984 19677.666016    -44.69860     0.000000     1.000000     0.000000           33    -37.37111   130.171793     9.043362     -9.21592     0.614834 54731.189699     0.162110           23            2 
 3437.419461  3705.806566     0.081018            1   -131.72048 000061@Extract/job011/Average/stack_0033_cor2.mrcs Average/stack_0033_cor2.mrc            1     3.162115     0.353325 20399.333984 19677.666016    -44.69860     0.000000     1.000000     0.000000           33   179.026169    40.368508     0.484082    -13.09592     0.605097 54696.741127     0.183307            6            2 
 2859.354927  2147.096840     0.071513            1   115.815023 000093@Extract/job011/Average/stack_0033_cor2.mrcs Average/stack_0033_cor2.mrc            1     3.162115     0.353325 20399.333984 19677.666016    -44.69860     0.000000     1.000000     0.000000           33    -20.03632   134.134889    -31.69664     -5.33592     0.607412 54666.246164     0.106273           19            1 
 3860.645280  1961.290383     0.071249            1   -113.93941 000094@Extract/job011/Average/stack_0033_cor2.mrcs Average/stack_0033_cor2.mrc            1     3.162115     0.353325 20399.333984 19677.666016    -44.69860     0.000000     1.000000     0.000000           33   165.958004    31.149030    -38.31592     4.364082     0.612542 54850.324104     0.232277            7            1 
 5068.387253  2002.580707     0.065411            1   -111.06063 000123@Extract/job011/Average/stack_0033_cor2.mrcs Average/stack_0033_cor2.mrc            1     3.162115     0.353325 20399.333984 19677.666016    -44.69860     0.000000     1.000000     0.000000           33    -21.21453   129.384765     7.444802    -13.09592     0.622360 54673.449306     0.173255           15            1 
 2353.548460  1383.225849     0.063950            1   105.465305 000134@Extract/job011/Average/stack_0033_cor2.mrcs Average/stack_0033_cor2.mrc            1     3.162115     0.353325 20399.333984 19677.666016    -44.69860     0.000000     1.000000     0.000000           33     1.140799   154.127854     1.624802     -3.39592     0.617467 54876.944481     0.171323           25            2 
 1785.806507  3096.774289     0.063490            1   -161.69617 000136@Extract/job011/Average/stack_0033_cor2.mrcs Average/stack_0033_cor2.mrc            1     3.162115     0.353325 20399.333984 19677.666016    -44.69860     0.000000     1.000000     0.000000           33    -16.30288   118.562911     7.103362     4.364082     0.591645 54679.314144     0.061289           18            1 
 3447.742042  2477.419431     0.060010            1    13.569416 000159@Extract/job011/Average/stack_0033_cor2.mrcs Average/stack_0033_cor2.mrc            1     3.162115     0.353325 20399.333984 19677.666016    -44.69860     0.000000     1.000000     0.000000           33   165.108772    48.258231    -18.11664     1.283362     0.602360 54699.841083     0.130257           10            2 
 2116.129097   670.967763     0.059728            1    -66.94747 000163@Extract/job011/Average/stack_0033_cor2.mrcs Average/stack_0033_cor2.mrc            1     3.162115     0.353325 20399.333984 19677.666016    -44.69860     0.000000     1.000000     0.000000           33   -133.44313    38.018938     -1.45592     0.484082     0.604285 54860.588718     0.128343           35            1 
  567.741953  1156.129068     0.057435            1    -72.68104 000184@Extract/job011/Average/stack_0033_cor2.mrcs Average/stack_0033_cor2.mrc            1     3.162115     0.353325 20399.333984 19677.666016    -44.69860     0.000000     1.000000     0.000000           33    14.841411   132.541290     -9.21592     -5.33592     0.609275 54725.706582     0.256837           12            2 
 1775.483926   216.774200     0.054883            1   157.981379 000198@Extract/job011/Average/stack_0033_cor2.mrcs Average/stack_0033_cor2.mrc            1     3.162115     0.353325 20399.333984 19677.666016    -44.69860     0.000000     1.000000     0.000000           33   -174.79548    31.150831     -5.33592    10.184082     0.617921 54762.866647     0.116343           10            2 
  960.000030  3437.419461     0.053101            1   -114.81704 000218@Extract/job011/Average/stack_0033_cor2.mrcs Average/stack_0033_cor2.mrc            1     3.162115     0.353325 20399.333984 19677.666016    -44.69860     0.000000     1.000000     0.000000           33    -19.11285   119.932975    23.764082    17.144802     0.596295 54623.931390     0.147233           28            1 
 1981.935545  2869.677508     0.052064            1    13.594538 000223@Extract/job011/Average/stack_0033_cor2.mrcs Average/stack_0033_cor2.mrc            1     3.162115     0.353325 20399.333984 19677.666016    -44.69860     0.000000     1.000000     0.000000           33   -179.43879    82.890147    -13.09592     2.424082     0.616352 54858.414299     0.070609           33            1 
 3447.742042   578.064534     0.051824            1   111.144449 000225@Extract/job011/Average/stack_0033_cor2.mrcs Average/stack_0033_cor2.mrc            1     3.162115     0.353325 20399.333984 19677.666016    -44.69860     0.000000     1.000000     0.000000           33    -33.15597   130.168785     -4.19520    10.184082     0.580289 54703.363383     0.141692           16            2 
 3096.774289  2621.935565     0.046608            1   117.651339 000274@Extract/job011/Average/stack_0033_cor2.mrcs Average/stack_0033_cor2.mrc            1     3.162115     0.353325 20399.333984 19677.666016    -44.69860     0.000000     1.000000     0.000000           33   177.361928    40.368446     6.304082    16.004082     0.600193 54652.965070     0.223975           16            2 
  381.935496  3230.967841     0.045484            1   -178.59518 000282@Extract/job011/Average/stack_0033_cor2.mrcs Average/stack_0033_cor2.mrc            1     3.162115     0.353325 20399.333984 19677.666016    -44.69860     0.000000     1.000000     0.000000           33   179.109199    45.077020     -6.13520    14.064082     0.602827 54860.245647     0.262030            9            2 
 2735.483955   939.354868     0.039131            1   127.025908 000335@Extract/job011/Average/stack_0033_cor2.mrcs Average/stack_0033_cor2.mrc            1     3.162115     0.353325 20399.333984 19677.666016    -44.69860     0.000000     1.000000     0.000000           33     3.370585   127.098120     -6.47664     9.043362     0.613456 54916.911085     0.140747           10            2 
 3540.645270  1641.290373     0.039054            1    -83.89978 000336@Extract/job011/Average/stack_0033_cor2.mrcs Average/stack_0033_cor2.mrc            1     3.162115     0.353325 20399.333984 19677.666016    -44.69860     0.000000     1.000000     0.000000           33     -4.35686   124.883156    -10.01520     2.424082     0.607032 54671.330824     0.125932           18            1 
 3220.645260  3117.419451     0.114672            1    55.518558 000009@Extract/job011/Average/stack_0033_cor2.mrcs Average/stack_0033_cor2.mrc            1     3.162115     0.353325 20399.333984 19677.666016    -44.69860     0.000000     1.000000     0.000000           33    57.613971    13.148427     -2.25520    -14.23664     0.619653 54963.813835     0.047561           60            1 
 3354.838813   918.709706     0.097918            1   131.793466 000019@Extract/job011/Average/stack_0033_cor2.mrcs Average/stack_0033_cor2.mrc            1     3.162115     0.353325 20399.333984 19677.666016    -44.69860     0.000000     1.000000     0.000000           33    -64.16512    58.580833     -5.33592    -18.11664     0.619828 54983.135397     0.025993          148            2 
 3530.322689  1249.032296     0.096552            1   -106.46595 000022@Extract/job011/Average/stack_0033_cor2.mrcs Average/stack_0033_cor2.mrc            1     3.162115     0.353325 20399.333984 19677.666016    -44.69860     0.000000     1.000000     0.000000           33    53.313741    72.374923     0.484082     -7.27592     0.621533 55000.847152     0.028902           28            2 
 3994.838833   144.516133     0.088828            1   -161.73455 000034@Extract/job011/Average/stack_0033_cor2.mrcs Average/stack_0033_cor2.mrc            1     3.162115     0.353325 20399.333984 19677.666016    -44.69860     0.000000     1.000000     0.000000           33   170.024464    50.618955     3.223362    22.623362     0.618658 54800.030563     0.164965            7            1 
 5646.451787  2560.000079     0.087795            1    26.650274 000039@Extract/job011/Average/stack_0033_cor2.mrcs Average/stack_0033_cor2.mrc            1     3.162115     0.353325 20399.333984 19677.666016    -44.69860     0.000000     1.000000     0.000000           33    56.073254   120.652103    19.884082     -8.41664     0.596666 55083.740313     0.099306           52            2 
 4665.806595  1352.258106     0.076529            1    -51.07086 000078@Extract/job011/Average/stack_0033_cor2.mrcs Average/stack_0033_cor2.mrc            1     3.162115     0.353325 20399.333984 19677.666016    -44.69860     0.000000     1.000000     0.000000           33    -16.30226   119.931921    -13.89520    -20.85592     0.604399 54733.444166     0.180291           16            1 
 2880.000089  2436.129107     0.075156            1     -5.13750 000082@Extract/job011/Average/stack_0033_cor2.mrcs Average/stack_0033_cor2.mrc            1     3.162115     0.353325 20399.333984 19677.666016    -44.69860     0.000000     1.000000     0.000000           33    -13.49222   118.562020    -10.35664     0.484082     0.605243 54743.786787     0.113725           14            1 
 4521.290462  1486.451659     0.074652            1   -114.86699 000083@Extract/job011/Average/stack_0033_cor2.mrcs Average/stack_0033_cor2.mrc            1     3.162115     0.353325 20399.333984 19677.666016    -44.69860     0.000000     1.000000     0.000000           33   165.107072    51.386358     -5.33592     -4.19520     0.616368 54761.026627     0.100844           18            1 
 3251.613003  2157.419421     0.071182            1    30.459996 000095@Extract/job011/Average/stack_0033_cor2.mrcs Average/stack_0033_cor2.mrc            1     3.162115     0.353325 20399.333984 19677.666016    -44.69860     0.000000     1.000000     0.000000           33   174.783551    46.663763     -9.21592    -21.65520     0.605675 54650.259339     0.175730           15            1 
 1847.741992   856.774220     0.069929            1   -151.33770 000103@Extract/job011/Average/stack_0033_cor2.mrcs Average/stack_0033_cor2.mrc            1     3.162115     0.353325 20399.333984 19677.666016    -44.69860     0.000000     1.000000     0.000000           33    -37.29991   141.199369     9.384802     -3.39592     0.609367 54762.920472     0.164118           15            1 
 1424.516173  2859.354927     0.064964            1    88.544676 000127@Extract/job011/Average/stack_0033_cor2.mrcs Average/stack_0033_cor2.mrc            1     3.162115     0.353325 20399.333984 19677.666016    -44.69860     0.000000     1.000000     0.000000           33    42.758033    79.141071     -8.41664     -6.47664     0.598201 54774.376596     0.032775           38            1 
  154.838714  1042.580677     0.064020            1    -95.20824 000133@Extract/job011/Average/stack_0033_cor2.mrcs Average/stack_0033_cor2.mrc            1     3.162115     0.353325 20399.333984 19677.666016    -44.69860     0.000000     1.000000     0.000000           33    46.964332    93.534996    14.064082     -5.33592     0.615651 54971.128347     0.112876           32            2 
 2518.709755  2002.580707     0.062995            1   134.572033 000143@Extract/job011/Average/stack_0033_cor2.mrcs Average/stack_0033_cor2.mrc            1     3.162115     0.353325 20399.333984 19677.666016    -44.69860     0.000000     1.000000     0.000000           33    -25.11422   132.545573     2.424082     5.163362     0.595698 54638.590566     0.189806            9            2 
 4263.225938  2074.838774     0.060907            1    -94.19300 000151@Extract/job011/Average/stack_0033_cor2.mrcs Average/stack_0033_cor2.mrc            1     3.162115     0.353325 20399.333984 19677.666016    -44.69860     0.000000     1.000000     0.000000           33    -15.36607   133.338465     7.444802    -18.11664     0.594637 54632.833842     0.226478           12            2 
 5264.516291  2054.193612     0.059414            1   158.921462 000166@Extract/job011/Average/stack_0033_cor2.mrcs Average/stack_0033_cor2.mrc            1     3.162115     0.353325 20399.333984 19677.666016    -44.69860     0.000000     1.000000     0.000000           33     -9.27231   131.740321    11.324802     8.244082     0.613759 54645.974627     0.112033           23            1 
  185.806457  1765.161345     0.059089            1    -95.14365 000168@Extract/job011/Average/stack_0033_cor2.mrcs Average/stack_0033_cor2.mrc            1     3.162115     0.353325 20399.333984 19677.666016    -44.69860     0.000000     1.000000     0.000000           33     -7.86806   130.157933    33.464082    28.784802     0.609980 55024.062498     0.224355           10            2 
 1414.193592  2704.516212     0.058078            1   -127.90089 000174@Extract/job011/Average/stack_0033_cor2.mrcs Average/stack_0033_cor2.mrc            1     3.162115     0.353325 20399.333984 19677.666016    -44.69860     0.000000     1.000000     0.000000           33    -70.44231   100.176106    25.704082     -2.59664     0.591894 54624.701472     0.102536           25            2 
  670.967763   598.709696     0.057859            1    83.929606 000179@Extract/job011/Average/stack_0033_cor2.mrcs Average/stack_0033_cor2.mrc            1     3.162115     0.353325 20399.333984 19677.666016    -44.69860     0.000000     1.000000     0.000000           33    -13.91610   133.338013    -15.03592     -2.59664     0.625205 54882.767578     0.049910           13            1 
 2787.096860   123.870972     0.053562            1   173.932582 000215@Extract/job011/Average/stack_0033_cor2.mrcs Average/stack_0033_cor2.mrc            1     3.162115     0.353325 20399.333984 19677.666016    -44.69860     0.000000     1.000000     0.000000           33    -18.40909   122.022647     2.424082     -1.45592     0.587214 54645.911570     0.117829           15            2 
 2229.677488  2384.516202     0.049137            1   105.508078 000248@Extract/job011/Average/stack_0033_cor2.mrcs Average/stack_0033_cor2.mrc            1     3.162115     0.353325 20399.333984 19677.666016    -44.69860     0.000000     1.000000     0.000000           33    -25.42934   129.386826     4.364082     6.304082     0.599617 54695.348773     0.292693           12            1 
  732.903248  2126.451678     0.049123            1    -58.59941 000249@Extract/job011/Average/stack_0033_cor2.mrcs Average/stack_0033_cor2.mrc            1     3.162115     0.353325 20399.333984 19677.666016    -44.69860     0.000000     1.000000     0.000000           33   177.162692    37.268971     -3.39592    36.203362     0.601788 54729.137324     0.124553           12            2 
 4345.806585  2921.290412     0.047435            1   169.258441 000265@Extract/job011/Average/stack_0033_cor2.mrcs Average/stack_0033_cor2.mrc            1     3.162115     0.353325 20399.333984 19677.666016    -44.69860     0.000000     1.000000     0.000000           33    -24.06617   133.342086     9.384802     -1.45592     0.598437 54698.987957     0.156675           11            2 
 1073.548420  1300.645201     0.043976            1   100.825109 000296@Extract/job011/Average/stack_0033_cor2.mrcs Average/stack_0033_cor2.mrc            1     3.162115     0.353325 20399.333984 19677.666016    -44.69860     0.000000     1.000000     0.000000           33    -28.94255   128.620102     -8.41664    21.824082     0.607081 54748.825871     0.276448            6            2 
  836.129058  2498.064593     0.041715            1    -65.12882 000315@Extract/job011/Average/stack_0033_cor2.mrcs Average/stack_0033_cor2.mrc            1     3.162115     0.353325 20399.333984 19677.666016    -44.69860     0.000000     1.000000     0.000000           33    -21.93128   105.648054    -12.29664    -14.23664     0.592817 54702.643569     0.099750           14            2 
 1723.871021  1310.967782     0.041591            1    -93.27690 000317@Extract/job011/Average/stack_0033_cor2.mrcs Average/stack_0033_cor2.mrc            1     3.162115     0.353325 20399.333984 19677.666016    -44.69860     0.000000     1.000000     0.000000           33     -2.95183   124.883047    21.824082    12.124082     0.607292 54933.387524     0.121703           21            2 
 2384.516202  2580.645241     0.040002            1    10.852486 000329@Extract/job011/Average/stack_0033_cor2.mrcs Average/stack_0033_cor2.mrc            1     3.162115     0.353325 20399.333984 19677.666016    -44.69860     0.000000     1.000000     0.000000           33    -39.02858   141.200690     -0.65664    -10.01520     0.610660 54705.423792     0.090828           18            2 
 3230.967841    82.580648     0.033723            1   137.323433 000389@Extract/job011/Average/stack_0033_cor2.mrcs Average/stack_0033_cor2.mrc            1     3.162115     0.353325 20399.333984 19677.666016    -44.69860     0.000000     1.000000     0.000000           33   168.402937   135.853447     -5.33592     -3.39592     0.473968 54903.884978     0.016255          182            1 
 1321.290363  2023.225869     0.032195            1   -149.54113 000408@Extract/job011/Average/stack_0033_cor2.mrcs Average/stack_0033_cor2.mrc            1     3.162115     0.353325 20399.333984 19677.666016    -44.69860     0.000000     1.000000     0.000000           33   174.434319    43.498734    11.324802     -8.41664     0.605282 54760.698316     0.189743            7            2 
 2116.129097  1569.032306     0.030728            1   -128.95435 000427@Extract/job011/Average/stack_0033_cor2.mrcs Average/stack_0033_cor2.mrc            1     3.162115     0.353325 20399.333984 19677.666016    -44.69860     0.000000     1.000000     0.000000           33   138.363767   102.077756     -1.45592    12.124082     0.586636 54801.935074     0.023462           92            2 
 2652.903307  1775.483926     0.026514            1    63.250201 000464@Extract/job011/Average/stack_0033_cor2.mrcs Average/stack_0033_cor2.mrc            1     3.162115     0.353325 20399.333984 19677.666016    -44.69860     0.000000     1.000000     0.000000           33   163.750049    39.588051    -24.73592    -20.85592     0.611252 54830.416577     0.132721           13            2 
 5553.548558  3860.645280     0.024701            1    -86.76039 000477@Extract/job011/Average/stack_0033_cor2.mrcs Average/stack_0033_cor2.mrc            1     3.162115     0.353325 20399.333984 19677.666016    -44.69860     0.000000     1.000000     0.000000           33   170.115415    16.942984     -1.45592    -15.03592     0.594130 54783.650445     0.129018           12            2 
 2477.419431  2818.064603     0.023657            1   -154.20816 000491@Extract/job011/Average/stack_0033_cor2.mrcs Average/stack_0033_cor2.mrc            1     3.162115     0.353325 20399.333984 19677.666016    -44.69860     0.000000     1.000000     0.000000           33     -6.46288   131.739849    -39.11520     -0.31520     0.585693 54760.562865     0.185656           20            2 
 5274.838872  3819.354956     0.108748            1   -127.95217 000022@Extract/job011/Average/stack_0034_cor2.mrcs Average/stack_0034_cor2.mrc            1     3.450962     0.371266 20185.408203 19504.197266    -45.96869     0.000000     1.000000     0.000000           34     -9.72043   134.131627     7.444802    -12.29664     0.623425 55020.436492     0.127640            9            1 
 5522.580815  3447.742042     0.108599            1    -56.75693 000023@Extract/job011/Average/stack_0034_cor2.mrcs Average/stack_0034_cor2.mrc            1     3.450962     0.371266 20185.408203 19504.197266    -45.96869     0.000000     1.000000     0.000000           34   164.891624    28.878698    -23.59520     -8.41664     0.622264 54921.828463     0.125125           15            1 
 2849.032346  2178.064583     0.089260            1     -4.14826 000057@Extract/job011/Average/stack_0034_cor2.mrcs Average/stack_0034_cor2.mrc            1     3.450962     0.371266 20185.408203 19504.197266    -45.96869     0.000000     1.000000     0.000000           34    -97.88206    85.229441     3.223362     -5.33592     0.604163 55007.079849     0.057044           42            2 
  650.322601   340.645172     0.083081            1   156.086053 000075@Extract/job011/Average/stack_0034_cor2.mrcs Average/stack_0034_cor2.mrc            1     3.450962     0.371266 20185.408203 19504.197266    -45.96869     0.000000     1.000000     0.000000           34   174.236308    66.101075     3.223362     7.444802     0.619685 54883.578867     0.127427           15            2 
 2322.580717   185.806457     0.081943            1   -145.75970 000079@Extract/job011/Average/stack_0034_cor2.mrcs Average/stack_0034_cor2.mrc            1     3.450962     0.371266 20185.408203 19504.197266    -45.96869     0.000000     1.000000     0.000000           34    -13.48728   130.159214     -7.27592     -7.27592     0.617372 54853.441055     0.161404           10            1 
  588.387115  2859.354927     0.067493            1    -46.37797 000138@Extract/job011/Average/stack_0034_cor2.mrcs Average/stack_0034_cor2.mrc            1     3.450962     0.371266 20185.408203 19504.197266    -45.96869     0.000000     1.000000     0.000000           34    -18.40570   127.854346     -1.45592    -23.59520     0.609433 54750.527125     0.157888           17            2 
  464.516143  1661.935535     0.066716            1   119.566030 000142@Extract/job011/Average/stack_0034_cor2.mrcs Average/stack_0034_cor2.mrc            1     3.450962     0.371266 20185.408203 19504.197266    -45.96869     0.000000     1.000000     0.000000           34    -20.36724   134.927380    -30.55592     -7.27592     0.605952 54785.117730     0.404814            7            1 
  505.806467  3138.064613     0.066323            1   143.922606 000146@Extract/job011/Average/stack_0034_cor2.mrcs Average/stack_0034_cor2.mrc            1     3.450962     0.371266 20185.408203 19504.197266    -45.96869     0.000000     1.000000     0.000000           34   -172.05484    37.268360    -11.15592    12.124082     0.605410 54665.332360     0.422472           11            1 
 5326.451777  1569.032306     0.062113            1    -82.98881 000165@Extract/job011/Average/stack_0034_cor2.mrcs Average/stack_0034_cor2.mrc            1     3.450962     0.371266 20185.408203 19504.197266    -45.96869     0.000000     1.000000     0.000000           34   164.395902    71.228912    -11.15592    -31.69664     0.605097 54842.104999     0.126650           10            2 
 4521.290462  3303.225908     0.058688            1    50.236447 000187@Extract/job011/Average/stack_0034_cor2.mrcs Average/stack_0034_cor2.mrc            1     3.450962     0.371266 20185.408203 19504.197266    -45.96869     0.000000     1.000000     0.000000           34    -36.70161   148.103491    20.683362    -13.09592     0.594959 54710.060598     0.303934            5            1 
  784.516153   402.580658     0.057433            1    11.765444 000196@Extract/job011/Average/stack_0034_cor2.mrcs Average/stack_0034_cor2.mrc            1     3.450962     0.371266 20185.408203 19504.197266    -45.96869     0.000000     1.000000     0.000000           34    -40.92844    83.366775    -15.03592     -5.33592     0.607746 54692.347718     0.015652           76            2 
  712.258086  2105.806516     0.053499            1    77.307067 000220@Extract/job011/Average/stack_0034_cor2.mrcs Average/stack_0034_cor2.mrc            1     3.450962     0.371266 20185.408203 19504.197266    -45.96869     0.000000     1.000000     0.000000           34   151.718264   114.031971     8.244082     -2.59664     0.606688 55134.395197     0.056826           18            2 
 4459.354976  1538.064563     0.053367            1   128.885078 000222@Extract/job011/Average/stack_0034_cor2.mrcs Average/stack_0034_cor2.mrc            1     3.450962     0.371266 20185.408203 19504.197266    -45.96869     0.000000     1.000000     0.000000           34   170.671469    32.670459    -35.57664    -15.03592     0.606729 54791.950348     0.201079            5            2 
  464.516143  3747.096889     0.051613            1   -139.18448 000234@Extract/job011/Average/stack_0034_cor2.mrcs Average/stack_0034_cor2.mrc            1     3.450962     0.371266 20185.408203 19504.197266    -45.96869     0.000000     1.000000     0.000000           34   -156.95866    54.379877     0.484082     -0.65664     0.617721 54861.211662     0.215603           14            2 
  144.516133  2353.548460     0.050322            1   154.228355 000243@Extract/job011/Average/stack_0034_cor2.mrcs Average/stack_0034_cor2.mrc            1     3.450962     0.371266 20185.408203 19504.197266    -45.96869     0.000000     1.000000     0.000000           34   -173.11486    63.460287    22.623362     -2.59664     0.612953 54793.193054     0.126929            9            1 
 2095.483935   629.677439     0.049757            1   143.905111 000246@Extract/job011/Average/stack_0034_cor2.mrcs Average/stack_0034_cor2.mrc            1     3.450962     0.371266 20185.408203 19504.197266    -45.96869     0.000000     1.000000     0.000000           34   179.155676    57.273733    -21.99664     6.304082     0.605829 54749.422161     0.140141           17            1 
  980.645191  1352.258106     0.046601            1    -69.85069 000273@Extract/job011/Average/stack_0034_cor2.mrcs Average/stack_0034_cor2.mrc            1     3.450962     0.371266 20185.408203 19504.197266    -45.96869     0.000000     1.000000     0.000000           34   174.939486    62.791026    10.184082     4.364082     0.604405 54686.382709     0.082182           11            2 
 3127.742032   371.612915     0.045362            1   -131.70676 000279@Extract/job011/Average/stack_0034_cor2.mrcs Average/stack_0034_cor2.mrc            1     3.450962     0.371266 20185.408203 19504.197266    -45.96869     0.000000     1.000000     0.000000           34   -171.71043    59.378566    11.324802    -20.05664     0.584469 54647.965663     0.105221           16            2 
  123.870972  1961.290383     0.043661            1   174.684731 000292@Extract/job011/Average/stack_0034_cor2.mrcs Average/stack_0034_cor2.mrc            1     3.450962     0.371266 20185.408203 19504.197266    -45.96869     0.000000     1.000000     0.000000           34   135.009094    18.402643    10.184082     -8.41664     0.585174 54611.159013     0.362245            7            1 
 4056.774318   454.193562     0.040694            1     -6.16493 000319@Extract/job011/Average/stack_0034_cor2.mrcs Average/stack_0034_cor2.mrc            1     3.450962     0.371266 20185.408203 19504.197266    -45.96869     0.000000     1.000000     0.000000           34   154.775590    25.116082    -21.99664     9.384802     0.606100 54770.737707     0.133392            7            2 
 2725.161374  2694.193631     0.034719            1    -70.75413 000367@Extract/job011/Average/stack_0034_cor2.mrcs Average/stack_0034_cor2.mrc            1     3.450962     0.371266 20185.408203 19504.197266    -45.96869     0.000000     1.000000     0.000000           34    -19.81662   117.886451     -9.21592    -26.67592     0.602550 54843.680951     0.128109           13            2 
 4480.000138  2828.387184     0.033168            1    -98.88635 000382@Extract/job011/Average/stack_0034_cor2.mrcs Average/stack_0034_cor2.mrc            1     3.450962     0.371266 20185.408203 19504.197266    -45.96869     0.000000     1.000000     0.000000           34    -13.49000   124.159896     -7.27592    -26.67592     0.594385 54838.945598     0.130508           15            2 
 4521.290462  2673.548469     0.031494            1   165.506532 000395@Extract/job011/Average/stack_0034_cor2.mrcs Average/stack_0034_cor2.mrc            1     3.450962     0.371266 20185.408203 19504.197266    -45.96869     0.000000     1.000000     0.000000           34    -17.11027   146.569409     1.283362     -8.07520     0.598692 54854.089713     0.342118           12            1 
  763.870991  2384.516202     0.119690            1   169.197551 000015@Extract/job011/Average/stack_0034_cor2.mrcs Average/stack_0034_cor2.mrc            1     3.450962     0.371266 20185.408203 19504.197266    -45.96869     0.000000     1.000000     0.000000           34   163.693806    69.325699     0.484082    -34.43592     0.604155 54902.596407     0.093955           40            1 
 2601.290403  2921.290412     0.104950            1    87.875977 000027@Extract/job011/Average/stack_0034_cor2.mrcs Average/stack_0034_cor2.mrc            1     3.450962     0.371266 20185.408203 19504.197266    -45.96869     0.000000     1.000000     0.000000           34    -69.72626    17.587665    -11.15592    -10.01520     0.590715 54944.640965     0.099426           39            2 
 2477.419431  2838.709765     0.101339            1    -23.01260 000032@Extract/job011/Average/stack_0034_cor2.mrcs Average/stack_0034_cor2.mrc            1     3.450962     0.371266 20185.408203 19504.197266    -45.96869     0.000000     1.000000     0.000000           34    37.831981    83.364455     4.364082     -8.41664     0.624995 54999.319424     0.232004           11            1 
 1249.032296  1052.903258     0.099295            1   114.789915 000035@Extract/job011/Average/stack_0034_cor2.mrcs Average/stack_0034_cor2.mrc            1     3.450962     0.371266 20185.408203 19504.197266    -45.96869     0.000000     1.000000     0.000000           34    39.203485   123.455177     -8.41664    14.064082     0.624631 55032.733899     0.041643           82            2 
 2353.548460   547.096791     0.095958            1   -153.26426 000042@Extract/job011/Average/stack_0034_cor2.mrcs Average/stack_0034_cor2.mrc            1     3.450962     0.371266 20185.408203 19504.197266    -45.96869     0.000000     1.000000     0.000000           34     -9.12901   138.852773     -3.39592    -20.85592     0.608843 54856.663974     0.332714           12            1 
 2178.064583  2694.193631     0.090717            1    81.298648 000055@Extract/job011/Average/stack_0034_cor2.mrcs Average/stack_0034_cor2.mrc            1     3.450962     0.371266 20185.408203 19504.197266    -45.96869     0.000000     1.000000     0.000000           34    -57.07704    16.834404     -6.13520     -7.27592     0.617687 55098.556502     0.062768           59            2 
 1899.354897  2910.967831     0.086370            1   128.916383 000068@Extract/job011/Average/stack_0034_cor2.mrcs Average/stack_0034_cor2.mrc            1     3.450962     0.371266 20185.408203 19504.197266    -45.96869     0.000000     1.000000     0.000000           34   -173.80714   130.298669    14.064082     -6.13520     0.621965 55254.893235     0.051641           58            2 
 4531.613043  2384.516202     0.082667            1    -71.64967 000077@Extract/job011/Average/stack_0034_cor2.mrcs Average/stack_0034_cor2.mrc            1     3.450962     0.371266 20185.408203 19504.197266    -45.96869     0.000000     1.000000     0.000000           34   -104.91606    82.837406     3.223362    -11.15592     0.612462 54868.006387     0.065640           24            2 
 3499.354946  3561.290432     0.077713            1    60.540498 000096@Extract/job011/Average/stack_0034_cor2.mrcs Average/stack_0034_cor2.mrc            1     3.450962     0.371266 20185.408203 19504.197266    -45.96869     0.000000     1.000000     0.000000           34    -66.26622    64.688760     -8.07520    -23.93664     0.617249 54876.913381     0.032199          139            1 
 3148.387194  2188.387164     0.069884            1    82.086694 000126@Extract/job011/Average/stack_0034_cor2.mrcs Average/stack_0034_cor2.mrc            1     3.450962     0.371266 20185.408203 19504.197266    -45.96869     0.000000     1.000000     0.000000           34   -129.50813    99.034346     -2.59664    -11.15592     0.584065 54684.968534     0.065785           26            2 
 1527.741982  3922.580766     0.069774            1   114.765411 000128@Extract/job011/Average/stack_0034_cor2.mrcs Average/stack_0034_cor2.mrc            1     3.450962     0.371266 20185.408203 19504.197266    -45.96869     0.000000     1.000000     0.000000           34   111.697478    57.229104    23.764082    -18.91592     0.606333 54772.012506     0.057461           32            2 
 1961.290383  2415.483945     0.068313            1    -37.95296 000133@Extract/job011/Average/stack_0034_cor2.mrcs Average/stack_0034_cor2.mrc            1     3.450962     0.371266 20185.408203 19504.197266    -45.96869     0.000000     1.000000     0.000000           34    -10.67982   124.159172    -12.29664     -4.19520     0.604741 54723.582809     0.120171           13            2 
 2818.064603  1331.612944     0.067351            1   -116.73360 000140@Extract/job011/Average/stack_0034_cor2.mrcs Average/stack_0034_cor2.mrc            1     3.450962     0.371266 20185.408203 19504.197266    -45.96869     0.000000     1.000000     0.000000           34   170.727145    49.841809     -6.47664    -20.05664     0.599186 54946.677781     0.054466           13            1 
 1920.000059  1496.774240     0.061913            1    -23.82527 000166@Extract/job011/Average/stack_0034_cor2.mrcs Average/stack_0034_cor2.mrc            1     3.450962     0.371266 20185.408203 19504.197266    -45.96869     0.000000     1.000000     0.000000           34   -121.72844   131.847559     1.283362     0.484082     0.611726 54775.382997     0.042000           71            1 
  980.645191   185.806457     0.058770            1    34.250649 000186@Extract/job011/Average/stack_0034_cor2.mrcs Average/stack_0034_cor2.mrc            1     3.450962     0.371266 20185.408203 19504.197266    -45.96869     0.000000     1.000000     0.000000           34    -19.40595   132.542903     2.424082    14.064082     0.607603 54776.591731     0.384658           10            2 
 1290.322620  2085.161354     0.057158            1    -82.00606 000197@Extract/job011/Average/stack_0034_cor2.mrcs Average/stack_0034_cor2.mrc            1     3.450962     0.371266 20185.408203 19504.197266    -45.96869     0.000000     1.000000     0.000000           34    -13.78378   138.072324    -11.15592     0.484082     0.601984 54716.176879     0.245037           11            1 
  237.419362  3458.064623     0.046226            1    16.493295 000275@Extract/job011/Average/stack_0034_cor2.mrcs Average/stack_0034_cor2.mrc            1     3.450962     0.371266 20185.408203 19504.197266    -45.96869     0.000000     1.000000     0.000000           34   -150.69034    23.618228     -2.25520     5.504802     0.625904 54834.949892     0.170885           26            1 
 4851.613052  1765.161345     0.045033            1    11.801108 000280@Extract/job011/Average/stack_0034_cor2.mrcs Average/stack_0034_cor2.mrc            1     3.450962     0.371266 20185.408203 19504.197266    -45.96869     0.000000     1.000000     0.000000           34   -106.26735   124.248672    -11.15592    14.064082     0.593391 54990.464961     0.031140           63            2 
 4820.645310  4005.161414     0.039870            1    54.877046 000326@Extract/job011/Average/stack_0034_cor2.mrcs Average/stack_0034_cor2.mrc            1     3.450962     0.371266 20185.408203 19504.197266    -45.96869     0.000000     1.000000     0.000000           34    -19.18576   135.716974    -29.41520     -7.27592     0.569204 54902.311086     0.269534            8            1 
 3788.387213  3912.258185     0.038735            1    -59.68588 000332@Extract/job011/Average/stack_0034_cor2.mrcs Average/stack_0034_cor2.mrc            1     3.450962     0.371266 20185.408203 19504.197266    -45.96869     0.000000     1.000000     0.000000           34   129.891971   159.468158     4.364082     -9.21592     0.608012 54789.576823     0.085684           44            2 
 3447.742042  2064.516193     0.037066            1    31.478490 000345@Extract/job011/Average/stack_0034_cor2.mrcs Average/stack_0034_cor2.mrc            1     3.450962     0.371266 20185.408203 19504.197266    -45.96869     0.000000     1.000000     0.000000           34    -85.23499    77.969314     -1.45592     8.244082     0.598209 54813.340742     0.072553           32            1 
  165.161295  2776.774279     0.035452            1    -38.87093 000358@Extract/job011/Average/stack_0034_cor2.mrcs Average/stack_0034_cor2.mrc            1     3.450962     0.371266 20185.408203 19504.197266    -45.96869     0.000000     1.000000     0.000000           34    -25.43630   120.627521     -0.31520    -11.95520     0.621028 54835.652334     0.107071           25            2 
 2508.387174  3086.451708     0.032104            1    13.644252 000389@Extract/job011/Average/stack_0034_cor2.mrcs Average/stack_0034_cor2.mrc            1     3.450962     0.371266 20185.408203 19504.197266    -45.96869     0.000000     1.000000     0.000000           34    -29.85140   135.722435    -11.15592     3.564802     0.595634 54661.611620     0.192595            9            2 
 3664.516242   330.322591     0.076296            1    -92.33287 000050@Extract/job011/Average/stack_0035_cor2.mrcs Average/stack_0035_cor2.mrc            1     3.838503     0.319726 17143.943359 16523.259766    -46.14558     0.000000     1.000000     0.000000           35   -173.11725    52.148735     8.244082     1.624802     0.621935 54718.881607     0.106833           20            2 
 5398.709844  1507.096821     0.071444            1     8.933800 000064@Extract/job011/Average/stack_0035_cor2.mrcs Average/stack_0035_cor2.mrc            1     3.838503     0.319726 17143.943359 16523.259766    -46.14558     0.000000     1.000000     0.000000           35    -20.52040   115.878043    -13.89520    -18.11664     0.622703 54910.782577     0.078345           24            2 
 3901.935604  2291.612974     0.063050            1   126.958405 000094@Extract/job011/Average/stack_0035_cor2.mrcs Average/stack_0035_cor2.mrc            1     3.838503     0.319726 17143.943359 16523.259766    -46.14558     0.000000     1.000000     0.000000           35   118.648351   121.422259     -2.25520     -9.21592     0.597909 54596.770133     0.047973           82            2 
 1011.612934  3034.838803     0.061017            1   -168.99902 000103@Extract/job011/Average/stack_0035_cor2.mrcs Average/stack_0035_cor2.mrc            1     3.838503     0.319726 17143.943359 16523.259766    -46.14558     0.000000     1.000000     0.000000           35    -69.72626    17.587665     -6.47664    -15.03592     0.609281 54855.008600     0.043416           55            2 
 2085.161354   268.387105     0.059927            1   101.752077 000107@Extract/job011/Average/stack_0035_cor2.mrcs Average/stack_0035_cor2.mrc            1     3.838503     0.319726 17143.943359 16523.259766    -46.14558     0.000000     1.000000     0.000000           35    -26.14565   110.678692     -6.47664    21.824082     0.599449 54701.711932     0.077188           21            1 
  237.419362  3096.774289     0.059455            1   145.736779 000108@Extract/job011/Average/stack_0035_cor2.mrcs Average/stack_0035_cor2.mrc            1     3.838503     0.319726 17143.943359 16523.259766    -46.14558     0.000000     1.000000     0.000000           35   163.647954    26.619773     -3.39592    -44.93520     0.586293 54855.443613     0.240500           16            1 
 3107.096870  2281.290393     0.056187            1   113.818405 000136@Extract/job011/Average/stack_0035_cor2.mrcs Average/stack_0035_cor2.mrc            1     3.838503     0.319726 17143.943359 16523.259766    -46.14558     0.000000     1.000000     0.000000           35   139.118837    31.893270     -7.27592    10.184082     0.599806 54645.141178     0.204064           16            2 
 5491.613072   216.774200     0.054710            1    -85.75917 000147@Extract/job011/Average/stack_0035_cor2.mrcs Average/stack_0035_cor2.mrc            1     3.838503     0.319726 17143.943359 16523.259766    -46.14558     0.000000     1.000000     0.000000           35    -15.59931   120.623270    -12.29664    11.324802     0.621084 54725.696113     0.303706            8            1 
 5646.451787  2477.419431     0.054580            1   118.620931 000148@Extract/job011/Average/stack_0035_cor2.mrcs Average/stack_0035_cor2.mrc            1     3.838503     0.319726 17143.943359 16523.259766    -46.14558     0.000000     1.000000     0.000000           35    -15.12183   137.289104     4.364082     0.484082     0.581062 54776.747467     0.251392            8            1 
 4696.774338  1218.064554     0.054570            1     3.253021 000149@Extract/job011/Average/stack_0035_cor2.mrcs Average/stack_0035_cor2.mrc            1     3.838503     0.319726 17143.943359 16523.259766    -46.14558     0.000000     1.000000     0.000000           35   158.071292    69.323428     -3.39592    12.923362     0.606151 54863.542448     0.209112           12            1 
 1878.709735  3014.193641     0.051413            1   139.249118 000171@Extract/job011/Average/stack_0035_cor2.mrcs Average/stack_0035_cor2.mrc            1     3.838503     0.319726 17143.943359 16523.259766    -46.14558     0.000000     1.000000     0.000000           35    -13.41170   147.330533    13.264802     5.163362     0.606451 54698.574568     0.187010           22            1 
 1476.129078  2167.742002     0.051062            1   135.501801 000174@Extract/job011/Average/stack_0035_cor2.mrcs Average/stack_0035_cor2.mrc            1     3.838503     0.319726 17143.943359 16523.259766    -46.14558     0.000000     1.000000     0.000000           35    -17.61662   139.634786    12.124082     4.364082     0.602413 54653.166860     0.285015            9            1 
 2363.871040  3034.838803     0.049022            1   -172.94938 000191@Extract/job011/Average/stack_0035_cor2.mrcs Average/stack_0035_cor2.mrc            1     3.838503     0.319726 17143.943359 16523.259766    -46.14558     0.000000     1.000000     0.000000           35    -10.57383   138.071490     -5.33592     -5.33592     0.610385 54782.468268     0.211053           25            1 
 2178.064583  2425.806526     0.046149            1    -24.89627 000211@Extract/job011/Average/stack_0035_cor2.mrcs Average/stack_0035_cor2.mrc            1     3.838503     0.319726 17143.943359 16523.259766    -46.14558     0.000000     1.000000     0.000000           35   162.178769    24.371188     9.384802    37.344082     0.609697 54729.488224     0.228458           13            2 
 1145.806487  3117.419451     0.045587            1   132.698041 000219@Extract/job011/Average/stack_0035_cor2.mrcs Average/stack_0035_cor2.mrc            1     3.838503     0.319726 17143.943359 16523.259766    -46.14558     0.000000     1.000000     0.000000           35    -26.12960   131.746623     9.043362     6.304082     0.607703 54835.908412     0.244436            6            2 
 1548.387144  1083.871001     0.044167            1    -12.61880 000233@Extract/job011/Average/stack_0035_cor2.mrcs Average/stack_0035_cor2.mrc            1     3.838503     0.319726 17143.943359 16523.259766    -46.14558     0.000000     1.000000     0.000000           35    -28.25006   116.547599     -3.39592     1.624802     0.585006 54731.672427     0.072797           37            2 
 3065.806546   929.032287     0.043021            1   129.785130 000244@Extract/job011/Average/stack_0035_cor2.mrcs Average/stack_0035_cor2.mrc            1     3.838503     0.319726 17143.943359 16523.259766    -46.14558     0.000000     1.000000     0.000000           35    55.400195    94.740002     -0.31520    -12.29664     0.621823 54698.487944     0.109860           21            2 
  712.258086  2343.225879     0.037722            1   136.274402 000306@Extract/job011/Average/stack_0035_cor2.mrcs Average/stack_0035_cor2.mrc            1     3.838503     0.319726 17143.943359 16523.259766    -46.14558     0.000000     1.000000     0.000000           35   113.368488   150.462709    10.983362     -1.45592     0.606820 54767.873430     0.059857           39            1 
 4160.000128  1228.387135     0.035995            1    -68.97141 000326@Extract/job011/Average/stack_0035_cor2.mrcs Average/stack_0035_cor2.mrc            1     3.838503     0.319726 17143.943359 16523.259766    -46.14558     0.000000     1.000000     0.000000           35   150.253966    32.662067    -24.73592    -18.91592     0.592323 54731.346882     0.179960           15            1 
 2766.451698  1218.064554     0.033022            1   178.579660 000349@Extract/job011/Average/stack_0035_cor2.mrcs Average/stack_0035_cor2.mrc            1     3.838503     0.319726 17143.943359 16523.259766    -46.14558     0.000000     1.000000     0.000000           35   168.610378    81.080229     1.624802    13.264802     0.591414 54615.558916     0.045766           68            2 
 4851.613052  2446.451688     0.031253            1   -137.31828 000366@Extract/job011/Average/stack_0035_cor2.mrcs Average/stack_0035_cor2.mrc            1     3.838503     0.319726 17143.943359 16523.259766    -46.14558     0.000000     1.000000     0.000000           35   -168.91326    32.670041     -3.39592    -21.99664     0.600926 54753.592734     0.107066           12            1 
  929.032287   609.032277     0.091720            1   -169.20552 000018@Extract/job011/Average/stack_0035_cor2.mrcs Average/stack_0035_cor2.mrc            1     3.838503     0.319726 17143.943359 16523.259766    -46.14558     0.000000     1.000000     0.000000           35   -174.66543    30.392806    10.184082    12.923362     0.614330 54844.498703     0.052249           17            2 
 3210.322679  3416.774299     0.091059            1   -148.59559 000019@Extract/job011/Average/stack_0035_cor2.mrcs Average/stack_0035_cor2.mrc            1     3.838503     0.319726 17143.943359 16523.259766    -46.14558     0.000000     1.000000     0.000000           35     0.794193   144.270013     7.103362     7.444802     0.633231 54897.529761     0.099454           21            1 
 4294.193680  1300.645201     0.083797            1   138.326071 000029@Extract/job011/Average/stack_0035_cor2.mrcs Average/stack_0035_cor2.mrc            1     3.838503     0.319726 17143.943359 16523.259766    -46.14558     0.000000     1.000000     0.000000           35    -25.01916   138.076925     5.163362     -5.33592     0.624794 54984.722477     0.191841           18            2 
 3829.677537  1403.871011     0.072126            1   112.093179 000062@Extract/job011/Average/stack_0035_cor2.mrcs Average/stack_0035_cor2.mrc            1     3.838503     0.319726 17143.943359 16523.259766    -46.14558     0.000000     1.000000     0.000000           35   -119.66724    95.414402    21.824082     8.244082     0.606224 54721.767664     0.027255          107            2 
 2394.838783  3798.709794     0.065359            1   125.214546 000084@Extract/job011/Average/stack_0035_cor2.mrcs Average/stack_0035_cor2.mrc            1     3.838503     0.319726 17143.943359 16523.259766    -46.14558     0.000000     1.000000     0.000000           35   -153.19049    33.426034     -1.45592     -3.39592     0.608667 54870.658544     0.114485           16            1 
 3994.838833  3850.322699     0.065243            1   112.010344 000086@Extract/job011/Average/stack_0035_cor2.mrcs Average/stack_0035_cor2.mrc            1     3.838503     0.319726 17143.943359 16523.259766    -46.14558     0.000000     1.000000     0.000000           35   168.235428    43.497587    -30.55592     0.484082     0.605598 54791.654282     0.189945           12            2 
 2322.580717   299.354848     0.058323            1    77.410522 000115@Extract/job011/Average/stack_0035_cor2.mrcs Average/stack_0035_cor2.mrc            1     3.838503     0.319726 17143.943359 16523.259766    -46.14558     0.000000     1.000000     0.000000           35    -37.59091   139.646170    -10.01520    10.184082     0.597027 54754.086566     0.079201           26            1 
 4830.967891  3086.451708     0.056384            1    -67.93913 000134@Extract/job011/Average/stack_0035_cor2.mrcs Average/stack_0035_cor2.mrc            1     3.838503     0.319726 17143.943359 16523.259766    -46.14558     0.000000     1.000000     0.000000           35    -17.97891   132.542339     -3.39592     -5.33592     0.611093 54797.765981     0.201908            9            1 
 4934.193700   340.645172     0.053769            1    40.723903 000152@Extract/job011/Average/stack_0035_cor2.mrcs Average/stack_0035_cor2.mrc            1     3.838503     0.319726 17143.943359 16523.259766    -46.14558     0.000000     1.000000     0.000000           35    46.238770   116.561129     0.484082     4.364082     0.617722 54687.628822     0.125975           18            1 
 2869.677508  2890.322670     0.053218            1   165.507259 000155@Extract/job011/Average/stack_0035_cor2.mrcs Average/stack_0035_cor2.mrc            1     3.838503     0.319726 17143.943359 16523.259766    -46.14558     0.000000     1.000000     0.000000           35    -22.98384   134.136224    12.124082     2.424082     0.607112 54698.309990     0.258500            7            2 
 2291.612974  2797.419441     0.045809            1    16.454387 000214@Extract/job011/Average/stack_0035_cor2.mrcs Average/stack_0035_cor2.mrc            1     3.838503     0.319726 17143.943359 16523.259766    -46.14558     0.000000     1.000000     0.000000           35    -28.32767   135.721519    10.184082     3.564802     0.602210 54710.206888     0.220692           23            2 
 1630.967792   474.838724     0.045391            1    57.594930 000222@Extract/job011/Average/stack_0035_cor2.mrcs Average/stack_0035_cor2.mrc            1     3.838503     0.319726 17143.943359 16523.259766    -46.14558     0.000000     1.000000     0.000000           35   148.407010    37.258575     -9.21592    11.324802     0.603923 54767.186486     0.163587           10            2 
  650.322601  3076.129127     0.044881            1    92.359640 000228@Extract/job011/Average/stack_0035_cor2.mrcs Average/stack_0035_cor2.mrc            1     3.838503     0.319726 17143.943359 16523.259766    -46.14558     0.000000     1.000000     0.000000           35   -168.19497    66.751432     3.223362    13.264802     0.618040 54718.137129     0.054900           27            1 
 1083.871001   609.032277     0.040657            1    -49.18444 000262@Extract/job011/Average/stack_0035_cor2.mrcs Average/stack_0035_cor2.mrc            1     3.838503     0.319726 17143.943359 16523.259766    -46.14558     0.000000     1.000000     0.000000           35    -26.84808   111.318642     2.424082     3.223362     0.604708 54670.219587     0.064950           29            2 
 1981.935545  2880.000089     0.036346            1   127.944539 000318@Extract/job011/Average/stack_0035_cor2.mrcs Average/stack_0035_cor2.mrc            1     3.838503     0.319726 17143.943359 16523.259766    -46.14558     0.000000     1.000000     0.000000           35   160.866735   107.024784    10.184082     6.304082     0.584397 54918.503698     0.026154           38            2 
 2405.161364  1280.000039     0.034626            1    -13.55132 000334@Extract/job011/Average/stack_0035_cor2.mrcs Average/stack_0035_cor2.mrc            1     3.838503     0.319726 17143.943359 16523.259766    -46.14558     0.000000     1.000000     0.000000           35    -28.24075   127.859150    19.884082     -5.33592     0.608521 54735.847707     0.046929           26            1 
 5450.322748  2332.903298     0.030807            1    16.455043 000375@Extract/job011/Average/stack_0035_cor2.mrcs Average/stack_0035_cor2.mrc            1     3.838503     0.319726 17143.943359 16523.259766    -46.14558     0.000000     1.000000     0.000000           35    -38.79338   114.569005     2.424082    -11.15592     0.599730 54812.845447     0.096511           23            1 
 2002.580707  1228.387135     0.030204            1    63.165679 000383@Extract/job011/Average/stack_0035_cor2.mrcs Average/stack_0035_cor2.mrc            1     3.838503     0.319726 17143.943359 16523.259766    -46.14558     0.000000     1.000000     0.000000           35   136.286391    25.103184    -14.23664     2.424082     0.614362 54684.901057     0.172072            8            2 
 3323.871070   464.516143     0.021992            1    -68.04986 000469@Extract/job011/Average/stack_0035_cor2.mrcs Average/stack_0035_cor2.mrc            1     3.838503     0.319726 17143.943359 16523.259766    -46.14558     0.000000     1.000000     0.000000           35   108.888170    55.794144    12.124082     -1.45592     0.605469 54992.384783     0.082574           43            2 
 5305.806615  1538.064563     0.092758            1    25.828549 000006@Extract/job011/Average/stack_0036_cor2.mrcs Average/stack_0036_cor2.mrc            1     3.738542     0.319831 13756.880859 13241.353516    -48.34181     0.000000     1.000000     0.000000           36    -36.68315   116.553189     4.364082     -3.39592     0.610884 54777.751445     0.061813           17            1 
 1785.806507  1073.548420     0.076584            1     -1.47743 000019@Extract/job011/Average/stack_0036_cor2.mrcs Average/stack_0036_cor2.mrc            1     3.738542     0.319831 13756.880859 13241.353516    -48.34181     0.000000     1.000000     0.000000           36   154.775590    25.116082    15.204802     -8.07520     0.626268 54788.042364     0.082949           19            2 
 2787.096860  3365.161394     0.073937            1   -155.17819 000028@Extract/job011/Average/stack_0036_cor2.mrcs Average/stack_0036_cor2.mrc            1     3.738542     0.319831 13756.880859 13241.353516    -48.34181     0.000000     1.000000     0.000000           36   165.104892    55.839679     -2.25520    -13.89520     0.600050 54642.344224     0.161441           27            2 
  134.193553  2962.580736     0.058178            1    54.872281 000071@Extract/job011/Average/stack_0036_cor2.mrcs Average/stack_0036_cor2.mrc            1     3.738542     0.319831 13756.880859 13241.353516    -48.34181     0.000000     1.000000     0.000000           36    -13.89438   143.503383    11.324802     -4.19520     0.584686 54545.589116     0.320328           12            1 
 5161.290481  3241.290422     0.058172            1   -172.94938 000072@Extract/job011/Average/stack_0036_cor2.mrcs Average/stack_0036_cor2.mrc            1     3.738542     0.319831 13756.880859 13241.353516    -48.34181     0.000000     1.000000     0.000000           36    -10.57383   138.071490     -4.19520     -1.45592     0.605981 54542.478264     0.109049           24            2 
 3520.000108  1032.258096     0.054589            1    78.224029 000098@Extract/job011/Average/stack_0036_cor2.mrcs Average/stack_0036_cor2.mrc            1     3.738542     0.319831 13756.880859 13241.353516    -48.34181     0.000000     1.000000     0.000000           36   128.544344    75.566733     6.304082     -5.33592     0.604788 54688.092414     0.086352           10            1 
 1403.871011  3963.871090     0.053227            1    19.183571 000104@Extract/job011/Average/stack_0036_cor2.mrcs Average/stack_0036_cor2.mrc            1     3.738542     0.319831 13756.880859 13241.353516    -48.34181     0.000000     1.000000     0.000000           36    21.631622   131.744439     -2.25520     0.484082     0.611496 54597.986057     0.195452           13            2 
 4892.903376  2436.129107     0.050307            1    71.711259 000120@Extract/job011/Average/stack_0036_cor2.mrcs Average/stack_0036_cor2.mrc            1     3.738542     0.319831 13756.880859 13241.353516    -48.34181     0.000000     1.000000     0.000000           36   174.235756    69.965048     8.244082    14.064082     0.607277 54787.465356     0.116837           32            1 
 1940.645221  2043.871031     0.046542            1   -139.15653 000147@Extract/job011/Average/stack_0036_cor2.mrcs Average/stack_0036_cor2.mrc            1     3.738542     0.319831 13756.880859 13241.353516    -48.34181     0.000000     1.000000     0.000000           36   -119.68147    82.252317    -18.91592     -8.41664     0.606477 54709.468494     0.126367           20            1 
 1630.967792   134.193553     0.044165            1   159.847814 000168@Extract/job011/Average/stack_0036_cor2.mrcs Average/stack_0036_cor2.mrc            1     3.738542     0.319831 13756.880859 13241.353516    -48.34181     0.000000     1.000000     0.000000           36   -177.33156    56.560770     -3.39592     2.424082     0.616353 54747.705399     0.220035            7            1 
 2910.967831  1569.032306     0.042778            1    36.070713 000179@Extract/job011/Average/stack_0036_cor2.mrcs Average/stack_0036_cor2.mrc            1     3.738542     0.319831 13756.880859 13241.353516    -48.34181     0.000000     1.000000     0.000000           36   167.602815    41.146476     -5.33592     -4.19520     0.608721 54663.937815     0.302544            9            2 
 1114.838744  2952.258155     0.042010            1    -95.13768 000189@Extract/job011/Average/stack_0036_cor2.mrcs Average/stack_0036_cor2.mrc            1     3.738542     0.319831 13756.880859 13241.353516    -48.34181     0.000000     1.000000     0.000000           36   -170.63706    38.814140    16.803362    10.184082     0.599008 54611.554945     0.153256            6            2 
 1992.258126  2869.677508     0.041867            1    28.614499 000190@Extract/job011/Average/stack_0036_cor2.mrcs Average/stack_0036_cor2.mrc            1     3.738542     0.319831 13756.880859 13241.353516    -48.34181     0.000000     1.000000     0.000000           36    -14.19287   123.441293     -8.07520     1.283362     0.596279 54572.269460     0.103479           23            2 
 3891.613023  1920.000059     0.040330            1    73.649035 000207@Extract/job011/Average/stack_0036_cor2.mrcs Average/stack_0036_cor2.mrc            1     3.738542     0.319831 13756.880859 13241.353516    -48.34181     0.000000     1.000000     0.000000           36    -29.81617   140.418493     3.564802     1.624802     0.606438 54581.757251     0.222716           12            1 
 4170.322709  1207.741973     0.037655            1    -32.29517 000234@Extract/job011/Average/stack_0036_cor2.mrcs Average/stack_0036_cor2.mrc            1     3.738542     0.319831 13756.880859 13241.353516    -48.34181     0.000000     1.000000     0.000000           36   -148.53254    49.832239     6.304082    -11.15592     0.604133 54693.361809     0.135936           20            1 
 1981.935545  1744.516183     0.037598            1    32.196158 000235@Extract/job011/Average/stack_0036_cor2.mrcs Average/stack_0036_cor2.mrc            1     3.738542     0.319831 13756.880859 13241.353516    -48.34181     0.000000     1.000000     0.000000           36   134.996999    19.885111    -13.09592     8.244082     0.601960 54609.840681     0.141162           15            1 
 5171.613062  2332.903298     0.032748            1   109.271473 000295@Extract/job011/Average/stack_0036_cor2.mrcs Average/stack_0036_cor2.mrc            1     3.738542     0.319831 13756.880859 13241.353516    -48.34181     0.000000     1.000000     0.000000           36    -32.76690   133.347198     2.424082     2.424082     0.595176 54632.612575     0.134906           12            1 
 1507.096821  1847.741992     0.022281            1   -155.09150 000424@Extract/job011/Average/stack_0036_cor2.mrcs Average/stack_0036_cor2.mrc            1     3.738542     0.319831 13756.880859 13241.353516    -48.34181     0.000000     1.000000     0.000000           36    -27.52496   149.614879     9.043362     -8.41664     0.593793 54676.888290     0.137600            6            2 
 4882.580795   330.322591     0.110592            1    55.833973 000002@Extract/job011/Average/stack_0036_cor2.mrcs Average/stack_0036_cor2.mrc            1     3.738542     0.319831 13756.880859 13241.353516    -48.34181     0.000000     1.000000     0.000000           36    -32.76690   133.347198     0.484082     0.484082     0.610910 54739.317890     0.169584           20            1 
 2621.935565  3230.967841     0.076525            1    52.844664 000020@Extract/job011/Average/stack_0036_cor2.mrcs Average/stack_0036_cor2.mrc            1     3.738542     0.319831 13756.880859 13241.353516    -48.34181     0.000000     1.000000     0.000000           36   109.394525    32.624045     -3.39592     3.223362     0.622880 54965.386828     0.028393           77            1 
 5058.064672  1672.258116     0.071237            1   103.598365 000031@Extract/job011/Average/stack_0036_cor2.mrcs Average/stack_0036_cor2.mrc            1     3.738542     0.319831 13756.880859 13241.353516    -48.34181     0.000000     1.000000     0.000000           36     -2.95139   129.380077     -4.53664    -11.15592     0.616871 54850.966648     0.081268           25            2 
 4913.548538   712.258086     0.062399            1    24.905964 000054@Extract/job011/Average/stack_0036_cor2.mrcs Average/stack_0036_cor2.mrc            1     3.738542     0.319831 13756.880859 13241.353516    -48.34181     0.000000     1.000000     0.000000           36    -35.27676   138.864874     -3.39592    -13.09592     0.595444 54711.035187     0.168522            9            2 
 2126.451678  2116.129097     0.061485            1    22.075278 000056@Extract/job011/Average/stack_0036_cor2.mrcs Average/stack_0036_cor2.mrc            1     3.738542     0.319831 13756.880859 13241.353516    -48.34181     0.000000     1.000000     0.000000           36   -153.25670   133.470150     -7.27592     2.424082     0.610065 54721.635664     0.039389           76            1 
  185.806457  1734.193602     0.059881            1   -106.44288 000062@Extract/job011/Average/stack_0036_cor2.mrcs Average/stack_0036_cor2.mrc            1     3.738542     0.319831 13756.880859 13241.353516    -48.34181     0.000000     1.000000     0.000000           36   172.788473    13.992932     3.223362    14.863362     0.603864 54634.864366     0.106173            8            2 
 3932.903347   815.483896     0.053908            1    -47.40886 000101@Extract/job011/Average/stack_0036_cor2.mrcs Average/stack_0036_cor2.mrc            1     3.738542     0.319831 13756.880859 13241.353516    -48.34181     0.000000     1.000000     0.000000           36   142.138803    41.914809     -9.21592    14.064082     0.621244 54927.948342     0.050914           28            1
[truncated: 21,468,275 more chars]
