# Supplementary material for: Functionalized graphene grids with various charges for single-particle cryo-EM
Source: Nat Commun. 2022 Nov 7;13:6718. doi: 10.1038/s41467-022-34579-w (PMC9640669; doi:10.1038/s41467-022-34579-w)
Supplement: Supplementary file 3 — Source Data [file 41467_2022_34579_MOESM3_ESM.zip › Source Data/figure3c.star]

data_

loop_ 
_rlnCoordinateX #1 
_rlnCoordinateY #2 
_rlnClassNumber #3 
_rlnAutopickFigureOfMerit #4 
_rlnAnglePsi #5 
_rlnImageName #6 
_rlnMicrographName #7 
_rlnOpticsGroup #8 
_rlnCtfMaxResolution #9 
_rlnCtfFigureOfMerit #10 
_rlnDefocusU #11 
_rlnDefocusV #12 
_rlnDefocusAngle #13 
_rlnCtfBfactor #14 
_rlnCtfScalefactor #15 
_rlnPhaseShift #16 
_rlnGroupNumber #17 
_rlnAngleRot #18 
_rlnAngleTilt #19 
_rlnOriginXAngst #20 
_rlnOriginYAngst #21 
_rlnNormCorrection #22 
_rlnLogLikeliContribution #23 
_rlnMaxValueProbDistribution #24 
_rlnNrOfSignificantSamples #25 
_rlnRandomSubset #26 
  212.676923   139.784615            1     2.602029    81.150202 000001@Extract/job038/Micrographs/stack_0001_SumCorr2_DW.mrcs Micrographs/stack_0001_SumCorr2_DW.mrc            1     3.511176     0.096721 13418.951172 13342.705078    58.545765     0.000000     1.000000     0.000000            1   107.691469    85.201925     0.372675     -0.23534     0.599908 2.884955e+05     0.369147           12            1 
 1641.400000   811.323077            1     3.302335   -107.28945 000002@Extract/job038/Micrographs/stack_0001_SumCorr2_DW.mrcs Micrographs/stack_0001_SumCorr2_DW.mrc            1     3.511176     0.096721 13418.951172 13342.705078    58.545765     0.000000     1.000000     0.000000            1   114.018074    83.396434     -0.28931     0.372675     0.615896 2.855421e+05     0.236205            5            1 
  819.200000   857.584615            1     3.034604   -175.72231 000003@Extract/job038/Micrographs/stack_0001_SumCorr2_DW.mrcs Micrographs/stack_0001_SumCorr2_DW.mrc            1     3.511176     0.096721 13418.951172 13342.705078    58.545765     0.000000     1.000000     0.000000            1    94.333735    87.010093     -0.28931     -0.28931     0.602852 2.890604e+05     0.453038            2            1 
 3263.046154  1239.676923            1     3.153655     -8.84851 000004@Extract/job038/Micrographs/stack_0001_SumCorr2_DW.mrcs Micrographs/stack_0001_SumCorr2_DW.mrc            1     3.511176     0.096721 13418.951172 13342.705078    58.545765     0.000000     1.000000     0.000000            1   102.071176    89.987715     -0.28931     -0.23534     0.587899 2.900126e+05     0.587392            3            1 
  925.600000  1563.630769            1     2.628847   -143.84930 000005@Extract/job038/Micrographs/stack_0001_SumCorr2_DW.mrcs Micrographs/stack_0001_SumCorr2_DW.mrc            1     3.511176     0.096721 13418.951172 13342.705078    58.545765     0.000000     1.000000     0.000000            1   105.583833    86.998693     0.372675     0.372675     0.594243 2.903104e+05     0.416114            2            1 
  546.507692  1560.630769            1     2.385970    -77.28685 000006@Extract/job038/Micrographs/stack_0001_SumCorr2_DW.mrcs Micrographs/stack_0001_SumCorr2_DW.mrc            1     3.511176     0.096721 13418.951172 13342.705078    58.545765     0.000000     1.000000     0.000000            1   105.585021    88.193414     -0.28931     -0.28931     0.594192 2.923582e+05     0.144009            4            1 
 3845.938462  2153.400000            1     2.826172    -48.22470 000007@Extract/job038/Micrographs/stack_0001_SumCorr2_DW.mrcs Micrographs/stack_0001_SumCorr2_DW.mrc            1     3.511176     0.096721 13418.951172 13342.705078    58.545765     0.000000     1.000000     0.000000            1   106.990104    86.997302     0.372675     -0.28931     0.601988 2.937825e+05     0.224333            5            1 
 3851.815385  3064.123077            1     2.920875   -100.72444 000008@Extract/job038/Micrographs/stack_0001_SumCorr2_DW.mrcs Micrographs/stack_0001_SumCorr2_DW.mrc            1     3.511176     0.096721 13418.951172 13342.705078    58.545765     0.000000     1.000000     0.000000            1   109.091771    79.173822     0.372675     -0.28931     0.579273 2.901636e+05     0.866580            1            2 
 1101.769231  2550.123077            1     2.584564    -63.22254 000009@Extract/job038/Micrographs/stack_0001_SumCorr2_DW.mrcs Micrographs/stack_0001_SumCorr2_DW.mrc            1     3.511176     0.096721 13418.951172 13342.705078    58.545765     0.000000     1.000000     0.000000            1    96.443733    87.605419     -0.28931     -0.28931     0.602933 2.824700e+05     0.710540            3            2 
  527.753846  3057.246154            1     4.999626    -20.10066 000010@Extract/job038/Micrographs/stack_0001_SumCorr2_DW.mrcs Micrographs/stack_0001_SumCorr2_DW.mrc            1     3.511176     0.096721 13418.951172 13342.705078    58.545765     0.000000     1.000000     0.000000            1   109.803811    88.189273     -0.28931     0.372675     0.635630 2.927070e+05     0.555403            3            2 
  555.384615  3183.276923            1     3.310222    24.901073 000011@Extract/job038/Micrographs/stack_0001_SumCorr2_DW.mrcs Micrographs/stack_0001_SumCorr2_DW.mrc            1     3.511176     0.096721 13418.951172 13342.705078    58.545765     0.000000     1.000000     0.000000            1   104.177565    87.000094     -0.23534     0.372675     0.593617 2.922791e+05     0.266959            9            1 
 3871.446154  3675.523077            1     2.447765    58.651023 000012@Extract/job038/Micrographs/stack_0001_SumCorr2_DW.mrcs Micrographs/stack_0001_SumCorr2_DW.mrc            1     3.511176     0.096721 13418.951172 13342.705078    58.545765     0.000000     1.000000     0.000000            1   104.178760    88.194814     0.372675     0.372675     0.613803 2.838944e+05     0.517004            4            2 
 3589.876923   177.169231            1     1.714937    26.776410 000013@Extract/job038/Micrographs/stack_0001_SumCorr2_DW.mrcs Micrographs/stack_0001_SumCorr2_DW.mrc            1     3.511176     0.096721 13418.951172 13342.705078    58.545765     0.000000     1.000000     0.000000            1   102.771298    87.001503     0.372675     -0.28931     0.580223 2.865608e+05     0.408117            4            1 
 1581.261538   390.969231            1     3.215945   134.589288 000014@Extract/job038/Micrographs/stack_0001_SumCorr2_DW.mrcs Micrographs/stack_0001_SumCorr2_DW.mrc            1     3.511176     0.096721 13418.951172 13342.705078    58.545765     0.000000     1.000000     0.000000            1   101.363820    85.806898     0.372675     -0.28931     0.599745 2.803458e+05     0.848333            4            1 
 3460.969231   858.584615            1     3.380877   114.902286 000015@Extract/job038/Micrographs/stack_0001_SumCorr2_DW.mrcs Micrographs/stack_0001_SumCorr2_DW.mrc            1     3.511176     0.096721 13418.951172 13342.705078    58.545765     0.000000     1.000000     0.000000            1    99.955095    83.410259     0.372675     -0.28931     0.599735 2.847321e+05     0.339941            5            2 
 2845.569231  1204.169231            1     4.016170    -96.97318 000016@Extract/job038/Micrographs/stack_0001_SumCorr2_DW.mrcs Micrographs/stack_0001_SumCorr2_DW.mrc            1     3.511176     0.096721 13418.951172 13342.705078    58.545765     0.000000     1.000000     0.000000            1   100.662507    87.601121     -0.28931     -0.28931     0.605516 2.909812e+05     0.593827            3            2 
 2610.261538   999.369231            1     2.355440   -175.72382 000017@Extract/job038/Micrographs/stack_0001_SumCorr2_DW.mrcs Micrographs/stack_0001_SumCorr2_DW.mrc            1     3.511176     0.096721 13418.951172 13342.705078    58.545765     0.000000     1.000000     0.000000            1   103.476229    88.792554     0.372675     -0.28931     0.585127 2.875030e+05     0.368527            4            2 
 2607.261538  1127.400000            1     2.384320    29.588541 000018@Extract/job038/Micrographs/stack_0001_SumCorr2_DW.mrcs Micrographs/stack_0001_SumCorr2_DW.mrc            1     3.511176     0.096721 13418.951172 13342.705078    58.545765     0.000000     1.000000     0.000000            1   106.281569    81.597966     -0.28931     -0.28931     0.583101 2.893358e+05     0.418520            5            2 
  954.107692   890.092308            1     2.583064   148.652349 000019@Extract/job038/Micrographs/stack_0001_SumCorr2_DW.mrcs Micrographs/stack_0001_SumCorr2_DW.mrc            1     3.511176     0.096721 13418.951172 13342.705078    58.545765     0.000000     1.000000     0.000000            1    97.848766    86.408676     -0.28931     0.372675     0.608507 2.884846e+05     0.493989            4            1 
  685.292308   927.476923            1     2.819377   -159.78515 000020@Extract/job038/Micrographs/stack_0001_SumCorr2_DW.mrcs Micrographs/stack_0001_SumCorr2_DW.mrc            1     3.511176     0.096721 13418.951172 13342.705078    58.545765     0.000000     1.000000     0.000000            1    97.848766    86.408676     0.372675     -0.23534     0.586460 2.894633e+05     0.557038            8            2 
 3966.092308  1105.646154            1     2.774268   126.151689 000021@Extract/job038/Micrographs/stack_0001_SumCorr2_DW.mrcs Micrographs/stack_0001_SumCorr2_DW.mrc            1     3.511176     0.096721 13418.951172 13342.705078    58.545765     0.000000     1.000000     0.000000            1   102.066348    85.207526     -0.23534     -0.28931     0.573179 2.873758e+05     0.271961            9            1 
 1759.553846  1472.984615            1     3.989624    -72.59883 000022@Extract/job038/Micrographs/stack_0001_SumCorr2_DW.mrcs Micrographs/stack_0001_SumCorr2_DW.mrc            1     3.511176     0.096721 13418.951172 13342.705078    58.545765     0.000000     1.000000     0.000000            1   103.477425    89.986302     0.372675     -0.28931     0.586368 2.883899e+05     0.222073            4            1 
 2118.892308  1550.753846            1     3.544879   -132.59995 000023@Extract/job038/Micrographs/stack_0001_SumCorr2_DW.mrcs Micrographs/stack_0001_SumCorr2_DW.mrc            1     3.511176     0.096721 13418.951172 13342.705078    58.545765     0.000000     1.000000     0.000000            1   107.693828    87.594101     -0.28931     -0.23534     0.583681 2.903073e+05     0.517242            4            2 
 2292.184615  1612.769231            1     3.126862    -77.28548 000024@Extract/job038/Micrographs/stack_0001_SumCorr2_DW.mrcs Micrographs/stack_0001_SumCorr2_DW.mrc            1     3.511176     0.096721 13418.951172 13342.705078    58.545765     0.000000     1.000000     0.000000            1   101.361375    83.408835     -0.28931     -0.89732     0.610189 2.909930e+05     0.226839            5            1 
 3932.584615  1597.015385            1     3.033803   128.961668 000025@Extract/job038/Micrographs/stack_0001_SumCorr2_DW.mrcs Micrographs/stack_0001_SumCorr2_DW.mrc            1     3.511176     0.096721 13418.951172 13342.705078    58.545765     0.000000     1.000000     0.000000            1   110.505209    86.396056     -0.28931     -0.23534     0.606941 2.922522e+05     0.241448            8            2 
  796.569231  2473.353846            1     3.249511   -115.72334 000026@Extract/job038/Micrographs/stack_0001_SumCorr2_DW.mrcs Micrographs/stack_0001_SumCorr2_DW.mrc            1     3.511176     0.096721 13418.951172 13342.705078    58.545765     0.000000     1.000000     0.000000            1   101.366242    88.197641     -0.28931     0.372675     0.595478 2.861355e+05     0.290881            5            1 
  542.507692  2483.230769            1     3.193418   -120.41143 000027@Extract/job038/Micrographs/stack_0001_SumCorr2_DW.mrcs Micrographs/stack_0001_SumCorr2_DW.mrc            1     3.511176     0.096721 13418.951172 13342.705078    58.545765     0.000000     1.000000     0.000000            1   104.177565    87.000094     -0.23534     -0.28931     0.576816 2.878644e+05     0.327055            7            1 
  643.907692  2520.615385            1     2.796739   -129.78669 000028@Extract/job038/Micrographs/stack_0001_SumCorr2_DW.mrcs Micrographs/stack_0001_SumCorr2_DW.mrc            1     3.511176     0.096721 13418.951172 13342.705078    58.545765     0.000000     1.000000     0.000000            1   104.883675    89.984897     0.372675     -0.28931     0.600723 2.884949e+05     0.609858            2            1 
 2176.030769  2437.969231            1     3.712062     -6.97367 000029@Extract/job038/Micrographs/stack_0001_SumCorr2_DW.mrcs Micrographs/stack_0001_SumCorr2_DW.mrc            1     3.511176     0.096721 13418.951172 13342.705078    58.545765     0.000000     1.000000     0.000000            1   102.773701    89.390166     -0.28931     0.372675     0.604502 2.901730e+05     0.468807            2            1 
 3073.000000  3367.446154            1     3.365485   139.276360 000030@Extract/job038/Micrographs/stack_0001_SumCorr2_DW.mrcs Micrographs/stack_0001_SumCorr2_DW.mrc            1     3.511176     0.096721 13418.951172 13342.705078    58.545765     0.000000     1.000000     0.000000            1   102.772500    88.196224     -0.28931     -0.28931     0.617338 2.839716e+05     0.384803            5            1 
 3849.815385  2775.676923            1     2.064208    -88.53562 000031@Extract/job038/Micrographs/stack_0001_SumCorr2_DW.mrcs Micrographs/stack_0001_SumCorr2_DW.mrc            1     3.511176     0.096721 13418.951172 13342.705078    58.545765     0.000000     1.000000     0.000000            1   100.661293    86.405816     -0.28931     0.372675     0.566758 2.918029e+05     0.284324            4            2 
 1013.123077  2874.076923            1     2.843567   160.838498 000032@Extract/job038/Micrographs/stack_0001_SumCorr2_DW.mrcs Micrographs/stack_0001_SumCorr2_DW.mrc            1     3.511176     0.096721 13418.951172 13342.705078    58.545765     0.000000     1.000000     0.000000            1   104.179954    89.388757     -0.28931     0.372675     0.596010 2.875885e+05     0.689749            2            2 
 1721.046154  2821.938462            1     3.623366    -61.34834 000033@Extract/job038/Micrographs/stack_0001_SumCorr2_DW.mrcs Micrographs/stack_0001_SumCorr2_DW.mrc            1     3.511176     0.096721 13418.951172 13342.705078    58.545765     0.000000     1.000000     0.000000            1   101.366242    88.197641     -0.28931     -0.28931     0.611129 2.785829e+05     0.800896            3            1 
 2176.030769  2882.953846            1     3.061115    28.650864 000034@Extract/job038/Micrographs/stack_0001_SumCorr2_DW.mrcs Micrographs/stack_0001_SumCorr2_DW.mrc            1     3.511176     0.096721 13418.951172 13342.705078    58.545765     0.000000     1.000000     0.000000            1   104.881295    87.596883     0.372675     0.372675     0.597610 2.820666e+05     0.496226            3            2 
 2154.400000  3456.969231            1     2.917437   -153.22417 000035@Extract/job038/Micrographs/stack_0001_SumCorr2_DW.mrcs Micrographs/stack_0001_SumCorr2_DW.mrc            1     3.511176     0.096721 13418.951172 13342.705078    58.545765     0.000000     1.000000     0.000000            1   104.882486    88.791149     0.372675     -0.28931     0.587396 2.869066e+05     0.484508            4            2 
  421.476923  3937.461538            1     2.498445    57.712933 000036@Extract/job038/Micrographs/stack_0001_SumCorr2_DW.mrcs Micrographs/stack_0001_SumCorr2_DW.mrc            1     3.511176     0.096721 13418.951172 13342.705078    58.545765     0.000000     1.000000     0.000000            1   109.794329    78.564904     0.372675     0.372675     0.601476 2.935277e+05     0.625490            1            2 
  764.061538  3778.046154            1     2.703163    60.526486 000037@Extract/job038/Micrographs/stack_0001_SumCorr2_DW.mrcs Micrographs/stack_0001_SumCorr2_DW.mrc            1     3.511176     0.096721 13418.951172 13342.705078    58.545765     0.000000     1.000000     0.000000            1   102.770091    85.805481     -0.28931     0.372675     0.607752 2.908797e+05     0.370246            7            1 
 2080.507692   129.030769            1     2.407043   166.646204 000038@Extract/job038/Micrographs/stack_0001_SumCorr2_DW.mrcs Micrographs/stack_0001_SumCorr2_DW.mrc            1     3.511176     0.096721 13418.951172 13342.705078    58.545765     0.000000     1.000000     0.000000            1    78.043054    13.934749     -0.23534     0.372675     0.610085 2.807119e+05     0.697056            6            2 
 2510.738462   214.676923            1     2.339756    -34.94712 000039@Extract/job038/Micrographs/stack_0001_SumCorr2_DW.mrcs Micrographs/stack_0001_SumCorr2_DW.mrc            1     3.511176     0.096721 13418.951172 13342.705078    58.545765     0.000000     1.000000     0.000000            1   100.144429    16.124065     -0.28931     -0.28931     0.606857 2.821285e+05     0.944980            4            1 
 2134.646154   374.215385            1     2.531844    -55.54099 000040@Extract/job038/Micrographs/stack_0001_SumCorr2_DW.mrcs Micrographs/stack_0001_SumCorr2_DW.mrc            1     3.511176     0.096721 13418.951172 13342.705078    58.545765     0.000000     1.000000     0.000000            1   101.726955    13.910522     0.372675     0.372675     0.586360 2.814593e+05     0.890002            2            2 
 2037.123077   600.646154            1     3.323060    -25.55245 000041@Extract/job038/Micrographs/stack_0001_SumCorr2_DW.mrcs Micrographs/stack_0001_SumCorr2_DW.mrc            1     3.511176     0.096721 13418.951172 13342.705078    58.545765     0.000000     1.000000     0.000000            1   111.211759    13.901170     -0.23534     -0.28931     0.590876 2.847428e+05     0.898112            2            2 
 1918.969231   938.353846            1     2.124730   -109.98406 000042@Extract/job038/Micrographs/stack_0001_SumCorr2_DW.mrcs Micrographs/stack_0001_SumCorr2_DW.mrc            1     3.511176     0.096721 13418.951172 13342.705078    58.545765     0.000000     1.000000     0.000000            1   113.354613    18.329078     -0.28931     -0.28931     0.573878 2.871704e+05     0.844215            1            1 
 2473.353846   949.230769            1     2.626845   159.115921 000043@Extract/job038/Micrographs/stack_0001_SumCorr2_DW.mrcs Micrographs/stack_0001_SumCorr2_DW.mrc            1     3.511176     0.096721 13418.951172 13342.705078    58.545765     0.000000     1.000000     0.000000            1    70.630206    15.416101     0.372675     -0.23534     0.606775 2.879332e+05     0.993038            3            1 
  313.076923   957.107692            1     2.856454   105.645021 000044@Extract/job038/Micrographs/stack_0001_SumCorr2_DW.mrcs Micrographs/stack_0001_SumCorr2_DW.mrc            1     3.511176     0.096721 13418.951172 13342.705078    58.545765     0.000000     1.000000     0.000000            1    70.150761    18.372519     0.372675     0.372675     0.603721 2.914683e+05     0.807918            1            2 
 1667.907692  1335.200000            1     2.373959     8.197549 000045@Extract/job038/Micrographs/stack_0001_SumCorr2_DW.mrcs Micrographs/stack_0001_SumCorr2_DW.mrc            1     3.511176     0.096721 13418.951172 13342.705078    58.545765     0.000000     1.000000     0.000000            1   111.211759    13.901170     0.372675     -0.28931     0.574141 2.880734e+05     0.776647            3            1 
 1041.753846  1868.830769            1     2.861660   -138.06269 000046@Extract/job038/Micrographs/stack_0001_SumCorr2_DW.mrcs Micrographs/stack_0001_SumCorr2_DW.mrc            1     3.511176     0.096721 13418.951172 13342.705078    58.545765     0.000000     1.000000     0.000000            1   100.621617    15.385637     -0.28931     -0.28931     0.615023 2.888701e+05     0.969969            3            2 
 1003.369231  1770.307692            1     2.685755   117.916136 000047@Extract/job038/Micrographs/stack_0001_SumCorr2_DW.mrcs Micrographs/stack_0001_SumCorr2_DW.mrc            1     3.511176     0.096721 13418.951172 13342.705078    58.545765     0.000000     1.000000     0.000000            1   108.393686    12.432210     -0.28931     0.372675     0.607411 2.885888e+05     0.808543            2            1 
  130.030769  1774.307692            1     2.735989    -80.78436 000048@Extract/job038/Micrographs/stack_0001_SumCorr2_DW.mrcs Micrographs/stack_0001_SumCorr2_DW.mrc            1     3.511176     0.096721 13418.951172 13342.705078    58.545765     0.000000     1.000000     0.000000            1    86.814339    10.984471     0.372675     -0.23534     0.605354 2.903521e+05     0.559565            4            2 
  338.707692  1972.230769            1     2.321035   129.326649 000049@Extract/job038/Micrographs/stack_0001_SumCorr2_DW.mrcs Micrographs/stack_0001_SumCorr2_DW.mrc            1     3.511176     0.096721 13418.951172 13342.705078    58.545765     0.000000     1.000000     0.000000            1    85.610891     8.051600     0.372675     0.426650     0.603968 2.897889e+05     0.647115            5            1 
 1762.430769  2054.000000            1     2.751562     -1.24925 000050@Extract/job038/Micrographs/stack_0001_SumCorr2_DW.mrcs Micrographs/stack_0001_SumCorr2_DW.mrc            1     3.511176     0.096721 13418.951172 13342.705078    58.545765     0.000000     1.000000     0.000000            1   110.863925    20.556417     0.372675     -0.28931     0.606025 2.877636e+05     0.674428            3            1 
 1542.876923  2098.261538            1     2.580628    27.826684 000051@Extract/job038/Micrographs/stack_0001_SumCorr2_DW.mrcs Micrographs/stack_0001_SumCorr2_DW.mrc            1     3.511176     0.096721 13418.951172 13342.705078    58.545765     0.000000     1.000000     0.000000            1   101.624395    19.823058     -0.28931     -0.23534     0.582010 2.856508e+05     0.589837            7            1 
  776.815385  2155.400000            1     2.025757     -5.78748 000052@Extract/job038/Micrographs/stack_0001_SumCorr2_DW.mrcs Micrographs/stack_0001_SumCorr2_DW.mrc            1     3.511176     0.096721 13418.951172 13342.705078    58.545765     0.000000     1.000000     0.000000            1    98.817392    10.972145     -0.89732     -0.23534     0.618855 2.874807e+05     0.674797            9            2 
 2404.461538  2183.907692            1     3.041426    16.732600 000053@Extract/job038/Micrographs/stack_0001_SumCorr2_DW.mrcs Micrographs/stack_0001_SumCorr2_DW.mrc            1     3.511176     0.096721 13418.951172 13342.705078    58.545765     0.000000     1.000000     0.000000            1   114.026953     9.489349     0.372675     0.372675     0.577545 2.899417e+05     0.987003            2            1 
  731.553846  2315.815385            1     2.147286   -143.64695 000054@Extract/job038/Micrographs/stack_0001_SumCorr2_DW.mrcs Micrographs/stack_0001_SumCorr2_DW.mrc            1     3.511176     0.096721 13418.951172 13342.705078    58.545765     0.000000     1.000000     0.000000            1    71.335457    12.469727     -0.28931     0.372675     0.587298 2.869111e+05     0.996596            2            2 
 2425.092308  2351.200000            1     2.757839   -146.39240 000055@Extract/job038/Micrographs/stack_0001_SumCorr2_DW.mrcs Micrographs/stack_0001_SumCorr2_DW.mrc            1     3.511176     0.096721 13418.951172 13342.705078    58.545765     0.000000     1.000000     0.000000            1   114.026953     9.489349     -0.28931     0.372675     0.601010 2.900469e+05     0.616475            5            2 
 3109.384615  2971.600000            1     3.283185    24.195984 000056@Extract/job038/Micrographs/stack_0001_SumCorr2_DW.mrcs Micrographs/stack_0001_SumCorr2_DW.mrc            1     3.511176     0.096721 13418.951172 13342.705078    58.545765     0.000000     1.000000     0.000000            1   110.833618    10.960212     0.372675     -0.28931     0.575638 2.888006e+05     0.900734            1            2 
 3309.307692  3064.123077            1     2.485165    -17.13250 000057@Extract/job038/Micrographs/stack_0001_SumCorr2_DW.mrcs Micrographs/stack_0001_SumCorr2_DW.mrc            1     3.511176     0.096721 13418.951172 13342.705078    58.545765     0.000000     1.000000     0.000000            1    96.051484    16.128237     -0.23534     0.372675     0.607777 2.913470e+05     0.602940            2            1 
 2464.476923  3249.169231            1     3.235738    47.649610 000058@Extract/job038/Micrographs/stack_0001_SumCorr2_DW.mrcs Micrographs/stack_0001_SumCorr2_DW.mrc            1     3.511176     0.096721 13418.951172 13342.705078    58.545765     0.000000     1.000000     0.000000            1    80.817802    10.990613     -0.28931     -0.28931     0.603104 2.853305e+05     0.523151            2            2 
 3898.076923  2442.846154            1     3.179469    -48.99046 000059@Extract/job038/Micrographs/stack_0001_SumCorr2_DW.mrcs Micrographs/stack_0001_SumCorr2_DW.mrc            1     3.511176     0.096721 13418.951172 13342.705078    58.545765     0.000000     1.000000     0.000000            1    68.580692    13.944084     -0.28931     0.372675     0.590247 2.942625e+05     0.561650            1            1 
 3478.723077  2502.861538            1     2.915664    18.509543 000060@Extract/job038/Micrographs/stack_0001_SumCorr2_DW.mrcs Micrographs/stack_0001_SumCorr2_DW.mrc            1     3.511176     0.096721 13418.951172 13342.705078    58.545765     0.000000     1.000000     0.000000            1    68.580692    13.944084     -0.28931     -0.23534     0.566843 2.938198e+05     0.428072            9            1 
 2641.769231  3837.061538            1     2.934944    -66.70624 000061@Extract/job038/Micrographs/stack_0001_SumCorr2_DW.mrcs Micrographs/stack_0001_SumCorr2_DW.mrc            1     3.511176     0.096721 13418.951172 13342.705078    58.545765     0.000000     1.000000     0.000000            1    65.566760     9.537801     -0.23534     -0.23534     0.579017 2.893463e+05     0.838923            2            2 
 2530.492308  2603.384615            1     3.904038    -15.11713 000062@Extract/job038/Micrographs/stack_0001_SumCorr2_DW.mrcs Micrographs/stack_0001_SumCorr2_DW.mrc            1     3.511176     0.096721 13418.951172 13342.705078    58.545765     0.000000     1.000000     0.000000            1   100.155888     9.502955     -0.23534     -0.28931     0.624933 2.913550e+05     0.953790            3            2 
  289.569231  2699.784615            1     2.624783    -93.96865 000063@Extract/job038/Micrographs/stack_0001_SumCorr2_DW.mrcs Micrographs/stack_0001_SumCorr2_DW.mrc            1     3.511176     0.096721 13418.951172 13342.705078    58.545765     0.000000     1.000000     0.000000            1    66.050323    12.474805     0.372675     -0.23534     0.609516 2.929145e+05     0.543664            4            2 
 1919.969231  2819.938462            1     3.260240   -133.39140 000064@Extract/job038/Micrographs/stack_0001_SumCorr2_DW.mrcs Micrographs/stack_0001_SumCorr2_DW.mrc            1     3.511176     0.096721 13418.951172 13342.705078    58.545765     0.000000     1.000000     0.000000            1    95.793979    16.867120     0.372675     -0.28931     0.609906 2.808664e+05     0.613637            1            1 
  687.292308  3354.569231            1     2.987901    56.132865 000065@Extract/job038/Micrographs/stack_0001_SumCorr2_DW.mrcs Micrographs/stack_0001_SumCorr2_DW.mrc            1     3.511176     0.096721 13418.951172 13342.705078    58.545765     0.000000     1.000000     0.000000            1   100.155888     9.502955     -0.28931     -0.28931     0.584370 2.892801e+05     0.850004            1            1 
  198.923077  3252.169231            1     3.455948   -110.74213 000066@Extract/job038/Micrographs/stack_0001_SumCorr2_DW.mrcs Micrographs/stack_0001_SumCorr2_DW.mrc            1     3.511176     0.096721 13418.951172 13342.705078    58.545765     0.000000     1.000000     0.000000            1   100.155888     9.502955     -0.28931     0.372675     0.604972 2.925984e+05     0.855400            3            2 
 1752.553846  3298.430769            1     2.356050   179.837519 000067@Extract/job038/Micrographs/stack_0001_SumCorr2_DW.mrcs Micrographs/stack_0001_SumCorr2_DW.mrc            1     3.511176     0.096721 13418.951172 13342.705078    58.545765     0.000000     1.000000     0.000000            1    98.817392    10.972145     -0.28931     -0.28931     0.596120 2.847238e+05     0.737804            1            2 
  959.984615  3361.446154            1     2.451042    11.016586 000068@Extract/job038/Micrographs/stack_0001_SumCorr2_DW.mrcs Micrographs/stack_0001_SumCorr2_DW.mrc            1     3.511176     0.096721 13418.951172 13342.705078    58.545765     0.000000     1.000000     0.000000            1   106.468574    13.905789     -0.28931     -0.28931     0.591163 2.879777e+05     0.964810            1            1 
  889.092308  3937.461538            1     2.858829   -150.16976 000069@Extract/job038/Micrographs/stack_0001_SumCorr2_DW.mrcs Micrographs/stack_0001_SumCorr2_DW.mrc            1     3.511176     0.096721 13418.951172 13342.705078    58.545765     0.000000     1.000000     0.000000            1    74.824547    10.996651     -0.89732     -0.28931     0.586519 2.896882e+05     0.746269            3            1 
 3801.553846  3800.676923            1     1.092953   -158.69511 000070@Extract/job038/Micrographs/stack_0001_SumCorr2_DW.mrcs Micrographs/stack_0001_SumCorr2_DW.mrc            1     3.511176     0.096721 13418.951172 13342.705078    58.545765     0.000000     1.000000     0.000000            1    83.778873    16.140857     -0.28931     -0.28931     0.608487 2.840285e+05     0.666089            2            2 
 2187.784615   493.246154            1     2.145426   167.653274 000071@Extract/job038/Micrographs/stack_0001_SumCorr2_DW.mrcs Micrographs/stack_0001_SumCorr2_DW.mrc            1     3.511176     0.096721 13418.951172 13342.705078    58.545765     0.000000     1.000000     0.000000            1    92.814199    10.978292     -0.23534     -0.28931     0.581439 2.833753e+05     0.896020            6            1 
 2258.676923   421.600000            1     1.312767   -104.41930 000072@Extract/job038/Micrographs/stack_0001_SumCorr2_DW.mrcs Micrographs/stack_0001_SumCorr2_DW.mrc            1     3.511176     0.096721 13418.951172 13342.705078    58.545765     0.000000     1.000000     0.000000            1   101.807888    31.068157     -0.28931     -0.28931     0.592360 2.822052e+05     0.575340            4            2 
 3617.507692  1559.630769            1     1.857012   -175.69708 000073@Extract/job038/Micrographs/stack_0001_SumCorr2_DW.mrcs Micrographs/stack_0001_SumCorr2_DW.mrc            1     3.511176     0.096721 13418.951172 13342.705078    58.545765     0.000000     1.000000     0.000000            1   105.056135    42.627118     0.372675     -0.28931     0.600492 2.924244e+05     0.694713            7            2 
 2546.123077  2259.676923            1     2.025279    -46.30986 000074@Extract/job038/Micrographs/stack_0001_SumCorr2_DW.mrcs Micrographs/stack_0001_SumCorr2_DW.mrc            1     3.511176     0.096721 13418.951172 13342.705078    58.545765     0.000000     1.000000     0.000000            1    72.227247    35.677125     0.372675     -0.28931     0.593762 2.900137e+05     0.880711            1            1 
 3824.184615   333.830769            1     3.049886   173.965291 000075@Extract/job038/Micrographs/stack_0001_SumCorr2_DW.mrcs Micrographs/stack_0001_SumCorr2_DW.mrc            1     3.511176     0.096721 13418.951172 13342.705078    58.545765     0.000000     1.000000     0.000000            1    88.709963    88.210604     0.372675     -0.28931     0.586965 2.867898e+05     0.479860            2            2 
 3242.415385   371.215385            1     2.737426   -158.85071 000076@Extract/job038/Micrographs/stack_0001_SumCorr2_DW.mrcs Micrographs/stack_0001_SumCorr2_DW.mrc            1     3.511176     0.096721 13418.951172 13342.705078    58.545765     0.000000     1.000000     0.000000            1    69.722814    85.240320     -0.28931     -0.28931     0.587105 2.873856e+05     0.500872            4            2 
 3363.446154   260.938462            1     2.971494   -115.72453 000077@Extract/job038/Micrographs/stack_0001_SumCorr2_DW.mrcs Micrographs/stack_0001_SumCorr2_DW.mrc            1     3.511176     0.096721 13418.951172 13342.705078    58.545765     0.000000     1.000000     0.000000            1    73.945009    88.822634     0.372675     0.372675     0.605161 2.892764e+05     0.255280            4            1 
  337.707692   153.661538            1     2.731137    74.585480 000078@Extract/job038/Micrographs/stack_0001_SumCorr2_DW.mrcs Micrographs/stack_0001_SumCorr2_DW.mrc            1     3.511176     0.096721 13418.951172 13342.705078    58.545765     0.000000     1.000000     0.000000            1   113.321171    89.976687     -0.28931     -0.28931     0.591342 2.874168e+05     0.415704            3            2 
  955.107692   202.800000            1     2.667853    -72.59765 000079@Extract/job038/Micrographs/stack_0001_SumCorr2_DW.mrcs Micrographs/stack_0001_SumCorr2_DW.mrc            1     3.511176     0.096721 13418.951172 13342.705078    58.545765     0.000000     1.000000     0.000000            1    83.087421    90.604007     -0.28931     -0.28931     0.597043 2.836269e+05     0.634634            2            1 
 2349.323077   943.230769            1     2.475705    73.652883 000080@Extract/job038/Micrographs/stack_0001_SumCorr2_DW.mrcs Micrographs/stack_0001_SumCorr2_DW.mrc            1     3.511176     0.096721 13418.951172 13342.705078    58.545765     0.000000     1.000000     0.000000            1    85.893766    84.624906     0.372675     -0.28931     0.571593 2.870283e+05     0.358563            4            1 
 1314.446154   950.230769            1     3.700302   174.902786 000081@Extract/job038/Micrographs/stack_0001_SumCorr2_DW.mrcs Micrographs/stack_0001_SumCorr2_DW.mrc            1     3.511176     0.096721 13418.951172 13342.705078    58.545765     0.000000     1.000000     0.000000            1    86.598744    86.420239     0.372675     -0.28931     0.624821 2.869616e+05     0.255677            4            1 
 3324.061538  1043.753846            1     3.324653   106.463454 000082@Extract/job038/Micrographs/stack_0001_SumCorr2_DW.mrcs Micrographs/stack_0001_SumCorr2_DW.mrc            1     3.511176     0.096721 13418.951172 13342.705078    58.545765     0.000000     1.000000     0.000000            1    73.234128    81.027782     -0.28931     0.372675     0.627427 2.904424e+05     0.494176            3            1 
 2005.738462  1059.384615            1     2.443355   162.715307 000083@Extract/job038/Micrographs/stack_0001_SumCorr2_DW.mrcs Micrographs/stack_0001_SumCorr2_DW.mrc            1     3.511176     0.096721 13418.951172 13342.705078    58.545765     0.000000     1.000000     0.000000            1    90.116212    88.209155     0.372675     0.372675     0.594814 2.892682e+05     0.586995            2            2 
  606.523077  1245.553846            1     3.258882   155.213676 000084@Extract/job038/Micrographs/stack_0001_SumCorr2_DW.mrcs Micrographs/stack_0001_SumCorr2_DW.mrc            1     3.511176     0.096721 13418.951172 13342.705078    58.545765     0.000000     1.000000     0.000000            1    76.051377    85.832758     1.642675     0.372675     0.579649 2.915903e+05     0.546293            2            1 
  409.600000  1183.538462            1     3.071806   131.777569 000085@Extract/job038/Micrographs/stack_0001_SumCorr2_DW.mrcs Micrographs/stack_0001_SumCorr2_DW.mrc            1     3.511176     0.096721 13418.951172 13342.705078    58.545765     0.000000     1.000000     0.000000            1    82.377559    84.028730     0.372675     0.372675     0.619947 2.919620e+05     0.686213            3            1 
 3771.046154  1301.692308            1     2.754305   143.027438 000086@Extract/job038/Micrographs/stack_0001_SumCorr2_DW.mrcs Micrographs/stack_0001_SumCorr2_DW.mrc            1     3.511176     0.096721 13418.951172 13342.705078    58.545765     0.000000     1.000000     0.000000            1    83.788713    88.812698     0.372675     -0.28931     0.591678 2.904240e+05     0.235063            3            2 
 3843.938462  1454.230769            1     3.155648   147.714570 000087@Extract/job038/Micrographs/stack_0001_SumCorr2_DW.mrcs Micrographs/stack_0001_SumCorr2_DW.mrc            1     3.511176     0.096721 13418.951172 13342.705078    58.545765     0.000000     1.000000     0.000000            1    99.256248    87.602549     0.372675     -0.89732     0.583138 2.912437e+05     0.609024            8            1 
  547.507692  1726.046154            1     3.321577    39.901395 000088@Extract/job038/Micrographs/stack_0001_SumCorr2_DW.mrcs Micrographs/stack_0001_SumCorr2_DW.mrc            1     3.511176     0.096721 13418.951172 13342.705078    58.545765     0.000000     1.000000     0.000000            1    76.753885    85.233390     -0.28931     0.372675     0.610909 2.911911e+05     0.297059            6            1 
 1301.692308  1668.907692            1     1.974255   137.401043 000089@Extract/job038/Micrographs/stack_0001_SumCorr2_DW.mrcs Micrographs/stack_0001_SumCorr2_DW.mrc            1     3.511176     0.096721 13418.951172 13342.705078    58.545765     0.000000     1.000000     0.000000            1    75.347665    85.234796     -0.28931     -0.28931     0.592862 2.858852e+05     0.418380            1            1 
 3495.353846  1816.569231            1     2.365946   -173.85131 000090@Extract/job038/Micrographs/stack_0001_SumCorr2_DW.mrcs Micrographs/stack_0001_SumCorr2_DW.mrc            1     3.511176     0.096721 13418.951172 13342.705078    58.545765     0.000000     1.000000     0.000000            1    68.317759    86.438542     0.372675     -0.89732     0.599657 2.931275e+05     0.270081            4            1 
 1917.969231  1858.953846            1     1.851495   173.028059 000091@Extract/job038/Micrographs/stack_0001_SumCorr2_DW.mrcs Micrographs/stack_0001_SumCorr2_DW.mrc            1     3.511176     0.096721 13418.951172 13342.705078    58.545765     0.000000     1.000000     0.000000            1    92.221253    84.018613     -0.28931     -0.89732     0.579451 2.872112e+05     0.590119            2            1 
 2459.600000  2043.123077            1     3.388953   -113.84897 000092@Extract/job038/Micrographs/stack_0001_SumCorr2_DW.mrcs Micrographs/stack_0001_SumCorr2_DW.mrc            1     3.511176     0.096721 13418.951172 13342.705078    58.545765     0.000000     1.000000     0.000000            1    76.054968    89.417442     -0.28931     -0.28931     0.607692 2.915969e+05     0.537295            3            1 
 1435.600000  2165.153846            1     2.949593     -3.22564 000093@Extract/job038/Micrographs/stack_0001_SumCorr2_DW.mrcs Micrographs/stack_0001_SumCorr2_DW.mrc            1     3.511176     0.096721 13418.951172 13342.705078    58.545765     0.000000     1.000000     0.000000            1    68.311925    80.427798     0.372675     -0.28931     0.588082 2.868324e+05     0.381449            4            2 
  204.800000  2056.876923            1     3.309928    53.964926 000094@Extract/job038/Micrographs/stack_0001_SumCorr2_DW.mrcs Micrographs/stack_0001_SumCorr2_DW.mrc            1     3.511176     0.096721 13418.951172 13342.705078    58.545765     0.000000     1.000000     0.000000            1    83.789936    90.006446     0.372675     0.372675     0.588172 2.883104e+05     0.669039            2            1 
 3728.784615  3257.169231            1     3.538636    79.276027 000095@Extract/job038/Micrographs/stack_0001_SumCorr2_DW.mrcs Micrographs/stack_0001_SumCorr2_DW.mrc            1     3.511176     0.096721 13418.951172 13342.705078    58.545765     0.000000     1.000000     0.000000            1    76.054968    89.417442     -0.28931     -0.28931     0.606512 2.923140e+05     0.633122            4            1 
 3345.692308  2947.969231            1     3.189011   -116.66147 000096@Extract/job038/Micrographs/stack_0001_SumCorr2_DW.mrcs Micrographs/stack_0001_SumCorr2_DW.mrc            1     3.511176     0.096721 13418.951172 13342.705078    58.545765     0.000000     1.000000     0.000000            1    76.054968    89.417442     -0.28931     0.372675     0.578174 2.900717e+05     0.338110            2            2 
 3889.200000  2924.338462            1     2.706259   173.960187 000097@Extract/job038/Micrographs/stack_0001_SumCorr2_DW.mrcs Micrographs/stack_0001_SumCorr2_DW.mrc            1     3.511176     0.096721 13418.951172 13342.705078    58.545765     0.000000     1.000000     0.000000            1   114.721802    83.996209     -0.28931     -0.28931     0.609995 2.931917e+05     0.454013            3            2 
 1382.461538  3398.830769            1     2.581993   116.777421 000098@Extract/job038/Micrographs/stack_0001_SumCorr2_DW.mrcs Micrographs/stack_0001_SumCorr2_DW.mrc            1     3.511176     0.096721 13418.951172 13342.705078    58.545765     0.000000     1.000000     0.000000            1    83.083755    87.021661     -0.28931     0.372675     0.607178 2.865522e+05     0.588619            2            2 
 1120.523077  3383.200000            1     2.981575   -124.16129 000099@Extract/job038/Micrographs/stack_0001_SumCorr2_DW.mrcs Micrographs/stack_0001_SumCorr2_DW.mrc            1     3.511176     0.096721 13418.951172 13342.705078    58.545765     0.000000     1.000000     0.000000            1    76.757492    88.819832     -0.28931     0.372675     0.583438 2.869939e+05     0.598859            1            1 
 2193.784615  3759.292308            1     3.349189   164.590184 000100@Extract/job038/Micrographs/stack_0001_SumCorr2_DW.mrcs Micrographs/stack_0001_SumCorr2_DW.mrc            1     3.511176     0.096721 13418.951172 13342.705078    58.545765     0.000000     1.000000     0.000000            1    86.601206    88.809811     -0.89732     0.372675     0.590072 2.898167e+05     0.453232            7            2 
  635.030769  3962.092308            1     3.700350   119.587589 000101@Extract/job038/Micrographs/stack_0001_SumCorr2_DW.mrcs Micrographs/stack_0001_SumCorr2_DW.mrc            1     3.511176     0.096721 13418.951172 13342.705078    58.545765     0.000000     1.000000     0.000000            1    72.537594    87.629755     -0.28931     -0.23534     0.594954 2.915437e+05     0.536924            5            1 
 1022.000000  3695.276923            1     2.720330    -51.03724 000102@Extract/job038/Micrographs/stack_0001_SumCorr2_DW.mrcs Micrographs/stack_0001_SumCorr2_DW.mrc            1     3.511176     0.096721 13418.951172 13342.705078    58.545765     0.000000     1.000000     0.000000            1    73.242477    89.420235     -0.28931     -0.28931     0.590452 2.884079e+05     0.895268            7            1 
 3728.784615   850.707692            1     2.612341    -50.09848 000103@Extract/job038/Micrographs/stack_0001_SumCorr2_DW.mrcs Micrographs/stack_0001_SumCorr2_DW.mrc            1     3.511176     0.096721 13418.951172 13342.705078    58.545765     0.000000     1.000000     0.000000            1    78.163735    88.818418     -0.28931     -0.23534     0.566671 2.810395e+05     0.494458            7            2 
 1802.815385   531.630769            1     1.731507    -48.22361 000104@Extract/job038/Micrographs/stack_0001_SumCorr2_DW.mrcs Micrographs/stack_0001_SumCorr2_DW.mrc            1     3.511176     0.096721 13418.951172 13342.705078    58.545765     0.000000     1.000000     0.000000            1    73.231658    78.601925     0.372675     0.372675     0.617367 2.830953e+05     0.352851            1            2 
  992.492308  1265.307692            1     2.410397   -153.22062 000105@Extract/job038/Micrographs/stack_0001_SumCorr2_DW.mrcs Micrographs/stack_0001_SumCorr2_DW.mrc            1     3.511176     0.096721 13418.951172 13342.705078    58.545765     0.000000     1.000000     0.000000            1    94.322279    76.133655     0.372675     -0.28931     0.618414 2.906281e+05     0.496175            7            1 
  317.076923  3359.569231            1     1.710778   122.401802 000106@Extract/job038/Micrographs/stack_0001_SumCorr2_DW.mrcs Micrographs/stack_0001_SumCorr2_DW.mrc            1     3.511176     0.096721 13418.951172 13342.705078    58.545765     0.000000     1.000000     0.000000            1    74.637826    78.600533     -0.28931     -0.28931     0.581421 2.926871e+05     0.414917            1            1 
 3872.446154  3289.676923            1     2.106192    -57.59880 000107@Extract/job038/Micrographs/stack_0001_SumCorr2_DW.mrcs Micrographs/stack_0001_SumCorr2_DW.mrc            1     3.511176     0.096721 13418.951172 13342.705078    58.545765     0.000000     1.000000     0.000000            1    76.758689    90.013580     -0.28931     -0.28931     0.594362 2.894268e+05     0.879541            1            1 
 1640.400000   299.323077            1     3.069998     1.288077 000108@Extract/job038/Micrographs/stack_0001_SumCorr2_DW.mrcs Micrographs/stack_0001_SumCorr2_DW.mrc            1     3.511176     0.096721 13418.951172 13342.705078    58.545765     0.000000     1.000000     0.000000            1    62.300410     3.682568     0.372675     -0.89732     0.596977 2.806607e+05     0.725403            3            1 
 3427.461538   475.615385            1     2.760028    45.864682 000109@Extract/job038/Micrographs/stack_0001_SumCorr2_DW.mrcs Micrographs/stack_0001_SumCorr2_DW.mrc            1     3.511176     0.096721 13418.951172 13342.705078    58.545765     0.000000     1.000000     0.000000            1   110.180560     8.026740     0.372675     0.372675     0.608568 2.872851e+05     0.883198            4            2 
 3303.307692   591.769231            1     2.762821     3.675473 000110@Extract/job038/Micrographs/stack_0001_SumCorr2_DW.mrcs Micrographs/stack_0001_SumCorr2_DW.mrc            1     3.511176     0.096721 13418.951172 13342.705078    58.545765     0.000000     1.000000     0.000000            1    69.273180     8.067996     -0.28931     0.372675     0.582405 2.828434e+05     0.654437            1            1 
 3630.261538  1443.476923            1     2.653994   -105.07453 000111@Extract/job038/Micrographs/stack_0001_SumCorr2_DW.mrcs Micrographs/stack_0001_SumCorr2_DW.mrc            1     3.511176     0.096721 13418.951172 13342.705078    58.545765     0.000000     1.000000     0.000000            1    69.273180     8.067996     0.318700     -1.55931     0.593458 2.917626e+05     0.697230            2            2 
 1346.953846  1875.707692            1     2.541691   112.320984 000112@Extract/job038/Micrographs/stack_0001_SumCorr2_DW.mrcs Micrographs/stack_0001_SumCorr2_DW.mrc            1     3.511176     0.096721 13418.951172 13342.705078    58.545765     0.000000     1.000000     0.000000            1   110.833618    10.960212     -0.28931     -0.89732     0.580324 2.851585e+05     0.427910            5            2 
 3374.323077  3243.292308            1     2.684059    39.246708 000113@Extract/job038/Micrographs/stack_0001_SumCorr2_DW.mrcs Micrographs/stack_0001_SumCorr2_DW.mrc            1     3.511176     0.096721 13418.951172 13342.705078    58.545765     0.000000     1.000000     0.000000            1    72.474598     9.531148     -0.23534     -0.28931     0.608055 2.903099e+05     0.490814            2            1 
 2952.846154  3006.984615            1     3.164614    40.340133 000114@Extract/job038/Micrographs/stack_0001_SumCorr2_DW.mrcs Micrographs/stack_0001_SumCorr2_DW.mrc            1     3.511176     0.096721 13418.951172 13342.705078    58.545765     0.000000     1.000000     0.000000            1    74.624954     6.597775     -0.28931     -0.23534     0.579624 2.876639e+05     0.799855            2            1 
 2203.538462  3144.892308            1     2.556829    97.443821 000115@Extract/job038/Micrographs/stack_0001_SumCorr2_DW.mrcs Micrographs/stack_0001_SumCorr2_DW.mrc            1     3.511176     0.096721 13418.951172 13342.705078    58.545765     0.000000     1.000000     0.000000            1   101.982270     8.034835     -0.28931     0.372675     0.604494 2.835694e+05     0.944571            5            1 
 3965.092308  2630.892308            1     2.543422   176.175473 000116@Extract/job038/Micrographs/stack_0001_SumCorr2_DW.mrcs Micrographs/stack_0001_SumCorr2_DW.mrc            1     3.511176     0.096721 13418.951172 13342.705078    58.545765     0.000000     1.000000     0.000000            1    69.273180     8.067996     -0.28931     -0.23534     0.597922 2.939796e+05     0.545788            4            1 
 2389.707692   632.153846            1     3.453847    -49.65987 000117@Extract/job038/Micrographs/stack_0001_SumCorr2_DW.mrcs Micrographs/stack_0001_SumCorr2_DW.mrc            1     3.511176     0.096721 13418.951172 13342.705078    58.545765     0.000000     1.000000     0.000000            1    74.624954     6.597775     0.372675     -0.28931     0.584274 2.855093e+05     0.474102            1            2 
 1560.630769  1309.569231            1     3.565795   166.091107 000118@Extract/job038/Micrographs/stack_0001_SumCorr2_DW.mrcs Micrographs/stack_0001_SumCorr2_DW.mrc            1     3.511176     0.096721 13418.951172 13342.705078    58.545765     0.000000     1.000000     0.000000            1    70.212477     5.138202     0.426650     0.372675     0.596964 2.889530e+05     0.725362            2            1 
 1223.923077  1987.984615            1     2.296522   -157.62829 000119@Extract/job038/Micrographs/stack_0001_SumCorr2_DW.mrcs Micrographs/stack_0001_SumCorr2_DW.mrc            1     3.511176     0.096721 13418.951172 13342.705078    58.545765     0.000000     1.000000     0.000000            1    72.474598     9.531148     -0.23534     -0.23534     0.600218 2.858361e+05     0.258603           11            1 
 1404.092308  2272.553846            1     2.679116   137.966107 000120@Extract/job038/Micrographs/stack_0001_SumCorr2_DW.mrcs Micrographs/stack_0001_SumCorr2_DW.mrc            1     3.511176     0.096721 13418.951172 13342.705078    58.545765     0.000000     1.000000     0.000000            1    70.212477     5.138202     -0.28931     0.372675     0.602206 2.849052e+05     0.934324            2            1 
 3255.169231  2537.369231            1     2.799385    60.864682 000121@Extract/job038/Micrographs/stack_0001_SumCorr2_DW.mrcs Micrographs/stack_0001_SumCorr2_DW.mrc            1     3.511176     0.096721 13418.951172 13342.705078    58.545765     0.000000     1.000000     0.000000            1   110.180560     8.026740     0.372675     -0.28931     0.578242 2.933690e+05     0.594683            2            1 
 3800.676923  2406.461538            1     3.024630   -104.55652 000122@Extract/job038/Micrographs/stack_0001_SumCorr2_DW.mrcs Micrographs/stack_0001_SumCorr2_DW.mrc            1     3.511176     0.096721 13418.951172 13342.705078    58.545765     0.000000     1.000000     0.000000            1    80.207684     3.665086     0.372675     -0.28931     0.606848 2.946833e+05     0.977254            2            2 
 3370.323077  2444.846154            1     2.928019    -30.78389 000123@Extract/job038/Micrographs/stack_0001_SumCorr2_DW.mrcs Micrographs/stack_0001_SumCorr2_DW.mrc            1     3.511176     0.096721 13418.951172 13342.705078    58.545765     0.000000     1.000000     0.000000            1    70.212477     5.138202     -0.28931     0.372675     0.586032 2.934088e+05     0.757426            1            1 
 3363.446154  2579.753846            1     2.895406    -44.03487 000124@Extract/job038/Micrographs/stack_0001_SumCorr2_DW.mrcs Micrographs/stack_0001_SumCorr2_DW.mrc            1     3.511176     0.096721 13418.951172 13342.705078    58.545765     0.000000     1.000000     0.000000            1    74.624954     6.597775     -0.28931     0.372675     0.595999 2.946828e+05     0.993162            1            2 
 3506.230769  2642.769231            1     2.946131    62.966107 000125@Extract/job038/Micrographs/stack_0001_SumCorr2_DW.mrcs Micrographs/stack_0001_SumCorr2_DW.mrc            1     3.511176     0.096721 13418.951172 13342.705078    58.545765     0.000000     1.000000     0.000000            1    70.212477     5.138202     0.372675     0.318700     0.585968 2.926695e+05     0.855721            8            2 
 2256.676923  2744.169231            1     3.377355    -22.81535 000126@Extract/job038/Micrographs/stack_0001_SumCorr2_DW.mrcs Micrographs/stack_0001_SumCorr2_DW.mrc            1     3.511176     0.096721 13418.951172 13342.705078    58.545765     0.000000     1.000000     0.000000            1   114.081576    20.553356     -0.23534     -0.28931     0.610124 2.870749e+05     0.795736            5            1 
 1038.753846  3497.353846            1     3.130690   169.193484 000127@Extract/job038/Micrographs/stack_0001_SumCorr2_DW.mrcs Micrographs/stack_0001_SumCorr2_DW.mrc            1     3.511176     0.096721 13418.951172 13342.705078    58.545765     0.000000     1.000000     0.000000            1    80.207684     3.665086     0.372675     -0.28931     0.568125 2.861163e+05     0.976881            2            1 
 2036.246154  3533.738462            1     2.988278   -114.96192 000128@Extract/job038/Micrographs/stack_0001_SumCorr2_DW.mrcs Micrographs/stack_0001_SumCorr2_DW.mrc            1     3.511176     0.096721 13418.951172 13342.705078    58.545765     0.000000     1.000000     0.000000            1    62.300410     3.682568     0.372675     0.372675     0.613899 2.879691e+05     0.650699            2            1 
 1784.061538  3936.461538            1     2.900341    -15.34793 000129@Extract/job038/Micrographs/stack_0001_SumCorr2_DW.mrcs Micrographs/stack_0001_SumCorr2_DW.mrc            1     3.511176     0.096721 13418.951172 13342.705078    58.545765     0.000000     1.000000     0.000000            1    66.259987    26.575485     -0.28931     -1.50534     0.602005 2.855491e+05     0.331086            9            2 
 1914.092308   124.030769            1     3.449378   -134.47242 000130@Extract/job038/Micrographs/stack_0001_SumCorr2_DW.mrcs Micrographs/stack_0001_SumCorr2_DW.mrc            1     3.511176     0.096721 13418.951172 13342.705078    58.545765     0.000000     1.000000     0.000000            1    84.489996    87.020221     -0.28931     0.372675     0.593018 2.819018e+05     0.334431            4            1 
 3137.015385   493.246154            1     2.585477    30.523804 000131@Extract/job038/Micrographs/stack_0001_SumCorr2_DW.mrcs Micrographs/stack_0001_SumCorr2_DW.mrc            1     3.511176     0.096721 13418.951172 13342.705078    58.545765     0.000000     1.000000     0.000000            1   111.212371    90.575541     -0.28931     -0.28931     0.596215 2.857138e+05     0.714265            1            2 
  930.476923   380.092308            1     3.414145    68.961304 000132@Extract/job038/Micrographs/stack_0001_SumCorr2_DW.mrcs Micrographs/stack_0001_SumCorr2_DW.mrc            1     3.511176     0.096721 13418.951172 13342.705078    58.545765     0.000000     1.000000     0.000000            1   111.212371    90.575541     -0.28931     -0.28931     0.583427 2.851612e+05     0.671966            2            2 
  466.738462   429.353846            1     2.949297    -87.59822 000133@Extract/job038/Micrographs/stack_0001_SumCorr2_DW.mrcs Micrographs/stack_0001_SumCorr2_DW.mrc            1     3.511176     0.096721 13418.951172 13342.705078    58.545765     0.000000     1.000000     0.000000            1   100.663718    88.795388     -0.23534     -0.23534     0.631350 2.898370e+05     0.306785           11            1 
  637.030769   381.092308            1     3.036337    80.210336 000134@Extract/job038/Micrographs/stack_0001_SumCorr2_DW.mrcs Micrographs/stack_0001_SumCorr2_DW.mrc            1     3.511176     0.096721 13418.951172 13342.705078    58.545765     0.000000     1.000000     0.000000            1   114.020352    85.794497     -0.28931     0.372675     0.618777 2.875854e+05     0.934536            2            1 
 3570.246154   547.384615            1     2.225757   104.584942 000135@Extract/job038/Micrographs/stack_0001_SumCorr2_DW.mrcs Micrographs/stack_0001_SumCorr2_DW.mrc            1     3.511176     0.096721 13418.951172 13342.705078    58.545765     0.000000     1.000000     0.000000            1   115.424393    83.395117     -0.28931     -0.23534     0.591701 2.861214e+05     0.292079            2            1 
  551.384615   799.569231            1     2.709247    -28.53370 000136@Extract/job038/Micrographs/stack_0001_SumCorr2_DW.mrcs Micrographs/stack_0001_SumCorr2_DW.mrc            1     3.511176     0.096721 13418.951172 13342.705078    58.545765     0.000000     1.000000     0.000000            1    94.324920    78.580445     -0.28931     0.372675     0.592738 2.892143e+05     0.618814            2            2 
 1114.523077   930.476923            1     3.047569   176.778192 000137@Extract/job038/Micrographs/stack_0001_SumCorr2_DW.mrcs Micrographs/stack_0001_SumCorr2_DW.mrc            1     3.511176     0.096721 13418.951172 13342.705078    58.545765     0.000000     1.000000     0.000000            1    95.031261    81.609341     0.372675     0.372675     0.601118 2.865053e+05     0.502389            2            1 
 2670.276923   748.307692            1     3.630721   179.590143 000138@Extract/job038/Micrographs/stack_0001_SumCorr2_DW.mrcs Micrographs/stack_0001_SumCorr2_DW.mrc            1     3.511176     0.096721 13418.951172 13342.705078    58.545765     0.000000     1.000000     0.000000            1    94.334965    88.204813     0.372675     -0.28931     0.590321 2.855162e+05     0.365120            2            1 
 2865.200000   961.984615            1     3.429264     2.399059 000139@Extract/job038/Micrographs/stack_0001_SumCorr2_DW.mrcs Micrographs/stack_0001_SumCorr2_DW.mrc            1     3.511176     0.096721 13418.951172 13342.705078    58.545765     0.000000     1.000000     0.000000            1   110.508672    89.979376     0.372675     -0.23534     0.599222 2.887992e+05     0.320124            4            2 
 3599.753846   920.600000            1     3.029568    -57.59723 000140@Extract/job038/Micrographs/stack_0001_SumCorr2_DW.mrcs Micrographs/stack_0001_SumCorr2_DW.mrc            1     3.511176     0.096721 13418.951172 13342.705078    58.545765     0.000000     1.000000     0.000000            1    88.711193    89.404546     0.372675     0.372675     0.595051 2.837964e+05     0.357322            3            1 
 1031.876923  1079.138462            1     3.155708    77.400596 000141@Extract/job038/Micrographs/stack_0001_SumCorr2_DW.mrcs Micrographs/stack_0001_SumCorr2_DW.mrc            1     3.511176     0.096721 13418.951172 13342.705078    58.545765     0.000000     1.000000     0.000000            1   106.986535    83.403217     -0.28931     -0.28931     0.593987 2.883058e+05     0.342964            6            1 
 3197.030769  1068.384615            1     3.524875    32.398950 000142@Extract/job038/Micrographs/stack_0001_SumCorr2_DW.mrcs Micrographs/stack_0001_SumCorr2_DW.mrc            1     3.511176     0.096721 13418.951172 13342.705078    58.545765     0.000000     1.000000     0.000000            1   111.207772    85.797173     -0.28931     -0.28931     0.575746 2.895363e+05     0.584283            8            1 
  729.553846  1327.323077            1     3.716108    -31.34723 000143@Extract/job038/Micrographs/stack_0001_SumCorr2_DW.mrcs Micrographs/stack_0001_SumCorr2_DW.mrc            1     3.511176     0.096721 13418.951172 13342.705078    58.545765     0.000000     1.000000     0.000000            1    89.414933    90.000664     -0.28931     -0.89732     0.583460 2.915474e+05     0.591707            3            2 
  841.830769  1474.984615            1     3.833605   135.522693 000144@Extract/job038/Micrographs/stack_0001_SumCorr2_DW.mrcs Micrographs/stack_0001_SumCorr2_DW.mrc            1     3.511176     0.096721 13418.951172 13342.705078    58.545765     0.000000     1.000000     0.000000            1   114.024858    90.572865     0.372675     -0.28931     0.593622 2.913718e+05     0.241674            2            1 
  661.661538  1404.092308            1     3.455333   168.336559 000145@Extract/job038/Micrographs/stack_0001_SumCorr2_DW.mrcs Micrographs/stack_0001_SumCorr2_DW.mrc            1     3.511176     0.096721 13418.951172 13342.705078    58.545765     0.000000     1.000000     0.000000            1   110.508672    89.979376     0.318700     -0.23534     0.591027 2.912100e+05     0.481141            5            2 
 1349.953846  1286.938462            1     2.924233   136.461835 000146@Extract/job038/Micrographs/stack_0001_SumCorr2_DW.mrcs Micrographs/stack_0001_SumCorr2_DW.mrc            1     3.511176     0.096721 13418.951172 13342.705078    58.545765     0.000000     1.000000     0.000000            1   109.803811    88.189273     -0.28931     0.372675     0.616192 2.889986e+05     0.295171            3            2 
 2250.800000  1288.938462            1     2.412339    98.023804 000147@Extract/job038/Micrographs/stack_0001_SumCorr2_DW.mrcs Micrographs/stack_0001_SumCorr2_DW.mrc            1     3.511176     0.096721 13418.951172 13342.705078    58.545765     0.000000     1.000000     0.000000            1   111.212371    90.575541     -0.28931     -0.28931     0.617256 2.907319e+05     0.555959            2            2 
 3735.661538  1715.169231            1     3.611634   141.152677 000148@Extract/job038/Micrographs/stack_0001_SumCorr2_DW.mrcs Micrographs/stack_0001_SumCorr2_DW.mrc            1     3.511176     0.096721 13418.951172 13342.705078    58.545765     0.000000     1.000000     0.000000            1    93.632453    88.802572     -0.28931     0.372675     0.594186 2.920214e+05     0.520177            4            1 
 3305.307692  1470.984615            1     2.519639   -159.78472 000149@Extract/job038/Micrographs/stack_0001_SumCorr2_DW.mrcs Micrographs/stack_0001_SumCorr2_DW.mrc            1     3.511176     0.096721 13418.951172 13342.705078    58.545765     0.000000     1.000000     0.000000            1    90.117442    89.403098     0.372675     -0.89732     0.586528 2.906394e+05     0.248769            6            2 
  320.953846  1593.138462            1     2.085782   136.462708 000150@Extract/job038/Micrographs/stack_0001_SumCorr2_DW.mrcs Micrographs/stack_0001_SumCorr2_DW.mrc            1     3.511176     0.096721 13418.951172 13342.705078    58.545765     0.000000     1.000000     0.000000            1    69.011967    77.385568     -0.89732     -0.23534     0.604135 2.928206e+05     0.407314           18            2 
 2002.738462  1692.538462            1     2.862180    -81.03451 000151@Extract/job038/Micrographs/stack_0001_SumCorr2_DW.mrcs Micrographs/stack_0001_SumCorr2_DW.mrc            1     3.511176     0.096721 13418.951172 13342.705078    58.545765     0.000000     1.000000     0.000000            1    86.596263    84.024405     0.372675     -0.28931     0.616350 2.894914e+05     0.296627            2            1 
 3963.092308  1835.323077            1     3.670132    63.340808 000152@Extract/job038/Micrographs/stack_0001_SumCorr2_DW.mrcs Micrographs/stack_0001_SumCorr2_DW.mrc            1     3.511176     0.096721 13418.951172 13342.705078    58.545765     0.000000     1.000000     0.000000            1    91.516241    82.215780     0.372675     0.372675     0.608785 2.930997e+05     0.468622            4            2 
 3617.507692  1896.338462            1     3.458857    81.149071 000153@Extract/job038/Micrographs/stack_0001_SumCorr2_DW.mrcs Micrographs/stack_0001_SumCorr2_DW.mrc            1     3.511176     0.096721 13418.951172 13342.705078    58.545765     0.000000     1.000000     0.000000            1   110.507520    88.785628     -0.28931     -0.28931     0.606030 2.933899e+05     0.319953           11            1 
  456.861538  1920.969231            1     3.855173   170.215466 000154@Extract/job038/Micrographs/stack_0001_SumCorr2_DW.mrcs Micrographs/stack_0001_SumCorr2_DW.mrc            1     3.511176     0.096721 13418.951172 13342.705078    58.545765     0.000000     1.000000     0.000000            1    92.925004    84.617667     0.372675     -0.28931     0.595761 2.881448e+05     0.412196            1            1 
 1081.138462  2270.553846            1     3.450464   170.212284 000155@Extract/job038/Micrographs/stack_0001_SumCorr2_DW.mrcs Micrographs/stack_0001_SumCorr2_DW.mrc            1     3.511176     0.096721 13418.951172 13342.705078    58.545765     0.000000     1.000000     0.000000            1   108.398715    89.384585     -0.28931     -0.28931     0.587615 2.856419e+05     0.373164            4            1 
 3606.630769  2120.892308            1     3.068301    -68.84732 000156@Extract/job038/Micrographs/stack_0001_SumCorr2_DW.mrcs Micrographs/stack_0001_SumCorr2_DW.mrc            1     3.511176     0.096721 13418.951172 13342.705078    58.545765     0.000000     1.000000     0.000000            1    93.632453    88.802572     0.372675     -0.28931     0.627650 2.941568e+05     0.773028            2            2 
  356.461538  2216.415385            1     3.487358    78.337048 000157@Extract/job038/Micrographs/stack_0001_SumCorr2_DW.mrcs Micrographs/stack_0001_SumCorr2_DW.mrc            1     3.511176     0.096721 13418.951172 13342.705078    58.545765     0.000000     1.000000     0.000000            1   109.102423    89.980740     -0.23534     -0.28931     0.575537 2.880901e+05     0.357898            5            1 
 1921.969231  2170.030769            1     3.317682   -149.47645 000158@Extract/job038/Micrographs/stack_0001_SumCorr2_DW.mrcs Micrographs/stack_0001_SumCorr2_DW.mrc            1     3.511176     0.096721 13418.951172 13342.705078    58.545765     0.000000     1.000000     0.000000            1   111.913780    88.784277     -0.28931     -0.23534     0.597543 2.866975e+05     0.519430            5            2 
 1752.676923  2423.092308            1     3.183496    -53.85256 000159@Extract/job038/Micrographs/stack_0001_SumCorr2_DW.mrcs Micrographs/stack_0001_SumCorr2_DW.mrc            1     3.511176     0.096721 13418.951172 13342.705078    58.545765     0.000000     1.000000     0.000000            1   114.725184    87.587349     -0.28931     -0.89732     0.604797 2.854068e+05     0.343021            6            2 
 1658.030769  2500.984615            1     1.948458   144.899059 000160@Extract/job038/Micrographs/stack_0001_SumCorr2_DW.mrcs Micrographs/stack_0001_SumCorr2_DW.mrc            1     3.511176     0.096721 13418.951172 13342.705078    58.545765     0.000000     1.000000     0.000000            1   110.508672    89.979376     -0.28931     0.372675     0.588865 2.828402e+05     0.528753            2            2 
 3424.461538  3092.753846            1     2.879220   125.213307 000161@Extract/job038/Micrographs/stack_0001_SumCorr2_DW.mrcs Micrographs/stack_0001_SumCorr2_DW.mrc            1     3.511176     0.096721 13418.951172 13342.705078    58.545765     0.000000     1.000000     0.000000            1    74.645155    85.834159     -0.28931     -0.23534     0.582491 2.907318e+05     0.959524            2            2 
 3515.107692  3036.615385            1     1.962436   144.902761 000162@Extract/job038/Micrographs/stack_0001_SumCorr2_DW.mrcs Micrographs/stack_0001_SumCorr2_DW.mrc            1     3.511176     0.096721 13418.951172 13342.705078    58.545765     0.000000     1.000000     0.000000            1    95.035012    85.214686     0.372675     0.372675     0.600812 2.920053e+05     0.217259            5            2 
 2365.076923  2682.153846            1     3.280635   -134.47702 000163@Extract/job038/Micrographs/stack_0001_SumCorr2_DW.mrcs Micrographs/stack_0001_SumCorr2_DW.mrc            1     3.511176     0.096721 13418.951172 13342.705078    58.545765     0.000000     1.000000     0.000000            1   113.321171    89.976687     -0.89732     0.372675     0.609784 2.885603e+05     0.430832            3            1 
 1034.876923  2784.553846            1     3.359515   160.840266 000164@Extract/job038/Micrographs/stack_0001_SumCorr2_DW.mrcs Micrographs/stack_0001_SumCorr2_DW.mrc            1     3.511176     0.096721 13418.951172 13342.705078    58.545765     0.000000     1.000000     0.000000            1    88.711193    89.404546     -0.28931     0.372675     0.606540 2.867902e+05     0.526713            3            1 
 2278.430769  3022.738462            1     3.456889   -145.72251 000165@Extract/job038/Micrographs/stack_0001_SumCorr2_DW.mrcs Micrographs/stack_0001_SumCorr2_DW.mrc            1     3.511176     0.096721 13418.951172 13342.705078    58.545765     0.000000     1.000000     0.000000            1    95.742442    89.397312     0.372675     0.372675     0.582435 2.803084e+05     0.391982            1            2 
 1095.892308  3095.630769            1     2.567344     -0.41215 000166@Extract/job038/Micrographs/stack_0001_SumCorr2_DW.mrcs Micrographs/stack_0001_SumCorr2_DW.mrc            1     3.511176     0.096721 13418.951172 13342.705078    58.545765     0.000000     1.000000     0.000000            1    72.534046    84.038615     -0.28931     0.372675     0.610454 2.880769e+05     0.525208            1            1 
 1618.646154  3263.046154            1     2.215348    -31.34896 000167@Extract/job038/Micrographs/stack_0001_SumCorr2_DW.mrcs Micrographs/stack_0001_SumCorr2_DW.mrc            1     3.511176     0.096721 13418.951172 13342.705078    58.545765     0.000000     1.000000     0.000000            1    75.347665    85.234796     -0.28931     -0.28931     0.599214 2.846850e+05     0.561747            2            2 
 3302.430769  3385.076923            1     2.369401   147.709892 000168@Extract/job038/Micrographs/stack_0001_SumCorr2_DW.mrcs Micrographs/stack_0001_SumCorr2_DW.mrc            1     3.511176     0.096721 13418.951172 13342.705078    58.545765     0.000000     1.000000     0.000000            1   114.727421    89.975363     -0.28931     0.372675     0.595803 2.859511e+05     0.690986            1            1 
 1744.800000  3679.523077            1     3.417914    58.652766 000169@Extract/job038/Micrographs/stack_0001_SumCorr2_DW.mrcs Micrographs/stack_0001_SumCorr2_DW.mrc            1     3.511176     0.096721 13418.951172 13342.705078    58.545765     0.000000     1.000000     0.000000            1    88.712423    90.598229     0.372675     -0.23534     0.580143 2.839445e+05     0.508951            3            1 
 2432.969231  3871.569231            1     1.962157     -8.85045 000170@Extract/job038/Micrographs/stack_0001_SumCorr2_DW.mrcs Micrographs/stack_0001_SumCorr2_DW.mrc            1     3.511176     0.096721 13418.951172 13342.705078    58.545765     0.000000     1.000000     0.000000            1   109.102423    89.980740     -0.23534     -0.28931     0.588901 2.890872e+05     0.600361            3            1 
 2980.476923  1206.169231            1     3.140430   155.211957 000171@Extract/job038/Micrographs/stack_0001_SumCorr2_DW.mrcs Micrographs/stack_0001_SumCorr2_DW.mrc            1     3.511176     0.096721 13418.951172 13342.705078    58.545765     0.000000     1.000000     0.000000            1   109.801486    85.798530     -0.28931     -0.28931     0.611079 2.919572e+05     0.265053            3            1 
 1307.569231  2647.646154            1     3.264754    -15.41452 000172@Extract/job038/Micrographs/stack_0001_SumCorr2_DW.mrcs Micrographs/stack_0001_SumCorr2_DW.mrc            1     3.511176     0.096721 13418.951172 13342.705078    58.545765     0.000000     1.000000     0.000000            1   113.321171    89.976687     -0.89732     0.372675     0.614314 2.820136e+05     0.455632            3            1 
 2916.461538  2825.815385            1     1.951440   177.711989 000173@Extract/job038/Micrographs/stack_0001_SumCorr2_DW.mrcs Micrographs/stack_0001_SumCorr2_DW.mrc            1     3.511176     0.096721 13418.951172 13342.705078    58.545765     0.000000     1.000000     0.000000            1   111.203088    80.989404     -0.23534     -0.28931     0.598937 2.903925e+05     0.223577            4            2 
 2771.676923   349.584615            1     3.124579    27.713202 000174@Extract/job038/Micrographs/stack_0001_SumCorr2_DW.mrcs Micrographs/stack_0001_SumCorr2_DW.mrc            1     3.511176     0.096721 13418.951172 13342.705078    58.545765     0.000000     1.000000     0.000000            1   105.583833    86.998693     -0.28931     -0.28931     0.607988 2.862422e+05     0.387223            4            2 
 2741.169231   866.461538            1     3.091693    35.213834 000175@Extract/job038/Micrographs/stack_0001_SumCorr2_DW.mrcs Micrographs/stack_0001_SumCorr2_DW.mrc            1     3.511176     0.096721 13418.951172 13342.705078    58.545765     0.000000     1.000000     0.000000            1   102.774901    90.583849     0.372675     0.372675     0.590801 2.877549e+05     0.291825            4            2 
 3886.323077  1201.292308            1     2.567761   159.900627 000176@Extract/job038/Micrographs/stack_0001_SumCorr2_DW.mrcs Micrographs/stack_0001_SumCorr2_DW.mrc            1     3.511176     0.096721 13418.951172 13342.705078    58.545765     0.000000     1.000000     0.000000            1   105.586207    89.387356     -0.28931     -0.28931     0.573822 2.890219e+05     0.511892            4            1 
 1998.738462  2044.000000            1     2.510582    -10.72196 000177@Extract/job038/Micrographs/stack_0001_SumCorr2_DW.mrcs Micrographs/stack_0001_SumCorr2_DW.mrc            1     3.511176     0.096721 13418.951172 13342.705078    58.545765     0.000000     1.000000     0.000000            1    95.735026    82.211443     -0.28931     -0.28931     0.610172 2.896666e+05     0.358739            3            2 
  594.769231  2333.569231            1     3.271256    -57.59930 000178@Extract/job038/Micrographs/stack_0001_SumCorr2_DW.mrcs Micrographs/stack_0001_SumCorr2_DW.mrc            1     3.511176     0.096721 13418.951172 13342.705078    58.545765     0.000000     1.000000     0.000000            1   105.583833    86.998693     0.372675     0.372675     0.576554 2.875655e+05     0.565171            4            1 
  584.892308  2670.276923            1     2.885814     -0.41148 000179@Extract/job038/Micrographs/stack_0001_SumCorr2_DW.mrcs Micrographs/stack_0001_SumCorr2_DW.mrc            1     3.511176     0.096721 13418.951172 13342.705078    58.545765     0.000000     1.000000     0.000000            1   104.178760    88.194814     0.372675     -0.28931     0.599187 2.882181e+05     0.318205            1            1 
 2943.969231  2534.369231            1     2.635744   -145.72463 000180@Extract/job038/Micrographs/stack_0001_SumCorr2_DW.mrcs Micrographs/stack_0001_SumCorr2_DW.mrc            1     3.511176     0.096721 13418.951172 13342.705078    58.545765     0.000000     1.000000     0.000000            1   106.988920    85.801280     -0.28931     -0.28931     0.599662 2.919089e+05     0.414953            4            1 
 3746.415385  3100.507692            1     2.522210    -94.16001 000181@Extract/job038/Micrographs/stack_0001_SumCorr2_DW.mrcs Micrographs/stack_0001_SumCorr2_DW.mrc            1     3.511176     0.096721 13418.951172 13342.705078    58.545765     0.000000     1.000000     0.000000            1    95.742442    89.397312     -0.28931     -0.28931     0.582225 2.919357e+05     0.349977            2            2 
 2905.584615  3665.769231            1     2.350743   113.027517 000182@Extract/job038/Micrographs/stack_0001_SumCorr2_DW.mrcs Micrographs/stack_0001_SumCorr2_DW.mrc            1     3.511176     0.096721 13418.951172 13342.705078    58.545765     0.000000     1.000000     0.000000            1    95.741218    88.203370     -0.28931     -0.28931     0.602695 2.900193e+05     0.219491            7            2 
 1481.861538  2831.815385            1     3.178673   -134.47475 000183@Extract/job038/Micrographs/stack_0001_SumCorr2_DW.mrcs Micrographs/stack_0001_SumCorr2_DW.mrc            1     3.511176     0.096721 13418.951172 13342.705078    58.545765     0.000000     1.000000     0.000000            1   106.991283    88.192023     0.372675     -0.28931     0.602034 2.789278e+05     0.600704            3            1 
 1758.553846  3546.615385            1     3.950361   158.027349 000184@Extract/job038/Micrographs/stack_0001_SumCorr2_DW.mrcs Micrographs/stack_0001_SumCorr2_DW.mrc            1     3.511176     0.096721 13418.951172 13342.705078    58.545765     0.000000     1.000000     0.000000            1    97.848766    86.408676     0.372675     -0.28931     0.599608 2.868334e+05     0.670256            4            1 
 1801.815385  3444.215385            1     2.787612   -178.53667 000185@Extract/job038/Micrographs/stack_0001_SumCorr2_DW.mrcs Micrographs/stack_0001_SumCorr2_DW.mrc            1     3.511176     0.096721 13418.951172 13342.705078    58.545765     0.000000     1.000000     0.000000            1   104.882486    88.791149     -0.89732     -0.23534     0.554745 2.841037e+05     0.521396            6            2 
 3922.707692  3536.738462            1     3.015397    -88.53748 000186@Extract/job038/Micrographs/stack_0001_SumCorr2_DW.mrcs Micrographs/stack_0001_SumCorr2_DW.mrc            1     3.511176     0.096721 13418.951172 13342.705078    58.545765     0.000000     1.000000     0.000000            1   107.695001    88.788367     0.372675     -0.28931     0.591653 2.860626e+05     0.587797            3            1 
 3070.000000  3732.661538            1     2.171887   179.587284 000187@Extract/job038/Micrographs/stack_0001_SumCorr2_DW.mrcs Micrographs/stack_0001_SumCorr2_DW.mrc            1     3.511176     0.096721 13418.951172 13342.705078    58.545765     0.000000     1.000000     0.000000            1   108.398715    89.384585     -0.23534     -0.28931     0.650383 2.928171e+05     0.386141            8            2 
 1151.030769  3934.584615            1     2.752648    66.151890 000188@Extract/job038/Micrographs/stack_0001_SumCorr2_DW.mrcs Micrographs/stack_0001_SumCorr2_DW.mrc            1     3.511176     0.096721 13418.951172 13342.705078    58.545765     0.000000     1.000000     0.000000            1   101.362601    84.609048     0.372675     0.372675     0.599661 2.883295e+05     0.234703            7            1 
 1079.138462   387.969231            1     3.262492   -172.91100 000189@Extract/job038/Micrographs/stack_0001_SumCorr2_DW.mrcs Micrographs/stack_0001_SumCorr2_DW.mrc            1     3.511176     0.096721 13418.951172 13342.705078    58.545765     0.000000     1.000000     0.000000            1   102.069973    88.793967     -0.28931     -0.28931     0.586320 2.826989e+05     0.893405            2            2 
 2002.738462   409.600000            1     2.787334    22.088910 000190@Extract/job038/Micrographs/stack_0001_SumCorr2_DW.mrcs Micrographs/stack_0001_SumCorr2_DW.mrc            1     3.511176     0.096721 13418.951172 13342.705078    58.545765     0.000000     1.000000     0.000000            1   102.771298    87.001503     0.372675     -0.89732     0.589730 2.809521e+05     0.220829            5            2 
 2897.707692   450.984615            1     3.569319    86.776974 000191@Extract/job038/Micrographs/stack_0001_SumCorr2_DW.mrcs Micrographs/stack_0001_SumCorr2_DW.mrc            1     3.511176     0.096721 13418.951172 13342.705078    58.545765     0.000000     1.000000     0.000000            1   100.660075    85.208946     0.372675     -0.28931     0.586745 2.838683e+05     0.477676            2            2 
  389.846154   608.523077            1     3.388183    -39.78586 000192@Extract/job038/Micrographs/stack_0001_SumCorr2_DW.mrcs Micrographs/stack_0001_SumCorr2_DW.mrc            1     3.511176     0.096721 13418.951172 13342.705078    58.545765     0.000000     1.000000     0.000000            1   101.367448    89.391583     0.372675     0.372675     0.572175 2.882288e+05     0.930561            1            2 
  827.076923   622.276923            1     3.022089   157.089570 000193@Extract/job038/Micrographs/stack_0001_SumCorr2_DW.mrcs Micrographs/stack_0001_SumCorr2_DW.mrc            1     3.511176     0.096721 13418.951172 13342.705078    58.545765     0.000000     1.000000     0.000000            1    99.256248    87.602549     -0.28931     -0.28931     0.602899 2.877161e+05     0.245162            4            1 
 1435.600000   663.661538            1     2.518837    -10.72397 000194@Extract/job038/Micrographs/stack_0001_SumCorr2_DW.mrcs Micrographs/stack_0001_SumCorr2_DW.mrc            1     3.511176     0.096721 13418.951172 13342.705078    58.545765     0.000000     1.000000     0.000000            1    76.054968    89.417442     -0.28931     -0.28931     0.627795 2.844269e+05     0.652139            4            1 
 3769.046154   692.169231            1     2.110849    65.214479 000195@Extract/job038/Micrographs/stack_0001_SumCorr2_DW.mrcs Micrographs/stack_0001_SumCorr2_DW.mrc            1     3.511176     0.096721 13418.951172 13342.705078    58.545765     0.000000     1.000000     0.000000            1    99.958769    87.004344     -0.89732     0.372675     0.600247 2.847974e+05     0.728784            6            2 
 3630.261538  1044.630769            1     3.478469     -4.16117 000196@Extract/job038/Micrographs/stack_0001_SumCorr2_DW.mrcs Micrographs/stack_0001_SumCorr2_DW.mrc            1     3.511176     0.096721 13418.951172 13342.705078    58.545765     0.000000     1.000000     0.000000            1   102.774901    90.583849     -0.28931     -0.28931     0.577837 2.867658e+05     0.827241            2            2 
 3085.753846   999.369231            1     3.682259   -116.66072 000197@Extract/job038/Micrographs/stack_0001_SumCorr2_DW.mrcs Micrographs/stack_0001_SumCorr2_DW.mrc            1     3.511176     0.096721 13418.951172 13342.705078    58.545765     0.000000     1.000000     0.000000            1   100.663718    88.795388     0.372675     -0.28931     0.590649 2.884488e+05     0.979411            1            1 
 1832.446154  1334.200000            1     3.434837   -104.47351 000198@Extract/job038/Micrographs/stack_0001_SumCorr2_DW.mrcs Micrographs/stack_0001_SumCorr2_DW.mrc            1     3.511176     0.096721 13418.951172 13342.705078    58.545765     0.000000     1.000000     0.000000            1   102.071176    89.987715     -0.28931     0.372675     0.595532 2.883360e+05     0.480313            2            1 
 1710.292308  1186.415385            1     3.339046    99.901499 000199@Extract/job038/Micrographs/stack_0001_SumCorr2_DW.mrcs Micrographs/stack_0001_SumCorr2_DW.mrc            1     3.511176     0.096721 13418.951172 13342.705078    58.545765     0.000000     1.000000     0.000000            1   102.069973    88.793967     0.372675     0.372675     0.567443 2.873701e+05     0.259800            5            2 
 1538.000000  1187.415385            1     3.289326    87.713680 000200@Extract/job038/Micrographs/stack_0001_SumCorr2_DW.mrcs Micrographs/stack_0001_SumCorr2_DW.mrc            1     3.511176     0.096721 13418.951172 13342.705078    58.545765     0.000000     1.000000     0.000000            1   103.476229    88.792554     -0.28931     -0.28931     0.589509 2.883667e+05     0.700659            3            2 
 2075.507692  1442.476923            1     3.012233    56.775927 000201@Extract/job038/Micrographs/stack_0001_SumCorr2_DW.mrcs Micrographs/stack_0001_SumCorr2_DW.mrc            1     3.511176     0.096721 13418.951172 13342.705078    58.545765     0.000000     1.000000     0.000000            1   104.880101    86.401577     -0.28931     -0.28931     0.587998 2.905783e+05     0.585293            4            1 
 1165.784615  1624.646154            1     3.381847    -65.09864 000202@Extract/job038/Micrographs/stack_0001_SumCorr2_DW.mrcs Micrographs/stack_0001_SumCorr2_DW.mrc            1     3.511176     0.096721 13418.951172 13342.705078    58.545765     0.000000     1.000000     0.000000            1   102.772500    88.196224     -0.28931     -0.28931     0.607113 2.885391e+05     0.937738            2            2 
  341.707692  1829.446154            1     3.135159   -109.16072 000203@Extract/job038/Micrographs/stack_0001_SumCorr2_DW.mrcs Micrographs/stack_0001_SumCorr2_DW.mrc            1     3.511176     0.096721 13418.951172 13342.705078    58.545765     0.000000     1.000000     0.000000            1   100.663718    88.795388     -0.28931     0.372675     0.593152 2.894355e+05     0.397840            3            2 
  940.353846  1903.215385            1     2.787158    -57.59787 000204@Extract/job038/Micrographs/stack_0001_SumCorr2_DW.mrcs Micrographs/stack_0001_SumCorr2_DW.mrc            1     3.511176     0.096721 13418.951172 13342.705078    58.545765     0.000000     1.000000     0.000000            1    98.554945    89.394437     -0.89732     -0.28931     0.592594 2.880832e+05     0.464506            4            2 
 2713.661538  1930.846154            1     3.027366    54.900814 000205@Extract/job038/Micrographs/stack_0001_SumCorr2_DW.mrcs Micrographs/stack_0001_SumCorr2_DW.mrc            1     3.511176     0.096721 13418.951172 13342.705078    58.545765     0.000000     1.000000     0.000000            1   104.883675    89.984897     -0.28931     -0.28931     0.617490 2.913793e+05     0.794492            1            2 
 2741.169231  2115.892308            1     2.774770    -45.41088 000206@Extract/job038/Micrographs/stack_0001_SumCorr2_DW.mrcs Micrographs/stack_0001_SumCorr2_DW.mrc            1     3.511176     0.096721 13418.951172 13342.705078    58.545765     0.000000     1.000000     0.000000            1   103.470191    82.805550     -0.28931     -0.28931     0.611905 2.913746e+05     0.519032            3            1 
 1706.292308  1953.476923            1     3.772892   -139.16272 000207@Extract/job038/Micrographs/stack_0001_SumCorr2_DW.mrcs Micrographs/stack_0001_SumCorr2_DW.mrc            1     3.511176     0.096721 13418.951172 13342.705078    58.545765     0.000000     1.000000     0.000000            1   108.398715    89.384585     0.372675     -0.28931     0.607535 2.875802e+05     0.343979            1            2 
 3124.138462  1980.107692            1     2.749972   -147.59935 000208@Extract/job038/Micrographs/stack_0001_SumCorr2_DW.mrcs Micrographs/stack_0001_SumCorr2_DW.mrc            1     3.511176     0.096721 13418.951172 13342.705078    58.545765     0.000000     1.000000     0.000000            1   105.585021    88.193414     -0.23534     -0.23534     0.585607 2.923577e+05     0.248322           12            1 
 2983.353846  2047.000000            1     2.612865   141.150476 000209@Extract/job038/Micrographs/stack_0001_SumCorr2_DW.mrcs Micrographs/stack_0001_SumCorr2_DW.mrc            1     3.511176     0.096721 13418.951172 13342.705078    58.545765     0.000000     1.000000     0.000000            1   106.287561    87.595487     -0.28931     -0.28931     0.585136 2.926622e+05     0.502189            3            1 
  934.353846  2249.923077            1     3.864418    -21.03586 000210@Extract/job038/Micrographs/stack_0001_SumCorr2_DW.mrcs Micrographs/stack_0001_SumCorr2_DW.mrc            1     3.511176     0.096721 13418.951172 13342.705078    58.545765     0.000000     1.000000     0.000000            1   101.367448    89.391583     0.372675     -0.28931     0.604861 2.858897e+05     0.466552            4            1 
 1299.692308  2234.046154            1     2.007638    -81.97307 000211@Extract/job038/Micrographs/stack_0001_SumCorr2_DW.mrcs Micrographs/stack_0001_SumCorr2_DW.mrc            1     3.511176     0.096721 13418.951172 13342.705078    58.545765     0.000000     1.000000     0.000000            1    99.959984    88.199065     -0.89732     -0.28931     0.564568 2.832781e+05     0.247202            4            1 
 3315.184615  2103.138462            1     3.354299   -168.22303 000212@Extract/job038/Micrographs/stack_0001_SumCorr2_DW.mrcs Micrographs/stack_0001_SumCorr2_DW.mrc            1     3.511176     0.096721 13418.951172 13342.705078    58.545765     0.000000     1.000000     0.000000            1   100.660075    85.208946     0.372675     -0.28931     0.596300 2.929448e+05     0.267025            3            1 
 3280.800000  2336.446154            1     2.568755   157.088860 000213@Extract/job038/Micrographs/stack_0001_SumCorr2_DW.mrcs Micrographs/stack_0001_SumCorr2_DW.mrc            1     3.511176     0.096721 13418.951172 13342.705078    58.545765     0.000000     1.000000     0.000000            1   102.772500    88.196224     -0.28931     -0.28931     0.593104 2.926383e+05     0.370384            4            2 
 1924.969231  2359.200000            1     3.120330   -111.97340 000214@Extract/job038/Micrographs/stack_0001_SumCorr2_DW.mrcs Micrographs/stack_0001_SumCorr2_DW.mrc            1     3.511176     0.096721 13418.951172 13342.705078    58.545765     0.000000     1.000000     0.000000            1   102.067561    86.404395     -0.28931     0.372675     0.614367 2.872031e+05     0.438902            3            1 
 3011.984615  2907.584615            1     4.087231     -3.22351 000215@Extract/job038/Micrographs/stack_0001_SumCorr2_DW.mrcs Micrographs/stack_0001_SumCorr2_DW.mrc            1     3.511176     0.096721 13418.951172 13342.705078    58.545765     0.000000     1.000000     0.000000            1   102.071176    89.987715     0.372675     -0.28931     0.596123 2.902996e+05     0.534035            1            1 
 2920.338462  3506.230769            1     3.155732   -172.91132 000216@Extract/job038/Micrographs/stack_0001_SumCorr2_DW.mrcs Micrographs/stack_0001_SumCorr2_DW.mrc            1     3.511176     0.096721 13418.951172 13342.705078    58.545765     0.000000     1.000000     0.000000            1   103.476229    88.792554     0.372675     0.372675     0.631306 2.888339e+05     0.430750            2            1 
 3328.938462  3154.646154            1     3.147544   -148.53541 000217@Extract/job038/Micrographs/stack_0001_SumCorr2_DW.mrcs Micrographs/stack_0001_SumCorr2_DW.mrc            1     3.511176     0.096721 13418.951172 13342.705078    58.545765     0.000000     1.000000     0.000000            1   100.658850    84.009982     -0.23534     -0.28931     0.591728 2.907686e+05     0.336392            8            2 
 2779.553846  3019.861538            1     3.069609   -179.47385 000218@Extract/job038/Micrographs/stack_0001_SumCorr2_DW.mrcs Micrographs/stack_0001_SumCorr2_DW.mrc            1     3.511176     0.096721 13418.951172 13342.705078    58.545765     0.000000     1.000000     0.000000            1   104.176365    85.804072     0.372675     -0.23534     0.605658 2.857537e+05     0.298633            4            2 
  437.230769  2673.276923            1     2.715687    -47.28541 000219@Extract/job038/Micrographs/stack_0001_SumCorr2_DW.mrcs Micrographs/stack_0001_SumCorr2_DW.mrc            1     3.511176     0.096721 13418.951172 13342.705078    58.545765     0.000000     1.000000     0.000000            1   100.658850    84.009982     -0.28931     -0.28931     0.588628 2.904810e+05     0.353808            1            1 
 1038.753846  2667.276923            1     2.858455     -0.41164 000220@Extract/job038/Micrographs/stack_0001_SumCorr2_DW.mrcs Micrographs/stack_0001_SumCorr2_DW.mrc            1     3.511176     0.096721 13418.951172 13342.705078    58.545765     0.000000     1.000000     0.000000            1   104.881295    87.596883     -0.28931     0.372675     0.593834 2.847758e+05     0.451012            4            1 
 1814.569231  2728.292308            1     2.244180   -173.84914 000221@Extract/job038/Micrographs/stack_0001_SumCorr2_DW.mrcs Micrographs/stack_0001_SumCorr2_DW.mrc            1     3.511176     0.096721 13418.951172 13342.705078    58.545765     0.000000     1.000000     0.000000            1   104.881295    87.596883     -0.28931     -0.28931     0.589203 2.795196e+05     0.377196            4            1 
  821.200000  3310.307692            1     2.836780   -168.22383 000222@Extract/job038/Micrographs/stack_0001_SumCorr2_DW.mrcs Micrographs/stack_0001_SumCorr2_DW.mrc            1     3.511176     0.096721 13418.951172 13342.705078    58.545765     0.000000     1.000000     0.000000            1   103.477425    89.986302     -0.23534     0.372675     0.597097 2.894630e+05     0.443571            2            1 
 2656.523077  3088.753846            1     3.215685   -117.59914 000223@Extract/job038/Micrographs/stack_0001_SumCorr2_DW.mrcs Micrographs/stack_0001_SumCorr2_DW.mrc            1     3.511176     0.096721 13418.951172 13342.705078    58.545765     0.000000     1.000000     0.000000            1   104.881295    87.596883     0.372675     -0.23534     0.584447 2.839539e+05     0.315652            4            2 
  876.338462  3142.892308            1     3.524885     -2.28591 000224@Extract/job038/Micrographs/stack_0001_SumCorr2_DW.mrcs Micrographs/stack_0001_SumCorr2_DW.mrc            1     3.511176     0.096721 13418.951172 13342.705078    58.545765     0.000000     1.000000     0.000000            1   102.768879    84.607631     -0.28931     -0.28931     0.621170 2.910527e+05     0.588423            1            1 
  849.707692  3551.492308            1     2.779911    66.151334 000225@Extract/job038/Micrographs/stack_0001_SumCorr2_DW.mrcs Micrographs/stack_0001_SumCorr2_DW.mrc            1     3.511176     0.096721 13418.951172 13342.705078    58.545765     0.000000     1.000000     0.000000            1   102.773701    89.390166     0.372675     -0.28931     0.617260 2.912323e+05     0.363736            7            1 
 2154.400000  3648.015385            1     2.509260   145.837615 000226@Extract/job038/Micrographs/stack_0001_SumCorr2_DW.mrcs Micrographs/stack_0001_SumCorr2_DW.mrc            1     3.511176     0.096721 13418.951172 13342.705078    58.545765     0.000000     1.000000     0.000000            1   107.692651    86.398795     0.372675     -0.28931     0.593678 2.902362e+05     0.551442            2            1 
  486.369231  3832.184615            1     3.180901    -24.78687 000227@Extract/job038/Micrographs/stack_0001_SumCorr2_DW.mrcs Micrographs/stack_0001_SumCorr2_DW.mrc            1     3.511176     0.096721 13418.951172 13342.705078    58.545765     0.000000     1.000000     0.000000            1   105.587392    90.581039     0.372675     0.372675     0.599399 2.937085e+05     0.268538            2            1 
 1273.061538  3830.184615            1     3.883165     -3.22534 000228@Extract/job038/Micrographs/stack_0001_SumCorr2_DW.mrcs Micrographs/stack_0001_SumCorr2_DW.mrc            1     3.511176     0.096721 13418.951172 13342.705078    58.545765     0.000000     1.000000     0.000000            1   109.098929    86.397420     -0.28931     0.372675     0.599534 2.855343e+05     0.634232            1            1 
 1901.338462  3822.307692            1     3.175504   -116.66187 000229@Extract/job038/Micrographs/stack_0001_SumCorr2_DW.mrcs Micrographs/stack_0001_SumCorr2_DW.mrc            1     3.511176     0.096721 13418.951172 13342.705078    58.545765     0.000000     1.000000     0.000000            1   105.586207    89.387356     0.372675     0.372675     0.600687 2.864324e+05     0.744494            2            1 
 3526.861538  3933.584615            1     2.690802   175.838364 000230@Extract/job038/Micrographs/stack_0001_SumCorr2_DW.mrcs Micrographs/stack_0001_SumCorr2_DW.mrc            1     3.511176     0.096721 13418.951172 13342.705078    58.545765     0.000000     1.000000     0.000000            1   104.881295    87.596883     -0.89732     -0.28931     0.596587 2.829749e+05     0.355311            4            2 
  258.938462  3916.830769            1     3.888822    -77.28669 000231@Extract/job038/Micrographs/stack_0001_SumCorr2_DW.mrcs Micrographs/stack_0001_SumCorr2_DW.mrc            1     3.511176     0.096721 13418.951172 13342.705078    58.545765     0.000000     1.000000     0.000000            1   104.883675    89.984897     -0.23534     -0.28931     0.602565 2.919900e+05     0.868617            3            2 
 2235.046154  3881.323077            1     3.075264    33.339634 000232@Extract/job038/Micrographs/stack_0001_SumCorr2_DW.mrcs Micrographs/stack_0001_SumCorr2_DW.mrc            1     3.511176     0.096721 13418.951172 13342.705078    58.545765     0.000000     1.000000     0.000000            1    99.255029    86.407243     -0.89732     0.372675     0.605730 2.890242e+05     0.166088            9            2 
 1256.307692   169.415385            1     3.069153    28.652134 000233@Extract/job038/Micrographs/stack_0001_SumCorr2_DW.mrcs Micrographs/stack_0001_SumCorr2_DW.mrc            1     3.511176     0.096721 13418.951172 13342.705078    58.545765     0.000000     1.000000     0.000000            1    98.554945    89.394437     0.372675     0.372675     0.589810 2.797053e+05     0.429716            1            2 
 2274.430769   272.815385            1     1.722653    -86.65975 000234@Extract/job038/Micrographs/stack_0001_SumCorr2_DW.mrcs Micrographs/stack_0001_SumCorr2_DW.mrc            1     3.511176     0.096721 13418.951172 13342.705078    58.545765     0.000000     1.000000     0.000000            1    92.226202    88.804019     0.372675     -0.23534     0.595532 2.817765e+05     0.288857           10            2 
 2041.123077   773.938462            1     3.528559   128.027356 000235@Extract/job038/Micrographs/stack_0001_SumCorr2_DW.mrcs Micrographs/stack_0001_SumCorr2_DW.mrc            1     3.511176     0.096721 13418.951172 13342.705078    58.545765     0.000000     1.000000     0.000000            1    97.147472    88.201930     -0.28931     0.372675     0.593895 2.860248e+05     0.354594            4            1 
 2130.646154   737.553846            1     2.625374   119.589964 000236@Extract/job038/Micrographs/stack_0001_SumCorr2_DW.mrcs Micrographs/stack_0001_SumCorr2_DW.mrc            1     3.511176     0.096721 13418.951172 13342.705078    58.545765     0.000000     1.000000     0.000000            1    96.443733    87.605419     -0.28931     -0.28931     0.593152 2.856772e+05     0.507074            6            1 
  252.061538   537.630769            1     3.743711   160.840017 000237@Extract/job038/Micrographs/stack_0001_SumCorr2_DW.mrcs Micrographs/stack_0001_SumCorr2_DW.mrc            1     3.511176     0.096721 13418.951172 13342.705078    58.545765     0.000000     1.000000     0.000000            1    95.741218    88.203370     -0.28931     0.372675     0.599407 2.896657e+05     0.603805            1            2 
  151.661538   485.369231            1     3.449800    60.527891 000238@Extract/job038/Micrographs/stack_0001_SumCorr2_DW.mrcs Micrographs/stack_0001_SumCorr2_DW.mrc            1     3.511176     0.096721 13418.951172 13342.705078    58.545765     0.000000     1.000000     0.000000            1    89.411236    86.417344     -0.28931     -0.28931     0.604348 2.905061e+05     0.378855            5            1 
 2745.169231   475.492308            1     2.212111   175.840143 000239@Extract/job038/Micrographs/stack_0001_SumCorr2_DW.mrcs Micrographs/stack_0001_SumCorr2_DW.mrc            1     3.511176     0.096721 13418.951172 13342.705078    58.545765     0.000000     1.000000     0.000000            1    94.334965    88.204813     0.372675     -0.28931     0.611073 2.855284e+05     0.603580            3            1 
 1123.523077   817.200000            1     2.664839   113.028411 000240@Extract/job038/Micrographs/stack_0001_SumCorr2_DW.mrcs Micrographs/stack_0001_SumCorr2_DW.mrc            1     3.511176     0.096721 13418.951172 13342.705078    58.545765     0.000000     1.000000     0.000000            1    90.812481    81.613681     0.372675     0.372675     0.598702 2.871323e+05     0.240158            2            1 
 2223.292308  1015.123077            1     2.948252    18.340348 000241@Extract/job038/Micrographs/stack_0001_SumCorr2_DW.mrcs Micrographs/stack_0001_SumCorr2_DW.mrc            1     3.511176     0.096721 13418.951172 13342.705078    58.545765     0.000000     1.000000     0.000000            1    99.248828    80.396500     -0.28931     -0.28931     0.601584 2.900355e+05     0.216811            3            1 
 1530.123077  1034.876923            1     2.650440    -14.47620 000242@Extract/job038/Micrographs/stack_0001_SumCorr2_DW.mrcs Micrographs/stack_0001_SumCorr2_DW.mrc            1     3.511176     0.096721 13418.951172 13342.705078    58.545765     0.000000     1.000000     0.000000            1   111.212371    90.575541     -0.28931     0.372675     0.593887 2.864648e+05     0.645364            1            1 
 2035.123077  2392.584615            1     3.133665   159.900004 000243@Extract/job038/Micrographs/stack_0001_SumCorr2_DW.mrcs Micrographs/stack_0001_SumCorr2_DW.mrc            1     3.511176     0.096721 13418.951172 13342.705078    58.545765     0.000000     1.000000     0.000000            1   107.696174    89.982115     -0.28931     -0.28931     0.579493 2.881697e+05     0.872079            3            1 
 2118.892308  2182.907692            1     3.055765   -136.34724 000244@Extract/job038/Micrographs/stack_0001_SumCorr2_DW.mrcs Micrographs/stack_0001_SumCorr2_DW.mrc            1     3.511176     0.096721 13418.951172 13342.705078    58.545765     0.000000     1.000000     0.000000            1    95.035012    85.214686     -0.23534     -0.28931     0.590031 2.888469e+05     0.184531            6            2 
 2382.830769  2885.953846            1     2.731473   -154.16225 000245@Extract/job038/Micrographs/stack_0001_SumCorr2_DW.mrcs Micrographs/stack_0001_SumCorr2_DW.mrc            1     3.511176     0.096721 13418.951172 13342.705078    58.545765     0.000000     1.000000     0.000000            1   106.991283    88.192023     0.372675     -0.28931     0.575427 2.823658e+05     0.669368            2            2 
  321.953846  2916.461538            1     3.646051    -95.10261 000246@Extract/job038/Micrographs/stack_0001_SumCorr2_DW.mrcs Micrographs/stack_0001_SumCorr2_DW.mrc            1     3.511176     0.096721 13418.951172 13342.705078    58.545765     0.000000     1.000000     0.000000            1   114.727421    89.975363     -0.28931     -0.28931     0.604889 2.912389e+05     0.746033            2            1 
  172.292308  2686.030769            1     3.340279     2.402788 000247@Extract/job038/Micrographs/stack_0001_SumCorr2_DW.mrcs Micrographs/stack_0001_SumCorr2_DW.mrc            1     3.511176     0.096721 13418.951172 13342.705078    58.545765     0.000000     1.000000     0.000000            1    92.224971    87.609752     0.372675     -0.28931     0.601968 2.919700e+05     0.741516            3            2 
  702.046154  3208.907692            1     4.069652   151.462926 000248@Extract/job038/Micrographs/stack_0001_SumCorr2_DW.mrcs Micrographs/stack_0001_SumCorr2_DW.mrc            1     3.511176     0.096721 13418.951172 13342.705078    58.545765     0.000000     1.000000     0.000000            1   106.289924    89.983501     -0.28931     0.372675     0.564983 2.898655e+05     0.561094            3            1 
 1603.892308  3046.369231            1     3.018454    24.901783 000249@Extract/job038/Micrographs/stack_0001_SumCorr2_DW.mrcs Micrographs/stack_0001_SumCorr2_DW.mrc            1     3.511176     0.096721 13418.951172 13342.705078    58.545765     0.000000     1.000000     0.000000            1   100.663718    88.795388     0.372675     -0.23534     0.622843 2.815816e+05     0.732515            4            2 
 1903.215385  3156.646154            1     3.020279   -117.60256 000250@Extract/job038/Micrographs/stack_0001_SumCorr2_DW.mrcs Micrographs/stack_0001_SumCorr2_DW.mrc            1     3.511176     0.096721 13418.951172 13342.705078    58.545765     0.000000     1.000000     0.000000            1   115.424393    83.395117     -0.28931     0.372675     0.611404 2.836824e+05     0.252207            1            1 
  157.661538  3416.461538            1     1.516235    50.215480 000251@Extract/job038/Micrographs/stack_0001_SumCorr2_DW.mrcs Micrographs/stack_0001_SumCorr2_DW.mrc            1     3.511176     0.096721 13418.951172 13342.705078    58.545765     0.000000     1.000000     0.000000            1    90.816246    85.219026     -0.28931     -0.28931     0.597712 2.938365e+05     0.535201            2            1 
 2516.615385  3369.323077            1     2.187858    95.215662 000252@Extract/job038/Micrographs/stack_0001_SumCorr2_DW.mrcs Micrographs/stack_0001_SumCorr2_DW.mrc            1     3.511176     0.096721 13418.951172 13342.705078    58.545765     0.000000     1.000000     0.000000            1    94.328760    82.212887     0.372675     -0.28931     0.585544 2.848414e+05     0.572634            4            1 
 2466.476923  3707.030769            1     3.407484   164.590208 000253@Extract/job038/Micrographs/stack_0001_SumCorr2_DW.mrcs Micrographs/stack_0001_SumCorr2_DW.mrc            1     3.511176     0.096721 13418.951172 13342.705078    58.545765     0.000000     1.000000     0.000000            1    92.929942    89.400201     -0.89732     -0.28931     0.606395 2.898585e+05     0.996280            1            1 
 1784.061538   215.676923            1     2.414648   173.964037 000254@Extract/job038/Micrographs/stack_0001_SumCorr2_DW.mrcs Micrographs/stack_0001_SumCorr2_DW.mrc            1     3.511176     0.096721 13418.951172 13342.705078    58.545765     0.000000     1.000000     0.000000            1   102.068768    87.599701     -0.89732     -0.28931     0.597789 2.813386e+05     0.318552            4            1 
  550.384615   157.538462            1     3.347238   172.089100 000255@Extract/job038/Micrographs/stack_0001_SumCorr2_DW.mrcs Micrographs/stack_0001_SumCorr2_DW.mrc            1     3.511176     0.096721 13418.951172 13342.705078    58.545765     0.000000     1.000000     0.000000            1   102.067561    86.404395     -0.28931     -0.28931     0.629511 2.882882e+05     0.703746            2            1 
  797.569231   240.307692            1     2.378079     8.025476 000256@Extract/job038/Micrographs/stack_0001_SumCorr2_DW.mrcs Micrographs/stack_0001_SumCorr2_DW.mrc            1     3.511176     0.096721 13418.951172 13342.705078    58.545765     0.000000     1.000000     0.000000            1   106.287561    87.595487     0.372675     0.372675     0.601856 2.868274e+05     0.779999            2            1 
 1128.400000   268.815385            1     2.544342   129.902157 000257@Extract/job038/Micrographs/stack_0001_SumCorr2_DW.mrcs Micrographs/stack_0001_SumCorr2_DW.mrc            1     3.511176     0.096721 13418.951172 13342.705078    58.545765     0.000000     1.000000     0.000000            1    99.956326    84.610472     -0.28931     -0.28931     0.588843 2.816592e+05     0.688062            2            1 
 3658.769231   653.784615            1     3.062017    -14.47545 000258@Extract/job038/Micrographs/stack_0001_SumCorr2_DW.mrcs Micrographs/stack_0001_SumCorr2_DW.mrc            1     3.511176     0.096721 13418.951172 13342.705078    58.545765     0.000000     1.000000     0.000000            1   109.102423    89.980740     -0.89732     -0.28931     0.584096 2.839282e+05     0.780616            2            1 
 2428.092308   746.307692            1     3.898878    -39.78633 000259@Extract/job038/Micrographs/stack_0001_SumCorr2_DW.mrcs Micrographs/stack_0001_SumCorr2_DW.mrc            1     3.511176     0.096721 13418.951172 13342.705078    58.545765     0.000000     1.000000     0.000000            1   103.477425    89.986302     0.372675     0.372675     0.595119 2.859898e+05     0.479621            1            1 
 1238.676923   788.692308            1     3.984842     8.961305 000260@Extract/job038/Micrographs/stack_0001_SumCorr2_DW.mrcs Micrographs/stack_0001_SumCorr2_DW.mrc            1     3.511176     0.096721 13418.951172 13342.705078    58.545765     0.000000     1.000000     0.000000            1   111.211224    89.381858     0.372675     -0.28931     0.613901 2.864314e+05     0.405698            1            2 
 1969.230769  1206.169231            1     2.860596    94.276821 000261@Extract/job038/Micrographs/stack_0001_SumCorr2_DW.mrcs Micrographs/stack_0001_SumCorr2_DW.mrc            1     3.511176     0.096721 13418.951172 13342.705078    58.545765     0.000000     1.000000     0.000000            1   100.662507    87.601121     -0.28931     -0.23534     0.589006 2.893504e+05     0.545284           11            1 
 1907.215385  1526.123077            1     3.248816   108.336304 000262@Extract/job038/Micrographs/stack_0001_SumCorr2_DW.mrcs Micrographs/stack_0001_SumCorr2_DW.mrc            1     3.511176     0.096721 13418.951172 13342.705078    58.545765     0.000000     1.000000     0.000000            1   111.212371    90.575541     -0.28931     -0.23534     0.582043 2.892687e+05     0.704347            3            1 
 1075.138462  1519.246154            1     2.863820   -115.72224 000263@Extract/job038/Micrographs/stack_0001_SumCorr2_DW.mrcs Micrographs/stack_0001_SumCorr2_DW.mrc            1     3.511176     0.096721 13418.951172 13342.705078    58.545765     0.000000     1.000000     0.000000            1    95.035012    85.214686     -0.28931     0.372675     0.594370 2.897304e+05     0.582761            3            1 
 1634.400000  1748.676923            1     2.196093   154.276928 000264@Extract/job038/Micrographs/stack_0001_SumCorr2_DW.mrcs Micrographs/stack_0001_SumCorr2_DW.mrc            1     3.511176     0.096721 13418.951172 13342.705078    58.545765     0.000000     1.000000     0.000000            1    99.959984    88.199065     -0.28931     -0.23534     0.583928 2.860047e+05     0.397106            3            2 
 1679.784615  2129.769231            1     2.969518   165.524784 000265@Extract/job038/Micrographs/stack_0001_SumCorr2_DW.mrcs Micrographs/stack_0001_SumCorr2_DW.mrc            1     3.511176     0.096721 13418.951172 13342.705078    58.545765     0.000000     1.000000     0.000000            1   108.398715    89.384585     0.372675     -0.28931     0.593324 2.875084e+05     0.342062            7            2 
 3752.292308  2036.246154            1     2.459905   -129.78465 000266@Extract/job038/Micrographs/stack_0001_SumCorr2_DW.mrcs Micrographs/stack_0001_SumCorr2_DW.mrc            1     3.511176     0.096721 13418.951172 13342.705078    58.545765     0.000000     1.000000     0.000000            1    99.248828    80.396500     0.372675     -0.23534     0.584391 2.925202e+05     0.165035            6            1 
 1324.323077  2556.123077            1     2.744100   167.401885 000267@Extract/job038/Micrographs/stack_0001_SumCorr2_DW.mrcs Micrographs/stack_0001_SumCorr2_DW.mrc            1     3.511176     0.096721 13418.951172 13342.705078    58.545765     0.000000     1.000000     0.000000            1   100.661293    86.405816     -0.28931     0.372675     0.615975 2.823192e+05     0.738645            2            2 
 1272.061538  2835.692308            1     3.425535    64.277349 000268@Extract/job038/Micrographs/stack_0001_SumCorr2_DW.mrcs Micrographs/stack_0001_SumCorr2_DW.mrc            1     3.511176     0.096721 13418.951172 13342.705078    58.545765     0.000000     1.000000     0.000000            1    97.848766    86.408676     -0.89732     -0.23534     0.589696 2.817696e+05     0.356796            4            1 
  339.707692  3240.415385            1     3.553201   155.214746 000269@Extract/job038/Micrographs/stack_0001_SumCorr2_DW.mrcs Micrographs/stack_0001_SumCorr2_DW.mrc            1     3.511176     0.096721 13418.951172 13342.705078    58.545765     0.000000     1.000000     0.000000            1    97.851210    88.798248     -0.28931     -0.28931     0.603266 2.907081e+05     0.243163            5            1 
 1586.261538  3512.107692            1     3.806590    96.151023 000270@Extract/job038/Micrographs/stack_0001_SumCorr2_DW.mrcs Micrographs/stack_0001_SumCorr2_DW.mrc            1     3.511176     0.096721 13418.951172 13342.705078    58.545765     0.000000     1.000000     0.000000            1   104.178760    88.194814     -0.28931     0.372675     0.595775 2.854845e+05     0.776353            1            2 
 1290.815385  3464.846154            1     3.338659    41.776885 000271@Extract/job038/Micrographs/stack_0001_SumCorr2_DW.mrcs Micrographs/stack_0001_SumCorr2_DW.mrc            1     3.511176     0.096721 13418.951172 13342.705078    58.545765     0.000000     1.000000     0.000000            1   100.661293    86.405816     0.372675     0.372675     0.594372 2.857039e+05     0.396096            3            1 
 1561.630769  3686.400000            1     3.927399   -128.84787 000272@Extract/job038/Micrographs/stack_0001_SumCorr2_DW.mrcs Micrographs/stack_0001_SumCorr2_DW.mrc            1     3.511176     0.096721 13418.951172 13342.705078    58.545765     0.000000     1.000000     0.000000            1    98.554945    89.394437     -0.28931     0.372675     0.591371 2.844184e+05     0.476694            2            1 
 1657.153846  3824.307692            1     2.774396    -63.22400 000273@Extract/job038/Micrographs/stack_0001_SumCorr2_DW.mrcs Micrographs/stack_0001_SumCorr2_DW.mrc            1     3.511176     0.096721 13418.951172 13342.705078    58.545765     0.000000     1.000000     0.000000            1   104.179954    89.388757     0.372675     -0.28931     0.570032 2.827801e+05     0.597074            4            2 
 3093.630769  3913.830769            1     3.239323   -136.34787 000274@Extract/job038/Micrographs/stack_0001_SumCorr2_DW.mrcs Micrographs/stack_0001_SumCorr2_DW.mrc            1     3.511176     0.096721 13418.951172 13342.705078    58.545765     0.000000     1.000000     0.000000            1    98.554945    89.394437     -0.28931     -0.28931     0.574145 2.878856e+05     0.440201            1            1 
  671.415385   628.153846            1     2.953214    -32.28508 000275@Extract/job038/Micrographs/stack_0001_SumCorr2_DW.mrcs Micrographs/stack_0001_SumCorr2_DW.mrc            1     3.511176     0.096721 13418.951172 13342.705078    58.545765     0.000000     1.000000     0.000000            1    79.562632    81.625210     -0.23534     0.372675     0.614214 2.890251e+05     0.200615            9            2 
  777.815385  2838.692308            1     2.320662   129.903615 000276@Extract/job038/Micrographs/stack_0001_SumCorr2_DW.mrcs Micrographs/stack_0001_SumCorr2_DW.mrc            1     3.511176     0.096721 13418.951172 13342.705078    58.545765     0.000000     1.000000     0.000000            1    99.244959    76.742555     -0.28931     -0.28931     0.574671 2.880829e+05     0.821863            4            1 
 1331.200000  2988.353846            1     2.500422   104.589148 000277@Extract/job038/Micrographs/stack_0001_SumCorr2_DW.mrcs Micrographs/stack_0001_SumCorr2_DW.mrc            1     3.511176     0.096721 13418.951172 13342.705078    58.545765     0.000000     1.000000     0.000000            1    76.751452    82.832828     0.372675     0.372675     0.589787 2.824848e+05     0.231767            3            1 
 3412.584615  3447.215385            1     1.871756   -119.47462 000278@Extract/job038/Micrographs/stack_0001_SumCorr2_DW.mrcs Micrographs/stack_0001_SumCorr2_DW.mrc            1     3.511176     0.096721 13418.951172 13342.705078    58.545765     0.000000     1.000000     0.000000            1    71.124254    80.425081     -0.28931     -0.28931     0.575624 2.847517e+05     0.386075            3            2 
 3495.353846   748.307692            1     1.952570   130.842417 000279@Extract/job038/Micrographs/stack_0001_SumCorr2_DW.mrcs Micrographs/stack_0001_SumCorr2_DW.mrc            1     3.511176     0.096721 13418.951172 13342.705078    58.545765     0.000000     1.000000     0.000000            1    73.923253    67.992081     0.372675     -0.28931     0.603646 2.835551e+05     0.474148            4            1 
  242.307692  1677.784615            1     2.041394    56.780599 000280@Extract/job038/Micrographs/stack_0001_SumCorr2_DW.mrcs Micrographs/stack_0001_SumCorr2_DW.mrc            1     3.511176     0.096721 13418.951172 13342.705078    58.545765     0.000000     1.000000     0.000000            1    87.286875    72.420069     0.372675     -0.28931     0.592577 2.915505e+05     0.808619            3            1 
 1778.184615  1680.784615            1     2.516318   -106.34916 000281@Extract/job038/Micrographs/stack_0001_SumCorr2_DW.mrcs Micrographs/stack_0001_SumCorr2_DW.mrc            1     3.511176     0.096721 13418.951172 13342.705078    58.545765     0.000000     1.000000     0.000000            1    72.530427    80.423705     -0.28931     0.372675     0.615495 2.887730e+05     0.230881            2            2 
  996.369231  2140.523077            1     1.394008    -69.78405 000282@Extract/job038/Micrographs/stack_0001_SumCorr2_DW.mrcs Micrographs/stack_0001_SumCorr2_DW.mrc            1     3.511176     0.096721 13418.951172 13342.705078    58.545765     0.000000     1.000000     0.000000            1    71.112548    69.276775     0.372675     -0.28931     0.591794 2.866666e+05     0.839715            3            2 
 3168.523077  2703.784615            1     2.214430    -48.22164 000283@Extract/job038/Micrographs/stack_0001_SumCorr2_DW.mrcs Micrographs/stack_0001_SumCorr2_DW.mrc            1     3.511176     0.096721 13418.951172 13342.705078    58.545765     0.000000     1.000000     0.000000            1   100.651266    76.741128     -0.28931     0.372675     0.585317 2.909010e+05     0.725824            1            1 
  570.138462  3614.507692            1     2.674337    56.782626 000284@Extract/job038/Micrographs/stack_0001_SumCorr2_DW.mrcs Micrographs/stack_0001_SumCorr2_DW.mrc            1     3.511176     0.096721 13418.951172 13342.705078    58.545765     0.000000     1.000000     0.000000            1    76.730743    64.069114     -0.28931     0.372675     0.610686 2.935076e+05     0.830002            4            2 
 2733.292308  3954.215385            1     1.838693   169.278007 000285@Extract/job038/Micrographs/stack_0001_SumCorr2_DW.mrcs Micrographs/stack_0001_SumCorr2_DW.mrc            1     3.511176     0.096721 13418.951172 13342.705078    58.545765     0.000000     1.000000     0.000000            1   106.272641    73.025746     -0.28931     0.372675     0.580511 2.902680e+05     0.228108            4            2 
 2737.292308  2296.184615            1     1.315572    -32.28189 000286@Extract/job038/Micrographs/stack_0001_SumCorr2_DW.mrcs Micrographs/stack_0001_SumCorr2_DW.mrc            1     3.511176     0.096721 13418.951172 13342.705078    58.545765     0.000000     1.000000     0.000000            1    77.439261    68.630943     -0.89732     -0.28931     0.611052 2.909759e+05     0.366819            3            1 
 3937.461538   856.584615            1     1.268036   -140.08929 000287@Extract/job038/Micrographs/stack_0001_SumCorr2_DW.mrcs Micrographs/stack_0001_SumCorr2_DW.mrc            1     3.511176     0.096721 13418.951172 13342.705078    58.545765     0.000000     1.000000     0.000000            1    98.522771    60.678096     -0.28931     -0.28931     0.602997 2.835023e+05     0.536252            5            2 
 1806.815385   395.846154            1     1.774283    -96.03692 000288@Extract/job038/Micrographs/stack_0001_SumCorr2_DW.mrcs Micrographs/stack_0001_SumCorr2_DW.mrc            1     3.511176     0.096721 13418.951172 13342.705078    58.545765     0.000000     1.000000     0.000000            1   110.495650    76.731368     -0.28931     -0.28931     0.588785 2.790543e+05     0.718684            2            2 
 1362.707692   769.938462            1     1.665513    92.405331 000289@Extract/job038/Micrographs/stack_0001_SumCorr2_DW.mrcs Micrographs/stack_0001_SumCorr2_DW.mrc            1     3.511176     0.096721 13418.951172 13342.705078    58.545765     0.000000     1.000000     0.000000            1    82.364442    71.797937     0.372675     -0.28931     0.591018 2.844811e+05     0.516191            5            2 
 3648.892308  3135.892308            1     1.421884    -70.64459 000290@Extract/job038/Micrographs/stack_0001_SumCorr2_DW.mrcs Micrographs/stack_0001_SumCorr2_DW.mrc            1     3.511176     0.096721 13418.951172 13342.705078    58.545765     0.000000     1.000000     0.000000            1   107.720771    24.285695     -0.28931     -0.28931     0.604028 2.931425e+05     0.565601            4            2 
  551.261538  2911.584615            1     1.681624    60.537313 000291@Extract/job038/Micrographs/stack_0001_SumCorr2_DW.mrcs Micrographs/stack_0001_SumCorr2_DW.mrc            1     3.511176     0.096721 13418.951172 13342.705078    58.545765     0.000000     1.000000     0.000000            1    87.270563    59.311266     -0.23534     -0.28931     0.614039 2.912388e+05     0.302033            5            1 
 1492.738462  3143.892308            1     1.857368   176.776624 000292@Extract/job038/Micrographs/stack_0001_SumCorr2_DW.mrcs Micrographs/stack_0001_SumCorr2_DW.mrc            1     3.511176     0.096721 13418.951172 13342.705078    58.545765     0.000000     1.000000     0.000000            1   114.705718    67.951061     0.372675     -0.28931     0.585917 2.841344e+05     0.327240            1            2 
 3582.000000  2822.815385            1     1.340339    -83.82336 000293@Extract/job038/Micrographs/stack_0001_SumCorr2_DW.mrcs Micrographs/stack_0001_SumCorr2_DW.mrc            1     3.511176     0.096721 13418.951172 13342.705078    58.545765     0.000000     1.000000     0.000000            1    83.309454    45.013028     -0.28931     -0.28931     0.603375 2.922319e+05     0.854423            6            2 
 3442.215385  1131.276923            1     1.531020    20.215845 000001@Extract/job038/Micrographs/stack_0002_SumCorr2_DW.mrcs Micrographs/stack_0002_SumCorr2_DW.mrc            1     3.581400     0.121155  4299.322266  4148.016113    58.803596     0.000000     1.000000     0.000000            2    99.948766    77.354230     0.372675     0.372675     0.594666 2.810250e+05     0.056196            8            1 
 1643.276923   151.661538            1     2.218891   114.902481 000002@Extract/job038/Micrographs/stack_0002_SumCorr2_DW.mrcs Micrographs/stack_0002_SumCorr2_DW.mrc            1     3.581400     0.121155  4299.322266  4148.016113    58.803596     0.000000     1.000000     0.000000            2    99.251336    82.809811     -0.28931     -0.28931     0.635361 2.870270e+05     0.356336            6            1 
 3381.200000  2886.953846            1     3.248867    13.650814 000003@Extract/job038/Micrographs/stack_0002_SumCorr2_DW.mrcs Micrographs/stack_0002_SumCorr2_DW.mrc            1     3.581400     0.121155  4299.322266  4148.016113    58.803596     0.000000     1.000000     0.000000            2   104.883675    89.984897     -0.23534     0.372675     0.606333 2.846505e+05     0.485718            4            1 
 2681.030769  1963.353846            1     2.936289   -120.41014 000004@Extract/job038/Micrographs/stack_0002_SumCorr2_DW.mrcs Micrographs/stack_0002_SumCorr2_DW.mrc            1     3.581400     0.121155  4299.322266  4148.016113    58.803596     0.000000     1.000000     0.000000            2    97.147472    88.201930     -0.28931     -0.28931     0.598809 2.795995e+05     0.268580            3            2 
 3566.246154  3960.092308            1     1.308391    -58.53675 000005@Extract/job038/Micrographs/stack_0002_SumCorr2_DW.mrcs Micrographs/stack_0002_SumCorr2_DW.mrc            1     3.581400     0.121155  4299.322266  4148.016113    58.803596     0.000000     1.000000     0.000000            2   106.985331    82.200096     -0.28931     0.372675     0.605345 2.832591e+05     0.201762            6            2 
 3671.646154   796.569231            1     2.596939    60.525426 000006@Extract/job038/Micrographs/stack_0002_SumCorr2_DW.mrcs Micrographs/stack_0002_SumCorr2_DW.mrc            1     3.581400     0.121155  4299.322266  4148.016113    58.803596     0.000000     1.000000     0.000000            2   106.289924    89.983501     -0.28931     -0.23534     0.632351 2.864305e+05     0.714330            5            2 
  252.061538   314.076923            1     2.226939    74.590568 000007@Extract/job038/Micrographs/stack_0002_SumCorr2_DW.mrcs Micrographs/stack_0002_SumCorr2_DW.mrc            1     3.581400     0.121155  4299.322266  4148.016113    58.803596     0.000000     1.000000     0.000000            2   102.057582    76.739707     -0.28931     -0.28931     0.613641 2.845320e+05     0.291082            5            2 
  527.753846   487.369231            1     3.009660   -145.72455 000008@Extract/job038/Micrographs/stack_0002_SumCorr2_DW.mrcs Micrographs/stack_0002_SumCorr2_DW.mrc            1     3.581400     0.121155  4299.322266  4148.016113    58.803596     0.000000     1.000000     0.000000            2   107.689086    82.801363     0.372675     -0.28931     0.591450 2.834769e+05     0.280303            4            1 
 1781.184615  1399.092308            1     1.287835   139.276636 000009@Extract/job038/Micrographs/stack_0002_SumCorr2_DW.mrcs Micrographs/stack_0002_SumCorr2_DW.mrc            1     3.581400     0.121155  4299.322266  4148.016113    58.803596     0.000000     1.000000     0.000000            2   101.367448    89.391583     0.372675     -0.28931     0.604321 2.826684e+05     0.762646            1            2 
 1919.092308   311.076923            1     2.307567    -96.97393 000010@Extract/job038/Micrographs/stack_0002_SumCorr2_DW.mrcs Micrographs/stack_0002_SumCorr2_DW.mrc            1     3.581400     0.121155  4299.322266  4148.016113    58.803596     0.000000     1.000000     0.000000            2   104.177565    87.000094     0.372675     -0.23534     0.590443 2.860080e+05     0.525852            3            1 
 1995.861538   714.800000            1     2.293747    -72.59859 000011@Extract/job038/Micrographs/stack_0002_SumCorr2_DW.mrcs Micrographs/stack_0002_SumCorr2_DW.mrc            1     3.581400     0.121155  4299.322266  4148.016113    58.803596     0.000000     1.000000     0.000000            2   102.771298    87.001503     -1.55931     0.372675     0.609359 2.858831e+05     0.254172            4            2 
 3789.800000  3424.461538            1     2.310531   171.152176 000012@Extract/job038/Micrographs/stack_0002_SumCorr2_DW.mrcs Micrographs/stack_0002_SumCorr2_DW.mrc            1     3.581400     0.121155  4299.322266  4148.016113    58.803596     0.000000     1.000000     0.000000            2    80.268835    84.630656     -0.28931     0.372675     0.598078 2.846302e+05     0.330016            2            1 
 3235.415385  2264.553846            1     2.049557   -119.47393 000013@Extract/job038/Micrographs/stack_0002_SumCorr2_DW.mrcs Micrographs/stack_0002_SumCorr2_DW.mrc            1     3.581400     0.121155  4299.322266  4148.016113    58.803596     0.000000     1.000000     0.000000            2   104.177565    87.000094     0.372675     -0.28931     0.610556 2.850045e+05     0.645755            4            2 
  999.369231  3009.984615            1     2.232633    62.401023 000014@Extract/job038/Micrographs/stack_0002_SumCorr2_DW.mrcs Micrographs/stack_0002_SumCorr2_DW.mrc            1     3.581400     0.121155  4299.322266  4148.016113    58.803596     0.000000     1.000000     0.000000            2   104.178760    88.194814     0.372675     0.372675     0.606144 2.806096e+05     0.634655            4            1 
  659.661538  2787.430769            1     2.389616   103.650439 000015@Extract/job038/Micrographs/stack_0002_SumCorr2_DW.mrcs Micrographs/stack_0002_SumCorr2_DW.mrc            1     3.581400     0.121155  4299.322266  4148.016113    58.803596     0.000000     1.000000     0.000000            2   106.288743    88.789753     -0.28931     -0.28931     0.612388 2.838238e+05     0.521840            3            1 
 2792.430769  3358.569231            1     1.695327   173.963695 000016@Extract/job038/Micrographs/stack_0002_SumCorr2_DW.mrcs Micrographs/stack_0002_SumCorr2_DW.mrc            1     3.581400     0.121155  4299.322266  4148.016113    58.803596     0.000000     1.000000     0.000000            2    76.758689    90.013580     -0.28931     0.372675     0.611936 2.830250e+05     0.234926            3            1 
 3275.800000  1983.984615            1     3.127157     6.272204 000017@Extract/job038/Micrographs/stack_0002_SumCorr2_DW.mrcs Micrographs/stack_0002_SumCorr2_DW.mrc            1     3.581400     0.121155  4299.322266  4148.016113    58.803596     0.000000     1.000000     0.000000            2    98.603263    19.084477     -0.28931     -0.28931     0.632880 2.839465e+05     0.184702            5            1 
 1016.123077  1835.323077            1     2.985429    -49.85660 000018@Extract/job038/Micrographs/stack_0002_SumCorr2_DW.mrcs Micrographs/stack_0002_SumCorr2_DW.mrc            1     3.581400     0.121155  4299.322266  4148.016113    58.803596     0.000000     1.000000     0.000000            2   104.823887    10.966096     -0.28931     -0.23534     0.632244 2.835329e+05     0.712799            9            1 
 2288.184615   987.615385            1     1.891119    -50.00641 000019@Extract/job038/Micrographs/stack_0002_SumCorr2_DW.mrcs Micrographs/stack_0002_SumCorr2_DW.mrc            1     3.581400     0.121155  4299.322266  4148.016113    58.803596     0.000000     1.000000     0.000000            2    79.818655    22.820702     -0.23534     -0.28931     0.596632 2.833234e+05     0.469383           12            2 
 1842.200000   978.738462            1     1.461053   -156.81895 000020@Extract/job038/Micrographs/stack_0002_SumCorr2_DW.mrcs Micrographs/stack_0002_SumCorr2_DW.mrc            1     3.581400     0.121155  4299.322266  4148.016113    58.803596     0.000000     1.000000     0.000000            2    91.959574    16.132441     0.372675     0.372675     0.606250 2.842513e+05     0.345329            6            2 
 1966.230769  1846.200000            1     2.084828   106.746708 000021@Extract/job038/Micrographs/stack_0002_SumCorr2_DW.mrcs Micrographs/stack_0002_SumCorr2_DW.mrc            1     3.581400     0.121155  4299.322266  4148.016113    58.803596     0.000000     1.000000     0.000000            2    72.474598     9.531148     -0.28931     -0.23534     0.613834 2.821239e+05     0.391819            5            1 
 3133.015385  3408.830769            1     2.823396   173.310236 000022@Extract/job038/Micrographs/stack_0002_SumCorr2_DW.mrcs Micrographs/stack_0002_SumCorr2_DW.mrc            1     3.581400     0.121155  4299.322266  4148.016113    58.803596     0.000000     1.000000     0.000000            2   107.088951     9.496026     0.372675     -1.50534     0.611150 2.827582e+05     0.384775            5            1 
 2289.184615   568.138462            1     2.502075   -101.66032 000023@Extract/job038/Micrographs/stack_0002_SumCorr2_DW.mrcs Micrographs/stack_0002_SumCorr2_DW.mrc            1     3.581400     0.121155  4299.322266  4148.016113    58.803596     0.000000     1.000000     0.000000            2    80.268835    84.630656     0.372675     0.372675     0.595482 2.872284e+05     0.287603            6            1 
 3729.784615  1774.307692            1     2.306454     4.272323 000024@Extract/job038/Micrographs/stack_0002_SumCorr2_DW.mrcs Micrographs/stack_0002_SumCorr2_DW.mrc            1     3.581400     0.121155  4299.322266  4148.016113    58.803596     0.000000     1.000000     0.000000            2   115.425523    84.595330     0.318700     1.642675     0.616585 2.832445e+05     0.182766           13            2 
 2861.323077  1728.046154            1     1.534719    26.772693 000025@Extract/job038/Micrographs/stack_0002_SumCorr2_DW.mrcs Micrographs/stack_0002_SumCorr2_DW.mrc            1     3.581400     0.121155  4299.322266  4148.016113    58.803596     0.000000     1.000000     0.000000            2   114.024858    90.572865     0.372675     -0.23534     0.586518 2.784963e+05     0.536326            3            2 
 1037.753846  1156.907692            1     2.118191    83.962804 000026@Extract/job038/Micrographs/stack_0002_SumCorr2_DW.mrcs Micrographs/stack_0002_SumCorr2_DW.mrc            1     3.581400     0.121155  4299.322266  4148.016113    58.803596     0.000000     1.000000     0.000000            2   110.496890    77.954683     0.372675     0.372675     0.617775 2.853473e+05     0.290198            6            1 
 1242.676923  1055.507692            1     2.077895   -135.40949 000027@Extract/job038/Micrographs/stack_0002_SumCorr2_DW.mrcs Micrographs/stack_0002_SumCorr2_DW.mrc            1     3.581400     0.121155  4299.322266  4148.016113    58.803596     0.000000     1.000000     0.000000            2    85.892519    83.424692     -0.28931     -0.28931     0.581513 2.836670e+05     0.452135            3            1 
 1607.892308  1416.846154            1     1.421485   -150.41241 000028@Extract/job038/Micrographs/stack_0002_SumCorr2_DW.mrcs Micrographs/stack_0002_SumCorr2_DW.mrc            1     3.581400     0.121155  4299.322266  4148.016113    58.803596     0.000000     1.000000     0.000000            2    72.537594    87.629755     -0.28931     -0.28931     0.628317 2.847619e+05     0.295390            2            2 
  707.923077   974.738462            1     2.346837    15.527300 000029@Extract/job038/Micrographs/stack_0002_SumCorr2_DW.mrcs Micrographs/stack_0002_SumCorr2_DW.mrc            1     3.581400     0.121155  4299.322266  4148.016113    58.803596     0.000000     1.000000     0.000000            2    82.381247    87.619870     -0.28931     -0.23534     0.595149 2.870715e+05     0.446075            5            1 
 2745.046154  2922.338462            1     1.455555    83.959588 000030@Extract/job038/Micrographs/stack_0002_SumCorr2_DW.mrcs Micrographs/stack_0002_SumCorr2_DW.mrc            1     3.581400     0.121155  4299.322266  4148.016113    58.803596     0.000000     1.000000     0.000000            2   115.429990    89.377865     0.372675     0.372675     0.607026 2.822332e+05     0.733119            4            2 
 2350.323077  2457.600000            1     2.423283    38.024894 000031@Extract/job038/Micrographs/stack_0002_SumCorr2_DW.mrcs Micrographs/stack_0002_SumCorr2_DW.mrc            1     3.581400     0.121155  4299.322266  4148.016113    58.803596     0.000000     1.000000     0.000000            2    71.833892    87.032954     0.372675     1.642675     0.605442 2.822663e+05     0.275882            3            1 
 3149.769231  2716.538462            1     2.069565   -139.16241 000032@Extract/job038/Micrographs/stack_0002_SumCorr2_DW.mrcs Micrographs/stack_0002_SumCorr2_DW.mrc            1     3.581400     0.121155  4299.322266  4148.016113    58.803596     0.000000     1.000000     0.000000            2    72.537594    87.629755     -0.28931     -0.28931     0.582122 2.845977e+05     0.466738            4            2 
 2915.461538  1455.230769            1     2.008930    61.464652 000033@Extract/job038/Micrographs/stack_0002_SumCorr2_DW.mrcs Micrographs/stack_0002_SumCorr2_DW.mrc            1     3.581400     0.121155  4299.322266  4148.016113    58.803596     0.000000     1.000000     0.000000            2    81.679953    89.411760     0.372675     0.372675     0.586542 2.777177e+05     0.398812            3            2 
  436.107692  2123.892308            1     1.813653    16.465241 000034@Extract/job038/Micrographs/stack_0002_SumCorr2_DW.mrcs Micrographs/stack_0002_SumCorr2_DW.mrc            1     3.581400     0.121155  4299.322266  4148.016113    58.803596     0.000000     1.000000     0.000000            2    88.008683    90.002112     -0.28931     -0.28931     0.612976 2.845464e+05     0.443870            3            2 
  577.015385  2181.907692            1     1.722578   161.777891 000035@Extract/job038/Micrographs/stack_0002_SumCorr2_DW.mrcs Micrographs/stack_0002_SumCorr2_DW.mrc            1     3.581400     0.121155  4299.322266  4148.016113    58.803596     0.000000     1.000000     0.000000            2    89.411236    86.417344     0.372675     -0.28931     0.611709 2.846454e+05     0.554542            1            1 
  826.076923  2616.138462            1     2.506341     -5.10197 000036@Extract/job038/Micrographs/stack_0002_SumCorr2_DW.mrcs Micrographs/stack_0002_SumCorr2_DW.mrc            1     3.581400     0.121155  4299.322266  4148.016113    58.803596     0.000000     1.000000     0.000000            2   113.318910    87.588673     -0.28931     0.372675     0.601580 2.826200e+05     0.224155            9            1 
 3898.076923  2451.723077            1     2.568960    -18.22237 000037@Extract/job038/Micrographs/stack_0002_SumCorr2_DW.mrcs Micrographs/stack_0002_SumCorr2_DW.mrc            1     3.581400     0.121155  4299.322266  4148.016113    58.803596     0.000000     1.000000     0.000000            2    85.899923    90.601123     -0.28931     -0.28931     0.598565 2.879260e+05     0.273726            3            1 
 1000.369231  3893.200000            1     2.199828   -155.09738 000038@Extract/job038/Micrographs/stack_0002_SumCorr2_DW.mrcs Micrographs/stack_0002_SumCorr2_DW.mrc            1     3.581400     0.121155  4299.322266  4148.016113    58.803596     0.000000     1.000000     0.000000            2    85.193732    87.616990     -0.28931     0.372675     0.614487 2.838382e+05     0.411156            4            2 
  869.338462  2756.800000            1     2.494544   -165.41021 000039@Extract/job038/Micrographs/stack_0002_SumCorr2_DW.mrcs Micrographs/stack_0002_SumCorr2_DW.mrc            1     3.581400     0.121155  4299.322266  4148.016113    58.803596     0.000000     1.000000     0.000000            2    98.551285    85.809752     0.980688     1.642675     0.604383 2.821934e+05     0.439914            7            1 
 3221.661538  3610.630769            1     1.419538    -44.47270 000040@Extract/job038/Micrographs/stack_0002_SumCorr2_DW.mrcs Micrographs/stack_0002_SumCorr2_DW.mrc            1     3.581400     0.121155  4299.322266  4148.016113    58.803596     0.000000     1.000000     0.000000            2    82.381247    87.619870     -0.28931     -0.28931     0.603370 2.837058e+05     0.368612            3            2 
 3924.707692  3403.830769            1     2.278295   118.652788 000041@Extract/job038/Micrographs/stack_0002_SumCorr2_DW.mrcs Micrographs/stack_0002_SumCorr2_DW.mrc            1     3.581400     0.121155  4299.322266  4148.016113    58.803596     0.000000     1.000000     0.000000            2    89.413703    88.806916     0.372675     0.372675     0.618597 2.846996e+05     0.261979            3            2 
 2899.707692  3801.553846            1     2.603530     -0.41008 000042@Extract/job038/Micrographs/stack_0002_SumCorr2_DW.mrcs Micrographs/stack_0002_SumCorr2_DW.mrc            1     3.581400     0.121155  4299.322266  4148.016113    58.803596     0.000000     1.000000     0.000000            2    83.083755    87.021661     -0.28931     -0.28931     0.609024 2.847453e+05     0.471443            2            2 
 3354.569231  3794.800000            1     3.113292   -176.66154 000043@Extract/job038/Micrographs/stack_0002_SumCorr2_DW.mrcs Micrographs/stack_0002_SumCorr2_DW.mrc            1     3.581400     0.121155  4299.322266  4148.016113    58.803596     0.000000     1.000000     0.000000            2    75.348864    86.431666     -0.28931     0.372675     0.601737 2.840624e+05     0.656678            5            2 
 3509.230769  3768.046154            1     2.803006    24.901052 000044@Extract/job038/Micrographs/stack_0002_SumCorr2_DW.mrcs Micrographs/stack_0002_SumCorr2_DW.mrc            1     3.581400     0.121155  4299.322266  4148.016113    58.803596     0.000000     1.000000     0.000000            2    76.053774    88.223500     -0.89732     -0.89732     0.594203 2.829967e+05     0.115169           17            2 
 1062.384615  1737.923077            1     2.073067   -124.16020 000045@Extract/job038/Micrographs/stack_0002_SumCorr2_DW.mrcs Micrographs/stack_0002_SumCorr2_DW.mrc            1     3.581400     0.121155  4299.322266  4148.016113    58.803596     0.000000     1.000000     0.000000            2    82.381247    87.619870     -0.23534     0.372675     0.603959 2.826360e+05     0.305272            5            2 
 2465.476923  1529.123077            1     2.181310   -151.35011 000046@Extract/job038/Micrographs/stack_0002_SumCorr2_DW.mrcs Micrographs/stack_0002_SumCorr2_DW.mrc            1     3.581400     0.121155  4299.322266  4148.016113    58.803596     0.000000     1.000000     0.000000            2    71.833892    87.032954     -0.28931     0.372675     0.618626 2.813471e+05     0.417270            3            1 
 3086.753846  2864.323077            1     3.178504    43.651027 000047@Extract/job038/Micrographs/stack_0002_SumCorr2_DW.mrcs Micrographs/stack_0002_SumCorr2_DW.mrc            1     3.581400     0.121155  4299.322266  4148.016113    58.803596     0.000000     1.000000     0.000000            2    76.054968    89.417442     -0.28931     0.372675     0.616294 2.838602e+05     0.605285            8            2 
 2853.446154  2918.338462            1     1.977937    -48.22119 000048@Extract/job038/Micrographs/stack_0002_SumCorr2_DW.mrcs Micrographs/stack_0002_SumCorr2_DW.mrc            1     3.581400     0.121155  4299.322266  4148.016113    58.803596     0.000000     1.000000     0.000000            2    87.997423    79.195195     0.372675     -0.28931     0.609161 2.825842e+05     0.186497            5            1 
 1490.738462   812.323077            1     1.806797    -47.28520 000049@Extract/job038/Micrographs/stack_0002_SumCorr2_DW.mrcs Micrographs/stack_0002_SumCorr2_DW.mrc            1     3.581400     0.121155  4299.322266  4148.016113    58.803596     0.000000     1.000000     0.000000            2    82.381247    87.619870     -0.28931     -0.28931     0.597492 2.835115e+05     0.404769            7            1 
 1094.892308   689.169231            1     2.681453    -61.99213 000050@Extract/job038/Micrographs/stack_0002_SumCorr2_DW.mrcs Micrographs/stack_0002_SumCorr2_DW.mrc            1     3.581400     0.121155  4299.322266  4148.016113    58.803596     0.000000     1.000000     0.000000            2   100.155888     9.502955     -0.28931     -0.28931     0.610530 2.839976e+05     0.525903            3            2 
  271.815385  1292.815385            1     2.528533   126.250746 000051@Extract/job038/Micrographs/stack_0002_SumCorr2_DW.mrcs Micrographs/stack_0002_SumCorr2_DW.mrc            1     3.581400     0.121155  4299.322266  4148.016113    58.803596     0.000000     1.000000     0.000000            2   110.863925    20.556417     -0.23534     -0.28931     0.608149 2.888002e+05     0.339187           10            2 
 1638.400000  2199.661538            1     2.017712   171.199125 000052@Extract/job038/Micrographs/stack_0002_SumCorr2_DW.mrcs Micrographs/stack_0002_SumCorr2_DW.mrc            1     3.581400     0.121155  4299.322266  4148.016113    58.803596     0.000000     1.000000     0.000000            2   101.030042    33.351523     -1.55931     0.372675     0.600265 2.813843e+05     0.506527           14            2 
 2316.815385  2211.538462            1     2.719632   -177.24477 000053@Extract/job038/Micrographs/stack_0002_SumCorr2_DW.mrcs Micrographs/stack_0002_SumCorr2_DW.mrc            1     3.581400     0.121155  4299.322266  4148.016113    58.803596     0.000000     1.000000     0.000000            2    77.437909     8.059929     0.372675     0.372675     0.600348 2.806363e+05     0.481498            3            2 
 2087.384615   968.861538            1     3.346195   165.611137 000054@Extract/job038/Micrographs/stack_0002_SumCorr2_DW.mrcs Micrographs/stack_0002_SumCorr2_DW.mrc            1     3.581400     0.121155  4299.322266  4148.016113    58.803596     0.000000     1.000000     0.000000            2    83.170111    24.310679     0.372675     -0.28931     0.597313 2.840112e+05     0.206625           12            1 
 3885.323077  1358.830769            1     2.379941   146.193821 000055@Extract/job038/Micrographs/stack_0002_SumCorr2_DW.mrcs Micrographs/stack_0002_SumCorr2_DW.mrc            1     3.581400     0.121155  4299.322266  4148.016113    58.803596     0.000000     1.000000     0.000000            2   101.982270     8.034835     0.372675     -0.28931     0.597192 2.770532e+05     0.980846            4            1 
 2881.953846  2111.015385            1     2.077425   -156.03597 000056@Extract/job038/Micrographs/stack_0002_SumCorr2_DW.mrcs Micrographs/stack_0002_SumCorr2_DW.mrc            1     3.581400     0.121155  4299.322266  4148.016113    58.803596     0.000000     1.000000     0.000000            2    64.079572    66.707890     -0.23534     0.372675     0.593991 2.826508e+05     0.265799           12            2 
  516.000000  1937.723077            1     2.294095    22.158536 000057@Extract/job038/Micrographs/stack_0002_SumCorr2_DW.mrcs Micrographs/stack_0002_SumCorr2_DW.mrc            1     3.581400     0.121155  4299.322266  4148.016113    58.803596     0.000000     1.000000     0.000000            2    98.518461    27.294599     -0.28931     -0.23534     0.622185 2.817357e+05     0.500194            6            1 
  716.800000  2357.200000            1     3.170453   -101.30618 000058@Extract/job038/Micrographs/stack_0002_SumCorr2_DW.mrcs Micrographs/stack_0002_SumCorr2_DW.mrc            1     3.581400     0.121155  4299.322266  4148.016113    58.803596     0.000000     1.000000     0.000000            2   101.982270     8.034835     0.372675     -0.28931     0.598445 2.831540e+05     0.512268            4            1 
  149.661538  2390.707692            1     2.672804   132.857637 000059@Extract/job038/Micrographs/stack_0002_SumCorr2_DW.mrcs Micrographs/stack_0002_SumCorr2_DW.mrc            1     3.581400     0.121155  4299.322266  4148.016113    58.803596     0.000000     1.000000     0.000000            2    71.515521    16.153182     0.372675     1.642675     0.623382 2.850768e+05     0.353287            3            1 
  282.569231  2275.430769            1     2.327569    45.581491 000060@Extract/job038/Micrographs/stack_0002_SumCorr2_DW.mrcs Micrographs/stack_0002_SumCorr2_DW.mrc            1     3.581400     0.121155  4299.322266  4148.016113    58.803596     0.000000     1.000000     0.000000            2    99.664353    31.070326     0.372675     1.642675     0.624874 2.856980e+05     0.355046            9            1 
  455.861538  2256.676923            1     2.708186    96.228074 000061@Extract/job038/Micrographs/stack_0002_SumCorr2_DW.mrcs Micrographs/stack_0002_SumCorr2_DW.mrc            1     3.581400     0.121155  4299.322266  4148.016113    58.803596     0.000000     1.000000     0.000000            2    69.541102    24.324295     0.372675     1.642675     0.591351 2.853990e+05     0.653080            1            2 
 1482.861538  2979.476923            1     3.177007    81.210126 000062@Extract/job038/Micrographs/stack_0002_SumCorr2_DW.mrcs Micrographs/stack_0002_SumCorr2_DW.mrc            1     3.581400     0.121155  4299.322266  4148.016113    58.803596     0.000000     1.000000     0.000000            2    84.529799    30.327851     -0.28931     0.980688     0.600393 2.788136e+05     0.229470           12            1 
 3796.676923  2699.784615            1     3.021765   -122.21228 000063@Extract/job038/Micrographs/stack_0002_SumCorr2_DW.mrcs Micrographs/stack_0002_SumCorr2_DW.mrc            1     3.581400     0.121155  4299.322266  4148.016113    58.803596     0.000000     1.000000     0.000000            2    75.856839    25.815677     0.372675     0.372675     0.610659 2.869620e+05     0.167699            6            2 
 3889.200000  3079.876923            1     2.491656    99.980412 000064@Extract/job038/Micrographs/stack_0002_SumCorr2_DW.mrcs Micrographs/stack_0002_SumCorr2_DW.mrc            1     3.581400     0.121155  4299.322266  4148.016113    58.803596     0.000000     1.000000     0.000000            2   107.720771    24.285695     -0.23534     0.372675     0.602721 2.859787e+05     0.181354            7            1 
 1900.338462  3261.169231            1     2.582317    -58.26740 000065@Extract/job038/Micrographs/stack_0002_SumCorr2_DW.mrcs Micrographs/stack_0002_SumCorr2_DW.mrc            1     3.581400     0.121155  4299.322266  4148.016113    58.803596     0.000000     1.000000     0.000000            2   114.026953     9.489349     0.372675     0.318700     0.599867 2.815441e+05     0.241460            4            2 
 1889.461538   481.492308            1     2.535383   -129.79000 000066@Extract/job038/Micrographs/stack_0002_SumCorr2_DW.mrcs Micrographs/stack_0002_SumCorr2_DW.mrc            1     3.581400     0.121155  4299.322266  4148.016113    58.803596     0.000000     1.000000     0.000000            2   114.724062    86.392043     -0.28931     0.372675     0.611509 2.873810e+05     0.517529            2            2 
 2954.846154   482.492308            1     2.969974    -41.66395 000067@Extract/job038/Micrographs/stack_0002_SumCorr2_DW.mrcs Micrographs/stack_0002_SumCorr2_DW.mrc            1     3.581400     0.121155  4299.322266  4148.016113    58.803596     0.000000     1.000000     0.000000            2   111.913780    88.784277     -0.89732     0.372675     0.615997 2.899503e+05     0.383931            3            1 
 3606.630769   481.492308            1     2.023868   123.340286 000068@Extract/job038/Micrographs/stack_0002_SumCorr2_DW.mrcs Micrographs/stack_0002_SumCorr2_DW.mrc            1     3.581400     0.121155  4299.322266  4148.016113    58.803596     0.000000     1.000000     0.000000            2    90.819952    88.805467     -0.28931     0.372675     0.605892 2.906587e+05     0.338617            3            2 
 2902.707692  2243.923077            1     2.202694   -150.40977 000069@Extract/job038/Micrographs/stack_0002_SumCorr2_DW.mrcs Micrographs/stack_0002_SumCorr2_DW.mrc            1     3.581400     0.121155  4299.322266  4148.016113    58.803596     0.000000     1.000000     0.000000            2    92.928713    88.206259     -0.28931     0.372675     0.626928 2.837786e+05     0.323833            4            2 
  744.430769  1144.153846            1     2.582929   -135.41091 000070@Extract/job038/Micrographs/stack_0002_SumCorr2_DW.mrcs Micrographs/stack_0002_SumCorr2_DW.mrc            1     3.581400     0.121155  4299.322266  4148.016113    58.803596     0.000000     1.000000     0.000000            2   102.768879    84.607631     0.372675     -0.89732     0.602453 2.881769e+05     0.537837            3            1 
  220.553846   446.984615            1     2.141136    -92.28475 000071@Extract/job038/Micrographs/stack_0002_SumCorr2_DW.mrcs Micrographs/stack_0002_SumCorr2_DW.mrc            1     3.581400     0.121155  4299.322266  4148.016113    58.803596     0.000000     1.000000     0.000000            2    95.737523    84.614778     -0.28931     -0.23534     0.608706 2.857219e+05     0.786722            7            2 
 1961.353846   840.830769            1     2.271321   176.772112 000072@Extract/job038/Micrographs/stack_0002_SumCorr2_DW.mrcs Micrographs/stack_0002_SumCorr2_DW.mrc            1     3.581400     0.121155  4299.322266  4148.016113    58.803596     0.000000     1.000000     0.000000            2   115.428878    88.183923     0.372675     0.372675     0.598146 2.851828e+05     0.472324            4            1 
 3904.953846  1047.630769            1     2.296375   158.962504 000073@Extract/job038/Micrographs/stack_0002_SumCorr2_DW.mrcs Micrographs/stack_0002_SumCorr2_DW.mrc            1     3.581400     0.121155  4299.322266  4148.016113    58.803596     0.000000     1.000000     0.000000            2   107.696174    89.982115     -0.28931     0.372675     0.606910 2.802243e+05     0.267686            5            2 
 3761.292308  1405.092308            1     1.733511   143.960765 000074@Extract/job038/Micrographs/stack_0002_SumCorr2_DW.mrcs Micrographs/stack_0002_SumCorr2_DW.mrc            1     3.581400     0.121155  4299.322266  4148.016113    58.803596     0.000000     1.000000     0.000000            2   112.617479    89.380513     0.372675     -0.89732     0.608976 2.770091e+05     0.556612            5            1 
 2653.523077  1780.184615            1     2.929460    40.835765 000075@Extract/job038/Micrographs/stack_0002_SumCorr2_DW.mrcs Micrographs/stack_0002_SumCorr2_DW.mrc            1     3.581400     0.121155  4299.322266  4148.016113    58.803596     0.000000     1.000000     0.000000            2   112.617479    89.380513     -0.23534     0.372675     0.604726 2.797411e+05     0.474024            4            2 
 2934.092308  2032.246154            1     3.036145    -37.91272 000076@Extract/job038/Micrographs/stack_0002_SumCorr2_DW.mrcs Micrographs/stack_0002_SumCorr2_DW.mrc            1     3.581400     0.121155  4299.322266  4148.016113    58.803596     0.000000     1.000000     0.000000            2   108.399882    90.578268     -0.23534     -0.23534     0.630754 2.823000e+05     0.211958            4            2 
 2319.815385  2330.569231            1     2.345851    -67.90956 000077@Extract/job038/Micrographs/stack_0002_SumCorr2_DW.mrcs Micrographs/stack_0002_SumCorr2_DW.mrc            1     3.581400     0.121155  4299.322266  4148.016113    58.803596     0.000000     1.000000     0.000000            2    92.222498    85.217577     -0.28931     0.372675     0.589851 2.813220e+05     0.577899            4            1 
 3365.446154  3034.615385            1     2.045695     2.402677 000078@Extract/job038/Micrographs/stack_0002_SumCorr2_DW.mrcs Micrographs/stack_0002_SumCorr2_DW.mrc            1     3.581400     0.121155  4299.322266  4148.016113    58.803596     0.000000     1.000000     0.000000            2    93.632453    88.802572     -0.23534     0.372675     0.612373 2.848277e+05     0.769017            6            2 
 1057.507692  1942.723077            1     2.840958   -110.09721 000079@Extract/job038/Micrographs/stack_0002_SumCorr2_DW.mrcs Micrographs/stack_0002_SumCorr2_DW.mrc            1     3.581400     0.121155  4299.322266  4148.016113    58.803596     0.000000     1.000000     0.000000            2    90.819952    88.805467     0.372675     -0.28931     0.609207 2.828744e+05     0.523206            1            2 
  311.076923  1805.815385            1     3.369111    -70.72724 000080@Extract/job038/Micrographs/stack_0002_SumCorr2_DW.mrcs Micrographs/stack_0002_SumCorr2_DW.mrc            1     3.581400     0.121155  4299.322266  4148.016113    58.803596     0.000000     1.000000     0.000000            2    66.210131    88.233081     0.372675     0.372675     0.615392 2.842754e+05     0.380122            2            2 
 3965.092308  1953.476923            1     2.622443    65.211048 000081@Extract/job038/Micrographs/stack_0002_SumCorr2_DW.mrcs Micrographs/stack_0002_SumCorr2_DW.mrc            1     3.581400     0.121155  4299.322266  4148.016113    58.803596     0.000000     1.000000     0.000000            2   111.913780    88.784277     -0.28931     -0.28931     0.595744 2.833987e+05     0.261168            4            1 
  656.784615  2648.646154            1     2.531088    -12.59722 000082@Extract/job038/Micrographs/stack_0002_SumCorr2_DW.mrcs Micrographs/stack_0002_SumCorr2_DW.mrc            1     3.581400     0.121155  4299.322266  4148.016113    58.803596     0.000000     1.000000     0.000000            2    90.117442    89.403098     -0.28931     -0.28931     0.611082 2.838667e+05     0.265407            8            1 
 1146.153846  3841.938462            1     1.617392   166.465352 000083@Extract/job038/Micrographs/stack_0002_SumCorr2_DW.mrcs Micrographs/stack_0002_SumCorr2_DW.mrc            1     3.581400     0.121155  4299.322266  4148.016113    58.803596     0.000000     1.000000     0.000000            2    92.223737    86.414447     0.372675     0.372675     0.594894 2.835675e+05     0.308025            2            1 
 2428.092308  3094.630769            1     2.691118   154.273039 000084@Extract/job038/Micrographs/stack_0002_SumCorr2_DW.mrcs Micrographs/stack_0002_SumCorr2_DW.mrc            1     3.581400     0.121155  4299.322266  4148.016113    58.803596     0.000000     1.000000     0.000000            2    66.913812    88.829453     0.372675     0.372675     0.610990 2.804816e+05     0.303543            1            2 
 2308.938462  3317.184615            1     2.180657   112.085671 000085@Extract/job038/Micrographs/stack_0002_SumCorr2_DW.mrcs Micrographs/stack_0002_SumCorr2_DW.mrc            1     3.581400     0.121155  4299.322266  4148.016113    58.803596     0.000000     1.000000     0.000000            2   113.316636    85.196498     -0.28931     -0.28931     0.613783 2.826002e+05     0.395507            4            1 
 1551.753846  3863.692308            1     2.412543   110.215367 000086@Extract/job038/Micrographs/stack_0002_SumCorr2_DW.mrcs Micrographs/stack_0002_SumCorr2_DW.mrc            1     3.581400     0.121155  4299.322266  4148.016113    58.803596     0.000000     1.000000     0.000000            2    97.843807    81.606461     0.372675     -0.28931     0.617683 2.846769e+05     0.241977            4            1 
 1811.692308  3497.353846            1     1.753014   -161.65906 000087@Extract/job038/Micrographs/stack_0002_SumCorr2_DW.mrcs Micrographs/stack_0002_SumCorr2_DW.mrc            1     3.581400     0.121155  4299.322266  4148.016113    58.803596     0.000000     1.000000     0.000000            2    92.921230    81.007748     -0.28931     -0.28931     0.592702 2.812171e+05     0.262385            6            1 
  211.676923  3675.523077            1     2.246768    -98.84729 000088@Extract/job038/Micrographs/stack_0002_SumCorr2_DW.mrcs Micrographs/stack_0002_SumCorr2_DW.mrc            1     3.581400     0.121155  4299.322266  4148.016113    58.803596     0.000000     1.000000     0.000000            2    92.929942    89.400201     -0.28931     0.372675     0.602560 2.827682e+05     0.594321            1            1 
 3278.800000  1852.076923            1     2.516788   -160.72589 000089@Extract/job038/Micrographs/stack_0002_SumCorr2_DW.mrcs Micrographs/stack_0002_SumCorr2_DW.mrc            1     3.581400     0.121155  4299.322266  4148.016113    58.803596     0.000000     1.000000     0.000000            2   110.506366    87.591362     -0.28931     -0.28931     0.591385 2.820058e+05     0.622309            3            1 
 1880.584615  1164.784615            1     1.972275    -59.47307 000090@Extract/job038/Micrographs/stack_0002_SumCorr2_DW.mrcs Micrographs/stack_0002_SumCorr2_DW.mrc            1     3.581400     0.121155  4299.322266  4148.016113    58.803596     0.000000     1.000000     0.000000            2    99.959984    88.199065     -0.28931     0.372675     0.617746 2.831709e+05     0.731001            1            1 
  259.938462  3052.369231            1     1.712229    55.840208 000091@Extract/job038/Micrographs/stack_0002_SumCorr2_DW.mrcs Micrographs/stack_0002_SumCorr2_DW.mrc            1     3.581400     0.121155  4299.322266  4148.016113    58.803596     0.000000     1.000000     0.000000            2    92.929942    89.400201     0.372675     0.372675     0.622905 2.832186e+05     0.657721            1            2 
 3025.738462   409.723077            1     2.993578    -45.41009 000092@Extract/job038/Micrographs/stack_0002_SumCorr2_DW.mrcs Micrographs/stack_0002_SumCorr2_DW.mrc            1     3.581400     0.121155  4299.322266  4148.016113    58.803596     0.000000     1.000000     0.000000            2    97.146249    87.007209     -0.28931     0.372675     0.609732 2.906266e+05     0.310988            4            2 
 3306.307692   950.107692            1     3.057122   -145.72383 000093@Extract/job038/Micrographs/stack_0002_SumCorr2_DW.mrcs Micrographs/stack_0002_SumCorr2_DW.mrc            1     3.581400     0.121155  4299.322266  4148.016113    58.803596     0.000000     1.000000     0.000000            2   103.477425    89.986302     0.372675     -0.28931     0.614757 2.843214e+05     0.469142            5            2 
 3772.046154   692.169231            1     1.376037   -140.10087 000094@Extract/job038/Micrographs/stack_0002_SumCorr2_DW.mrcs Micrographs/stack_0002_SumCorr2_DW.mrc            1     3.581400     0.121155  4299.322266  4148.016113    58.803596     0.000000     1.000000     0.000000            2   111.906845    81.592490     -0.28931     0.372675     0.618134 2.880883e+05     0.282947            5            1 
 2932.215385   822.200000            1     2.438703   -146.66052 000095@Extract/job038/Micrographs/stack_0002_SumCorr2_DW.mrcs Micrographs/stack_0002_SumCorr2_DW.mrc            1     3.581400     0.121155  4299.322266  4148.016113    58.803596     0.000000     1.000000     0.000000            2    99.958769    87.004344     -0.28931     0.372675     0.615262 2.870934e+05     0.375996            4            2 
 3264.046154  1723.046154            1     2.088241    -66.03586 000096@Extract/job038/Micrographs/stack_0002_SumCorr2_DW.mrcs Micrographs/stack_0002_SumCorr2_DW.mrc            1     3.581400     0.121155  4299.322266  4148.016113    58.803596     0.000000     1.000000     0.000000            2   101.367448    89.391583     -0.28931     0.372675     0.584343 2.791849e+05     0.448738            3            1 
  451.984615   168.292308            1     3.286473   -169.16230 000097@Extract/job038/Micrographs/stack_0002_SumCorr2_DW.mrcs Micrographs/stack_0002_SumCorr2_DW.mrc            1     3.581400     0.121155  4299.322266  4148.016113    58.803596     0.000000     1.000000     0.000000            2   107.691469    85.201925     -0.28931     0.372675     0.599124 2.823693e+05     0.434236            3            1 
 1054.507692   472.615385            1     3.322861    -46.34752 000098@Extract/job038/Micrographs/stack_0002_SumCorr2_DW.mrcs Micrographs/stack_0002_SumCorr2_DW.mrc            1     3.581400     0.121155  4299.322266  4148.016113    58.803596     0.000000     1.000000     0.000000            2    97.145021    85.811188     0.372675     -0.28931     0.599114 2.841796e+05     0.408781            4            2 
 2040.123077   392.846154            1     2.048022   168.337048 000099@Extract/job038/Micrographs/stack_0002_SumCorr2_DW.mrcs Micrographs/stack_0002_SumCorr2_DW.mrc            1     3.581400     0.121155  4299.322266  4148.016113    58.803596     0.000000     1.000000     0.000000            2   109.102423    89.980740     -0.28931     -0.28931     0.590713 2.865251e+05     0.323709            6            1 
 3958.215385   620.276923            1     2.753161   112.087357 000100@Extract/job038/Micrographs/stack_0002_SumCorr2_DW.mrcs Micrographs/stack_0002_SumCorr2_DW.mrc            1     3.581400     0.121155  4299.322266  4148.016113    58.803596     0.000000     1.000000     0.000000            2   108.396376    86.995921     -0.28931     0.372675     0.613559 2.885383e+05     0.213071            6            2 
 2043.123077  2246.923077            1     3.042098    56.775004 000101@Extract/job038/Micrographs/stack_0002_SumCorr2_DW.mrcs Micrographs/stack_0002_SumCorr2_DW.mrc            1     3.581400     0.121155  4299.322266  4148.016113    58.803596     0.000000     1.000000     0.000000            2   107.696174    89.982115     -0.28931     -0.89732     0.587343 2.797839e+05     0.187310            4            2 
 1806.815385  1977.107692            1     2.376698   164.586811 000102@Extract/job038/Micrographs/stack_0002_SumCorr2_DW.mrcs Micrographs/stack_0002_SumCorr2_DW.mrc            1     3.581400     0.121155  4299.322266  4148.016113    58.803596     0.000000     1.000000     0.000000            2   109.804969    89.383215     0.372675     -0.28931     0.606961 2.809664e+05     0.467877            4            2 
 3737.538462  3310.307692            1     2.823041   147.712939 000103@Extract/job038/Micrographs/stack_0002_SumCorr2_DW.mrcs Micrographs/stack_0002_SumCorr2_DW.mrc            1     3.581400     0.121155  4299.322266  4148.016113    58.803596     0.000000     1.000000     0.000000            2   106.288743    88.789753     0.372675     -0.28931     0.630818 2.862071e+05     0.233908            6            2 
 1700.415385  2676.153846            1     3.738977    -10.72165 000104@Extract/job038/Micrographs/stack_0002_SumCorr2_DW.mrcs Micrographs/stack_0002_SumCorr2_DW.mrc            1     3.581400     0.121155  4299.322266  4148.016113    58.803596     0.000000     1.000000     0.000000            2    94.327493    81.006302     -0.23534     0.372675     0.618479 2.815735e+05     0.322192            8            1 
 1377.461538  2837.692308            1     3.291969   168.338999 000105@Extract/job038/Micrographs/stack_0002_SumCorr2_DW.mrcs Micrographs/stack_0002_SumCorr2_DW.mrc            1     3.581400     0.121155  4299.322266  4148.016113    58.803596     0.000000     1.000000     0.000000            2   102.069973    88.793967     0.372675     0.372675     0.612372 2.810495e+05     0.345710            3            2 
 1753.553846  3025.738462            1     1.684180   -134.47414 000106@Extract/job038/Micrographs/stack_0002_SumCorr2_DW.mrcs Micrographs/stack_0002_SumCorr2_DW.mrc            1     3.581400     0.121155  4299.322266  4148.016113    58.803596     0.000000     1.000000     0.000000            2   104.881295    87.596883     0.372675     0.372675     0.598894 2.787786e+05     0.385740            4            2 
  784.692308  3780.923077            1     1.786828   145.838377 000107@Extract/job038/Micrographs/stack_0002_SumCorr2_DW.mrcs Micrographs/stack_0002_SumCorr2_DW.mrc            1     3.581400     0.121155  4299.322266  4148.016113    58.803596     0.000000     1.000000     0.000000            2   105.581444    84.604821     -0.28931     -0.23534     0.603599 2.833915e+05     0.375106            4            2 
 2422.215385  3769.046154            1     2.119314    -69.78507 000108@Extract/job038/Micrographs/stack_0002_SumCorr2_DW.mrcs Micrographs/stack_0002_SumCorr2_DW.mrc            1     3.581400     0.121155  4299.322266  4148.016113    58.803596     0.000000     1.000000     0.000000            2    96.444957    88.799685     0.372675     -0.89732     0.595885 2.835096e+05     0.581050            3            1 
 1800.938462   289.446154            1     1.526428    -95.09864 000109@Extract/job038/Micrographs/stack_0002_SumCorr2_DW.mrcs Micrographs/stack_0002_SumCorr2_DW.mrc            1     3.581400     0.121155  4299.322266  4148.016113    58.803596     0.000000     1.000000     0.000000            2   102.772500    88.196224     -0.28931     -0.89732     0.621787 2.870199e+05     0.427755            5            1 
 3412.707692  1913.092308            1     2.488429   -173.84851 000110@Extract/job038/Micrographs/stack_0002_SumCorr2_DW.mrcs Micrographs/stack_0002_SumCorr2_DW.mrc            1     3.581400     0.121155  4299.322266  4148.016113    58.803596     0.000000     1.000000     0.000000            2   102.071176    89.987715     -0.28931     -0.28931     0.600382 2.830409e+05     0.643948            2            1 
 3050.369231  1573.384615            1     2.472968    -49.16037 000111@Extract/job038/Micrographs/stack_0002_SumCorr2_DW.mrcs Micrographs/stack_0002_SumCorr2_DW.mrc            1     3.581400     0.121155  4299.322266  4148.016113    58.803596     0.000000     1.000000     0.000000            2    98.554945    89.394437     -0.28931     0.372675     0.611934 2.783051e+05     0.858043            2            2 
 2776.676923  2439.969231            1     2.090984    68.026486 000112@Extract/job038/Micrographs/stack_0002_SumCorr2_DW.mrcs Micrographs/stack_0002_SumCorr2_DW.mrc            1     3.581400     0.121155  4299.322266  4148.016113    58.803596     0.000000     1.000000     0.000000            2   102.770091    85.805481     -0.28931     -0.23534     0.597791 2.832441e+05     0.444980           12            1 
 3292.553846   572.015385            1     2.266178   -105.40975 000113@Extract/job038/Micrographs/stack_0002_SumCorr2_DW.mrcs Micrographs/stack_0002_SumCorr2_DW.mrc            1     3.581400     0.121155  4299.322266  4148.016113    58.803596     0.000000     1.000000     0.000000            2    95.737523    84.614778     -0.23534     0.372675     0.592239 2.886750e+05     0.484097           10            2 
  223.553846  1038.753846            1     3.069249   -139.16102 000114@Extract/job038/Micrographs/stack_0002_SumCorr2_DW.mrcs Micrographs/stack_0002_SumCorr2_DW.mrc            1     3.581400     0.121155  4299.322266  4148.016113    58.803596     0.000000     1.000000     0.000000            2   103.471412    84.007148     -0.28931     -0.28931     0.625253 2.897648e+05     0.423487            3            2 
  586.892308   649.907692            1     2.972398    -79.16072 000115@Extract/job038/Micrographs/stack_0002_SumCorr2_DW.mrcs Micrographs/stack_0002_SumCorr2_DW.mrc            1     3.581400     0.121155  4299.322266  4148.016113    58.803596     0.000000     1.000000     0.000000            2   100.663718    88.795388     0.372675     0.372675     0.596717 2.860747e+05     0.401569            7            2 
 2067.753846  1669.907692            1     3.256595    77.400814 000116@Extract/job038/Micrographs/stack_0002_SumCorr2_DW.mrcs Micrographs/stack_0002_SumCorr2_DW.mrc            1     3.581400     0.121155  4299.322266  4148.016113    58.803596     0.000000     1.000000     0.000000            2   104.883675    89.984897     -0.28931     0.372675     0.596155 2.795053e+05     0.393592            1            2 
 2636.769231  3090.753846            1     2.410404    -68.84822 000117@Extract/job038/Micrographs/stack_0002_SumCorr2_DW.mrcs Micrographs/stack_0002_SumCorr2_DW.mrc            1     3.581400     0.121155  4299.322266  4148.016113    58.803596     0.000000     1.000000     0.000000            2   100.663718    88.795388     -0.28931     -0.28931     0.616146 2.817808e+05     0.753202            3            2 
 3638.138462  2826.815385            1     2.697747   -124.16230 000118@Extract/job038/Micrographs/stack_0002_SumCorr2_DW.mrcs Micrographs/stack_0002_SumCorr2_DW.mrc            1     3.581400     0.121155  4299.322266  4148.016113    58.803596     0.000000     1.000000     0.000000            2   107.691469    85.201925     0.372675     -0.23534     0.609942 2.867554e+05     0.310389            7            1 
 1257.307692  2538.369231            1     2.169267    63.338834 000119@Extract/job038/Micrographs/stack_0002_SumCorr2_DW.mrcs Micrographs/stack_0002_SumCorr2_DW.mrc            1     3.581400     0.121155  4299.322266  4148.016113    58.803596     0.000000     1.000000     0.000000            2   102.774901    90.583849     0.372675     0.372675     0.605683 2.815038e+05     0.709752            1            1 
 1157.907692  2791.430769            1     2.033585   -171.03584 000120@Extract/job038/Micrographs/stack_0002_SumCorr2_DW.mrcs Micrographs/stack_0002_SumCorr2_DW.mrc            1     3.581400     0.121155  4299.322266  4148.016113    58.803596     0.000000     1.000000     0.000000            2   101.366242    88.197641     -0.28931     0.372675     0.619244 2.821480e+05     0.318841            3            2 
 3212.784615  3136.015385            1     2.134811   -158.84846 000121@Extract/job038/Micrographs/stack_0002_SumCorr2_DW.mrcs Micrographs/stack_0002_SumCorr2_DW.mrc            1     3.581400     0.121155  4299.322266  4148.016113    58.803596     0.000000     1.000000     0.000000            2   102.068768    87.599701     -0.28931     -0.28931     0.581725 2.839329e+05     0.565196            4            1 
 3796.676923  3692.276923            1     2.251321    99.900439 000122@Extract/job038/Micrographs/stack_0002_SumCorr2_DW.mrcs Micrographs/stack_0002_SumCorr2_DW.mrc            1     3.581400     0.121155  4299.322266  4148.016113    58.803596     0.000000     1.000000     0.000000            2   106.288743    88.789753     -0.28931     -0.23534     0.611468 2.833319e+05     0.328654            6            2 
  842.830769  3949.338462            1     1.781485   165.526928 000123@Extract/job038/Micrographs/stack_0002_SumCorr2_DW.mrcs Micrographs/stack_0002_SumCorr2_DW.mrc            1     3.581400     0.121155  4299.322266  4148.016113    58.803596     0.000000     1.000000     0.000000            2    99.959984    88.199065     0.372675     -0.28931     0.593392 2.824725e+05     0.839726            2            1 
 3712.030769  3954.338462            1     2.222344    40.839283 000124@Extract/job038/Micrographs/stack_0002_SumCorr2_DW.mrcs Micrographs/stack_0002_SumCorr2_DW.mrc            1     3.581400     0.121155  4299.322266  4148.016113    58.803596     0.000000     1.000000     0.000000            2   100.663718    88.795388     -0.28931     -0.28931     0.603009 2.820544e+05     0.433224            4            2 
 1957.353846  3828.184615            1     2.028602   -130.71320 000125@Extract/job038/Micrographs/stack_0002_SumCorr2_DW.mrcs Micrographs/stack_0002_SumCorr2_DW.mrc            1     3.581400     0.121155  4299.322266  4148.016113    58.803596     0.000000     1.000000     0.000000            2   107.657894    55.753267     -0.28931     -0.23534     0.638847 2.857643e+05     0.213730            5            2 
 1861.953846  3606.630769            1     2.331039    89.588038 000126@Extract/job038/Micrographs/stack_0002_SumCorr2_DW.mrcs Micrographs/stack_0002_SumCorr2_DW.mrc            1     3.581400     0.121155  4299.322266  4148.016113    58.803596     0.000000     1.000000     0.000000            2   106.286375    86.400181     -0.23534     -0.28931     0.620152 2.831263e+05     0.171377            4            2 
 2145.523077   574.015385            1     3.328912   115.837926 000127@Extract/job038/Micrographs/stack_0002_SumCorr2_DW.mrcs Micrographs/stack_0002_SumCorr2_DW.mrc            1     3.581400     0.121155  4299.322266  4148.016113    58.803596     0.000000     1.000000     0.000000            2   106.289924    89.983501     -0.28931     0.372675     0.611999 2.873684e+05     0.495522            3            1 
 2889.830769   709.923077            1     2.910688   -145.72241 000128@Extract/job038/Micrographs/stack_0002_SumCorr2_DW.mrcs Micrographs/stack_0002_SumCorr2_DW.mrc            1     3.581400     0.121155  4299.322266  4148.016113    58.803596     0.000000     1.000000     0.000000            2    97.143788    84.613338     -0.28931     -0.28931     0.608999 2.879172e+05     0.629611            1            2 
 3505.230769  1011.123077            1     2.282800   -111.97235 000129@Extract/job038/Micrographs/stack_0002_SumCorr2_DW.mrcs Micrographs/stack_0002_SumCorr2_DW.mrc            1     3.581400     0.121155  4299.322266  4148.016113    58.803596     0.000000     1.000000     0.000000            2    95.738760    85.812628     -0.28931     0.372675     0.608114 2.830533e+05     0.293092            2            1 
 2753.923077  2308.938462            1     2.359982    16.460480 000130@Extract/job038/Micrographs/stack_0002_SumCorr2_DW.mrcs Micrographs/stack_0002_SumCorr2_DW.mrc            1     3.581400     0.121155  4299.322266  4148.016113    58.803596     0.000000     1.000000     0.000000            2   113.321171    89.976687     -0.23534     -0.28931     0.606584 2.816710e+05     0.363288            6            1 
  331.830769   177.169231            1     1.913354    -83.85159 000131@Extract/job038/Micrographs/stack_0002_SumCorr2_DW.mrcs Micrographs/stack_0002_SumCorr2_DW.mrc            1     3.581400     0.121155  4299.322266  4148.016113    58.803596     0.000000     1.000000     0.000000            2   113.314339    82.795935     -0.28931     -0.28931     0.611283 2.833070e+05     0.354051            4            1 
  480.492308   763.061538            1     2.713955    91.461559 000132@Extract/job038/Micrographs/stack_0002_SumCorr2_DW.mrcs Micrographs/stack_0002_SumCorr2_DW.mrc            1     3.581400     0.121155  4299.322266  4148.016113    58.803596     0.000000     1.000000     0.000000            2   110.508672    89.979376     -0.28931     0.372675     0.595858 2.887364e+05     0.812302            3            2 
 3901.076923   157.538462            1     2.514425    -71.66257 000133@Extract/job038/Micrographs/stack_0002_SumCorr2_DW.mrcs Micrographs/stack_0002_SumCorr2_DW.mrc            1     3.581400     0.121155  4299.322266  4148.016113    58.803596     0.000000     1.000000     0.000000            2   108.395202    85.799900     -0.28931     1.642675     0.603261 2.910071e+05     0.261113            3            2 
 3952.215385   478.615385            1     2.031408   -107.28501 000134@Extract/job038/Micrographs/stack_0002_SumCorr2_DW.mrcs Micrographs/stack_0002_SumCorr2_DW.mrc            1     3.581400     0.121155  4299.322266  4148.016113    58.803596     0.000000     1.000000     0.000000            2    95.742442    89.397312     -0.28931     -0.89732     0.608624 2.901180e+05     0.657480            3            1 
 2417.215385   527.753846            1     2.332826   -108.22569 000135@Extract/job038/Micrographs/stack_0002_SumCorr2_DW.mrcs Micrographs/stack_0002_SumCorr2_DW.mrc            1     3.581400     0.121155  4299.322266  4148.016113    58.803596     0.000000     1.000000     0.000000            2   109.804969    89.383215     -0.28931     -0.28931     0.590530 2.876904e+05     0.363088            4            2 
 2674.153846  1427.723077            1     2.919540   -136.34765 000136@Extract/job038/Micrographs/stack_0002_SumCorr2_DW.mrcs Micrographs/stack_0002_SumCorr2_DW.mrc            1     3.581400     0.121155  4299.322266  4148.016113    58.803596     0.000000     1.000000     0.000000            2    97.848766    86.408676     -0.28931     -0.23534     0.592590 2.801990e+05     0.264279            8            1 
 2463.476923  1283.938462            1     2.016275    73.652569 000137@Extract/job038/Micrographs/stack_0002_SumCorr2_DW.mrcs Micrographs/stack_0002_SumCorr2_DW.mrc            1     3.581400     0.121155  4299.322266  4148.016113    58.803596     0.000000     1.000000     0.000000            2    95.038704    88.801127     -0.28931     0.372675     0.602005 2.816300e+05     0.491473            4            2 
 2553.000000  1343.076923            1     1.708794   -107.28667 000138@Extract/job038/Micrographs/stack_0002_SumCorr2_DW.mrcs Micrographs/stack_0002_SumCorr2_DW.mrc            1     3.581400     0.121155  4299.322266  4148.016113    58.803596     0.000000     1.000000     0.000000            2   104.882486    88.791149     -0.28931     -0.28931     0.612343 2.805069e+05     0.570935            3            2 
 3191.153846  2992.230769            1     2.313567    83.965389 000139@Extract/job038/Micrographs/stack_0002_SumCorr2_DW.mrcs Micrographs/stack_0002_SumCorr2_DW.mrc            1     3.581400     0.121155  4299.322266  4148.016113    58.803596     0.000000     1.000000     0.000000            2    84.486284    83.426136     1.642675     1.642675     0.598088 2.844419e+05     0.133309           29            1 
 3418.584615  2325.692308            1     1.982244   139.271783 000140@Extract/job038/Micrographs/stack_0002_SumCorr2_DW.mrcs Micrographs/stack_0002_SumCorr2_DW.mrc            1     3.581400     0.121155  4299.322266  4148.016113    58.803596     0.000000     1.000000     0.000000            2   116.132565    88.780307     -0.28931     -0.28931     0.627168 2.860549e+05     0.174108            6            2 
  545.507692  2388.707692            1     2.972909    -18.22731 000141@Extract/job038/Micrographs/stack_0002_SumCorr2_DW.mrcs Micrographs/stack_0002_SumCorr2_DW.mrc            1     3.581400     0.121155  4299.322266  4148.016113    58.803596     0.000000     1.000000     0.000000            2   114.024858    90.572865     0.372675     0.372675     0.599427 2.838075e+05     0.550232            2            2 
 3675.646154  2534.369231            1     1.878960   165.527134 000142@Extract/job038/Micrographs/stack_0002_SumCorr2_DW.mrcs Micrographs/stack_0002_SumCorr2_DW.mrc            1     3.581400     0.121155  4299.322266  4148.016113    58.803596     0.000000     1.000000     0.000000            2    98.554945    89.394437     -0.23534     -0.89732     0.600045 2.871780e+05     0.454379            3            2 
 1473.984615  2700.784615            1     1.644303   -153.22251 000143@Extract/job038/Micrographs/stack_0002_SumCorr2_DW.mrcs Micrographs/stack_0002_SumCorr2_DW.mrc            1     3.581400     0.121155  4299.322266  4148.016113    58.803596     0.000000     1.000000     0.000000            2    95.742442    89.397312     -0.28931     -0.28931     0.598973 2.806188e+05     0.566284            3            2 
 1595.138462  3106.507692            1     1.882314   -108.22414 000144@Extract/job038/Micrographs/stack_0002_SumCorr2_DW.mrcs Micrographs/stack_0002_SumCorr2_DW.mrc            1     3.581400     0.121155  4299.322266  4148.016113    58.803596     0.000000     1.000000     0.000000            2   104.881295    87.596883     -0.23534     -0.28931     0.609725 2.784300e+05     0.332047           11            1 
 3928.584615  2755.923077            1     2.711829   126.152425 000145@Extract/job038/Micrographs/stack_0002_SumCorr2_DW.mrcs Micrographs/stack_0002_SumCorr2_DW.mrc            1     3.581400     0.121155  4299.322266  4148.016113    58.803596     0.000000     1.000000     0.000000            2    96.444957    88.799685     0.372675     -0.28931     0.599612 2.866508e+05     0.729415            3            1 
 3408.707692   840.830769            1     2.322518   -119.47452 000146@Extract/job038/Micrographs/stack_0002_SumCorr2_DW.mrcs Micrographs/stack_0002_SumCorr2_DW.mrc            1     3.581400     0.121155  4299.322266  4148.016113    58.803596     0.000000     1.000000     0.000000            2   106.287561    87.595487     0.372675     0.372675     0.599225 2.867171e+05     0.370408            6            1 
 2367.953846  1269.184615            1     2.447291    -96.97287 000147@Extract/job038/Micrographs/stack_0002_SumCorr2_DW.mrcs Micrographs/stack_0002_SumCorr2_DW.mrc            1     3.581400     0.121155  4299.322266  4148.016113    58.803596     0.000000     1.000000     0.000000            2    98.554945    89.394437     -0.28931     -0.28931     0.580353 2.808316e+05     0.550614            3            1 
 2144.523077  1292.815385            1     1.748338   154.277160 000148@Extract/job038/Micrographs/stack_0002_SumCorr2_DW.mrcs Micrographs/stack_0002_SumCorr2_DW.mrc            1     3.581400     0.121155  4299.322266  4148.016113    58.803596     0.000000     1.000000     0.000000            2    98.553728    88.200495     -0.28931     0.372675     0.611119 2.810811e+05     0.519906            2            2 
 2386.707692  2046.000000            1     2.692112   -141.97367 000149@Extract/job038/Micrographs/stack_0002_SumCorr2_DW.mrcs Micrographs/stack_0002_SumCorr2_DW.mrc            1     3.581400     0.121155  4299.322266  4148.016113    58.803596     0.000000     1.000000     0.000000            2   102.774901    90.583849     -0.28931     -0.23534     0.609070 2.801299e+05     0.279677            5            1 
 2777.676923  3158.646154            1     2.109664   143.025627 000150@Extract/job038/Micrographs/stack_0002_SumCorr2_DW.mrcs Micrographs/stack_0002_SumCorr2_DW.mrc            1     3.581400     0.121155  4299.322266  4148.016113    58.803596     0.000000     1.000000     0.000000            2   105.587392    90.581039     0.372675     -0.28931     0.590830 2.816518e+05     0.292216            1            1 
 3936.461538  2594.384615            1     1.962979    -31.34851 000151@Extract/job038/Micrographs/stack_0002_SumCorr2_DW.mrcs Micrographs/stack_0002_SumCorr2_DW.mrc            1     3.581400     0.121155  4299.322266  4148.016113    58.803596     0.000000     1.000000     0.000000            2   102.071176    89.987715     -0.28931     -0.89732     0.615295 2.880135e+05     0.466806            3            1 
  241.184615  2883.953846            1     2.966759    -57.59883 000152@Extract/job038/Micrographs/stack_0002_SumCorr2_DW.mrcs Micrographs/stack_0002_SumCorr2_DW.mrc            1     3.581400     0.121155  4299.322266  4148.016113    58.803596     0.000000     1.000000     0.000000            2   103.477425    89.986302     -0.28931     -0.28931     0.615630 2.838989e+05     0.262221            7            2 
  365.338462  3680.523077            1     1.901671   -149.47350 000153@Extract/job038/Micrographs/stack_0002_SumCorr2_DW.mrcs Micrographs/stack_0002_SumCorr2_DW.mrc            1     3.581400     0.121155  4299.322266  4148.016113    58.803596     0.000000     1.000000     0.000000            2   102.069973    88.793967     0.372675     -0.28931     0.593747 2.818412e+05     0.468469            6            2 
 2046.000000   126.030769            1     2.596598    23.029350 000154@Extract/job038/Micrographs/stack_0002_SumCorr2_DW.mrcs Micrographs/stack_0002_SumCorr2_DW.mrc            1     3.581400     0.121155  4299.322266  4148.016113    58.803596     0.000000     1.000000     0.000000            2    92.213544    76.749759     -0.28931     -0.28931     0.613025 2.863703e+05     0.185803            7            1 
 3378.200000  1640.400000            1     1.937335    17.401540 000155@Extract/job038/Micrographs/stack_0002_SumCorr2_DW.mrcs Micrographs/stack_0002_SumCorr2_DW.mrc            1     3.581400     0.121155  4299.322266  4148.016113    58.803596     0.000000     1.000000     0.000000            2   105.576566    79.784285     0.372675     0.372675     0.588031 2.786109e+05     0.155725            5            1 
 3491.476923  2154.276923            1     2.177029   -155.09791 000156@Extract/job038/Micrographs/stack_0002_SumCorr2_DW.mrcs Micrographs/stack_0002_SumCorr2_DW.mrc            1     3.581400     0.121155  4299.322266  4148.016113    58.803596     0.000000     1.000000     0.000000            2   100.658850    84.009982     -0.28931     -0.28931     0.611370 2.862920e+05     0.720904            3            1 
 3935.584615  1778.184615            1     1.660274     -3.22580 000157@Extract/job038/Micrographs/stack_0002_SumCorr2_DW.mrcs Micrographs/stack_0002_SumCorr2_DW.mrc            1     3.581400     0.121155  4299.322266  4148.016113    58.803596     0.000000     1.000000     0.000000            2    65.494832    75.547020     1.642675     -0.28931     0.617641 2.838922e+05     0.076804            5            2 
 3363.446154   664.661538            1     2.176631   -147.59551 000158@Extract/job038/Micrographs/stack_0002_SumCorr2_DW.mrcs Micrographs/stack_0002_SumCorr2_DW.mrc            1     3.581400     0.121155  4299.322266  4148.016113    58.803596     0.000000     1.000000     0.000000            2    85.180999    75.527500     -0.23534     -0.28931     0.615228 2.888617e+05     0.111564           29            1 
  718.800000  1974.107692            1     1.878268    -82.90729 000159@Extract/job038/Micrographs/stack_0002_SumCorr2_DW.mrcs Micrographs/stack_0002_SumCorr2_DW.mrc            1     3.581400     0.121155  4299.322266  4148.016113    58.803596     0.000000     1.000000     0.000000            2    80.254466    71.170637     -0.23534     -0.28931     0.606857 2.807920e+05     0.344053            9            1 
 3726.661538  2454.600000            1     2.556149   142.092732 000160@Extract/job038/Micrographs/stack_0002_SumCorr2_DW.mrcs Micrographs/stack_0002_SumCorr2_DW.mrc            1     3.581400     0.121155  4299.322266  4148.016113    58.803596     0.000000     1.000000     0.000000            2   104.158135    68.603667     -0.28931     -0.28931     0.597026 2.870230e+05     0.428538            6            2 
  393.846154  1618.646154            1     2.660385    -85.71425 000161@Extract/job038/Micrographs/stack_0002_SumCorr2_DW.mrcs Micrographs/stack_0002_SumCorr2_DW.mrc            1     3.581400     0.121155  4299.322266  4148.016113    58.803596     0.000000     1.000000     0.000000            2    95.007825    61.363902     -0.23534     -0.28931     0.611844 2.857406e+05     0.330860           14            1 
 2704.784615  1048.630769            1     2.250990    -72.59390 000162@Extract/job038/Micrographs/stack_0002_SumCorr2_DW.mrcs Micrographs/stack_0002_SumCorr2_DW.mrc            1     3.581400     0.121155  4299.322266  4148.016113    58.803596     0.000000     1.000000     0.000000            2    91.504173    71.159096     -0.28931     0.372675     0.576478 2.834456e+05     0.161995            5            1 
 1449.353846  3131.015385            1     2.346695    -26.65791 000163@Extract/job038/Micrographs/stack_0002_SumCorr2_DW.mrcs Micrographs/stack_0002_SumCorr2_DW.mrc            1     3.581400     0.121155  4299.322266  4148.016113    58.803596     0.000000     1.000000     0.000000            2    98.538442    73.656464     -0.23534     -0.28931     0.606266 2.801318e+05     0.129065           24            1 
 3487.476923  2456.600000            1     1.875049    67.089417 000164@Extract/job038/Micrographs/stack_0002_SumCorr2_DW.mrcs Micrographs/stack_0002_SumCorr2_DW.mrc            1     3.581400     0.121155  4299.322266  4148.016113    58.803596     0.000000     1.000000     0.000000            2   106.979113    76.120864     -0.28931     -0.23534     0.616722 2.873624e+05     0.182334           16            2 
 3296.553846  1525.123077            1     1.897560    -55.72258 000165@Extract/job038/Micrographs/stack_0002_SumCorr2_DW.mrcs Micrographs/stack_0002_SumCorr2_DW.mrc            1     3.581400     0.121155  4299.322266  4148.016113    58.803596     0.000000     1.000000     0.000000            2   110.489115    70.508165     0.372675     -0.23534     0.607395 2.792856e+05     0.295904            9            1 
 3962.092308  2302.061538            1     1.536862   -145.72105 000166@Extract/job038/Micrographs/stack_0002_SumCorr2_DW.mrcs Micrographs/stack_0002_SumCorr2_DW.mrc            1     3.581400     0.121155  4299.322266  4148.016113    58.803596     0.000000     1.000000     0.000000            2   109.079848    67.956438     1.642675     1.642675     0.630375 2.880324e+05     0.615845           10            1 
 3184.276923  1618.646154            1     1.460779   -160.71794 000001@Extract/job038/Micrographs/stack_0003_SumCorr2_DW.mrcs Micrographs/stack_0003_SumCorr2_DW.mrc            1     4.001564     0.114755 11597.249023 11567.389648    48.479408     0.000000     1.000000     0.000000            3    92.907473    68.615112     -0.89732     0.372675     0.615968 2.864367e+05     0.333632            9            1 
 2357.200000  2646.646154            1     1.720131    -23.85093 000002@Extract/job038/Micrographs/stack_0003_SumCorr2_DW.mrcs Micrographs/stack_0003_SumCorr2_DW.mrc            1     4.001564     0.114755 11597.249023 11567.389648    48.479408     0.000000     1.000000     0.000000            3    66.199716    77.388246     -0.89732     0.372675     0.606804 2.890055e+05     0.487922            4            2 
  765.061538   706.923077            1     1.667385   153.341853 000003@Extract/job038/Micrographs/stack_0003_SumCorr2_DW.mrcs Micrographs/stack_0003_SumCorr2_DW.mrc            1     4.001564     0.114755 11597.249023 11567.389648    48.479408     0.000000     1.000000     0.000000            3    87.994795    76.754104     -0.28931     -0.28931     0.599412 2.907497e+05     0.902516            1            2 
 3609.630769   392.846154            1     3.955316   137.402873 000004@Extract/job038/Micrographs/stack_0003_SumCorr2_DW.mrcs Micrographs/stack_0003_SumCorr2_DW.mrc            1     4.001564     0.114755 11597.249023 11567.389648    48.479408     0.000000     1.000000     0.000000            3    97.141297    82.210004     0.372675     -0.28931     0.594989 2.967608e+05     0.715185            5            1 
 3858.692308   919.600000            1     2.603428   -154.16101 000005@Extract/job038/Micrographs/stack_0003_SumCorr2_DW.mrcs Micrographs/stack_0003_SumCorr2_DW.mrc            1     4.001564     0.114755 11597.249023 11567.389648    48.479408     0.000000     1.000000     0.000000            3   102.071176    89.987715     -0.28931     -0.89732     0.631583 2.945698e+05     0.650610            2            1 
 2002.738462   518.876923            1     2.782909   151.463712 000006@Extract/job038/Micrographs/stack_0003_SumCorr2_DW.mrcs Micrographs/stack_0003_SumCorr2_DW.mrc            1     4.001564     0.114755 11597.249023 11567.389648    48.479408     0.000000     1.000000     0.000000            3   110.493110    74.265523     -0.28931     -0.28931     0.609683 2.874771e+05     0.578933            2            1 
 2330.569231  1498.615385            1     3.920990   124.276014 000007@Extract/job038/Micrographs/stack_0003_SumCorr2_DW.mrcs Micrographs/stack_0003_SumCorr2_DW.mrc            1     4.001564     0.114755 11597.249023 11567.389648    48.479408     0.000000     1.000000     0.000000            3   104.878903    85.204707     -0.89732     -0.28931     0.579226 2.921050e+05     0.337358            4            1 
 3018.861538  1317.446154            1     2.308035    84.901175 000008@Extract/job038/Micrographs/stack_0003_SumCorr2_DW.mrcs Micrographs/stack_0003_SumCorr2_DW.mrc            1     4.001564     0.114755 11597.249023 11567.389648    48.479408     0.000000     1.000000     0.000000            3   108.386736    77.345807     -0.89732     0.372675     0.596285 2.881864e+05     0.125029           11            2 
 3071.000000   743.430769            1     2.751201    -10.72329 000009@Extract/job038/Micrographs/stack_0003_SumCorr2_DW.mrcs Micrographs/stack_0003_SumCorr2_DW.mrc            1     4.001564     0.114755 11597.249023 11567.389648    48.479408     0.000000     1.000000     0.000000            3   101.365033    87.002920     -0.28931     0.372675     0.609323 2.792755e+05     0.228441            7            2 
 1165.784615  1799.815385            1     3.969364   -172.91185 000010@Extract/job038/Micrographs/stack_0003_SumCorr2_DW.mrcs Micrographs/stack_0003_SumCorr2_DW.mrc            1     4.001564     0.114755 11597.249023 11567.389648    48.479408     0.000000     1.000000     0.000000            3   105.585021    88.193414     0.372675     -0.23534     0.623254 2.889629e+05     0.539012            6            1 
 1403.092308  1799.938462            1     3.337827   -150.41196 000011@Extract/job038/Micrographs/stack_0003_SumCorr2_DW.mrcs Micrographs/stack_0003_SumCorr2_DW.mrc            1     4.001564     0.114755 11597.249023 11567.389648    48.479408     0.000000     1.000000     0.000000            3   106.286375    86.400181     -0.28931     0.372675     0.601234 2.885512e+05     0.762750            4            1 
 2280.307692  1956.476923            1     3.524007   136.463096 000012@Extract/job038/Micrographs/stack_0003_SumCorr2_DW.mrcs Micrographs/stack_0003_SumCorr2_DW.mrc            1     4.001564     0.114755 11597.249023 11567.389648    48.479408     0.000000     1.000000     0.000000            3   106.986535    83.403217     0.372675     -0.28931     0.607159 2.919301e+05     0.263857            4            2 
 2205.538462  2357.200000            1     2.913195   -134.47297 000013@Extract/job038/Micrographs/stack_0003_SumCorr2_DW.mrcs Micrographs/stack_0003_SumCorr2_DW.mrc            1     4.001564     0.114755 11597.249023 11567.389648    48.479408     0.000000     1.000000     0.000000            3    99.257463    88.796815     -0.28931     0.372675     0.612517 2.942126e+05     0.468230            3            1 
 2666.276923  1865.830769            1     2.635289    46.463152 000014@Extract/job038/Micrographs/stack_0003_SumCorr2_DW.mrcs Micrographs/stack_0003_SumCorr2_DW.mrc            1     4.001564     0.114755 11597.249023 11567.389648    48.479408     0.000000     1.000000     0.000000            3   105.585021    88.193414     -0.28931     -0.28931     0.595407 2.916123e+05     0.793245            2            1 
 2963.723077  2230.169231            1     3.437513    17.400247 000015@Extract/job038/Micrographs/stack_0003_SumCorr2_DW.mrcs Micrographs/stack_0003_SumCorr2_DW.mrc            1     4.001564     0.114755 11597.249023 11567.389648    48.479408     0.000000     1.000000     0.000000            3   106.991283    88.192023     0.372675     -0.28931     0.616936 2.865296e+05     0.192315            4            2 
 3394.953846  2973.600000            1     2.320476    -47.28707 000016@Extract/job038/Micrographs/stack_0003_SumCorr2_DW.mrcs Micrographs/stack_0003_SumCorr2_DW.mrc            1     4.001564     0.114755 11597.249023 11567.389648    48.479408     0.000000     1.000000     0.000000            3   106.289924    89.983501     0.372675     -0.28931     0.570736 2.941298e+05     0.239851            2            1 
 1084.015385  2746.046154            1     2.488812   114.903203 000017@Extract/job038/Micrographs/stack_0003_SumCorr2_DW.mrcs Micrographs/stack_0003_SumCorr2_DW.mrc            1     4.001564     0.114755 11597.249023 11567.389648    48.479408     0.000000     1.000000     0.000000            3    92.220000    82.817015     0.372675     -0.28931     0.599721 2.902650e+05     0.530372            1            2 
 2955.846154  2802.184615            1     2.486371   -177.59678 000018@Extract/job038/Micrographs/stack_0003_SumCorr2_DW.mrcs Micrographs/stack_0003_SumCorr2_DW.mrc            1     4.001564     0.114755 11597.249023 11567.389648    48.479408     0.000000     1.000000     0.000000            3    95.733762    81.004859     -0.89732     -0.89732     0.609160 2.766313e+05     0.854477            2            1 
 2095.261538  3819.307692            1     2.857828   -141.03923 000019@Extract/job038/Micrographs/stack_0003_SumCorr2_DW.mrcs Micrographs/stack_0003_SumCorr2_DW.mrc            1     4.001564     0.114755 11597.249023 11567.389648    48.479408     0.000000     1.000000     0.000000            3   112.617479    89.380513     0.372675     0.372675     0.599926 2.917503e+05     0.346424            3            2 
 2739.169231  3776.046154            1     3.656804   -151.34787 000020@Extract/job038/Micrographs/stack_0003_SumCorr2_DW.mrcs Micrographs/stack_0003_SumCorr2_DW.mrc            1     4.001564     0.114755 11597.249023 11567.389648    48.479408     0.000000     1.000000     0.000000            3    98.554945    89.394437     0.372675     -0.28931     0.619802 2.905608e+05     0.747485            2            1 
  947.230769   305.200000            1     4.394854    70.838377 000021@Extract/job038/Micrographs/stack_0003_SumCorr2_DW.mrcs Micrographs/stack_0003_SumCorr2_DW.mrc            1     4.001564     0.114755 11597.249023 11567.389648    48.479408     0.000000     1.000000     0.000000            3   105.581444    84.604821     -0.28931     -0.28931     0.606174 2.888969e+05     0.399992            3            1 
 1253.430769   552.384615            1     3.334730   -143.84834 000022@Extract/job038/Micrographs/stack_0003_SumCorr2_DW.mrcs Micrographs/stack_0003_SumCorr2_DW.mrc            1     4.001564     0.114755 11597.249023 11567.389648    48.479408     0.000000     1.000000     0.000000            3   101.366242    88.197641     -0.28931     -0.28931     0.597700 2.906796e+05     0.867341            2            1 
 2433.969231   188.046154            1     2.548821   -164.47312 000023@Extract/job038/Micrographs/stack_0003_SumCorr2_DW.mrcs Micrographs/stack_0003_SumCorr2_DW.mrc            1     4.001564     0.114755 11597.249023 11567.389648    48.479408     0.000000     1.000000     0.000000            3   100.661293    86.405816     0.372675     -0.28931     0.592821 2.808133e+05     0.634513            3            1 
 2562.000000   601.646154            1     2.190721    -93.22768 000024@Extract/job038/Micrographs/stack_0003_SumCorr2_DW.mrcs Micrographs/stack_0003_SumCorr2_DW.mrc            1     4.001564     0.114755 11597.249023 11567.389648    48.479408     0.000000     1.000000     0.000000            3   115.425523    84.595330     0.372675     -0.28931     0.576401 2.861756e+05     0.200578            4            1 
 3061.123077  1123.400000            1     2.923962   -176.66100 000025@Extract/job038/Micrographs/stack_0003_SumCorr2_DW.mrcs Micrographs/stack_0003_SumCorr2_DW.mrc            1     4.001564     0.114755 11597.249023 11567.389648    48.479408     0.000000     1.000000     0.000000            3   102.069973    88.793967     0.372675     0.372675     0.589454 2.841264e+05     0.425223            2            1 
 3467.846154  1333.200000            1     2.733175   113.963523 000026@Extract/job038/Micrographs/stack_0003_SumCorr2_DW.mrcs Micrographs/stack_0003_SumCorr2_DW.mrc            1     4.001564     0.114755 11597.249023 11567.389648    48.479408     0.000000     1.000000     0.000000            3   104.178760    88.194814     0.372675     -0.28931     0.620758 2.803939e+05     0.301558            1            2 
 1301.692308  1610.769231            1     2.933865    -58.53750 000027@Extract/job038/Micrographs/stack_0003_SumCorr2_DW.mrcs Micrographs/stack_0003_SumCorr2_DW.mrc            1     4.001564     0.114755 11597.249023 11567.389648    48.479408     0.000000     1.000000     0.000000            3   107.696174    89.982115     0.372675     -0.28931     0.605487 2.875030e+05     0.750387            2            2 
  134.907692  1532.123077            1     3.157335   174.901073 000028@Extract/job038/Micrographs/stack_0003_SumCorr2_DW.mrcs Micrographs/stack_0003_SumCorr2_DW.mrc            1     4.001564     0.114755 11597.249023 11567.389648    48.479408     0.000000     1.000000     0.000000            3   104.177565    87.000094     -0.28931     -0.28931     0.607899 2.923275e+05     0.353322            1            1 
 1306.569231  1939.723077            1     3.097573   -142.91169 000029@Extract/job038/Micrographs/stack_0003_SumCorr2_DW.mrcs Micrographs/stack_0003_SumCorr2_DW.mrc            1     4.001564     0.114755 11597.249023 11567.389648    48.479408     0.000000     1.000000     0.000000            3   104.883675    89.984897     -0.28931     -0.28931     0.585969 2.883258e+05     0.290260            2            1 
 1671.784615  1919.092308            1     2.549327   139.276073 000030@Extract/job038/Micrographs/stack_0003_SumCorr2_DW.mrcs Micrographs/stack_0003_SumCorr2_DW.mrc            1     4.001564     0.114755 11597.249023 11567.389648    48.479408     0.000000     1.000000     0.000000            3   104.177565    87.000094     -0.89732     -0.28931     0.595124 2.885154e+05     0.485875            3            2 
 1847.200000  1727.046154            1     2.583963     2.401928 000031@Extract/job038/Micrographs/stack_0003_SumCorr2_DW.mrcs Micrographs/stack_0003_SumCorr2_DW.mrc            1     4.001564     0.114755 11597.249023 11567.389648    48.479408     0.000000     1.000000     0.000000            3    99.959984    88.199065     0.372675     -0.23534     0.581643 2.885672e+05     0.765517            4            1 
 2766.800000  2304.938462            1     3.433068   104.589518 000032@Extract/job038/Micrographs/stack_0003_SumCorr2_DW.mrcs Micrographs/stack_0003_SumCorr2_DW.mrc            1     4.001564     0.114755 11597.249023 11567.389648    48.479408     0.000000     1.000000     0.000000            3   101.361375    83.408835     -0.89732     0.372675     0.598857 2.884835e+05     0.317987            4            1 
 3064.123077  1652.276923            1     2.853858    98.963655 000033@Extract/job038/Micrographs/stack_0003_SumCorr2_DW.mrcs Micrographs/stack_0003_SumCorr2_DW.mrc            1     4.001564     0.114755 11597.249023 11567.389648    48.479408     0.000000     1.000000     0.000000            3   105.579026    82.201487     -0.28931     0.372675     0.586361 2.866431e+05     0.355669            4            2 
  140.784615  2107.138462            1     2.662479    51.151281 000034@Extract/job038/Micrographs/stack_0003_SumCorr2_DW.mrcs Micrographs/stack_0003_SumCorr2_DW.mrc            1     4.001564     0.114755 11597.249023 11567.389648    48.479408     0.000000     1.000000     0.000000            3   103.473830    86.402982     -0.28931     0.372675     0.596838 2.918617e+05     0.723728            4            2 
  907.846154  1951.476923            1     2.619310    94.276334 000035@Extract/job038/Micrographs/stack_0003_SumCorr2_DW.mrcs Micrographs/stack_0003_SumCorr2_DW.mrc            1     4.001564     0.114755 11597.249023 11567.389648    48.479408     0.000000     1.000000     0.000000            3   102.774901    90.583849     0.372675     0.372675     0.617560 2.889421e+05     0.756284            6            2 
 3115.261538  2286.184615            1     2.095058   -143.84898 000036@Extract/job038/Micrographs/stack_0003_SumCorr2_DW.mrcs Micrographs/stack_0003_SumCorr2_DW.mrc            1     4.001564     0.114755 11597.249023 11567.389648    48.479408     0.000000     1.000000     0.000000            3   104.178760    88.194814     -0.89732     -0.28931     0.607394 2.809059e+05     0.432833            4            2 
 3717.907692  3721.907692            1     2.725995   100.839029 000037@Extract/job038/Micrographs/stack_0003_SumCorr2_DW.mrcs Micrographs/stack_0003_SumCorr2_DW.mrc            1     4.001564     0.114755 11597.249023 11567.389648    48.479408     0.000000     1.000000     0.000000            3   104.172726    82.202888     -0.23534     0.372675     0.627980 2.926617e+05     0.434180            3            1 
  426.353846  2770.676923            1     3.986837   154.276486 000038@Extract/job038/Micrographs/stack_0003_SumCorr2_DW.mrcs Micrographs/stack_0003_SumCorr2_DW.mrc            1     4.001564     0.114755 11597.249023 11567.389648    48.479408     0.000000     1.000000     0.000000            3   102.770091    85.805481     0.372675     -0.28931     0.601797 2.890257e+05     0.786352            1            2 
 2497.984615  3040.492308            1     2.865542   131.775876 000039@Extract/job038/Micrographs/stack_0003_SumCorr2_DW.mrcs Micrographs/stack_0003_SumCorr2_DW.mrc            1     4.001564     0.114755 11597.249023 11567.389648    48.479408     0.000000     1.000000     0.000000            3   106.282783    82.802749     -0.23534     -0.23534     0.580552 2.809645e+05     0.392194           12            2 
  332.830769  3219.661538            1     2.873892    -64.16039 000040@Extract/job038/Micrographs/stack_0003_SumCorr2_DW.mrcs Micrographs/stack_0003_SumCorr2_DW.mrc            1     4.001564     0.114755 11597.249023 11567.389648    48.479408     0.000000     1.000000     0.000000            3   102.062665    81.602181     0.372675     -0.28931     0.596369 2.859767e+05     0.423698            3            2 
  866.461538  3586.000000            1     4.305170   -175.72452 000041@Extract/job038/Micrographs/stack_0003_SumCorr2_DW.mrcs Micrographs/stack_0003_SumCorr2_DW.mrc            1     4.001564     0.114755 11597.249023 11567.389648    48.479408     0.000000     1.000000     0.000000            3   106.287561    87.595487     -0.28931     0.372675     0.597775 2.865238e+05     0.475674            5            2 
  674.415385  3259.046154            1     2.429372   103.650476 000042@Extract/job038/Micrographs/stack_0003_SumCorr2_DW.mrcs Micrographs/stack_0003_SumCorr2_DW.mrc            1     4.001564     0.114755 11597.249023 11567.389648    48.479408     0.000000     1.000000     0.000000            3   106.287561    87.595487     -0.28931     -0.28931     0.616904 2.855718e+05     0.370596            5            2 
 1686.661538  3213.784615            1     3.318156    69.901249 000043@Extract/job038/Micrographs/stack_0003_SumCorr2_DW.mrcs Micrographs/stack_0003_SumCorr2_DW.mrc            1     4.001564     0.114755 11597.249023 11567.389648    48.479408     0.000000     1.000000     0.000000            3   104.175160    84.606222     0.372675     0.372675     0.608667 2.853855e+05     0.228873            4            1 
 3222.661538  3347.692308            1     2.868905   150.525864 000044@Extract/job038/Micrographs/stack_0003_SumCorr2_DW.mrcs Micrographs/stack_0003_SumCorr2_DW.mrc            1     4.001564     0.114755 11597.249023 11567.389648    48.479408     0.000000     1.000000     0.000000            3   104.881295    87.596883     -0.28931     0.372675     0.606642 2.944780e+05     0.347754            5            2 
 2262.676923  3226.661538            1     2.458862    58.650814 000045@Extract/job038/Micrographs/stack_0003_SumCorr2_DW.mrcs Micrographs/stack_0003_SumCorr2_DW.mrc            1     4.001564     0.114755 11597.249023 11567.389648    48.479408     0.000000     1.000000     0.000000            3   104.883675    89.984897     -0.28931     -0.89732     0.606040 2.828057e+05     0.604264            5            2 
  999.369231  3456.092308            1     2.840893   160.838667 000046@Extract/job038/Micrographs/stack_0003_SumCorr2_DW.mrcs Micrographs/stack_0003_SumCorr2_DW.mrc            1     4.001564     0.114755 11597.249023 11567.389648    48.479408     0.000000     1.000000     0.000000            3   103.477425    89.986302     0.372675     -0.28931     0.596956 2.859936e+05     0.758358            2            2 
 2114.015385  3672.646154            1     2.406269    86.776073 000047@Extract/job038/Micrographs/stack_0003_SumCorr2_DW.mrcs Micrographs/stack_0003_SumCorr2_DW.mrc            1     4.001564     0.114755 11597.249023 11567.389648    48.479408     0.000000     1.000000     0.000000            3   104.177565    87.000094     -0.28931     -0.28931     0.587374 2.915626e+05     0.561726            3            1 
 3160.646154  3829.184615            1     3.370825   -156.03579 000048@Extract/job038/Micrographs/stack_0003_SumCorr2_DW.mrcs Micrographs/stack_0003_SumCorr2_DW.mrc            1     4.001564     0.114755 11597.249023 11567.389648    48.479408     0.000000     1.000000     0.000000            3   101.365033    87.002920     -0.28931     -0.89732     0.619607 2.880142e+05     0.553615            4            2 
  554.384615   614.400000            1     3.296692   167.668759 000049@Extract/job038/Micrographs/stack_0003_SumCorr2_DW.mrcs Micrographs/stack_0003_SumCorr2_DW.mrc            1     4.001564     0.114755 11597.249023 11567.389648    48.479408     0.000000     1.000000     0.000000            3    65.566760     9.537801     -0.28931     -0.28931     0.590738 2.899949e+05     0.894866            7            2 
  989.492308   415.476923            1     3.037094   -123.86713 000050@Extract/job038/Micrographs/stack_0003_SumCorr2_DW.mrcs Micrographs/stack_0003_SumCorr2_DW.mrc            1     4.001564     0.114755 11597.249023 11567.389648    48.479408     0.000000     1.000000     0.000000            3   100.155888     9.502955     -0.28931     -0.89732     0.581304 2.892336e+05     0.612285            2            2 
 1412.969231   414.476923            1     2.605415     -6.87903 000051@Extract/job038/Micrographs/stack_0003_SumCorr2_DW.mrcs Micrographs/stack_0003_SumCorr2_DW.mrc            1     4.001564     0.114755 11597.249023 11567.389648    48.479408     0.000000     1.000000     0.000000            3    91.429356    22.808794     -0.28931     -0.28931     0.595714 2.880680e+05     0.788288            4            2 
 1812.569231   119.907692            1     1.966603    -47.12885 000052@Extract/job038/Micrographs/stack_0003_SumCorr2_DW.mrcs Micrographs/stack_0003_SumCorr2_DW.mrc            1     4.001564     0.114755 11597.249023 11567.389648    48.479408     0.000000     1.000000     0.000000            3   104.910858    15.381331     -0.28931     0.372675     0.624080 2.881767e+05     0.327200            3            2 
 3748.415385   419.476923            1     1.944238    -18.12612 000053@Extract/job038/Micrographs/stack_0003_SumCorr2_DW.mrcs Micrographs/stack_0003_SumCorr2_DW.mrc            1     4.001564     0.114755 11597.249023 11567.389648    48.479408     0.000000     1.000000     0.000000            3    72.904590    21.338147     -0.28931     -0.28931     0.569535 2.955505e+05     0.963438            1            2 
 3815.430769   680.415385            1     3.129177   -117.29965 000054@Extract/job038/Micrographs/stack_0003_SumCorr2_DW.mrcs Micrographs/stack_0003_SumCorr2_DW.mrc            1     4.001564     0.114755 11597.249023 11567.389648    48.479408     0.000000     1.000000     0.000000            3    93.227898     9.510036     0.372675     0.372675     0.602727 2.957309e+05     0.397202            1            2 
 2992.230769   638.030769            1     4.143414   -110.79476 000055@Extract/job038/Micrographs/stack_0003_SumCorr2_DW.mrcs Micrographs/stack_0003_SumCorr2_DW.mrc            1     4.001564     0.114755 11597.249023 11567.389648    48.479408     0.000000     1.000000     0.000000            3    74.824547    10.996651     -0.28931     -0.28931     0.596000 2.801085e+05     0.753760            2            1 
 3239.415385  1273.061538            1     2.528645    -49.00908 000056@Extract/job038/Micrographs/stack_0003_SumCorr2_DW.mrcs Micrographs/stack_0003_SumCorr2_DW.mrc            1     4.001564     0.114755 11597.249023 11567.389648    48.479408     0.000000     1.000000     0.000000            3    70.630206    15.416101     -0.89732     -0.28931     0.607858 2.867868e+05     0.876453            9            2 
 3210.907692  1136.276923            1     2.428178    -19.93769 000057@Extract/job038/Micrographs/stack_0003_SumCorr2_DW.mrcs Micrographs/stack_0003_SumCorr2_DW.mrc            1     4.001564     0.114755 11597.249023 11567.389648    48.479408     0.000000     1.000000     0.000000            3   100.621617    15.385637     -0.28931     0.372675     0.604535 2.835752e+05     0.936980            2            1 
 2842.569231   845.830769            1     2.544280    -33.82453 000058@Extract/job038/Micrographs/stack_0003_SumCorr2_DW.mrcs Micrographs/stack_0003_SumCorr2_DW.mrc            1     4.001564     0.114755 11597.249023 11567.389648    48.479408     0.000000     1.000000     0.000000            3    69.273180     8.067996     -0.28931     -0.28931     0.607429 2.869949e+05     0.594407            2            2 
  646.907692  1453.230769            1     2.381001    -39.55402 000059@Extract/job038/Micrographs/stack_0003_SumCorr2_DW.mrcs Micrographs/stack_0003_SumCorr2_DW.mrc            1     4.001564     0.114755 11597.249023 11567.389648    48.479408     0.000000     1.000000     0.000000            3   110.833618    10.960212     0.372675     -0.28931     0.586159 2.913263e+05     0.616148            2            1 
  955.107692  2296.061538            1     2.743600    -93.79835 000060@Extract/job038/Micrographs/stack_0003_SumCorr2_DW.mrcs Micrographs/stack_0003_SumCorr2_DW.mrc            1     4.001564     0.114755 11597.249023 11567.389648    48.479408     0.000000     1.000000     0.000000            3    85.610891     8.051600     0.372675     0.372675     0.596948 2.927636e+05     0.593752            2            2 
 1290.815385  2418.215385            1     2.546233    -91.17315 000061@Extract/job038/Micrographs/stack_0003_SumCorr2_DW.mrcs Micrographs/stack_0003_SumCorr2_DW.mrc            1     4.001564     0.114755 11597.249023 11567.389648    48.479408     0.000000     1.000000     0.000000            3    92.142547    14.657004     -0.28931     -0.28931     0.596125 2.917277e+05     0.968011            2            1 
  500.123077  1770.307692            1     2.639200    -67.67902 000062@Extract/job038/Micrographs/stack_0003_SumCorr2_DW.mrcs Micrographs/stack_0003_SumCorr2_DW.mrc            1     4.001564     0.114755 11597.249023 11567.389648    48.479408     0.000000     1.000000     0.000000            3   110.833618    10.960212     -0.28931     0.372675     0.585378 2.890077e+05     0.755668            2            1 
  448.984615  1341.076923            1     3.140876    -74.36336 000063@Extract/job038/Micrographs/stack_0003_SumCorr2_DW.mrcs Micrographs/stack_0003_SumCorr2_DW.mrc            1     4.001564     0.114755 11597.249023 11567.389648    48.479408     0.000000     1.000000     0.000000            3    91.568023    20.575818     -0.23534     -0.28931     0.597739 2.907855e+05     0.738289            5            2 
 1016.123077  2065.753846            1     2.449318    -63.91248 000064@Extract/job038/Micrographs/stack_0003_SumCorr2_DW.mrcs Micrographs/stack_0003_SumCorr2_DW.mrc            1     4.001564     0.114755 11597.249023 11567.389648    48.479408     0.000000     1.000000     0.000000            3    98.817392    10.972145     0.372675     0.372675     0.580072 2.899806e+05     0.741097            3            2 
  828.076923  1262.307692            1     2.429161    -96.82212 000065@Extract/job038/Micrographs/stack_0003_SumCorr2_DW.mrcs Micrographs/stack_0003_SumCorr2_DW.mrc            1     4.001564     0.114755 11597.249023 11567.389648    48.479408     0.000000     1.000000     0.000000            3   100.144429    16.124065     -0.23534     -0.89732     0.602435 2.917009e+05     0.416203            8            1 
 1035.000000  1234.800000            1     2.021655   144.911238 000066@Extract/job038/Micrographs/stack_0003_SumCorr2_DW.mrcs Micrographs/stack_0003_SumCorr2_DW.mrc            1     4.001564     0.114755 11597.249023 11567.389648    48.479408     0.000000     1.000000     0.000000            3    68.281825    54.336546     -0.28931     -0.23534     0.588146 2.883634e+05     0.215279            6            1 
 3924.707692  1628.523077            1     1.627367   -162.57602 000067@Extract/job038/Micrographs/stack_0003_SumCorr2_DW.mrcs Micrographs/stack_0003_SumCorr2_DW.mrc            1     4.001564     0.114755 11597.249023 11567.389648    48.479408     0.000000     1.000000     0.000000            3   114.969005    41.833902     -0.28931     -0.28931     0.603406 2.860245e+05     0.548811            2            2 
 1460.107692  1429.600000            1     3.421866    42.028274 000068@Extract/job038/Micrographs/stack_0003_SumCorr2_DW.mrcs Micrographs/stack_0003_SumCorr2_DW.mrc            1     4.001564     0.114755 11597.249023 11567.389648    48.479408     0.000000     1.000000     0.000000            3    92.814199    10.978292     -0.28931     -0.23534     0.593567 2.896700e+05     0.983625            4            1 
 1654.153846  1529.123077            1     2.123626   -102.50179 000069@Extract/job038/Micrographs/stack_0003_SumCorr2_DW.mrcs Micrographs/stack_0003_SumCorr2_DW.mrc            1     4.001564     0.114755 11597.249023 11567.389648    48.479408     0.000000     1.000000     0.000000            3    79.474916    22.075841     -0.23534     0.372675     0.612454 2.894734e+05     0.445290            2            2 
 1630.523077  1778.184615            1     2.854623   139.543759 000070@Extract/job038/Micrographs/stack_0003_SumCorr2_DW.mrcs Micrographs/stack_0003_SumCorr2_DW.mrc            1     4.001564     0.114755 11597.249023 11567.389648    48.479408     0.000000     1.000000     0.000000            3    65.566760     9.537801     -0.28931     0.372675     0.610319 2.898886e+05     0.313892            4            1 
 2959.723077  1876.707692            1     2.404710    58.754648 000071@Extract/job038/Micrographs/stack_0003_SumCorr2_DW.mrcs Micrographs/stack_0003_SumCorr2_DW.mrc            1     4.001564     0.114755 11597.249023 11567.389648    48.479408     0.000000     1.000000     0.000000            3    97.726788    21.312855     -0.28931     -0.28931     0.638801 2.911926e+05     0.587114            1            2 
 2296.184615  2240.923077            1     3.252156   -134.18976 000072@Extract/job038/Micrographs/stack_0003_SumCorr2_DW.mrcs Micrographs/stack_0003_SumCorr2_DW.mrc            1     4.001564     0.114755 11597.249023 11567.389648    48.479408     0.000000     1.000000     0.000000            3   107.088951     9.496026     -0.28931     -0.28931     0.588798 2.925696e+05     0.576062            1            2 
 1950.600000  2470.353846            1     2.773059    -66.78115 000073@Extract/job038/Micrographs/stack_0003_SumCorr2_DW.mrcs Micrographs/stack_0003_SumCorr2_DW.mrc            1     4.001564     0.114755 11597.249023 11567.389648    48.479408     0.000000     1.000000     0.000000            3    66.050323    12.474805     0.372675     0.372675     0.585727 2.923323e+05     0.470197            2            2 
 2874.200000  1770.307692            1     2.117368   -140.90440 000074@Extract/job038/Micrographs/stack_0003_SumCorr2_DW.mrcs Micrographs/stack_0003_SumCorr2_DW.mrc            1     4.001564     0.114755 11597.249023 11567.389648    48.479408     0.000000     1.000000     0.000000            3   111.458588    16.851493     0.372675     0.372675     0.597610 2.910161e+05     0.591122            2            2 
 2973.600000  1713.292308            1     2.847976    55.062315 000075@Extract/job038/Micrographs/stack_0003_SumCorr2_DW.mrcs Micrographs/stack_0003_SumCorr2_DW.mrc            1     4.001564     0.114755 11597.249023 11567.389648    48.479408     0.000000     1.000000     0.000000            3   100.621617    15.385637     0.372675     -0.28931     0.579215 2.885184e+05     0.627172            2            1 
 2494.984615  2111.015385            1     2.738898   120.678421 000076@Extract/job038/Micrographs/stack_0003_SumCorr2_DW.mrcs Micrographs/stack_0003_SumCorr2_DW.mrc            1     4.001564     0.114755 11597.249023 11567.389648    48.479408     0.000000     1.000000     0.000000            3    70.630206    15.416101     0.372675     -0.23534     0.577342 2.916701e+05     0.263632            4            1 
 3611.630769  1660.153846            1     1.590904    -35.78748 000077@Extract/job038/Micrographs/stack_0003_SumCorr2_DW.mrcs Micrographs/stack_0003_SumCorr2_DW.mrc            1     4.001564     0.114755 11597.249023 11567.389648    48.479408     0.000000     1.000000     0.000000            3    98.817392    10.972145     -0.28931     0.372675     0.608442 2.842481e+05     0.682447            3            1 
 3838.061538  2172.030769            1     2.691778    69.146204 000078@Extract/job038/Micrographs/stack_0003_SumCorr2_DW.mrcs Micrographs/stack_0003_SumCorr2_DW.mrc            1     4.001564     0.114755 11597.249023 11567.389648    48.479408     0.000000     1.000000     0.000000            3    78.043054    13.934749     -0.28931     -0.28931     0.609194 2.894926e+05     0.958651            6            1 
 3516.107692  2465.476923            1     2.908673   -105.28900 000079@Extract/job038/Micrographs/stack_0003_SumCorr2_DW.mrcs Micrographs/stack_0003_SumCorr2_DW.mrc            1     4.001564     0.114755 11597.249023 11567.389648    48.479408     0.000000     1.000000     0.000000            3    95.140503    19.088018     -0.89732     -0.28931     0.615895 2.895144e+05     0.776916            2            2 
 3601.753846  3407.830769            1     2.272320    -26.50040 000080@Extract/job038/Micrographs/stack_0003_SumCorr2_DW.mrcs Micrographs/stack_0003_SumCorr2_DW.mrc            1     4.001564     0.114755 11597.249023 11567.389648    48.479408     0.000000     1.000000     0.000000            3    79.193267    15.407585     -0.28931     -0.28931     0.617261 2.894745e+05     0.873047            3            2 
 3252.169231  2763.800000            1     2.996537    31.666136 000081@Extract/job038/Micrographs/stack_0003_SumCorr2_DW.mrcs Micrographs/stack_0003_SumCorr2_DW.mrc            1     4.001564     0.114755 11597.249023 11567.389648    48.479408     0.000000     1.000000     0.000000            3   108.393686    12.432210     -0.23534     -0.28931     0.576148 2.867260e+05     0.702827            2            2 
 3183.276923  2526.492308            1     2.429817   -115.52482 000082@Extract/job038/Micrographs/stack_0003_SumCorr2_DW.mrcs Micrographs/stack_0003_SumCorr2_DW.mrc            1     4.001564     0.114755 11597.249023 11567.389648    48.479408     0.000000     1.000000     0.000000            3    82.368389    13.194239     -0.28931     -0.28931     0.579319 2.780088e+05     0.473078            1            1 
 2543.246154  2910.584615            1     3.548067    44.752250 000083@Extract/job038/Micrographs/stack_0003_SumCorr2_DW.mrcs Micrographs/stack_0003_SumCorr2_DW.mrc            1     4.001564     0.114755 11597.249023 11567.389648    48.479408     0.000000     1.000000     0.000000            3    96.333557    15.390003     -0.28931     0.372675     0.580543 2.776311e+05     0.594372            1            1 
  671.538462  2977.476923            1     3.148576    -95.86204 000084@Extract/job038/Micrographs/stack_0003_SumCorr2_DW.mrcs Micrographs/stack_0003_SumCorr2_DW.mrc            1     4.001564     0.114755 11597.249023 11567.389648    48.479408     0.000000     1.000000     0.000000            3    96.643884    14.652382     -0.28931     -0.28931     0.600188 2.852319e+05     0.969376            3            2 
 2078.507692  2955.846154            1     2.577579   -104.13532 000085@Extract/job038/Micrographs/stack_0003_SumCorr2_DW.mrcs Micrographs/stack_0003_SumCorr2_DW.mrc            1     4.001564     0.114755 11597.249023 11567.389648    48.479408     0.000000     1.000000     0.000000            3   110.180560     8.026740     0.372675     -0.28931     0.582574 2.839830e+05     0.721920            1            1 
  867.461538  3309.307692            1     3.210909   -176.42902 000086@Extract/job038/Micrographs/stack_0003_SumCorr2_DW.mrcs Micrographs/stack_0003_SumCorr2_DW.mrc            1     4.001564     0.114755 11597.249023 11567.389648    48.479408     0.000000     1.000000     0.000000            3   110.833618    10.960212     -0.23534     -0.23534     0.596829 2.858785e+05     0.630289            5            1 
  755.184615   900.969231            1     2.388424    -53.69621 000087@Extract/job038/Micrographs/stack_0003_SumCorr2_DW.mrcs Micrographs/stack_0003_SumCorr2_DW.mrc            1     4.001564     0.114755 11597.249023 11567.389648    48.479408     0.000000     1.000000     0.000000            3   109.201261    15.377109     -0.28931     0.372675     0.607413 2.911870e+05     0.550131            1            1 
 3287.676923  3109.384615            1     1.667401    12.815739 000088@Extract/job038/Micrographs/stack_0003_SumCorr2_DW.mrcs Micrographs/stack_0003_SumCorr2_DW.mrc            1     4.001564     0.114755 11597.249023 11567.389648    48.479408     0.000000     1.000000     0.000000            3   100.831547    21.309700     -0.28931     -0.28931     0.599684 2.952404e+05     0.164353            3            1 
 1149.030769   137.907692            1     3.509309   -140.09711 000089@Extract/job038/Micrographs/stack_0003_SumCorr2_DW.mrcs Micrographs/stack_0003_SumCorr2_DW.mrc            1     4.001564     0.114755 11597.249023 11567.389648    48.479408     0.000000     1.000000     0.000000            3    90.817486    86.415895     0.372675     -0.28931     0.594020 2.876120e+05     0.248425            2            2 
  620.276923   769.938462            1     2.461937    -72.60178 000090@Extract/job038/Micrographs/stack_0003_SumCorr2_DW.mrcs Micrographs/stack_0003_SumCorr2_DW.mrc            1     4.001564     0.114755 11597.249023 11567.389648    48.479408     0.000000     1.000000     0.000000            3    66.910405    85.243011     -0.28931     -0.28931     0.608075 2.920274e+05     0.428385            7            1 
 1267.184615   382.092308            1     3.194833   -169.16419 000091@Extract/job038/Micrographs/stack_0003_SumCorr2_DW.mrcs Micrographs/stack_0003_SumCorr2_DW.mrc            1     4.001564     0.114755 11597.249023 11567.389648    48.479408     0.000000     1.000000     0.000000            3    67.617500    89.425692     -0.28931     -0.28931     0.578498 2.887901e+05     0.921068            1            2 
 3231.538462   476.492308            1     2.202493    43.651994 000092@Extract/job038/Micrographs/stack_0003_SumCorr2_DW.mrcs Micrographs/stack_0003_SumCorr2_DW.mrc            1     4.001564     0.114755 11597.249023 11567.389648    48.479408     0.000000     1.000000     0.000000            3    79.566334    85.230555     0.372675     -0.28931     0.592653 2.892922e+05     0.525131            8            1 
 3164.646154  1328.200000            1     3.768823   122.402364 000093@Extract/job038/Micrographs/stack_0003_SumCorr2_DW.mrcs Micrographs/stack_0003_SumCorr2_DW.mrc            1     4.001564     0.114755 11597.249023 11567.389648    48.479408     0.000000     1.000000     0.000000            3    82.380023    86.424564     0.372675     0.372675     0.605241 2.863196e+05     0.244143            5            2 
 2284.307692   612.400000            1     2.201107   116.771783 000094@Extract/job038/Micrographs/stack_0003_SumCorr2_DW.mrcs Micrographs/stack_0003_SumCorr2_DW.mrc            1     4.001564     0.114755 11597.249023 11567.389648    48.479408     0.000000     1.000000     0.000000            3   116.132565    88.780307     -0.28931     0.372675     0.598634 2.880057e+05     0.841057            2            2 
  357.461538   856.584615            1     2.728874    -49.15840 000095@Extract/job038/Micrographs/stack_0003_SumCorr2_DW.mrcs Micrographs/stack_0003_SumCorr2_DW.mrc            1     4.001564     0.114755 11597.249023 11567.389648    48.479408     0.000000     1.000000     0.000000            3    83.072353    76.145223     -0.28931     0.372675     0.612200 2.925753e+05     0.209730            1            2 
  128.030769   805.446154            1     2.596946    -15.41245 000096@Extract/job038/Micrographs/stack_0003_SumCorr2_DW.mrcs Micrographs/stack_0003_SumCorr2_DW.mrc            1     4.001564     0.114755 11597.249023 11567.389648    48.479408     0.000000     1.000000     0.000000            3    72.538768    88.824021     -0.28931     -0.28931     0.604287 2.905563e+05     0.594999            1            2 
 3602.753846  1501.615385            1     2.606552    21.152788 000097@Extract/job038/Micrographs/stack_0003_SumCorr2_DW.mrcs Micrographs/stack_0003_SumCorr2_DW.mrc            1     4.001564     0.114755 11597.249023 11567.389648    48.479408     0.000000     1.000000     0.000000            3    89.413703    88.806916     0.372675     -0.28931     0.600247 2.838803e+05     0.320235            4            2 
 2402.461538  2361.076923            1     2.951121   -153.22589 000098@Extract/job038/Micrographs/stack_0003_SumCorr2_DW.mrcs Micrographs/stack_0003_SumCorr2_DW.mrc            1     4.001564     0.114755 11597.249023 11567.389648    48.479408     0.000000     1.000000     0.000000            3    69.726289    88.826762     0.372675     -0.23534     0.598186 2.923486e+05     0.399385            5            1 
  498.246154  2151.400000            1     2.883410   131.772498 000099@Extract/job038/Micrographs/stack_0003_SumCorr2_DW.mrcs Micrographs/stack_0003_SumCorr2_DW.mrc            1     4.001564     0.114755 11597.249023 11567.389648    48.479408     0.000000     1.000000     0.000000            3   114.724062    86.392043     -0.23534     -0.28931     0.589036 2.909002e+05     0.641892            6            2 
 3431.461538  2816.938462            1     2.936253   106.465637 000100@Extract/job038/Micrographs/stack_0003_SumCorr2_DW.mrcs Micrographs/stack_0003_SumCorr2_DW.mrc            1     4.001564     0.114755 11597.249023 11567.389648    48.479408     0.000000     1.000000     0.000000            3    86.595011    82.822807     -0.28931     -0.28931     0.577575 2.924029e+05     0.819432            3            2 
  219.553846  2545.246154            1     2.466914   103.650337 000101@Extract/job038/Micrographs/stack_0003_SumCorr2_DW.mrcs Micrographs/stack_0003_SumCorr2_DW.mrc            1     4.001564     0.114755 11597.249023 11567.389648    48.479408     0.000000     1.000000     0.000000            3    71.829154    82.235748     -0.28931     -0.28931     0.602640 2.914810e+05     0.603469            6            1 
 3666.769231  2828.815385            1     2.945135   -176.65965 000102@Extract/job038/Micrographs/stack_0003_SumCorr2_DW.mrcs Micrographs/stack_0003_SumCorr2_DW.mrc            1     4.001564     0.114755 11597.249023 11567.389648    48.479408     0.000000     1.000000     0.000000            3    92.223737    86.414447     -0.28931     0.372675     0.605723 2.946596e+05     0.798235            2            1 
 2148.400000  3913.830769            1     1.969142   -140.09738 000103@Extract/job038/Micrographs/stack_0003_SumCorr2_DW.mrcs Micrographs/stack_0003_SumCorr2_DW.mrc            1     4.001564     0.114755 11597.249023 11567.389648    48.479408     0.000000     1.000000     0.000000            3    85.193732    87.616990     -0.28931     -0.28931     0.600060 2.909622e+05     0.404441            3            1 
  736.553846  3823.184615            1     2.809732   143.964660 000104@Extract/job038/Micrographs/stack_0003_SumCorr2_DW.mrcs Micrographs/stack_0003_SumCorr2_DW.mrc            1     4.001564     0.114755 11597.249023 11567.389648    48.479408     0.000000     1.000000     0.000000            3    98.553728    88.200495     0.372675     0.372675     0.613008 2.883386e+05     0.576640            4            2 
  223.430769  3725.784615            1     2.196640    -65.09880 000105@Extract/job038/Micrographs/stack_0003_SumCorr2_DW.mrcs Micrographs/stack_0003_SumCorr2_DW.mrc            1     4.001564     0.114755 11597.249023 11567.389648    48.479408     0.000000     1.000000     0.000000            3    76.758689    90.013580     -0.28931     -0.89732     0.603423 2.891432e+05     0.331994            3            2 
  229.430769  3929.584615            1     2.707131     -5.09742 000106@Extract/job038/Micrographs/stack_0003_SumCorr2_DW.mrcs Micrographs/stack_0003_SumCorr2_DW.mrc            1     4.001564     0.114755 11597.249023 11567.389648    48.479408     0.000000     1.000000     0.000000            3    84.489996    87.020221     0.372675     -0.28931     0.609610 2.890027e+05     0.376398            4            1 
  935.353846  1456.230769            1     2.581620    21.152690 000107@Extract/job038/Micrographs/stack_0003_SumCorr2_DW.mrcs Micrographs/stack_0003_SumCorr2_DW.mrc            1     4.001564     0.114755 11597.249023 11567.389648    48.479408     0.000000     1.000000     0.000000            3    81.672580    82.225891     0.372675     -0.23534     0.604774 2.895828e+05     0.430978            3            1 
  713.800000  2090.384615            1     2.224815   -176.66014 000108@Extract/job038/Micrographs/stack_0003_SumCorr2_DW.mrcs Micrographs/stack_0003_SumCorr2_DW.mrc            1     4.001564     0.114755 11597.249023 11567.389648    48.479408     0.000000     1.000000     0.000000            3    82.380023    86.424564     -0.28931     -0.28931     0.629174 2.910480e+05     0.821622            2            2 
 2658.523077   340.707692            1     2.592390   -155.75329 000109@Extract/job038/Micrographs/stack_0003_SumCorr2_DW.mrcs Micrographs/stack_0003_SumCorr2_DW.mrc            1     4.001564     0.114755 11597.249023 11567.389648    48.479408     0.000000     1.000000     0.000000            3    72.474598     9.531148     -0.23534     0.372675     0.566484 2.782388e+05     0.353453            9            2 
 1735.923077  1776.184615            1     3.044377    -81.63703 000110@Extract/job038/Micrographs/stack_0003_SumCorr2_DW.mrcs Micrographs/stack_0003_SumCorr2_DW.mrc            1     4.001564     0.114755 11597.249023 11567.389648    48.479408     0.000000     1.000000     0.000000            3    69.273180     8.067996     -0.28931     -0.28931     0.593216 2.896943e+05     0.380149            4            2 
 1792.938462  2190.784615            1     2.903257     -5.69953 000111@Extract/job038/Micrographs/stack_0003_SumCorr2_DW.mrcs Micrographs/stack_0003_SumCorr2_DW.mrc            1     4.001564     0.114755 11597.249023 11567.389648    48.479408     0.000000     1.000000     0.000000            3    69.273180     8.067996     -0.28931     0.372675     0.599431 2.913935e+05     0.857838            1            1 
 3624.384615  2443.846154            1     2.480312   178.935236 000112@Extract/job038/Micrographs/stack_0003_SumCorr2_DW.mrcs Micrographs/stack_0003_SumCorr2_DW.mrc            1     4.001564     0.114755 11597.249023 11567.389648    48.479408     0.000000     1.000000     0.000000            3   107.088951     9.496026     0.372675     -0.23534     0.587287 2.915202e+05     0.970883            4            1 
 3678.523077  3282.676923            1     2.845363   111.382612 000113@Extract/job038/Micrographs/stack_0003_SumCorr2_DW.mrcs Micrographs/stack_0003_SumCorr2_DW.mrc            1     4.001564     0.114755 11597.249023 11567.389648    48.479408     0.000000     1.000000     0.000000            3    68.834494    11.002520     -0.28931     -0.28931     0.589586 2.885621e+05     0.721581            3            1 
 3717.907692  3399.830769            1     2.610682    -79.74477 000114@Extract/job038/Micrographs/stack_0003_SumCorr2_DW.mrcs Micrographs/stack_0003_SumCorr2_DW.mrc            1     4.001564     0.114755 11597.249023 11567.389648    48.479408     0.000000     1.000000     0.000000            3    77.437909     8.059929     -0.28931     0.372675     0.565375 2.868339e+05     0.499215            3            1 
 3339.815385  2613.138462            1     2.304733     -5.68118 000115@Extract/job038/Micrographs/stack_0003_SumCorr2_DW.mrcs Micrographs/stack_0003_SumCorr2_DW.mrc            1     4.001564     0.114755 11597.249023 11567.389648    48.479408     0.000000     1.000000     0.000000            3   101.982270     8.034835     -0.28931     0.372675     0.594942 2.858035e+05     0.771767            2            2 
  171.292308  2710.661538            1     3.288872    -87.15987 000116@Extract/job038/Micrographs/stack_0003_SumCorr2_DW.mrcs Micrographs/stack_0003_SumCorr2_DW.mrc            1     4.001564     0.114755 11597.249023 11567.389648    48.479408     0.000000     1.000000     0.000000            3    74.624954     6.597775     -0.28931     0.372675     0.595064 2.885708e+05     0.859073            1            1 
 1313.446154   626.276923            1     2.697947    24.818484 000117@Extract/job038/Micrographs/stack_0003_SumCorr2_DW.mrcs Micrographs/stack_0003_SumCorr2_DW.mrc            1     4.001564     0.114755 11597.249023 11567.389648    48.479408     0.000000     1.000000     0.000000            3    80.207684     3.665086     0.372675     0.372675     0.614482 2.916100e+05     0.448500            1            2 
 3887.200000   746.430769            1     2.718064   155.568821 000118@Extract/job038/Micrographs/stack_0003_SumCorr2_DW.mrcs Micrographs/stack_0003_SumCorr2_DW.mrc            1     4.001564     0.114755 11597.249023 11567.389648    48.479408     0.000000     1.000000     0.000000            3   101.982270     8.034835     0.372675     0.318700     0.621824 2.961623e+05     0.992090            1            1 
 3907.953846   611.400000            1     3.116534    -16.28793 000119@Extract/job038/Micrographs/stack_0003_SumCorr2_DW.mrcs Micrographs/stack_0003_SumCorr2_DW.mrc            1     4.001564     0.114755 11597.249023 11567.389648    48.479408     0.000000     1.000000     0.000000            3    66.904821    27.326501     0.372675     -1.55931     0.629878 2.968116e+05     0.486362            3            1 
 1462.107692   975.738462            1     3.417927   -162.26032 000120@Extract/job038/Micrographs/stack_0003_SumCorr2_DW.mrcs Micrographs/stack_0003_SumCorr2_DW.mrc            1     4.001564     0.114755 11597.249023 11567.389648    48.479408     0.000000     1.000000     0.000000            3   110.180560     8.026740     -0.28931     0.372675     0.596890 2.899170e+05     0.634263            3            1 
 2052.876923   966.861538            1     2.240733    88.312942 000121@Extract/job038/Micrographs/stack_0003_SumCorr2_DW.mrcs Micrographs/stack_0003_SumCorr2_DW.mrc            1     4.001564     0.114755 11597.249023 11567.389648    48.479408     0.000000     1.000000     0.000000            3    83.035416     5.125346     0.372675     0.372675     0.580064 2.923179e+05     0.795525            3            1 
 2577.753846   864.461538            1     2.671654     9.318821 000122@Extract/job038/Micrographs/stack_0003_SumCorr2_DW.mrcs Micrographs/stack_0003_SumCorr2_DW.mrc            1     4.001564     0.114755 11597.249023 11567.389648    48.479408     0.000000     1.000000     0.000000            3   101.982270     8.034835     -0.23534     0.372675     0.603619 2.888056e+05     0.783506            2            1 
 3385.076923   868.461538            1     3.889348    -69.51740 000123@Extract/job038/Micrographs/stack_0003_SumCorr2_DW.mrcs Micrographs/stack_0003_SumCorr2_DW.mrc            1     4.001564     0.114755 11597.249023 11567.389648    48.479408     0.000000     1.000000     0.000000            3   114.026953     9.489349     -0.89732     -0.28931     0.574761 2.824120e+05     0.271839            5            1 
 3379.200000  1174.661538            1     3.338924    50.507865 000124@Extract/job038/Micrographs/stack_0003_SumCorr2_DW.mrcs Micrographs/stack_0003_SumCorr2_DW.mrc            1     4.001564     0.114755 11597.249023 11567.389648    48.479408     0.000000     1.000000     0.000000            3   100.155888     9.502955     -0.89732     -1.50534     0.579340 2.794412e+05     0.517872           11            2 
  506.123077   980.615385            1     2.513076    -43.71192 000125@Extract/job038/Micrographs/stack_0003_SumCorr2_DW.mrcs Micrographs/stack_0003_SumCorr2_DW.mrc            1     4.001564     0.114755 11597.249023 11567.389648    48.479408     0.000000     1.000000     0.000000            3    62.300410     3.682568     -0.28931     -0.28931     0.583513 2.903970e+05     0.863551            2            2 
 1111.646154  2190.784615            1     3.721577   -119.13532 000126@Extract/job038/Micrographs/stack_0003_SumCorr2_DW.mrcs Micrographs/stack_0003_SumCorr2_DW.mrc            1     4.001564     0.114755 11597.249023 11567.389648    48.479408     0.000000     1.000000     0.000000            3   110.180560     8.026740     -0.28931     -0.23534     0.612368 2.927247e+05     0.757616            2            1 
 1047.630769  2280.307692            1     2.193186     -4.65987 000127@Extract/job038/Micrographs/stack_0003_SumCorr2_DW.mrcs Micrographs/stack_0003_SumCorr2_DW.mrc            1     4.001564     0.114755 11597.249023 11567.389648    48.479408     0.000000     1.000000     0.000000            3    74.624954     6.597775     -0.28931     -0.28931     0.599662 2.932797e+05     0.745338            1            1 
 1477.984615  2394.584615            1     3.041725   -144.44953 000128@Extract/job038/Micrographs/stack_0003_SumCorr2_DW.mrcs Micrographs/stack_0003_SumCorr2_DW.mrc            1     4.001564     0.114755 11597.249023 11567.389648    48.479408     0.000000     1.000000     0.000000            3    69.273180     8.067996     -0.28931     -0.28931     0.605812 2.916845e+05     0.393968            1            1 
 1610.892308  2703.784615            1     3.166020   -177.26032 000129@Extract/job038/Micrographs/stack_0003_SumCorr2_DW.mrcs Micrographs/stack_0003_SumCorr2_DW.mrc            1     4.001564     0.114755 11597.249023 11567.389648    48.479408     0.000000     1.000000     0.000000            3   110.180560     8.026740     0.372675     0.372675     0.599271 2.910526e+05     0.916333            2            1 
 1591.138462  2200.661538            1     3.631292     -4.23970 000130@Extract/job038/Micrographs/stack_0003_SumCorr2_DW.mrcs Micrographs/stack_0003_SumCorr2_DW.mrc            1     4.001564     0.114755 11597.249023 11567.389648    48.479408     0.000000     1.000000     0.000000            3    98.203369     3.646620     -1.55931     -0.23534     0.611733 2.921187e+05     0.732604            3            2 
  821.200000  2286.307692            1     2.596281    -42.15987 000131@Extract/job038/Micrographs/stack_0003_SumCorr2_DW.mrcs Micrographs/stack_0003_SumCorr2_DW.mrc            1     4.001564     0.114755 11597.249023 11567.389648    48.479408     0.000000     1.000000     0.000000            3    74.624954     6.597775     -0.28931     -0.89732     0.605582 2.922363e+05     0.528818            1            2 
 3428.461538  2543.246154            1     3.006643    -42.03389 000132@Extract/job038/Micrographs/stack_0003_SumCorr2_DW.mrcs Micrographs/stack_0003_SumCorr2_DW.mrc            1     4.001564     0.114755 11597.249023 11567.389648    48.479408     0.000000     1.000000     0.000000            3    70.212477     5.138202     -0.28931     0.372675     0.606528 2.886943e+05     0.764224            3            2 
 3404.830769  2349.323077            1     2.131706    -94.33692 000133@Extract/job038/Micrographs/stack_0003_SumCorr2_DW.mrcs Micrographs/stack_0003_SumCorr2_DW.mrc            1     4.001564     0.114755 11597.249023 11567.389648    48.479408     0.000000     1.000000     0.000000            3    62.300410     3.682568     -1.55931     -0.28931     0.569914 2.795064e+05     0.510674            1            2 
 3790.800000  3283.676923            1     4.045862     6.068484 000134@Extract/job038/Micrographs/stack_0003_SumCorr2_DW.mrcs Micrographs/stack_0003_SumCorr2_DW.mrc            1     4.001564     0.114755 11597.249023 11567.389648    48.479408     0.000000     1.000000     0.000000            3    80.207684     3.665086     -0.23534     -0.28931     0.610960 2.898655e+05     0.785438            8            2 
 3463.846154  3279.676923            1     3.266182   -123.13298 000135@Extract/job038/Micrographs/stack_0003_SumCorr2_DW.mrcs Micrographs/stack_0003_SumCorr2_DW.mrc            1     4.001564     0.114755 11597.249023 11567.389648    48.479408     0.000000     1.000000     0.000000            3    76.916871    22.823631     0.980688     -1.55931     0.601334 2.916399e+05     0.229045            7            1 
 3698.276923  3011.984615            1     3.607861   -127.05652 000136@Extract/job038/Micrographs/stack_0003_SumCorr2_DW.mrcs Micrographs/stack_0003_SumCorr2_DW.mrc            1     4.001564     0.114755 11597.249023 11567.389648    48.479408     0.000000     1.000000     0.000000            3    80.207684     3.665086     -0.28931     -0.28931     0.585688 2.920625e+05     0.511896            2            1 
 3556.369231  2906.584615            1     3.720252   134.090133 000137@Extract/job038/Micrographs/stack_0003_SumCorr2_DW.mrcs Micrographs/stack_0003_SumCorr2_DW.mrc            1     4.001564     0.114755 11597.249023 11567.389648    48.479408     0.000000     1.000000     0.000000            3    74.624954     6.597775     -0.95130     -0.89732     0.576878 2.934367e+05     0.940746            9            1 
 3306.307692  2840.569231            1     2.821856    -86.59629 000138@Extract/job038/Micrographs/stack_0003_SumCorr2_DW.mrcs Micrographs/stack_0003_SumCorr2_DW.mrc            1     4.001564     0.114755 11597.249023 11567.389648    48.479408     0.000000     1.000000     0.000000            3    88.856908    28.811407     0.372675     1.642675     0.621252 2.927012e+05     0.299898            8            1 
 3848.815385  3451.092308            1     2.103089   -154.53389 000139@Extract/job038/Micrographs/stack_0003_SumCorr2_DW.mrcs Micrographs/stack_0003_SumCorr2_DW.mrc            1     4.001564     0.114755 11597.249023 11567.389648    48.479408     0.000000     1.000000     0.000000            3    70.212477     5.138202     -0.28931     -0.28931     0.598583 2.886506e+05     0.357368            4            2 
 2536.369231  2591.507692            1     3.869530    -85.15889 000140@Extract/job038/Micrographs/stack_0003_SumCorr2_DW.mrcs Micrographs/stack_0003_SumCorr2_DW.mrc            1     4.001564     0.114755 11597.249023 11567.389648    48.479408     0.000000     1.000000     0.000000            3    70.212477     5.138202     0.980688     -0.28931     0.604734 2.880299e+05     0.875816            3            2 
 1196.292308  2761.800000            1     2.922779   -132.68152 000141@Extract/job038/Micrographs/stack_0003_SumCorr2_DW.mrcs Micrographs/stack_0003_SumCorr2_DW.mrc            1     4.001564     0.114755 11597.249023 11567.389648    48.479408     0.000000     1.000000     0.000000            3    80.207684     3.665086     -0.84335     -0.89732     0.598521 2.903872e+05     0.550400            2            1 
  792.569231  2709.661538            1     2.462478   164.413077 000142@Extract/job038/Micrographs/stack_0003_SumCorr2_DW.mrcs Micrographs/stack_0003_SumCorr2_DW.mrc            1     4.001564     0.114755 11597.249023 11567.389648    48.479408     0.000000     1.000000     0.000000            3    62.300410     3.682568     -0.28931     -0.28931     0.587370 2.902589e+05     0.795464            2            2 
 2640.769231  2917.338462            1     2.615141    -83.49477 000143@Extract/job038/Micrographs/stack_0003_SumCorr2_DW.mrcs Micrographs/stack_0003_SumCorr2_DW.mrc            1     4.001564     0.114755 11597.249023 11567.389648    48.479408     0.000000     1.000000     0.000000            3    77.437909     8.059929     -0.28931     -0.23534     0.594730 2.800435e+05     0.380292            9            2 
 2692.907692  3068.000000            1     2.329176    -76.68706 000144@Extract/job038/Micrographs/stack_0003_SumCorr2_DW.mrcs Micrographs/stack_0003_SumCorr2_DW.mrc            1     4.001564     0.114755 11597.249023 11567.389648    48.479408     0.000000     1.000000     0.000000            3    83.035416     5.125346     0.372675     -0.28931     0.587461 2.815177e+05     0.638273            3            1 
 1914.092308  3031.615385            1     2.333940    -99.43118 000145@Extract/job038/Micrographs/stack_0003_SumCorr2_DW.mrcs Micrographs/stack_0003_SumCorr2_DW.mrc            1     4.001564     0.114755 11597.249023 11567.389648    48.479408     0.000000     1.000000     0.000000            3   101.982270     8.034835     -1.55931     -0.28931     0.611379 2.855979e+05     0.807476            2            1 
 3317.184615  3229.538462            1     3.647529   -136.71710 000146@Extract/job038/Micrographs/stack_0003_SumCorr2_DW.mrcs Micrographs/stack_0003_SumCorr2_DW.mrc            1     4.001564     0.114755 11597.249023 11567.389648    48.479408     0.000000     1.000000     0.000000            3   108.779610     5.099212     0.372675     -0.23534     0.593865 2.945637e+05     0.555148            3            2 
 2895.707692  3194.153846            1     2.938764    67.657901 000147@Extract/job038/Micrographs/stack_0003_SumCorr2_DW.mrcs Micrographs/stack_0003_SumCorr2_DW.mrc            1     4.001564     0.114755 11597.249023 11567.389648    48.479408     0.000000     1.000000     0.000000            3   108.779610     5.099212     -0.28931     0.372675     0.610210 2.911037e+05     0.644040            3            1 
 1648.276923  3463.846154            1     2.499697   -158.93152 000148@Extract/job038/Micrographs/stack_0003_SumCorr2_DW.mrcs Micrographs/stack_0003_SumCorr2_DW.mrc            1     4.001564     0.114755 11597.249023 11567.389648    48.479408     0.000000     1.000000     0.000000            3    80.207684     3.665086     -0.89732     1.696650     0.600356 2.864963e+05     0.463604            2            2 
 1424.723077   659.784615            1     2.665101   121.465442 000149@Extract/job038/Micrographs/stack_0003_SumCorr2_DW.mrcs Micrographs/stack_0003_SumCorr2_DW.mrc            1     4.001564     0.114755 11597.249023 11567.389648    48.479408     0.000000     1.000000     0.000000            3    92.222498    85.217577     0.372675     -0.28931     0.603794 2.910955e+05     0.550797            2            2 
 1059.384615   896.969231            1     3.703341   137.397693 000150@Extract/job038/Micrographs/stack_0003_SumCorr2_DW.mrcs Micrographs/stack_0003_SumCorr2_DW.mrc            1     4.001564     0.114755 11597.249023 11567.389648    48.479408     0.000000     1.000000     0.000000            3   114.024858    90.572865     -0.89732     -0.28931     0.602675 2.913779e+05     0.706341            1            1 
 1704.415385   364.338462            1     3.166620   137.397693 000151@Extract/job038/Micrographs/stack_0003_SumCorr2_DW.mrcs Micrographs/stack_0003_SumCorr2_DW.mrc            1     4.001564     0.114755 11597.249023 11567.389648    48.479408     0.000000     1.000000     0.000000            3   114.024858    90.572865     -0.28931     -0.28931     0.611914 2.869529e+05     0.912658            1            2 
 3437.338462   316.076923            1     3.653635   100.836571 000152@Extract/job038/Micrographs/stack_0003_SumCorr2_DW.mrcs Micrographs/stack_0003_SumCorr2_DW.mrc            1     4.001564     0.114755 11597.249023 11567.389648    48.479408     0.000000     1.000000     0.000000            3   110.507520    88.785628     -0.23534     -0.28931     0.576699 2.950980e+05     0.530772            6            2 
 3348.692308   232.307692            1     2.446824    42.715340 000153@Extract/job038/Micrographs/stack_0003_SumCorr2_DW.mrcs Micrographs/stack_0003_SumCorr2_DW.mrc            1     4.001564     0.114755 11597.249023 11567.389648    48.479408     0.000000     1.000000     0.000000            3    91.521229    87.012986     -0.28931     0.372675     0.607568 2.965253e+05     0.438201            3            1 
 3702.153846   562.261538            1     2.526873    11.779099 000154@Extract/job038/Micrographs/stack_0003_SumCorr2_DW.mrcs Micrographs/stack_0003_SumCorr2_DW.mrc            1     4.001564     0.114755 11597.249023 11567.389648    48.479408     0.000000     1.000000     0.000000            3    89.402360    77.975971     -0.28931     0.372675     0.609986 2.969793e+05     0.640519            1            1 
 2085.507692   407.600000            1     2.301463    63.340177 000155@Extract/job038/Micrographs/stack_0003_SumCorr2_DW.mrcs Micrographs/stack_0003_SumCorr2_DW.mrc            1     4.001564     0.114755 11597.249023 11567.389648    48.479408     0.000000     1.000000     0.000000            3    93.632453    88.802572     -0.28931     -0.28931     0.599176 2.852021e+05     0.414848            5            2 
 1786.061538   590.769231            1     3.445733   167.402788 000156@Extract/job038/Micrographs/stack_0003_SumCorr2_DW.mrcs Micrographs/stack_0003_SumCorr2_DW.mrc            1     4.001564     0.114755 11597.249023 11567.389648    48.479408     0.000000     1.000000     0.000000            3    91.522462    88.207707     0.372675     -0.23534     0.614406 2.895825e+05     0.343725            9            2 
 2305.938462  1127.400000            1     3.858767   -156.97232 000157@Extract/job038/Micrographs/stack_0003_SumCorr2_DW.mrcs Micrographs/stack_0003_SumCorr2_DW.mrc            1     4.001564     0.114755 11597.249023 11567.389648    48.479408     0.000000     1.000000     0.000000            3    86.601206    88.809811     0.372675     -0.28931     0.630101 2.939161e+05     0.485722            3            1 
 2176.030769  1479.861538            1     3.560266   126.152840 000158@Extract/job038/Micrographs/stack_0003_SumCorr2_DW.mrcs Micrographs/stack_0003_SumCorr2_DW.mrc            1     4.001564     0.114755 11597.249023 11567.389648    48.479408     0.000000     1.000000     0.000000            3    91.521229    87.012986     -0.28931     -0.28931     0.600277 2.912900e+05     0.162301            9            2 
 2277.430769  1637.400000            1     3.577390   158.965017 000159@Extract/job038/Micrographs/stack_0003_SumCorr2_DW.mrcs Micrographs/stack_0003_SumCorr2_DW.mrc            1     4.001564     0.114755 11597.249023 11567.389648    48.479408     0.000000     1.000000     0.000000            3    95.741218    88.203370     -0.23534     0.372675     0.596380 2.908173e+05     0.307014            2            1 
 2502.861538  1142.153846            1     3.193877   -157.90965 000160@Extract/job038/Micrographs/stack_0003_SumCorr2_DW.mrcs Micrographs/stack_0003_SumCorr2_DW.mrc            1     4.001564     0.114755 11597.249023 11567.389648    48.479408     0.000000     1.000000     0.000000            3    92.223737    86.414447     -0.28931     -0.28931     0.601598 2.923168e+05     0.755201            2            1 
 2211.538462  1311.446154            1     2.916815   112.090292 000161@Extract/job038/Micrographs/stack_0003_SumCorr2_DW.mrcs Micrographs/stack_0003_SumCorr2_DW.mrc            1     4.001564     0.114755 11597.249023 11567.389648    48.479408     0.000000     1.000000     0.000000            3    88.006223    87.614098     -0.89732     0.372675     0.615988 2.923965e+05     0.117320           14            2 
 2493.984615   732.553846            1     2.499651   169.277877 000162@Extract/job038/Micrographs/stack_0003_SumCorr2_DW.mrcs Micrographs/stack_0003_SumCorr2_DW.mrc            1     4.001564     0.114755 11597.249023 11567.389648    48.479408     0.000000     1.000000     0.000000            3    96.438788    82.812681     -0.28931     -0.28931     0.597672 2.883826e+05     0.552740            2            2 
 2309.938462   752.307692            1     2.496026   170.215028 000163@Extract/job038/Micrographs/stack_0003_SumCorr2_DW.mrcs Micrographs/stack_0003_SumCorr2_DW.mrc            1     4.001564     0.114755 11597.249023 11567.389648    48.479408     0.000000     1.000000     0.000000            3    96.442505    86.410113     -0.89732     0.318700     0.567381 2.885359e+05     0.203499            5            2 
 2452.723077   830.076923            1     2.047624   -132.59729 000164@Extract/job038/Micrographs/stack_0003_SumCorr2_DW.mrcs Micrographs/stack_0003_SumCorr2_DW.mrc            1     4.001564     0.114755 11597.249023 11567.389648    48.479408     0.000000     1.000000     0.000000            3    92.929942    89.400201     -0.23534     -0.23534     0.592460 2.887941e+05     0.406930            3            1 
  667.538462   962.984615            1     2.828636    -77.28502 000165@Extract/job038/Micrographs/stack_0003_SumCorr2_DW.mrcs Micrographs/stack_0003_SumCorr2_DW.mrc            1     4.001564     0.114755 11597.249023 11567.389648    48.479408     0.000000     1.000000     0.000000            3    97.145021    85.811188     0.372675     -0.28931     0.576492 2.888744e+05     0.417173            4            2 
  792.569231  1490.738462            1     1.824877   137.402877 000166@Extract/job038/Micrographs/stack_0003_SumCorr2_DW.mrcs Micrographs/stack_0003_SumCorr2_DW.mrc            1     4.001564     0.114755 11597.249023 11567.389648    48.479408     0.000000     1.000000     0.000000            3    86.597507    85.223370     -0.23534     0.372675     0.613328 2.921111e+05     0.438782            5            1 
  814.323077  1153.030769            1     2.846187   170.212355 000167@Extract/job038/Micrographs/stack_0003_SumCorr2_DW.mrcs Micrographs/stack_0003_SumCorr2_DW.mrc            1     4.001564     0.114755 11597.249023 11567.389648    48.479408     0.000000     1.000000     0.000000            3   109.096579    84.001586     0.372675     -0.28931     0.595790 2.904876e+05     0.466548            3            2 
 3959.092308  1309.569231            1     2.051649    34.273548 000168@Extract/job038/Micrographs/stack_0003_SumCorr2_DW.mrcs Micrographs/stack_0003_SumCorr2_DW.mrc            1     4.001564     0.114755 11597.249023 11567.389648    48.479408     0.000000     1.000000     0.000000            3   111.913780    88.784277     -0.28931     0.372675     0.590452 2.879068e+05     0.259113            3            2 
 1262.307692  1301.692308            1     3.011335   134.585789 000169@Extract/job038/Micrographs/stack_0003_SumCorr2_DW.mrcs Micrographs/stack_0003_SumCorr2_DW.mrc            1     4.001564     0.114755 11597.249023 11567.389648    48.479408     0.000000     1.000000     0.000000            3   112.616342    88.186571     -0.28931     0.372675     0.619912 2.894943e+05     0.745114            4            1 
 1685.661538  1675.784615            1     2.796012    47.402569 000170@Extract/job038/Micrographs/stack_0003_SumCorr2_DW.mrcs Micrographs/stack_0003_SumCorr2_DW.mrc            1     4.001564     0.114755 11597.249023 11567.389648    48.479408     0.000000     1.000000     0.000000            3    95.739991    87.008649     -0.28931     0.372675     0.585032 2.888426e+05     0.581607            4            1 
 1371.584615  2033.246154            1     2.473102   108.340442 000171@Extract/job038/Micrographs/stack_0003_SumCorr2_DW.mrcs Micrographs/stack_0003_SumCorr2_DW.mrc            1     4.001564     0.114755 11597.249023 11567.389648    48.479408     0.000000     1.000000     0.000000            3    92.222498    85.217577     -0.28931     0.372675     0.608789 2.894819e+05     0.639399            1            1 
 1741.800000  2748.046154            1     4.095797    -21.97620 000172@Extract/job038/Micrographs/stack_0003_SumCorr2_DW.mrcs Micrographs/stack_0003_SumCorr2_DW.mrc            1     4.001564     0.114755 11597.249023 11567.389648    48.479408     0.000000     1.000000     0.000000            3   111.212371    90.575541     -0.89732     0.372675     0.584689 2.899909e+05     0.312107            4            1 
 1905.215385  2566.876923            1     4.046800    -43.53496 000173@Extract/job038/Micrographs/stack_0003_SumCorr2_DW.mrcs Micrographs/stack_0003_SumCorr2_DW.mrc            1     4.001564     0.114755 11597.249023 11567.389648    48.479408     0.000000     1.000000     0.000000            3    83.786261    86.423126     -0.28931     -0.28931     0.582476 2.916025e+05     0.488649            3            1 
 1514.369231  2656.523077            1     2.933469    88.652840 000174@Extract/job038/Micrographs/stack_0003_SumCorr2_DW.mrcs Micrographs/stack_0003_SumCorr2_DW.mrc            1     4.001564     0.114755 11597.249023 11567.389648    48.479408     0.000000     1.000000     0.000000            3    91.521229    87.012986     0.372675     -0.28931     0.597223 2.915409e+05     0.707829            1            2 
 2792.430769  1927.846154            1     3.142855    -86.65973 000175@Extract/job038/Micrographs/stack_0003_SumCorr2_DW.mrcs Micrographs/stack_0003_SumCorr2_DW.mrc            1     4.001564     0.114755 11597.249023 11567.389648    48.479408     0.000000     1.000000     0.000000            3    88.712423    90.598229     0.372675     -0.28931     0.583225 2.903187e+05     0.445752            1            1 
 2715.538462  2520.615385            1     2.707335    54.902643 000176@Extract/job038/Micrographs/stack_0003_SumCorr2_DW.mrcs Micrographs/stack_0003_SumCorr2_DW.mrc            1     4.001564     0.114755 11597.249023 11567.389648    48.479408     0.000000     1.000000     0.000000            3    94.334965    88.204813     0.372675     -0.23534     0.598025 2.861602e+05     0.406136            4            1 
 1736.923077  2564.876923            1     2.425377   137.402870 000177@Extract/job038/Micrographs/stack_0003_SumCorr2_DW.mrcs Micrographs/stack_0003_SumCorr2_DW.mrc            1     4.001564     0.114755 11597.249023 11567.389648    48.479408     0.000000     1.000000     0.000000            3    93.628754    85.216130     -0.28931     -0.28931     0.585374 2.920137e+05     0.785265            1            1 
 3124.138462  2024.369231            1     2.540614   113.022980 000178@Extract/job038/Micrographs/stack_0003_SumCorr2_DW.mrcs Micrographs/stack_0003_SumCorr2_DW.mrc            1     4.001564     0.114755 11597.249023 11567.389648    48.479408     0.000000     1.000000     0.000000            3   113.321171    89.976687     0.372675     0.372675     0.572966 2.823518e+05     0.569863            2            1 
 3700.153846  2265.553846            1     2.669407   -174.78784 000179@Extract/job038/Micrographs/stack_0003_SumCorr2_DW.mrcs Micrographs/stack_0003_SumCorr2_DW.mrc            1     4.001564     0.114755 11597.249023 11567.389648    48.479408     0.000000     1.000000     0.000000            3   110.500519    81.593842     -0.23534     -0.28931     0.600739 2.892029e+05     0.110406            7            2 
 3560.369231  3611.507692            1     3.612504   -169.16572 000180@Extract/job038/Micrographs/stack_0003_SumCorr2_DW.mrcs Micrographs/stack_0003_SumCorr2_DW.mrc            1     4.001564     0.114755 11597.249023 11567.389648    48.479408     0.000000     1.000000     0.000000            3   116.132565    88.780307     0.372675     0.372675     0.587509 2.902430e+05     0.441600            1            2 
 3898.076923  3704.153846            1     3.355281    68.023505 000181@Extract/job038/Micrographs/stack_0003_SumCorr2_DW.mrcs Micrographs/stack_0003_SumCorr2_DW.mrc            1     4.001564     0.114755 11597.249023 11567.389648    48.479408     0.000000     1.000000     0.000000            3   112.612913    84.597978     -0.28931     -0.28931     0.601319 2.912166e+05     0.139490            5            2 
 3419.584615  3623.384615            1     2.696281   -134.47643 000182@Extract/job038/Micrographs/stack_0003_SumCorr2_DW.mrcs Micrographs/stack_0003_SumCorr2_DW.mrc            1     4.001564     0.114755 11597.249023 11567.389648    48.479408     0.000000     1.000000     0.000000            3   113.313177    81.591152     -0.28931     -0.28931     0.606788 2.886216e+05     0.196220            5            1 
 3942.461538  3155.769231            1     1.991700    89.590651 000183@Extract/job038/Micrographs/stack_0003_SumCorr2_DW.mrcs Micrographs/stack_0003_SumCorr2_DW.mrc            1     4.001564     0.114755 11597.249023 11567.389648    48.479408     0.000000     1.000000     0.000000            3    91.517500    83.418901     -0.28931     -0.28931     0.586244 2.897357e+05     0.338626            5            2 
 3940.461538  2607.261538            1     3.580194   119.585217 000184@Extract/job038/Micrographs/stack_0003_SumCorr2_DW.mrcs Micrographs/stack_0003_SumCorr2_DW.mrc            1     4.001564     0.114755 11597.249023 11567.389648    48.479408     0.000000     1.000000     0.000000            3   114.022610    88.185240     -0.89732     -0.28931     0.589400 2.933114e+05     0.236188            5            2 
  929.476923  2822.938462            1     3.208878   126.153240 000185@Extract/job038/Micrographs/stack_0003_SumCorr2_DW.mrcs Micrographs/stack_0003_SumCorr2_DW.mrc            1     4.001564     0.114755 11597.249023 11567.389648    48.479408     0.000000     1.000000     0.000000            3    90.813746    82.818463     -0.89732     -0.28931     0.611902 2.894385e+05     0.377512            3            1 
 2803.184615  3032.615385            1     2.527780    88.648813 000186@Extract/job038/Micrographs/stack_0003_SumCorr2_DW.mrcs Micrographs/stack_0003_SumCorr2_DW.mrc            1     4.001564     0.114755 11597.249023 11567.389648    48.479408     0.000000     1.000000     0.000000            3    67.610612    82.239822     -0.23534     -0.23534     0.583169 2.814556e+05     0.366948            8            1 
 2205.538462  2833.692308            1     2.080578   142.088578 000187@Extract/job038/Micrographs/stack_0003_SumCorr2_DW.mrcs Micrographs/stack_0003_SumCorr2_DW.mrc            1     4.001564     0.114755 11597.249023 11567.389648    48.479408     0.000000     1.000000     0.000000            3   109.089285    76.732731     0.372675     0.372675     0.594007 2.860936e+05     0.438257            2            2 
 1333.200000  2801.184615            1     3.194185    70.836329 000188@Extract/job038/Micrographs/stack_0003_SumCorr2_DW.mrcs Micrographs/stack_0003_SumCorr2_DW.mrc            1     4.001564     0.114755 11597.249023 11567.389648    48.479408     0.000000     1.000000     0.000000            3   111.210076    88.187915     -0.89732     0.372675     0.620846 2.898423e+05     0.530439            3            1 
 1935.723077  2915.461538            1     2.882382   -170.09743 000189@Extract/job038/Micrographs/stack_0003_SumCorr2_DW.mrcs Micrographs/stack_0003_SumCorr2_DW.mrc            1     4.001564     0.114755 11597.249023 11567.389648    48.479408     0.000000     1.000000     0.000000            3    95.038704    88.801127     -0.28931     0.372675     0.593432 2.869426e+05     0.861358            1            2 
 2118.892308  3158.646154            1     3.009102   109.272628 000190@Extract/job038/Micrographs/stack_0003_SumCorr2_DW.mrcs Micrographs/stack_0003_SumCorr2_DW.mrc            1     4.001564     0.114755 11597.249023 11567.389648    48.479408     0.000000     1.000000     0.000000            3    65.504204    85.244336     -0.89732     -0.89732     0.600461 2.830256e+05     0.792765            2            2 
 1801.815385  3128.138462            1     3.540701    23.961329 000191@Extract/job038/Micrographs/stack_0003_SumCorr2_DW.mrcs Micrographs/stack_0003_SumCorr2_DW.mrc            1     4.001564     0.114755 11597.249023 11567.389648    48.479408     0.000000     1.000000     0.000000            3   111.210076    88.187915     -0.28931     -0.28931     0.585035 2.839526e+05     0.488635            5            2 
 3064.123077  3263.046154            1     2.768043    -45.40973 000192@Extract/job038/Micrographs/stack_0003_SumCorr2_DW.mrcs Micrographs/stack_0003_SumCorr2_DW.mrc            1     4.001564     0.114755 11597.249023 11567.389648    48.479408     0.000000     1.000000     0.000000            3    89.414933    90.000664     0.372675     -0.28931     0.587300 2.941530e+05     0.522427            2            1 
 1025.000000  3261.046154            1     3.254668    59.585837 000193@Extract/job038/Micrographs/stack_0003_SumCorr2_DW.mrcs Micrographs/stack_0003_SumCorr2_DW.mrc            1     4.001564     0.114755 11597.249023 11567.389648    48.479408     0.000000     1.000000     0.000000            3   112.615203    86.991850     -0.28931     -0.23534     0.609268 2.844888e+05     0.376387            7            1 
 1460.230769  3296.553846            1     2.569801    37.087417 000194@Extract/job038/Micrographs/stack_0003_SumCorr2_DW.mrcs Micrographs/stack_0003_SumCorr2_DW.mrc            1     4.001564     0.114755 11597.249023 11567.389648    48.479408     0.000000     1.000000     0.000000            3   111.200681    78.563547     0.372675     -0.28931     0.602357 2.857157e+05     0.201973            6            1 
 1386.338462  3425.461538            1     2.970987    34.274059 000195@Extract/job038/Micrographs/stack_0003_SumCorr2_DW.mrcs Micrographs/stack_0003_SumCorr2_DW.mrc            1     4.001564     0.114755 11597.249023 11567.389648    48.479408     0.000000     1.000000     0.000000            3   110.508672    89.979376     -0.28931     -0.28931     0.598942 2.864565e+05     0.663401            5            2 
  376.092308  3522.984615            1     2.908787   117.715493 000196@Extract/job038/Micrographs/stack_0003_SumCorr2_DW.mrcs Micrographs/stack_0003_SumCorr2_DW.mrc            1     4.001564     0.114755 11597.249023 11567.389648    48.479408     0.000000     1.000000     0.000000            3    86.596263    84.024405     0.372675     -0.28931     0.617889 2.868046e+05     0.506379            3            2 
 2458.600000  3626.384615            1     3.771200   133.653301 000197@Extract/job038/Micrographs/stack_0003_SumCorr2_DW.mrcs Micrographs/stack_0003_SumCorr2_DW.mrc            1     4.001564     0.114755 11597.249023 11567.389648    48.479408     0.000000     1.000000     0.000000            3    93.624996    81.610785     0.372675     -0.28931     0.621874 2.919831e+05     0.675575            5            1 
 2256.800000  3585.000000            1     2.879439   133.653098 000198@Extract/job038/Micrographs/stack_0003_SumCorr2_DW.mrcs Micrographs/stack_0003_SumCorr2_DW.mrc            1     4.001564     0.114755 11597.249023 11567.389648    48.479408     0.000000     1.000000     0.000000            3    89.408751    84.021510     -0.28931     -0.28931     0.604914 2.905090e+05     0.463224            2            1 
 1276.061538  3762.169231            1     2.631724    -35.09722 000199@Extract/job038/Micrographs/stack_0003_SumCorr2_DW.mrcs Micrographs/stack_0003_SumCorr2_DW.mrc            1     4.001564     0.114755 11597.249023 11567.389648    48.479408     0.000000     1.000000     0.000000            3    90.117442    89.403098     0.372675     -0.28931     0.584401 2.893831e+05     0.396953            4            1 
 1817.569231  3649.015385            1     2.901524   115.837357 000200@Extract/job038/Micrographs/stack_0003_SumCorr2_DW.mrcs Micrographs/stack_0003_SumCorr2_DW.mrc            1     4.001564     0.114755 11597.249023 11567.389648    48.479408     0.000000     1.000000     0.000000            3   108.396376    86.995921     -0.28931     -0.89732     0.586806 2.888987e+05     0.714834            2            2 
  511.000000  3856.692308            1     2.635038   122.399597 000201@Extract/job038/Micrographs/stack_0003_SumCorr2_DW.mrcs Micrographs/stack_0003_SumCorr2_DW.mrc            1     4.001564     0.114755 11597.249023 11567.389648    48.479408     0.000000     1.000000     0.000000            3   109.100096    87.592726     -0.28931     -0.28931     0.596287 2.894362e+05     0.367272            4            1 
 2312.938462   380.092308            1     2.301651    52.084892 000202@Extract/job038/Micrographs/stack_0003_SumCorr2_DW.mrcs Micrographs/stack_0003_SumCorr2_DW.mrc            1     4.001564     0.114755 11597.249023 11567.389648    48.479408     0.000000     1.000000     0.000000            3   114.727421    89.975363     -0.28931     -0.28931     0.599117 2.812725e+05     0.308249            3            1 
 1935.846154  1208.169231            1     2.836286    98.962747 000203@Extract/job038/Micrographs/stack_0003_SumCorr2_DW.mrcs Micrographs/stack_0003_SumCorr2_DW.mrc            1     4.001564     0.114755 11597.249023 11567.389648    48.479408     0.000000     1.000000     0.000000            3   106.991283    88.192023     0.372675     0.372675     0.594295 2.913538e+05     0.453312            3            2 
 2089.384615  3405.830769            1     2.970815    75.526395 000204@Extract/job038/Micrographs/stack_0003_SumCorr2_DW.mrcs Micrographs/stack_0003_SumCorr2_DW.mrc            1     4.001564     0.114755 11597.249023 11567.389648    48.479408     0.000000     1.000000     0.000000            3    76.753885    85.233390     -0.23534     -0.23534     0.630899 2.875833e+05     0.209606           11            1 
 3210.784615  2636.769231            1     2.241103    36.151546 000205@Extract/job038/Micrographs/stack_0003_SumCorr2_DW.mrcs Micrographs/stack_0003_SumCorr2_DW.mrc            1     4.001564     0.114755 11597.249023 11567.389648    48.479408     0.000000     1.000000     0.000000            3   107.682929    76.734107     -0.28931     -0.28931     0.604023 2.825858e+05     0.222210           12            1 
  188.046154   579.892308            1     3.164773   -168.22385 000206@Extract/job038/Micrographs/stack_0003_SumCorr2_DW.mrcs Micrographs/stack_0003_SumCorr2_DW.mrc            1     4.001564     0.114755 11597.249023 11567.389648    48.479408     0.000000     1.000000     0.000000            3   104.176365    85.804072     -0.28931     -0.23534     0.605881 2.889743e+05     0.396860            5            1 
 3713.030769   297.323077            1     2.584104   132.713377 000207@Extract/job038/Micrographs/stack_0003_SumCorr2_DW.mrcs Micrographs/stack_0003_SumCorr2_DW.mrc            1     4.001564     0.114755 11597.249023 11567.389648    48.479408     0.000000     1.000000     0.000000            3   105.581444    84.604821     -0.28931     0.372675     0.584103 2.963504e+05     0.449633            1            1 
  972.861538  1000.369231            1     2.904155   -178.53614 000208@Extract/job038/Micrographs/stack_0003_SumCorr2_DW.mrcs Micrographs/stack_0003_SumCorr2_DW.mrc            1     4.001564     0.114755 11597.249023 11567.389648    48.479408     0.000000     1.000000     0.000000            3   102.772500    88.196224     -0.28931     0.372675     0.595148 2.904512e+05     0.638544            4            1 
 1517.246154   775.938462            1     3.083015   145.838277 000209@Extract/job038/Micrographs/stack_0003_SumCorr2_DW.mrcs Micrographs/stack_0003_SumCorr2_DW.mrc            1     4.001564     0.114755 11597.249023 11567.389648    48.479408     0.000000     1.000000     0.000000            3   105.582641    85.802671     -0.28931     -0.28931     0.593352 2.903462e+05     0.683760            3            1 
  659.661538  1769.307692            1     3.515491   136.462939 000210@Extract/job038/Micrographs/stack_0003_SumCorr2_DW.mrcs Micrographs/stack_0003_SumCorr2_DW.mrc            1     4.001564     0.114755 11597.249023 11567.389648    48.479408     0.000000     1.000000     0.000000            3   106.288743    88.789753     0.372675     0.372675     0.580148 2.883618e+05     0.795100            3            2 
 1474.984615  1540.876923            1     3.326060   158.026600 000211@Extract/job038/Micrographs/stack_0003_SumCorr2_DW.mrcs Micrographs/stack_0003_SumCorr2_DW.mrc            1     4.001564     0.114755 11597.249023 11567.389648    48.479408     0.000000     1.000000     0.000000            3   102.067561    86.404395     0.372675     0.372675     0.610494 2.889554e+05     0.556964            3            1 
 2428.092308  1999.738462            1     3.638634    44.587048 000212@Extract/job038/Micrographs/stack_0003_SumCorr2_DW.mrcs Micrographs/stack_0003_SumCorr2_DW.mrc            1     4.001564     0.114755 11597.249023 11567.389648    48.479408     0.000000     1.000000     0.000000            3   109.102423    89.980740     0.372675     0.372675     0.584327 2.918822e+05     0.400673            3            2 
 2967.600000  1551.753846            1     2.904993   145.838377 000213@Extract/job038/Micrographs/stack_0003_SumCorr2_DW.mrcs Micrographs/stack_0003_SumCorr2_DW.mrc            1     4.001564     0.114755 11597.249023 11567.389648    48.479408     0.000000     1.000000     0.000000            3   105.581444    84.604821     -0.89732     -0.28931     0.590684 2.886668e+05     0.207116            6            1 
 2842.569231  2053.876923            1     1.884133    57.713552 000214@Extract/job038/Micrographs/stack_0003_SumCorr2_DW.mrcs Micrographs/stack_0003_SumCorr2_DW.mrc            1     4.001564     0.114755 11597.249023 11567.389648    48.479408     0.000000     1.000000     0.000000            3    76.053774    88.223500     0.372675     -0.28931     0.580604 2.888303e+05     0.789921            1            2 
  327.953846  2897.707692            1     3.505120    89.588498 000215@Extract/job038/Micrographs/stack_0003_SumCorr2_DW.mrcs Micrographs/stack_0003_SumCorr2_DW.mrc            1     4.001564     0.114755 11597.249023 11567.389648    48.479408     0.000000     1.000000     0.000000            3   104.179954    89.388757     -0.28931     -0.23534     0.606666 2.869928e+05     0.469561            5            2 
 2759.923077  2892.830769            1     2.840897    46.464724 000216@Extract/job038/Micrographs/stack_0003_SumCorr2_DW.mrcs Micrographs/stack_0003_SumCorr2_DW.mrc            1     4.001564     0.114755 11597.249023 11567.389648    48.479408     0.000000     1.000000     0.000000            3    99.253805    85.210373     -0.28931     -0.28931     0.590233 2.764546e+05     0.439995            4            1 
 2203.661538  3417.584615            1     2.842674    -55.72414 000217@Extract/job038/Micrographs/stack_0003_SumCorr2_DW.mrcs Micrographs/stack_0003_SumCorr2_DW.mrc            1     4.001564     0.114755 11597.249023 11567.389648    48.479408     0.000000     1.000000     0.000000            3   104.881295    87.596883     0.372675     -0.28931     0.608535 2.877080e+05     0.452419            1            2 
 1042.753846   712.923077            1     2.288641    -35.09864 000218@Extract/job038/Micrographs/stack_0003_SumCorr2_DW.mrcs Micrographs/stack_0003_SumCorr2_DW.mrc            1     4.001564     0.114755 11597.249023 11567.389648    48.479408     0.000000     1.000000     0.000000            3   102.772500    88.196224     0.372675     0.372675     0.590634 2.899649e+05     0.744348            1            1 
 3025.738462   386.969231            1     2.926724    54.902172 000219@Extract/job038/Micrographs/stack_0003_SumCorr2_DW.mrcs Micrographs/stack_0003_SumCorr2_DW.mrc            1     4.001564     0.114755 11597.249023 11567.389648    48.479408     0.000000     1.000000     0.000000            3   101.360140    82.205714     0.372675     -0.28931     0.595722 2.846305e+05     0.739953            6            2 
 2829.815385  1351.830769            1     4.043705   119.588718 000220@Extract/job038/Micrographs/stack_0003_SumCorr2_DW.mrcs Micrographs/stack_0003_SumCorr2_DW.mrc            1     4.001564     0.114755 11597.249023 11567.389648    48.479408     0.000000     1.000000     0.000000            3   103.475031    87.598288     -0.89732     -0.28931     0.590495 2.884603e+05     0.674034            3            1 
 3333.938462  1669.907692            1     3.974228    95.214428 000221@Extract/job038/Micrographs/stack_0003_SumCorr2_DW.mrcs Micrographs/stack_0003_SumCorr2_DW.mrc            1     4.001564     0.114755 11597.249023 11567.389648    48.479408     0.000000     1.000000     0.000000            3    99.959984    88.199065     -0.28931     0.372675     0.602397 2.805776e+05     0.636782            2            2 
 1172.661538   989.492308            1     3.253783   145.838680 000222@Extract/job038/Micrographs/stack_0003_SumCorr2_DW.mrcs Micrographs/stack_0003_SumCorr2_DW.mrc            1     4.001564     0.114755 11597.249023 11567.389648    48.479408     0.000000     1.000000     0.000000            3   103.476229    88.792554     -0.28931     -0.28931     0.596408 2.904557e+05     0.869235            4            1 
 2162.153846   702.046154            1     2.838950   130.839532 000223@Extract/job038/Micrographs/stack_0003_SumCorr2_DW.mrcs Micrographs/stack_0003_SumCorr2_DW.mrc            1     4.001564     0.114755 11597.249023 11567.389648    48.479408     0.000000     1.000000     0.000000            3    99.257463    88.796815     -0.28931     -0.28931     0.600631 2.895492e+05     0.632755            2            2 
 1620.646154   946.230769            1     2.847388   111.150777 000224@Extract/job038/Micrographs/stack_0003_SumCorr2_DW.mrcs Micrographs/stack_0003_SumCorr2_DW.mrc            1     4.001564     0.114755 11597.249023 11567.389648    48.479408     0.000000     1.000000     0.000000            3   105.582641    85.802671     -0.28931     0.372675     0.580346 2.922936e+05     0.363153            2            2 
 3389.076923  1449.353846            1     2.819164   -169.16117 000225@Extract/job038/Micrographs/stack_0003_SumCorr2_DW.mrcs Micrographs/stack_0003_SumCorr2_DW.mrc            1     4.001564     0.114755 11597.249023 11567.389648    48.479408     0.000000     1.000000     0.000000            3   102.773701    89.390166     -0.28931     0.372675     0.595396 2.797731e+05     0.477346            2            1 
 3310.307692   960.984615            1     2.551852   123.339189 000226@Extract/job038/Micrographs/stack_0003_SumCorr2_DW.mrcs Micrographs/stack_0003_SumCorr2_DW.mrc            1     4.001564     0.114755 11597.249023 11567.389648    48.479408     0.000000     1.000000     0.000000            3   102.066348    85.207526     -0.28931     -0.28931     0.617859 2.805401e+05     0.882535            2            1 
 2767.800000   939.353846            1     2.644733    -91.34900 000227@Extract/job038/Micrographs/stack_0003_SumCorr2_DW.mrcs Micrographs/stack_0003_SumCorr2_DW.mrc            1     4.001564     0.114755 11597.249023 11567.389648    48.479408     0.000000     1.000000     0.000000            3   104.179954    89.388757     -0.28931     0.372675     0.619262 2.879126e+05     0.702817            2            2 
  577.892308  1684.661538            1     2.836935    45.526023 000228@Extract/job038/Micrographs/stack_0003_SumCorr2_DW.mrcs Micrographs/stack_0003_SumCorr2_DW.mrc            1     4.001564     0.114755 11597.249023 11567.389648    48.479408     0.000000     1.000000     0.000000            3   104.178760    88.194814     0.372675     0.372675     0.598077 2.907682e+05     0.542328            3            2 
  993.492308  1605.892308            1     2.852016   -146.66148 000229@Extract/job038/Micrographs/stack_0003_SumCorr2_DW.mrcs Micrographs/stack_0003_SumCorr2_DW.mrc            1     4.001564     0.114755 11597.249023 11567.389648    48.479408     0.000000     1.000000     0.000000            3   104.178760    88.194814     -0.28931     0.372675     0.598427 2.894004e+05     0.404815            2            1 
  567.138462  1540.000000            1     2.758815   166.463910 000230@Extract/job038/Micrographs/stack_0003_SumCorr2_DW.mrcs Micrographs/stack_0003_SumCorr2_DW.mrc            1     4.001564     0.114755 11597.249023 11567.389648    48.479408     0.000000     1.000000     0.000000            3   102.771298    87.001503     0.372675     0.372675     0.597604 2.906122e+05     0.555944            1            2 
  962.984615  2468.353846            1     2.769298   177.713834 000231@Extract/job038/Micrographs/stack_0003_SumCorr2_DW.mrcs Micrographs/stack_0003_SumCorr2_DW.mrc            1     4.001564     0.114755 11597.249023 11567.389648    48.479408     0.000000     1.000000     0.000000            3   102.773701    89.390166     -0.28931     -0.28931     0.592089 2.918243e+05     0.456690            4            1 
 1311.569231  1490.738462            1     3.655686   177.713523 000232@Extract/job038/Micrographs/stack_0003_SumCorr2_DW.mrcs Micrographs/stack_0003_SumCorr2_DW.mrc            1     4.001564     0.114755 11597.249023 11567.389648    48.479408     0.000000     1.000000     0.000000            3   104.178760    88.194814     -0.28931     -0.28931     0.599481 2.881913e+05     0.434808            2            1 
 1833.323077  1599.015385            1     3.805781    -18.22307 000233@Extract/job038/Micrographs/stack_0003_SumCorr2_DW.mrcs Micrographs/stack_0003_SumCorr2_DW.mrc            1     4.001564     0.114755 11597.249023 11567.389648    48.479408     0.000000     1.000000     0.000000            3    99.959984    88.199065     0.372675     -0.28931     0.609450 2.896218e+05     0.489165            4            1 
 1470.984615  2151.400000            1     2.646821   163.651073 000234@Extract/job038/Micrographs/stack_0003_SumCorr2_DW.mrcs Micrographs/stack_0003_SumCorr2_DW.mrc            1     4.001564     0.114755 11597.249023 11567.389648    48.479408     0.000000     1.000000     0.000000            3   104.177565    87.000094     -0.28931     -0.28931     0.589393 2.905740e+05     0.587726            4            2 
 3183.276923  1746.676923            1     3.467642   -117.59850 000235@Extract/job038/Micrographs/stack_0003_SumCorr2_DW.mrcs Micrographs/stack_0003_SumCorr2_DW.mrc            1     4.001564     0.114755 11597.249023 11567.389648    48.479408     0.000000     1.000000     0.000000            3   102.069973    88.793967     -0.28931     0.372675     0.581161 2.853451e+05     0.717900            3            2 
 1591.138462  2501.861538            1     3.778569   134.588498 000236@Extract/job038/Micrographs/stack_0003_SumCorr2_DW.mrcs Micrographs/stack_0003_SumCorr2_DW.mrc            1     4.001564     0.114755 11597.249023 11567.389648    48.479408     0.000000     1.000000     0.000000            3   104.179954    89.388757     -0.28931     -0.23534     0.589134 2.918149e+05     0.788701            3            1 
 3466.846154  1850.076923            1     3.204862   108.338152 000237@Extract/job038/Micrographs/stack_0003_SumCorr2_DW.mrcs Micrographs/stack_0003_SumCorr2_DW.mrc            1     4.001564     0.114755 11597.249023 11567.389648    48.479408     0.000000     1.000000     0.000000            3   105.585021    88.193414     -0.28931     0.372675     0.611983 2.785048e+05     0.533359            4            2 
 2834.692308  2611.138462            1     2.953436    43.650998 000238@Extract/job038/Micrographs/stack_0003_SumCorr2_DW.mrcs Micrographs/stack_0003_SumCorr2_DW.mrc            1     4.001564     0.114755 11597.249023 11567.389648    48.479408     0.000000     1.000000     0.000000            3   104.179954    89.388757     -0.28931     -0.28931     0.587457 2.797206e+05     0.531623            2            2 
 2093.261538  2292.184615            1     2.898739   144.901014 000239@Extract/job038/Micrographs/stack_0003_SumCorr2_DW.mrcs Micrographs/stack_0003_SumCorr2_DW.mrc            1     4.001564     0.114755 11597.249023 11567.389648    48.479408     0.000000     1.000000     0.000000            3   104.878903    85.204707     -0.23534     -0.28931     0.576769 2.920174e+05     0.386499            4            1 
 1801.815385  2420.215385            1     2.675787   -112.91148 000240@Extract/job038/Micrographs/stack_0003_SumCorr2_DW.mrcs Micrographs/stack_0003_SumCorr2_DW.mrc            1     4.001564     0.114755 11597.249023 11567.389648    48.479408     0.000000     1.000000     0.000000            3   104.178760    88.194814     -0.23534     0.372675     0.578816 2.927486e+05     0.484848            7            1 
 2760.923077  1666.030769            1     2.709440   176.777399 000241@Extract/job038/Micrographs/stack_0003_SumCorr2_DW.mrcs Micrographs/stack_0003_SumCorr2_DW.mrc            1     4.001564     0.114755 11597.249023 11567.389648    48.479408     0.000000     1.000000     0.000000            3   100.656374    81.603601     -0.28931     -0.28931     0.590791 2.899087e+05     0.886709            1            2 
  358.338462  1699.415385            1     2.911005    -82.91250 000242@Extract/job038/Micrographs/stack_0003_SumCorr2_DW.mrcs Micrographs/stack_0003_SumCorr2_DW.mrc            1     4.001564     0.114755 11597.249023 11567.389648    48.479408     0.000000     1.000000     0.000000            3   107.696174    89.982115     -0.28931     -0.28931     0.593517 2.901575e+05     0.655775            4            1 
  650.784615  2443.846154            1     3.308428    98.963514 000243@Extract/job038/Micrographs/stack_0003_SumCorr2_DW.mrcs Micrographs/stack_0003_SumCorr2_DW.mrc            1     4.001564     0.114755 11597.249023 11567.389648    48.479408     0.000000     1.000000     0.000000            3   104.878903    85.204707     0.372675     -0.28931     0.627498 2.927926e+05     0.676313            7            2 
 1053.507692  3095.630769            1     3.062760    -25.72419 000244@Extract/job038/Micrographs/stack_0003_SumCorr2_DW.mrcs Micrographs/stack_0003_SumCorr2_DW.mrc            1     4.001564     0.114755 11597.249023 11567.389648    48.479408     0.000000     1.000000     0.000000            3   104.883675    89.984897     -0.28931     -0.28931     0.577235 2.866150e+05     0.959717            2            2 
 1171.661538  3172.400000            1     2.817459    54.898829 000245@Extract/job038/Micrographs/stack_0003_SumCorr2_DW.mrcs Micrographs/stack_0003_SumCorr2_DW.mrc            1     4.001564     0.114755 11597.249023 11567.389648    48.479408     0.000000     1.000000     0.000000            3   111.210076    88.187915     0.372675     0.372675     0.583318 2.848480e+05     0.471210            3            2 
 1222.923077  3497.353846            1     4.057497   143.963649 000246@Extract/job038/Micrographs/stack_0003_SumCorr2_DW.mrcs Micrographs/stack_0003_SumCorr2_DW.mrc            1     4.001564     0.114755 11597.249023 11567.389648    48.479408     0.000000     1.000000     0.000000            3   104.176365    85.804072     0.372675     0.372675     0.619595 2.873311e+05     0.268482            6            1 
 1707.292308  3590.876923            1     3.401562    64.276014 000247@Extract/job038/Micrographs/stack_0003_SumCorr2_DW.mrcs Micrographs/stack_0003_SumCorr2_DW.mrc            1     4.001564     0.114755 11597.249023 11567.389648    48.479408     0.000000     1.000000     0.000000            3   104.878903    85.204707     -0.28931     -0.28931     0.606201 2.876729e+05     0.687459            2            2 
 1982.984615  3916.830769            1     3.036741    30.525998 000248@Extract/job038/Micrographs/stack_0003_SumCorr2_DW.mrcs Micrographs/stack_0003_SumCorr2_DW.mrc            1     4.001564     0.114755 11597.249023 11567.389648    48.479408     0.000000     1.000000     0.000000            3   104.179954    89.388757     -0.28931     0.372675     0.590383 2.911975e+05     0.394049            3            1 
  818.200000   351.461538            1     3.070598   150.525652 000249@Extract/job038/Micrographs/stack_0003_SumCorr2_DW.mrcs Micrographs/stack_0003_SumCorr2_DW.mrc            1     4.001564     0.114755 11597.249023 11567.389648    48.479408     0.000000     1.000000     0.000000            3   105.585021    88.193414     -0.28931     0.372675     0.595176 2.894120e+05     0.747112            4            1 
  866.461538   124.030769            1     2.613441    70.840028 000250@Extract/job038/Micrographs/stack_0003_SumCorr2_DW.mrcs Micrographs/stack_0003_SumCorr2_DW.mrc            1     4.001564     0.114755 11597.249023 11567.389648    48.479408     0.000000     1.000000     0.000000            3    96.442505    86.410113     0.372675     0.372675     0.607367 2.887887e+05     0.434195            3            1 
 2887.830769   707.923077            1     2.379141   -151.34784 000251@Extract/job038/Micrographs/stack_0003_SumCorr2_DW.mrcs Micrographs/stack_0003_SumCorr2_DW.mrc            1     4.001564     0.114755 11597.249023 11567.389648    48.479408     0.000000     1.000000     0.000000            3    98.553728    88.200495     -0.23534     0.372675     0.624936 2.872728e+05     0.436378            2            2 
 2065.753846   143.784615            1     2.722936   160.836304 000252@Extract/job038/Micrographs/stack_0003_SumCorr2_DW.mrcs Micrographs/stack_0003_SumCorr2_DW.mrc            1     4.001564     0.114755 11597.249023 11567.389648    48.479408     0.000000     1.000000     0.000000            3   111.212371    90.575541     -0.28931     -0.28931     0.614991 2.847481e+05     0.954256            2            2 
  279.692308   418.476923            1     3.365992    42.712504 000253@Extract/job038/Micrographs/stack_0003_SumCorr2_DW.mrcs Micrographs/stack_0003_SumCorr2_DW.mrc            1     4.001564     0.114755 11597.249023 11567.389648    48.479408     0.000000     1.000000     0.000000            3   107.696174    89.982115     0.372675     -0.28931     0.599244 2.872566e+05     0.713440            2            1 
 2735.292308   460.861538            1     3.033982     3.334892 000254@Extract/job038/Micrographs/stack_0003_SumCorr2_DW.mrcs Micrographs/stack_0003_SumCorr2_DW.mrc            1     4.001564     0.114755 11597.249023 11567.389648    48.479408     0.000000     1.000000     0.000000            3   114.727421    89.975363     -0.89732     0.372675     0.628570 2.855940e+05     0.175041            4            1 
 1715.169231   853.707692            1     3.859322   174.902772 000255@Extract/job038/Micrographs/stack_0003_SumCorr2_DW.mrcs Micrographs/stack_0003_SumCorr2_DW.mrc            1     4.001564     0.114755 11597.249023 11567.389648    48.479408     0.000000     1.000000     0.000000            3    94.332501    85.814071     -0.28931     -0.28931     0.588677 2.899595e+05     0.376522            5            2 
 2651.523077  1311.446154            1     2.478600   -176.65988 000256@Extract/job038/Micrographs/stack_0003_SumCorr2_DW.mrcs Micrographs/stack_0003_SumCorr2_DW.mrc            1     4.001564     0.114755 11597.249023 11567.389648    48.479408     0.000000     1.000000     0.000000            3    96.441273    85.213244     0.372675     -0.23534     0.602421 2.908252e+05     0.522780            9            2 
 2562.000000  1454.230769            1     2.969464    63.340288 000257@Extract/job038/Micrographs/stack_0003_SumCorr2_DW.mrcs Micrographs/stack_0003_SumCorr2_DW.mrc            1     4.001564     0.114755 11597.249023 11567.389648    48.479408     0.000000     1.000000     0.000000            3    92.224971    87.609752     -0.28931     -0.23534     0.597836 2.920496e+05     0.426833            6            1 
 1946.600000   855.707692            1     3.165543   -165.40958 000258@Extract/job038/Micrographs/stack_0003_SumCorr2_DW.mrcs Micrographs/stack_0003_SumCorr2_DW.mrc            1     4.001564     0.114755 11597.249023 11567.389648    48.479408     0.000000     1.000000     0.000000            3    91.519992    85.816965     -0.23534     0.372675     0.644591 2.942806e+05     0.607973            7            1 
  311.200000  1120.523077            1     3.726227   115.837939 000259@Extract/job038/Micrographs/stack_0003_SumCorr2_DW.mrcs Micrographs/stack_0003_SumCorr2_DW.mrc            1     4.001564     0.114755 11597.249023 11567.389648    48.479408     0.000000     1.000000     0.000000            3   106.288743    88.789753     0.372675     0.372675     0.599611 2.910857e+05     0.358118            1            1 
 3925.707692  1504.492308            1     3.225469   -119.47478 000260@Extract/job038/Micrographs/stack_0003_SumCorr2_DW.mrcs Micrographs/stack_0003_SumCorr2_DW.mrc            1     4.001564     0.114755 11597.249023 11567.389648    48.479408     0.000000     1.000000     0.000000            3   106.992461    89.385965     0.372675     0.372675     0.592266 2.871113e+05     0.316022            1            1 
 1512.369231  1707.292308            1     3.552714     -7.91393 000261@Extract/job038/Micrographs/stack_0003_SumCorr2_DW.mrcs Micrographs/stack_0003_SumCorr2_DW.mrc            1     4.001564     0.114755 11597.249023 11567.389648    48.479408     0.000000     1.000000     0.000000            3   113.313177    81.591152     0.372675     0.372675     0.604078 2.883543e+05     0.332977            2            2 
 1860.953846  2737.292308            1     2.625507   107.402349 000262@Extract/job038/Micrographs/stack_0003_SumCorr2_DW.mrcs Micrographs/stack_0003_SumCorr2_DW.mrc            1     4.001564     0.114755 11597.249023 11567.389648    48.479408     0.000000     1.000000     0.000000            3    97.848766    86.408676     -0.28931     0.372675     0.606741 2.913085e+05     0.777557            2            1 
 2272.430769  2437.846154            1     3.496750    58.652211 000263@Extract/job038/Micrographs/stack_0003_SumCorr2_DW.mrcs Micrographs/stack_0003_SumCorr2_DW.mrc            1     4.001564     0.114755 11597.249023 11567.389648    48.479408     0.000000     1.000000     0.000000            3    98.552508    87.005774     -0.28931     -0.28931     0.615009 2.940803e+05     0.780903            3            1 
 1622.646154  2919.338462            1     3.004068    15.523265 000264@Extract/job038/Micrographs/stack_0003_SumCorr2_DW.mrcs Micrographs/stack_0003_SumCorr2_DW.mrc            1     4.001564     0.114755 11597.249023 11567.389648    48.479408     0.000000     1.000000     0.000000            3   112.617479    89.380513     -0.28931     -0.28931     0.612505 2.883848e+05     0.209185            4            2 
 2073.630769  2418.215385            1     3.191561   143.965375 000265@Extract/job038/Micrographs/stack_0003_SumCorr2_DW.mrcs Micrographs/stack_0003_SumCorr2_DW.mrc            1     4.001564     0.114755 11597.249023 11567.389648    48.479408     0.000000     1.000000     0.000000            3    94.331262    84.616221     -0.28931     0.372675     0.589717 2.930845e+05     0.339429            3            2 
 2880.953846  2371.953846            1     2.891909    48.339212 000266@Extract/job038/Micrographs/stack_0003_SumCorr2_DW.mrcs Micrographs/stack_0003_SumCorr2_DW.mrc            1     4.001564     0.114755 11597.249023 11567.389648    48.479408     0.000000     1.000000     0.000000            3   101.365033    87.002920     -0.28931     -0.28931     0.605135 2.856787e+05     0.740123            3            2 
  582.892308  2326.692308            1     3.265597    -51.97591 000267@Extract/job038/Micrographs/stack_0003_SumCorr2_DW.mrcs Micrographs/stack_0003_SumCorr2_DW.mrc            1     4.001564     0.114755 11597.249023 11567.389648    48.479408     0.000000     1.000000     0.000000            3    69.019130    84.641811     -0.89732     -0.28931     0.589688 2.912619e+05     0.356173            6            2 
 3787.800000  2536.369231            1     3.921862   -166.34797 000268@Extract/job038/Micrographs/stack_0003_SumCorr2_DW.mrcs Micrographs/stack_0003_SumCorr2_DW.mrc            1     4.001564     0.114755 11597.249023 11567.389648    48.479408     0.000000     1.000000     0.000000            3    99.257463    88.796815     -0.23534     0.372675     0.647620 2.947803e+05     0.277190           11            2 
 3747.415385  2427.092308            1     2.958800   120.527349 000269@Extract/job038/Micrographs/stack_0003_SumCorr2_DW.mrcs Micrographs/stack_0003_SumCorr2_DW.mrc            1     4.001564     0.114755 11597.249023 11567.389648    48.479408     0.000000     1.000000     0.000000            3    97.848766    86.408676     -0.28931     0.372675     0.565889 2.909705e+05     0.643371            2            2 
 3292.553846  2447.723077            1     2.548526    74.586811 000270@Extract/job038/Micrographs/stack_0003_SumCorr2_DW.mrcs Micrographs/stack_0003_SumCorr2_DW.mrc            1     4.001564     0.114755 11597.249023 11567.389648    48.479408     0.000000     1.000000     0.000000            3   109.804969    89.383215     0.372675     0.372675     0.595178 2.787096e+05     0.632394            2            1 
 2414.338462  3122.261538            1     3.187406    37.087504 000271@Extract/job038/Micrographs/stack_0003_SumCorr2_DW.mrcs Micrographs/stack_0003_SumCorr2_DW.mrc            1     4.001564     0.114755 11597.249023 11567.389648    48.479408     0.000000     1.000000     0.000000            3   107.696174    89.982115     -0.28931     -0.28931     0.601038 2.825848e+05     0.513199            3            2 
 2692.030769  2801.184615            1     3.038576   117.714925 000272@Extract/job038/Micrographs/stack_0003_SumCorr2_DW.mrcs Micrographs/stack_0003_SumCorr2_DW.mrc            1     4.001564     0.114755 11597.249023 11567.389648    48.479408     0.000000     1.000000     0.000000            3    96.444957    88.799685     0.372675     -0.28931     0.608705 2.790891e+05     0.833490            2            1 
  147.661538  3112.384615            1     3.016691   159.902246 000273@Extract/job038/Micrographs/stack_0003_SumCorr2_DW.mrcs Micrographs/stack_0003_SumCorr2_DW.mrc            1     4.001564     0.114755 11597.249023 11567.389648    48.479408     0.000000     1.000000     0.000000            3    97.851210    88.798248     -0.23534     -0.28931     0.578497 2.814275e+05     0.204467           12            1 
 3112.384615  3578.123077            1     3.605476   -165.40982 000274@Extract/job038/Micrographs/stack_0003_SumCorr2_DW.mrcs Micrographs/stack_0003_SumCorr2_DW.mrc            1     4.001564     0.114755 11597.249023 11567.389648    48.479408     0.000000     1.000000     0.000000            3    93.632453    88.802572     -0.28931     -0.28931     0.602622 2.895411e+05     0.477157            3            1 
 2794.430769  3551.492308            1     2.183145    95.215486 000275@Extract/job038/Micrographs/stack_0003_SumCorr2_DW.mrcs Micrographs/stack_0003_SumCorr2_DW.mrc            1     4.001564     0.114755 11597.249023 11567.389648    48.479408     0.000000     1.000000     0.000000            3    93.627510    84.017166     0.372675     0.372675     0.613978 2.925685e+05     0.350399            3            2 
  534.630769  3718.907692            1     3.727069    -63.22231 000276@Extract/job038/Micrographs/stack_0003_SumCorr2_DW.mrcs Micrographs/stack_0003_SumCorr2_DW.mrc            1     4.001564     0.114755 11597.249023 11567.389648    48.479408     0.000000     1.000000     0.000000            3    94.333735    87.010093     -0.28931     0.372675     0.619603 2.895194e+05     0.396343            5            1 
  394.846154   460.861538            1     3.169277    84.900652 000277@Extract/job038/Micrographs/stack_0003_SumCorr2_DW.mrcs Micrographs/stack_0003_SumCorr2_DW.mrc            1     4.001564     0.114755 11597.249023 11567.389648    48.479408     0.000000     1.000000     0.000000            3   105.585021    88.193414     -0.23534     0.372675     0.580999 2.860715e+05     0.691740            6            2 
 1541.876923   407.600000            1     3.245462     -2.28632 000278@Extract/job038/Micrographs/stack_0003_SumCorr2_DW.mrcs Micrographs/stack_0003_SumCorr2_DW.mrc            1     4.001564     0.114755 11597.249023 11567.389648    48.479408     0.000000     1.000000     0.000000            3   103.476229    88.792554     -0.28931     -0.28931     0.613172 2.877528e+05     0.509323            3            1 
 3444.215385   466.738462            1     3.850695    63.339555 000279@Extract/job038/Micrographs/stack_0003_SumCorr2_DW.mrcs Micrographs/stack_0003_SumCorr2_DW.mrc            1     4.001564     0.114755 11597.249023 11567.389648    48.479408     0.000000     1.000000     0.000000            3    99.957551    85.808322     0.372675     -0.28931     0.584077 2.945579e+05     0.390422            2            1 
 3393.953846   740.430769            1     2.802307   110.214212 000280@Extract/job038/Micrographs/stack_0003_SumCorr2_DW.mrcs Micrographs/stack_0003_SumCorr2_DW.mrc            1     4.001564     0.114755 11597.249023 11567.389648    48.479408     0.000000     1.000000     0.000000            3   101.365033    87.002920     -0.28931     0.372675     0.612557 2.877596e+05     0.300508            5            2 
 3831.061538  1172.661538            1     1.940933   138.339907 000281@Extract/job038/Micrographs/stack_0003_SumCorr2_DW.mrcs Micrographs/stack_0003_SumCorr2_DW.mrc            1     4.001564     0.114755 11597.249023 11567.389648    48.479408     0.000000     1.000000     0.000000            3    97.146249    87.007209     0.372675     -0.28931     0.591635 2.890473e+05     0.677772            2            2 
 3204.907692  1486.861538            1     2.938971   129.902157 000282@Extract/job038/Micrographs/stack_0003_SumCorr2_DW.mrcs Micrographs/stack_0003_SumCorr2_DW.mrc            1     4.001564     0.114755 11597.249023 11567.389648    48.479408     0.000000     1.000000     0.000000            3    99.956326    84.610472     -0.28931     -0.28931     0.609998 2.851273e+05     0.389020            3            2 
  601.646154  1254.430769            1     3.586955   155.215054 000283@Extract/job038/Micrographs/stack_0003_SumCorr2_DW.mrcs Micrographs/stack_0003_SumCorr2_DW.mrc            1     4.001564     0.114755 11597.249023 11567.389648    48.479408     0.000000     1.000000     0.000000            3    97.846303    84.012842     0.372675     -0.23534     0.602223 2.917197e+05     0.261464            3            2 
  580.892308  1344.953846            1     3.402603   155.214570 000284@Extract/job038/Micrographs/stack_0003_SumCorr2_DW.mrcs Micrographs/stack_0003_SumCorr2_DW.mrc            1     4.001564     0.114755 11597.249023 11567.389648    48.479408     0.000000     1.000000     0.000000            3    99.256248    87.602549     0.372675     -0.23534     0.604567 2.914655e+05     0.240118           12            2 
  753.184615  1390.338462            1     2.560202   -148.53728 000285@Extract/job038/Micrographs/stack_0003_SumCorr2_DW.mrcs Micrographs/stack_0003_SumCorr2_DW.mrc            1     4.001564     0.114755 11597.249023 11567.389648    48.479408     0.000000     1.000000     0.000000            3   106.992461    89.385965     -0.28931     -0.28931     0.589779 2.906393e+05     0.773202            2            2 
  259.938462  1805.815385            1     3.417119   -130.72437 000286@Extract/job038/Micrographs/stack_0003_SumCorr2_DW.mrcs Micrographs/stack_0003_SumCorr2_DW.mrc            1     4.001564     0.114755 11597.249023 11567.389648    48.479408     0.000000     1.000000     0.000000            3   105.586207    89.387356     0.372675     -0.28931     0.606443 2.903828e+05     0.602843            3            1 
 1982.984615  1411.846154            1     1.772764     6.152564 000287@Extract/job038/Micrographs/stack_0003_SumCorr2_DW.mrcs Micrographs/stack_0003_SumCorr2_DW.mrc            1     4.001564     0.114755 11597.249023 11567.389648    48.479408     0.000000     1.000000     0.000000            3   101.357636    79.788512     0.372675     -0.23534     0.621475 2.912632e+05     0.412619            6            1 
 1759.553846  2872.076923            1     3.566540   -103.53707 000288@Extract/job038/Micrographs/stack_0003_SumCorr2_DW.mrcs Micrographs/stack_0003_SumCorr2_DW.mrc            1     4.001564     0.114755 11597.249023 11567.389648    48.479408     0.000000     1.000000     0.000000            3   106.289924    89.983501     -0.28931     -0.28931     0.618648 2.893486e+05     0.423303           10            2 
 1383.338462  2613.261538            1     3.504732    -15.41228 000289@Extract/job038/Micrographs/stack_0003_SumCorr2_DW.mrcs Micrographs/stack_0003_SumCorr2_DW.mrc            1     4.001564     0.114755 11597.249023 11567.389648    48.479408     0.000000     1.000000     0.000000            3   106.992461    89.385965     -0.28931     0.372675     0.614112 2.913389e+05     0.475287            3            1 
 3666.769231  1916.092308            1     2.625019   -153.22430 000290@Extract/job038/Micrographs/stack_0003_SumCorr2_DW.mrcs Micrographs/stack_0003_SumCorr2_DW.mrc            1     4.001564     0.114755 11597.249023 11567.389648    48.479408     0.000000     1.000000     0.000000            3   105.583833    86.998693     0.372675     -0.28931     0.586288 2.836253e+05     0.723855            1            1 
 3140.892308  3434.338462            1     3.097038   130.839474 000291@Extract/job038/Micrographs/stack_0003_SumCorr2_DW.mrcs Micrographs/stack_0003_SumCorr2_DW.mrc            1     4.001564     0.114755 11597.249023 11567.389648    48.479408     0.000000     1.000000     0.000000            3   100.660075    85.208946     -0.28931     -0.28931     0.600083 2.935733e+05     0.408043            3            2 
 1492.738462  3625.384615            1     2.158757   -149.47272 000292@Extract/job038/Micrographs/stack_0003_SumCorr2_DW.mrcs Micrographs/stack_0003_SumCorr2_DW.mrc            1     4.001564     0.114755 11597.249023 11567.389648    48.479408     0.000000     1.000000     0.000000            3    97.849989    87.603981     0.372675     -0.23534     0.585636 2.874152e+05     0.858623            4            2 
 2248.923077  3781.923077            1     3.527808   149.589570 000293@Extract/job038/Micrographs/stack_0003_SumCorr2_DW.mrcs Micrographs/stack_0003_SumCorr2_DW.mrc            1     4.001564     0.114755 11597.249023 11567.389648    48.479408     0.000000     1.000000     0.000000            3    99.256248    87.602549     -0.28931     -0.28931     0.581694 2.906997e+05     0.923595            2            1 
 1335.200000  3682.523077            1     2.403185   153.339849 000294@Extract/job038/Micrographs/stack_0003_SumCorr2_DW.mrcs Micrographs/stack_0003_SumCorr2_DW.mrc            1     4.001564     0.114755 11597.249023 11567.389648    48.479408     0.000000     1.000000     0.000000            3    97.848766    86.408676     0.372675     0.372675     0.615452 2.900779e+05     0.921488            2            1 
 1939.723077  3814.430769            1     4.167573    26.776410 000295@Extract/job038/Micrographs/stack_0003_SumCorr2_DW.mrcs Micrographs/stack_0003_SumCorr2_DW.mrc            1     4.001564     0.114755 11597.249023 11567.389648    48.479408     0.000000     1.000000     0.000000            3   102.771298    87.001503     0.372675     -0.28931     0.635917 2.924942e+05     0.778537            4            2 
  553.384615  1994.861538            1     2.371472    27.715825 000296@Extract/job038/Micrographs/stack_0003_SumCorr2_DW.mrcs Micrographs/stack_0003_SumCorr2_DW.mrc            1     4.001564     0.114755 11597.249023 11567.389648    48.479408     0.000000     1.000000     0.000000            3    81.668771    78.593449     0.372675     -0.23534     0.605869 2.896831e+05     0.434362            7            1 
  971.861538  2985.353846            1     2.540280    -96.97275 000297@Extract/job038/Micrographs/stack_0003_SumCorr2_DW.mrcs Micrographs/stack_0003_SumCorr2_DW.mrc            1     4.001564     0.114755 11597.249023 11567.389648    48.479408     0.000000     1.000000     0.000000            3    79.563875    82.829993     -0.28931     -0.28931     0.577911 2.867547e+05     0.398059            4            2 
 2462.476923  3447.092308            1     1.755960   125.214441 000298@Extract/job038/Micrographs/stack_0003_SumCorr2_DW.mrcs Micrographs/stack_0003_SumCorr2_DW.mrc            1     4.001564     0.114755 11597.249023 11567.389648    48.479408     0.000000     1.000000     0.000000            3    76.045260    79.814371     -0.28931     0.372675     0.603923 2.888025e+05     0.639681            3            1 
 3446.092308  2104.138462            1     2.942687   164.589902 000299@Extract/job038/Micrographs/stack_0003_SumCorr2_DW.mrcs Micrographs/stack_0003_SumCorr2_DW.mrc            1     4.001564     0.114755 11597.249023 11567.389648    48.479408     0.000000     1.000000     0.000000            3    75.338999    76.766977     -0.28931     -0.28931     0.589301 2.790506e+05     0.829957            3            2 
 2767.800000  3366.446154            1     2.183669   -171.97164 000300@Extract/job038/Micrographs/stack_0003_SumCorr2_DW.mrcs Micrographs/stack_0003_SumCorr2_DW.mrc            1     4.001564     0.114755 11597.249023 11567.389648    48.479408     0.000000     1.000000     0.000000            3   100.651266    76.741128     -0.23534     0.372675     0.626079 2.927098e+05     0.223371            7            1 
  957.984615   152.661538            1     1.867616   -108.22033 000301@Extract/job038/Micrographs/stack_0003_SumCorr2_DW.mrcs Micrographs/stack_0003_SumCorr2_DW.mrc            1     4.001564     0.114755 11597.249023 11567.389648    48.479408     0.000000     1.000000     0.000000            3    99.240909    73.032809     -0.28931     -0.28931     0.612486 2.886117e+05     0.816921            3            1 
 3877.446154   224.553846            1     2.968395     -2.28239 000302@Extract/job038/Micrographs/stack_0003_SumCorr2_DW.mrcs Micrographs/stack_0003_SumCorr2_DW.mrc            1     4.001564     0.114755 11597.249023 11567.389648    48.479408     0.000000     1.000000     0.000000            3    80.958263    71.799370     0.372675     0.372675     0.616389 2.971679e+05     0.557913            4            1 
 3877.446154   320.953846            1     2.370215   -178.53645 000303@Extract/job038/Micrographs/stack_0003_SumCorr2_DW.mrcs Micrographs/stack_0003_SumCorr2_DW.mrc            1     4.001564     0.114755 11597.249023 11567.389648    48.479408     0.000000     1.000000     0.000000            3    72.529197    79.210851     0.372675     -0.28931     0.620328 2.981081e+05     0.412535            3            1 
 2399.461538   458.861538            1     1.915102    75.529424 000304@Extract/job038/Micrographs/stack_0003_SumCorr2_DW.mrcs Micrographs/stack_0003_SumCorr2_DW.mrc            1     4.001564     0.114755 11597.249023 11567.389648    48.479408     0.000000     1.000000     0.000000            3    73.220945    68.635145     -0.28931     -0.28931     0.606163 2.840642e+05     0.270713            2            2 
 2058.876923  2691.030769            1     2.603560    -43.53290 000305@Extract/job038/Micrographs/stack_0003_SumCorr2_DW.mrcs Micrographs/stack_0003_SumCorr2_DW.mrc            1     4.001564     0.114755 11597.249023 11567.389648    48.479408     0.000000     1.000000     0.000000            3   110.483318    65.355070     0.372675     -0.28931     0.624745 2.924042e+05     0.522980            3            1 
 3808.553846  1971.230769            1     1.787078   163.655109 000306@Extract/job038/Micrographs/stack_0003_SumCorr2_DW.mrcs Micrographs/stack_0003_SumCorr2_DW.mrc            1     4.001564     0.114755 11597.249023 11567.389648    48.479408     0.000000     1.000000     0.000000            3    80.958263    71.799370     0.372675     0.372675     0.603973 2.860142e+05     0.515897            2            2 
 2892.830769  2497.984615            1     2.249644   -179.47161 000307@Extract/job038/Micrographs/stack_0003_SumCorr2_DW.mrcs Micrographs/stack_0003_SumCorr2_DW.mrc            1     4.001564     0.114755 11597.249023 11567.389648    48.479408     0.000000     1.000000     0.000000            3   102.758769    74.892228     0.372675     -0.28931     0.596084 2.822470e+05     0.261272            1            2 
 1725.046154  3373.323077            1     2.373847    -88.53254 000308@Extract/job038/Micrographs/stack_0003_SumCorr2_DW.mrcs Micrographs/stack_0003_SumCorr2_DW.mrc            1     4.001564     0.114755 11597.249023 11567.389648    48.479408     0.000000     1.000000     0.000000            3    86.585857    74.289706     -0.89732     0.372675     0.609871 2.873004e+05     0.217117           12            2 
 1468.107692  3499.353846            1     1.310082    49.279736 000309@Extract/job038/Micrographs/stack_0003_SumCorr2_DW.mrcs Micrographs/stack_0003_SumCorr2_DW.mrc            1     4.001564     0.114755 11597.249023 11567.389648    48.479408     0.000000     1.000000     0.000000            3    76.034601    69.908784     -0.28931     -0.23534     0.617314 2.877335e+05     0.237771            7            1 
 1920.969231  3657.892308            1     1.374893   -118.53405 000310@Extract/job038/Micrographs/stack_0003_SumCorr2_DW.mrcs Micrographs/stack_0003_SumCorr2_DW.mrc            1     4.001564     0.114755 11597.249023 11567.389648    48.479408     0.000000     1.000000     0.000000            3    72.520041    70.546558     -0.28931     0.372675     0.601788 2.901781e+05     0.444938            2            2 
 1705.415385  1362.584615            1     2.520320    39.088971 000311@Extract/job038/Micrographs/stack_0003_SumCorr2_DW.mrcs Micrographs/stack_0003_SumCorr2_DW.mrc            1     4.001564     0.114755 11597.249023 11567.389648    48.479408     0.000000     1.000000     0.000000            3   110.568892    17.591673     -0.28931     0.372675     0.594103 2.898585e+05     0.682110            2            2 
 3483.476923  2706.784615            1     1.710051    91.516106 000312@Extract/job038/Micrographs/stack_0003_SumCorr2_DW.mrcs Micrographs/stack_0003_SumCorr2_DW.mrc            1     4.001564     0.114755 11597.249023 11567.389648    48.479408     0.000000     1.000000     0.000000            3    73.952551    31.096554     -0.28931     0.372675     0.615697 2.926228e+05     0.390212            4            2 
 2786.430769  2717.538462            1     0.941658    -60.41235 000313@Extract/job038/Micrographs/stack_0003_SumCorr2_DW.mrcs Micrographs/stack_0003_SumCorr2_DW.mrc            1     4.001564     0.114755 11597.249023 11567.389648    48.479408     0.000000     1.000000     0.000000            3    64.787356    71.185787     -0.28931     -0.28931     0.575101 2.779546e+05     0.179672            5            2 
 3489.353846  3149.646154            1     1.265348    81.160954 000314@Extract/job038/Micrographs/stack_0003_SumCorr2_DW.mrcs Micrographs/stack_0003_SumCorr2_DW.mrc            1     4.001564     0.114755 11597.249023 11567.389648    48.479408     0.000000     1.000000     0.000000            3    68.985815    55.067341     -0.89732     -0.28931     0.583290 2.932594e+05     0.793692            4            1 
  877.338462  3184.276923            1     1.167742    -13.53789 000315@Extract/job038/Micrographs/stack_0003_SumCorr2_DW.mrcs Micrographs/stack_0003_SumCorr2_DW.mrc            1     4.001564     0.114755 11597.249023 11567.389648    48.479408     0.000000     1.000000     0.000000            3    64.084987    71.815887     -0.28931     -0.28931     0.594117 2.844946e+05     0.304014            3            1 
 3228.538462   343.584615            1     1.919230   151.469892 000316@Extract/job038/Micrographs/stack_0003_SumCorr2_DW.mrcs Micrographs/stack_0003_SumCorr2_DW.mrc            1     4.001564     0.114755 11597.249023 11567.389648    48.479408     0.000000     1.000000     0.000000            3    99.935948    66.020379     0.372675     0.372675     0.595593 2.911777e+05     0.176127            1            1 
 3422.584615  3512.984615            1     1.740266   -176.64449 000317@Extract/job038/Micrographs/stack_0003_SumCorr2_DW.mrcs Micrographs/stack_0003_SumCorr2_DW.mrc            1     4.001564     0.114755 11597.249023 11567.389648    48.479408     0.000000     1.000000     0.000000            3    97.103662    52.071086     -0.23534     -0.28931     0.607321 2.868745e+05     0.671114            3            1 
  573.015385  2584.630769            1     1.351257   113.034351 000318@Extract/job038/Micrographs/stack_0003_SumCorr2_DW.mrcs Micrographs/stack_0003_SumCorr2_DW.mrc            1     4.001564     0.114755 11597.249023 11567.389648    48.479408     0.000000     1.000000     0.000000            3    87.979983    64.057647     0.372675     -0.28931     0.617469 2.914436e+05     0.257527            5            2 
 2631.892308  3308.307692            1     1.711947   -141.02958 000319@Extract/job038/Micrographs/stack_0003_SumCorr2_DW.mrcs Micrographs/stack_0003_SumCorr2_DW.mrc            1     4.001564     0.114755 11597.249023 11567.389648    48.479408     0.000000     1.000000     0.000000            3    64.066347    55.796987     0.372675     -0.28931     0.590695 2.881502e+05     0.243074            2            1 
  483.492308  2359.200000            1     1.475273    21.212241 000320@Extract/job038/Micrographs/stack_0003_SumCorr2_DW.mrcs Micrographs/stack_0003_SumCorr2_DW.mrc            1     4.001564     0.114755 11597.249023 11567.389648    48.479408     0.000000     1.000000     0.000000            3    82.139999    29.573641     0.372675     -0.28931     0.601093 2.922244e+05     0.491086            1            1 
  456.861538   794.569231            1     1.653078    94.274012 000321@Extract/job038/Micrographs/stack_0003_SumCorr2_DW.mrcs Micrographs/stack_0003_SumCorr2_DW.mrc            1     4.001564     0.114755 11597.249023 11567.389648    48.479408     0.000000     1.000000     0.000000            3    68.314285    82.841109     0.372675     0.372675     0.606573 2.920802e+05     0.456038            2            2 
  543.507692   144.784615            1     1.582887     9.903734 000322@Extract/job038/Micrographs/stack_0003_SumCorr2_DW.mrcs Micrographs/stack_0003_SumCorr2_DW.mrc            1     4.001564     0.114755 11597.249023 11567.389648    48.479408     0.000000     1.000000     0.000000            3    86.591187    79.196642     -0.28931     -0.28931     0.616696 2.883904e+05     0.505571            3            2 
 2945.969231   816.323077            1     0.932005    -13.53316 000323@Extract/job038/Micrographs/stack_0003_SumCorr2_DW.mrcs Micrographs/stack_0003_SumCorr2_DW.mrc            1     4.001564     0.114755 11597.249023 11567.389648    48.479408     0.000000     1.000000     0.000000            3    96.431032    75.515929     -0.23534     -0.28931     0.559949 2.828018e+05     0.136079            4            2 
 1411.969231  2856.446154            1     1.847309   175.840900 000001@Extract/job038/Micrographs/stack_0004_SumCorr2_DW.mrcs Micrographs/stack_0004_SumCorr2_DW.mrc            1     5.044225     0.075652 11449.488281 11247.910156    54.512260     0.000000     1.000000     0.000000            4   103.461270    74.272449     -0.23534     0.372675     0.611870 2.903304e+05     0.398119            7            1 
 1476.984615  3694.276923            1     2.186892   173.963883 000002@Extract/job038/Micrographs/stack_0004_SumCorr2_DW.mrcs Micrographs/stack_0004_SumCorr2_DW.mrc            1     5.044225     0.075652 11449.488281 11247.910156    54.512260     0.000000     1.000000     0.000000            4   109.088015    75.503235     -0.28931     0.372675     0.623629 2.920984e+05     0.123239            5            2 
 1919.969231  3957.215385            1     1.421249   -140.09572 000003@Extract/job038/Micrographs/stack_0004_SumCorr2_DW.mrcs Micrographs/stack_0004_SumCorr2_DW.mrc            1     5.044225     0.075652 11449.488281 11247.910156    54.512260     0.000000     1.000000     0.000000            4    93.619810    76.748312     -0.28931     -0.28931     0.593374 2.874637e+05     0.718782            6            1 
 1492.738462   557.261538            1     2.124690   -159.78659 000004@Extract/job038/Micrographs/stack_0004_SumCorr2_DW.mrcs Micrographs/stack_0004_SumCorr2_DW.mrc            1     5.044225     0.075652 11449.488281 11247.910156    54.512260     0.000000     1.000000     0.000000            4   108.387984    78.566274     0.372675     -0.28931     0.594315 2.869764e+05     0.252783            2            1 
  738.430769   165.415385            1     2.060458   117.712561 000005@Extract/job038/Micrographs/stack_0004_SumCorr2_DW.mrcs Micrographs/stack_0004_SumCorr2_DW.mrc            1     5.044225     0.075652 11449.488281 11247.910156    54.512260     0.000000     1.000000     0.000000            4   110.498114    79.172459     0.372675     0.372675     0.589169 2.903089e+05     0.624918            3            2 
 2499.984615   827.076923            1     3.159284   127.087178 000006@Extract/job038/Micrographs/stack_0004_SumCorr2_DW.mrcs Micrographs/stack_0004_SumCorr2_DW.mrc            1     5.044225     0.075652 11449.488281 11247.910156    54.512260     0.000000     1.000000     0.000000            4   109.799139    83.400467     -0.23534     -0.28931     0.597336 2.859340e+05     0.328450            5            2 
 2227.292308   900.969231            1     2.773119    60.525002 000007@Extract/job038/Micrographs/stack_0004_SumCorr2_DW.mrcs Micrographs/stack_0004_SumCorr2_DW.mrc            1     5.044225     0.075652 11449.488281 11247.910156    54.512260     0.000000     1.000000     0.000000            4   109.796758    80.990762     -0.28931     -0.23534     0.594912 2.879388e+05     0.267079            7            2 
  356.461538  1262.307692            1     2.550849   160.836631 000008@Extract/job038/Micrographs/stack_0004_SumCorr2_DW.mrcs Micrographs/stack_0004_SumCorr2_DW.mrc            1     5.044225     0.075652 11449.488281 11247.910156    54.512260     0.000000     1.000000     0.000000            4   111.906845    81.592490     0.372675     -0.23534     0.599915 2.897019e+05     0.181243           10            2 
 2216.292308  1597.015385            1     2.595609    41.772693 000009@Extract/job038/Micrographs/stack_0004_SumCorr2_DW.mrcs Micrographs/stack_0004_SumCorr2_DW.mrc            1     5.044225     0.075652 11449.488281 11247.910156    54.512260     0.000000     1.000000     0.000000            4   114.024858    90.572865     -0.28931     -0.89732     0.582443 2.894767e+05     0.429258            4            2 
 3705.153846  1731.046154            1     2.809255   -132.59935 000010@Extract/job038/Micrographs/stack_0004_SumCorr2_DW.mrcs Micrographs/stack_0004_SumCorr2_DW.mrc            1     5.044225     0.075652 11449.488281 11247.910156    54.512260     0.000000     1.000000     0.000000            4   105.585021    88.193414     -0.23534     0.372675     0.593068 2.880985e+05     0.397638            6            2 
 1761.553846  2162.153846            1     2.013341    83.024689 000011@Extract/job038/Micrographs/stack_0004_SumCorr2_DW.mrcs Micrographs/stack_0004_SumCorr2_DW.mrc            1     5.044225     0.075652 11449.488281 11247.910156    54.512260     0.000000     1.000000     0.000000            4   111.201891    79.778786     0.372675     -0.23534     0.590576 2.905215e+05     0.580371            5            1 
 2567.876923  2366.076923            1     3.067901    90.525480 000012@Extract/job038/Micrographs/stack_0004_SumCorr2_DW.mrcs Micrographs/stack_0004_SumCorr2_DW.mrc            1     5.044225     0.075652 11449.488281 11247.910156    54.512260     0.000000     1.000000     0.000000            4   108.390434    80.992131     -0.23534     -0.28931     0.600804 2.906769e+05     0.172533           11            1 
  740.430769  2972.600000            1     2.991252   176.776041 000013@Extract/job038/Micrographs/stack_0004_SumCorr2_DW.mrcs Micrographs/stack_0004_SumCorr2_DW.mrc            1     5.044225     0.075652 11449.488281 11247.910156    54.512260     0.000000     1.000000     0.000000            4   106.281569    81.597966     0.372675     0.372675     0.591956 2.899856e+05     0.774836            3            2 
 1591.138462   144.784615            1     3.305819   115.838983 000014@Extract/job038/Micrographs/stack_0004_SumCorr2_DW.mrcs Micrographs/stack_0004_SumCorr2_DW.mrc            1     5.044225     0.075652 11449.488281 11247.910156    54.512260     0.000000     1.000000     0.000000            4   103.471412    84.007148     0.372675     -0.28931     0.598031 2.853581e+05     0.336027            6            2 
 2596.507692   781.815385            1     2.878047   151.465348 000015@Extract/job038/Micrographs/stack_0004_SumCorr2_DW.mrcs Micrographs/stack_0004_SumCorr2_DW.mrc            1     5.044225     0.075652 11449.488281 11247.910156    54.512260     0.000000     1.000000     0.000000            4    99.248828    80.396500     -0.28931     -0.28931     0.599912 2.878156e+05     0.525680            4            2 
  242.184615   616.400000            1     2.523094   143.025876 000016@Extract/job038/Micrographs/stack_0004_SumCorr2_DW.mrcs Micrographs/stack_0004_SumCorr2_DW.mrc            1     5.044225     0.075652 11449.488281 11247.910156    54.512260     0.000000     1.000000     0.000000            4   106.282783    82.802749     -0.28931     -1.55931     0.603307 2.919267e+05     0.142600            5            2 
 3222.661538   645.907692            1     3.264969   126.153582 000017@Extract/job038/Micrographs/stack_0004_SumCorr2_DW.mrcs Micrographs/stack_0004_SumCorr2_DW.mrc            1     5.044225     0.075652 11449.488281 11247.910156    54.512260     0.000000     1.000000     0.000000            4    98.542465    77.355660     -0.28931     0.372675     0.596851 2.900418e+05     0.371731            5            2 
  903.846154   559.261538            1     2.388757   146.777207 000018@Extract/job038/Micrographs/stack_0004_SumCorr2_DW.mrcs Micrographs/stack_0004_SumCorr2_DW.mrc            1     5.044225     0.075652 11449.488281 11247.910156    54.512260     0.000000     1.000000     0.000000            4   103.466465    79.179384     -0.28931     -0.28931     0.603091 2.857199e+05     0.310210            5            2 
 3577.123077   560.261538            1     2.651937   132.713733 000019@Extract/job038/Micrographs/stack_0004_SumCorr2_DW.mrcs Micrographs/stack_0004_SumCorr2_DW.mrc            1     5.044225     0.075652 11449.488281 11247.910156    54.512260     0.000000     1.000000     0.000000            4   106.280344    80.389437     -0.28931     -0.28931     0.600523 2.863178e+05     0.709213            1            1 
  336.830769   735.430769            1     2.075272   107.399317 000020@Extract/job038/Micrographs/stack_0004_SumCorr2_DW.mrcs Micrographs/stack_0004_SumCorr2_DW.mrc            1     5.044225     0.075652 11449.488281 11247.910156    54.512260     0.000000     1.000000     0.000000            4   111.905661    80.383961     -0.28931     -0.28931     0.592763 2.911536e+05     0.343916            4            1 
 3717.907692  1134.276923            1     3.874394   153.337347 000021@Extract/job038/Micrographs/stack_0004_SumCorr2_DW.mrcs Micrographs/stack_0004_SumCorr2_DW.mrc            1     5.044225     0.075652 11449.488281 11247.910156    54.512260     0.000000     1.000000     0.000000            4   110.499323    80.385313     0.372675     0.372675     0.606318 2.865694e+05     0.345779            3            1 
  404.600000  1158.907692            1     2.253927   -161.65930 000022@Extract/job038/Micrographs/stack_0004_SumCorr2_DW.mrcs Micrographs/stack_0004_SumCorr2_DW.mrc            1     5.044225     0.075652 11449.488281 11247.910156    54.512260     0.000000     1.000000     0.000000            4    92.220000    82.817015     -0.28931     -0.28931     0.589550 2.873091e+05     0.160301            7            1 
 1970.230769  1612.892308            1     2.842486   163.652089 000023@Extract/job038/Micrographs/stack_0004_SumCorr2_DW.mrcs Micrographs/stack_0004_SumCorr2_DW.mrc            1     5.044225     0.075652 11449.488281 11247.910156    54.512260     0.000000     1.000000     0.000000            4   100.658850    84.009982     -0.23534     -0.28931     0.572833 2.909646e+05     0.321739           10            2 
 3912.830769  1508.369231            1     3.046428   122.402740 000024@Extract/job038/Micrographs/stack_0004_SumCorr2_DW.mrcs Micrographs/stack_0004_SumCorr2_DW.mrc            1     5.044225     0.075652 11449.488281 11247.910156    54.512260     0.000000     1.000000     0.000000            4   103.463907    76.738294     -0.28931     -0.28931     0.601862 2.954694e+05     0.627688            3            1 
  702.923077  1529.123077            1     2.865877   -144.78547 000025@Extract/job038/Micrographs/stack_0004_SumCorr2_DW.mrcs Micrographs/stack_0004_SumCorr2_DW.mrc            1     5.044225     0.075652 11449.488281 11247.910156    54.512260     0.000000     1.000000     0.000000            4    99.257463    88.796815     -0.28931     -0.28931     0.616433 2.894715e+05     0.526126            3            1 
 1039.753846  1539.876923            1     1.721919   -172.91010 000026@Extract/job038/Micrographs/stack_0004_SumCorr2_DW.mrcs Micrographs/stack_0004_SumCorr2_DW.mrc            1     5.044225     0.075652 11449.488281 11247.910156    54.512260     0.000000     1.000000     0.000000            4   100.656374    81.603601     -0.23534     -0.28931     0.589433 2.886549e+05     0.249049           10            1 
 1347.953846  1602.892308            1     3.618822    93.341492 000027@Extract/job038/Micrographs/stack_0004_SumCorr2_DW.mrcs Micrographs/stack_0004_SumCorr2_DW.mrc            1     5.044225     0.075652 11449.488281 11247.910156    54.512260     0.000000     1.000000     0.000000            4    86.589884    77.978866     -0.23534     -0.28931     0.634830 2.860771e+05     0.588105            5            1 
 3242.292308  1676.784615            1     3.141007   119.590150 000028@Extract/job038/Micrographs/stack_0004_SumCorr2_DW.mrcs Micrographs/stack_0004_SumCorr2_DW.mrc            1     5.044225     0.075652 11449.488281 11247.910156    54.512260     0.000000     1.000000     0.000000            4    99.250088    81.605029     -0.28931     -0.28931     0.612891 2.911668e+05     0.812518            1            1 
 3568.246154  1796.938462            1     2.807246   154.275004 000029@Extract/job038/Micrographs/stack_0004_SumCorr2_DW.mrcs Micrographs/stack_0004_SumCorr2_DW.mrc            1     5.044225     0.075652 11449.488281 11247.910156    54.512260     0.000000     1.000000     0.000000            4   107.696174    89.982115     -0.28931     -0.28931     0.592834 2.894851e+05     0.523623            5            2 
 1519.246154  1943.600000            1     1.769343    98.025915 000030@Extract/job038/Micrographs/stack_0004_SumCorr2_DW.mrcs Micrographs/stack_0004_SumCorr2_DW.mrc            1     5.044225     0.075652 11449.488281 11247.910156    54.512260     0.000000     1.000000     0.000000            4   108.387984    78.566274     0.372675     -0.23534     0.584216 2.813893e+05     0.321053            6            1 
 3214.784615  1974.230769            1     2.326584    83.027153 000031@Extract/job038/Micrographs/stack_0004_SumCorr2_DW.mrcs Micrographs/stack_0004_SumCorr2_DW.mrc            1     5.044225     0.075652 11449.488281 11247.910156    54.512260     0.000000     1.000000     0.000000            4   104.168991    78.570446     0.372675     -0.28931     0.612648 2.900553e+05     0.166913            4            2 
 1204.169231  2204.538462            1     2.507533   168.340573 000032@Extract/job038/Micrographs/stack_0004_SumCorr2_DW.mrcs Micrographs/stack_0004_SumCorr2_DW.mrc            1     5.044225     0.075652 11449.488281 11247.910156    54.512260     0.000000     1.000000     0.000000            4    99.247554    79.183646     -0.28931     -0.28931     0.586896 2.930375e+05     0.298261            3            2 
 1803.692308  3931.584615            1     2.292045   -128.84837 000033@Extract/job038/Micrographs/stack_0004_SumCorr2_DW.mrcs Micrographs/stack_0004_SumCorr2_DW.mrc            1     5.044225     0.075652 11449.488281 11247.910156    54.512260     0.000000     1.000000     0.000000            4   104.874029    80.390833     0.372675     0.372675     0.608542 2.901227e+05     0.219912            6            2 
  555.384615  2935.215385            1     2.589595   158.963675 000034@Extract/job038/Micrographs/stack_0004_SumCorr2_DW.mrcs Micrographs/stack_0004_SumCorr2_DW.mrc            1     5.044225     0.075652 11449.488281 11247.910156    54.512260     0.000000     1.000000     0.000000            4   108.386736    77.345807     -0.28931     -0.23534     0.615766 2.894015e+05     0.224592            3            1 
 2814.061538  2727.415385            1     2.723352   169.277112 000035@Extract/job038/Micrographs/stack_0004_SumCorr2_DW.mrcs Micrographs/stack_0004_SumCorr2_DW.mrc            1     5.044225     0.075652 11449.488281 11247.910156    54.512260     0.000000     1.000000     0.000000            4   102.062665    81.602181     0.372675     -0.28931     0.596829 2.904321e+05     0.275290           10            2 
 3251.169231   252.061538            1     3.272125     -4.86739 000036@Extract/job038/Micrographs/stack_0004_SumCorr2_DW.mrcs Micrographs/stack_0004_SumCorr2_DW.mrc            1     5.044225     0.075652 11449.488281 11247.910156    54.512260     0.000000     1.000000     0.000000            4    68.834494    11.002520     -0.89732     0.372675     0.598903 2.859404e+05     0.775958            3            1 
 3524.984615   364.215385            1     2.888069    -93.95886 000037@Extract/job038/Micrographs/stack_0004_SumCorr2_DW.mrcs Micrographs/stack_0004_SumCorr2_DW.mrc            1     5.044225     0.075652 11449.488281 11247.910156    54.512260     0.000000     1.000000     0.000000            4   108.393686    12.432210     -0.28931     -0.28931     0.601406 2.887092e+05     0.700656            4            2 
 3831.061538   433.230769            1     3.056212    -11.42902 000038@Extract/job038/Micrographs/stack_0004_SumCorr2_DW.mrcs Micrographs/stack_0004_SumCorr2_DW.mrc            1     5.044225     0.075652 11449.488281 11247.910156    54.512260     0.000000     1.000000     0.000000            4   110.833618    10.960212     -0.23534     -0.23534     0.597251 2.872760e+05     0.843663            8            1 
 2735.292308   452.984615            1     3.049149    -77.12885 000039@Extract/job038/Micrographs/stack_0004_SumCorr2_DW.mrcs Micrographs/stack_0004_SumCorr2_DW.mrc            1     5.044225     0.075652 11449.488281 11247.910156    54.512260     0.000000     1.000000     0.000000            4   104.910858    15.381331     -0.28931     0.372675     0.622289 2.910030e+05     0.715573            1            1 
 3745.415385   516.876923            1     2.244980    -38.63952 000040@Extract/job038/Micrographs/stack_0004_SumCorr2_DW.mrcs Micrographs/stack_0004_SumCorr2_DW.mrc            1     5.044225     0.075652 11449.488281 11247.910156    54.512260     0.000000     1.000000     0.000000            4   103.092886    12.437459     -0.28931     -0.28931     0.591807 2.862110e+05     0.973414            4            1 
 3646.015385   756.061538            1     3.013265     2.422796 000041@Extract/job038/Micrographs/stack_0004_SumCorr2_DW.mrcs Micrographs/stack_0004_SumCorr2_DW.mrc            1     5.044225     0.075652 11449.488281 11247.910156    54.512260     0.000000     1.000000     0.000000            4    93.580983    48.186032     -0.28931     -0.28931     0.609957 2.897712e+05     0.571271            1            2 
 3218.661538   997.369231            1     2.887175    -56.51552 000042@Extract/job038/Micrographs/stack_0004_SumCorr2_DW.mrcs Micrographs/stack_0004_SumCorr2_DW.mrc            1     5.044225     0.075652 11449.488281 11247.910156    54.512260     0.000000     1.000000     0.000000            4    87.967052    16.875173     -0.28931     -0.28931     0.581414 2.926022e+05     0.606507            2            1 
 3514.107692  1223.923077            1     3.633602    19.401628 000043@Extract/job038/Micrographs/stack_0004_SumCorr2_DW.mrcs Micrographs/stack_0004_SumCorr2_DW.mrc            1     5.044225     0.075652 11449.488281 11247.910156    54.512260     0.000000     1.000000     0.000000            4    77.344488    18.365404     -0.28931     -0.28931     0.599334 2.930824e+05     0.391556            1            2 
  702.923077  1335.076923            1     3.020262    -34.95576 000044@Extract/job038/Micrographs/stack_0004_SumCorr2_DW.mrcs Micrographs/stack_0004_SumCorr2_DW.mrc            1     5.044225     0.075652 11449.488281 11247.910156    54.512260     0.000000     1.000000     0.000000            4    99.708800    16.863126     -0.28931     0.372675     0.612413 2.916179e+05     0.272743            3            2 
  787.692308  1274.061538            1     2.346007   165.669082 000045@Extract/job038/Micrographs/stack_0004_SumCorr2_DW.mrcs Micrographs/stack_0004_SumCorr2_DW.mrc            1     5.044225     0.075652 11449.488281 11247.910156    54.512260     0.000000     1.000000     0.000000            4    80.143746    16.883185     -0.28931     0.372675     0.587447 2.907024e+05     0.202500           13            2 
  280.569231  1354.830769            1     3.126738    -48.06269 000046@Extract/job038/Micrographs/stack_0004_SumCorr2_DW.mrcs Micrographs/stack_0004_SumCorr2_DW.mrc            1     5.044225     0.075652 11449.488281 11247.910156    54.512260     0.000000     1.000000     0.000000            4   100.621617    15.385637     -0.28931     0.372675     0.592226 2.893822e+05     0.465413            3            1 
 1136.276923  1266.184615            1     2.626187    -64.93538 000047@Extract/job038/Micrographs/stack_0004_SumCorr2_DW.mrcs Micrographs/stack_0004_SumCorr2_DW.mrc            1     5.044225     0.075652 11449.488281 11247.910156    54.512260     0.000000     1.000000     0.000000            4    83.476549    15.403222     -0.28931     -0.28931     0.601144 2.862760e+05     0.535369            5            1 
 1190.415385  1478.861538            1     2.445539    -31.10039 000048@Extract/job038/Micrographs/stack_0004_SumCorr2_DW.mrcs Micrographs/stack_0004_SumCorr2_DW.mrc            1     5.044225     0.075652 11449.488281 11247.910156    54.512260     0.000000     1.000000     0.000000            4    80.817802    10.990613     -0.28931     -0.89732     0.585952 2.786792e+05     0.319982            8            2 
 1374.584615  1445.353846            1     2.922026    55.103046 000049@Extract/job038/Micrographs/stack_0004_SumCorr2_DW.mrcs Micrographs/stack_0004_SumCorr2_DW.mrc            1     5.044225     0.075652 11449.488281 11247.910156    54.512260     0.000000     1.000000     0.000000            4    71.335457    12.469727     0.372675     -0.28931     0.614739 2.822061e+05     0.625014            4            2 
 2547.246154  1452.353846            1     3.045463   145.143400 000050@Extract/job038/Micrographs/stack_0004_SumCorr2_DW.mrcs Micrographs/stack_0004_SumCorr2_DW.mrc            1     5.044225     0.075652 11449.488281 11247.910156    54.512260     0.000000     1.000000     0.000000            4   104.823887    10.966096     -0.28931     -0.28931     0.626231 2.894633e+05     0.772022            4            1 
 2517.738462  1539.876923            1     2.304022     -3.13882 000051@Extract/job038/Micrographs/stack_0004_SumCorr2_DW.mrcs Micrographs/stack_0004_SumCorr2_DW.mrc            1     5.044225     0.075652 11449.488281 11247.910156    54.512260     0.000000     1.000000     0.000000            4    96.806429    24.296663     0.372675     -0.23534     0.588931 2.874780e+05     0.590280            6            2 
 3787.800000  1465.107692            1     3.286415     -5.92332 000052@Extract/job038/Micrographs/stack_0004_SumCorr2_DW.mrcs Micrographs/stack_0004_SumCorr2_DW.mrc            1     5.044225     0.075652 11449.488281 11247.910156    54.512260     0.000000     1.000000     0.000000            4   101.624395    19.823058     0.372675     0.372675     0.579058 2.943562e+05     0.725470            4            2 
  157.538462  1632.523077            1     2.264837    -17.07746 000053@Extract/job038/Micrographs/stack_0004_SumCorr2_DW.mrcs Micrographs/stack_0004_SumCorr2_DW.mrc            1     5.044225     0.075652 11449.488281 11247.910156    54.512260     0.000000     1.000000     0.000000            4    76.622742    12.464488     0.980688     0.372675     0.591537 2.907162e+05     0.540519            2            1 
  476.492308  1528.123077            1     2.056330    -34.83124 000054@Extract/job038/Micrographs/stack_0004_SumCorr2_DW.mrcs Micrographs/stack_0004_SumCorr2_DW.mrc            1     5.044225     0.075652 11449.488281 11247.910156    54.512260     0.000000     1.000000     0.000000            4    65.566760     9.537801     0.318700     0.372675     0.606278 2.900230e+05     0.406450            7            1 
 1756.553846  1772.307692            1     2.681374    -71.39240 000055@Extract/job038/Micrographs/stack_0004_SumCorr2_DW.mrcs Micrographs/stack_0004_SumCorr2_DW.mrc            1     5.044225     0.075652 11449.488281 11247.910156    54.512260     0.000000     1.000000     0.000000            4   114.026953     9.489349     -0.28931     0.372675     0.576594 2.912938e+05     0.953913            9            1 
  356.461538  1696.538462            1     2.196892    -76.17133 000056@Extract/job038/Micrographs/stack_0004_SumCorr2_DW.mrcs Micrographs/stack_0004_SumCorr2_DW.mrc            1     5.044225     0.075652 11449.488281 11247.910156    54.512260     0.000000     1.000000     0.000000            4    73.311097    13.939475     -0.89732     -0.28931     0.605219 2.913525e+05     0.900620            4            1 
  672.415385  1723.046154            1     3.443224    -46.21227 000057@Extract/job038/Micrographs/stack_0004_SumCorr2_DW.mrcs Micrographs/stack_0004_SumCorr2_DW.mrc            1     5.044225     0.075652 11449.488281 11247.910156    54.512260     0.000000     1.000000     0.000000            4   107.541119    16.855294     -0.28931     0.372675     0.584881 2.865776e+05     0.568916            2            1 
 1701.415385  2372.953846            1     3.199364    45.697549 000058@Extract/job038/Micrographs/stack_0004_SumCorr2_DW.mrcs Micrographs/stack_0004_SumCorr2_DW.mrc            1     5.044225     0.075652 11449.488281 11247.910156    54.512260     0.000000     1.000000     0.000000            4   111.211759    13.901170     -0.28931     0.372675     0.598972 2.857389e+05     0.965281            1            1 
 1627.646154  2147.400000            1     2.605353    -69.61495 000059@Extract/job038/Micrographs/stack_0004_SumCorr2_DW.mrcs Micrographs/stack_0004_SumCorr2_DW.mrc            1     5.044225     0.075652 11449.488281 11247.910156    54.512260     0.000000     1.000000     0.000000            4   111.211759    13.901170     0.372675     0.372675     0.604593 2.843137e+05     0.217687            4            1 
 1670.784615  2261.553846            1     1.977336    -39.72543 000060@Extract/job038/Micrographs/stack_0004_SumCorr2_DW.mrcs Micrographs/stack_0004_SumCorr2_DW.mrc            1     5.044225     0.075652 11449.488281 11247.910156    54.512260     0.000000     1.000000     0.000000            4    66.904821    27.326501     0.372675     -0.28931     0.597330 2.856724e+05     0.394495            3            1 
 1639.400000  1828.446154            1     3.027797    72.922541 000061@Extract/job038/Micrographs/stack_0004_SumCorr2_DW.mrcs Micrographs/stack_0004_SumCorr2_DW.mrc            1     5.044225     0.075652 11449.488281 11247.910156    54.512260     0.000000     1.000000     0.000000            4    76.622742    12.464488     0.372675     0.372675     0.618938 2.905905e+05     0.486740            3            1 
 2215.415385  1896.338462            1     3.144264    -87.43405 000062@Extract/job038/Micrographs/stack_0004_SumCorr2_DW.mrcs Micrographs/stack_0004_SumCorr2_DW.mrc            1     5.044225     0.075652 11449.488281 11247.910156    54.512260     0.000000     1.000000     0.000000            4    92.046689    15.394406     0.372675     0.372675     0.615087 2.914512e+05     0.396846            5            2 
 2126.769231  2066.753846            1     3.025198    -76.26395 000063@Extract/job038/Micrographs/stack_0004_SumCorr2_DW.mrcs Micrographs/stack_0004_SumCorr2_DW.mrc            1     5.044225     0.075652 11449.488281 11247.910156    54.512260     0.000000     1.000000     0.000000            4    74.518873    23.572214     -0.23534     -0.28931     0.608097 2.922846e+05     0.406567            7            2 
 2215.415385  1805.815385            1     2.297318    -72.48991 000064@Extract/job038/Micrographs/stack_0004_SumCorr2_DW.mrcs Micrographs/stack_0004_SumCorr2_DW.mrc            1     5.044225     0.075652 11449.488281 11247.910156    54.512260     0.000000     1.000000     0.000000            4    97.998043    20.569221     -0.23534     -0.28931     0.612245 2.917919e+05     0.497267            5            1 
  880.215385  2028.369231            1     2.479309    -61.21635 000065@Extract/job038/Micrographs/stack_0004_SumCorr2_DW.mrcs Micrographs/stack_0004_SumCorr2_DW.mrc            1     5.044225     0.075652 11449.488281 11247.910156    54.512260     0.000000     1.000000     0.000000            4    76.812070    17.625875     -0.23534     -0.28931     0.578266 2.876826e+05     0.910684            5            2 
 1113.646154  2110.015385            1     1.984259    -66.81664 000066@Extract/job038/Micrographs/stack_0004_SumCorr2_DW.mrcs Micrographs/stack_0004_SumCorr2_DW.mrc            1     5.044225     0.075652 11449.488281 11247.910156    54.512260     0.000000     1.000000     0.000000            4    74.911160    15.411886     0.372675     -0.28931     0.597204 2.887377e+05     0.740109            2            2 
  261.938462  2403.461538            1     3.765003    10.974955 000067@Extract/job038/Micrographs/stack_0004_SumCorr2_DW.mrcs Micrographs/stack_0004_SumCorr2_DW.mrc            1     5.044225     0.075652 11449.488281 11247.910156    54.512260     0.000000     1.000000     0.000000            4    72.324005    16.891008     -0.28931     -0.28931     0.614913 2.897769e+05     0.836119            1            1 
  367.338462  2344.323077            1     2.254965    89.633741 000068@Extract/job038/Micrographs/stack_0004_SumCorr2_DW.mrcs Micrographs/stack_0004_SumCorr2_DW.mrc            1     5.044225     0.075652 11449.488281 11247.910156    54.512260     0.000000     1.000000     0.000000            4    96.736115    34.885157     0.372675     -0.28931     0.585229 2.890169e+05     0.316259            2            1 
 2822.938462  2826.815385            1     3.496342    -22.62829 000069@Extract/job038/Micrographs/stack_0004_SumCorr2_DW.mrcs Micrographs/stack_0004_SumCorr2_DW.mrc            1     5.044225     0.075652 11449.488281 11247.910156    54.512260     0.000000     1.000000     0.000000            4    72.474598     9.531148     -0.28931     0.372675     0.600342 2.907545e+05     0.468988            2            2 
 2476.353846  2904.584615            1     4.054373    -10.59222 000070@Extract/job038/Micrographs/stack_0004_SumCorr2_DW.mrcs Micrographs/stack_0004_SumCorr2_DW.mrc            1     5.044225     0.075652 11449.488281 11247.910156    54.512260     0.000000     1.000000     0.000000            4    68.415435    16.894803     -0.28931     0.372675     0.602939 2.920496e+05     0.581884            3            1 
 2466.476923  3098.507692            1     3.134259    -18.97880 000071@Extract/job038/Micrographs/stack_0004_SumCorr2_DW.mrcs Micrographs/stack_0004_SumCorr2_DW.mrc            1     5.044225     0.075652 11449.488281 11247.910156    54.512260     0.000000     1.000000     0.000000            4    78.043054    13.934749     -0.28931     -0.23534     0.594977 2.905997e+05     0.569914            4            2 
 2599.384615  2850.446154            1     3.485690   -153.08377 000072@Extract/job038/Micrographs/stack_0004_SumCorr2_DW.mrcs Micrographs/stack_0004_SumCorr2_DW.mrc            1     5.044225     0.075652 11449.488281 11247.910156    54.512260     0.000000     1.000000     0.000000            4    76.233436    16.887129     -0.28931     0.372675     0.591188 2.880415e+05     0.463942            1            2 
 2118.892308  2409.338462            1     4.230083    -35.83527 000073@Extract/job038/Micrographs/stack_0004_SumCorr2_DW.mrcs Micrographs/stack_0004_SumCorr2_DW.mrc            1     5.044225     0.075652 11449.488281 11247.910156    54.512260     0.000000     1.000000     0.000000            4    87.366398    13.189110     -0.28931     -0.23534     0.585564 2.934817e+05     0.360999            8            1 
 3036.492308  3060.123077            1     2.262164    -19.98577 000074@Extract/job038/Micrographs/stack_0004_SumCorr2_DW.mrcs Micrographs/stack_0004_SumCorr2_DW.mrc            1     5.044225     0.075652 11449.488281 11247.910156    54.512260     0.000000     1.000000     0.000000            4    70.918503    19.112610     -0.28931     -0.23534     0.574413 2.918443e+05     0.523871            2            1 
 3571.246154  2501.861538            1     1.887743    -75.30882 000075@Extract/job038/Micrographs/stack_0004_SumCorr2_DW.mrcs Micrographs/stack_0004_SumCorr2_DW.mrc            1     5.044225     0.075652 11449.488281 11247.910156    54.512260     0.000000     1.000000     0.000000            4    72.289764    20.595395     -0.28931     -0.28931     0.624265 2.893507e+05     0.296384            7            1 
 3434.338462  2631.892308            1     3.122317    -47.16131 000076@Extract/job038/Micrographs/stack_0004_SumCorr2_DW.mrcs Micrographs/stack_0004_SumCorr2_DW.mrc            1     5.044225     0.075652 11449.488281 11247.910156    54.512260     0.000000     1.000000     0.000000            4    69.319175    17.633259     0.372675     0.372675     0.601828 2.878398e+05     0.217678            3            1 
  285.446154  2880.953846            1     3.515521    -45.21865 000077@Extract/job038/Micrographs/stack_0004_SumCorr2_DW.mrcs Micrographs/stack_0004_SumCorr2_DW.mrc            1     5.044225     0.075652 11449.488281 11247.910156    54.512260     0.000000     1.000000     0.000000            4    66.050323    12.474805     -0.23534     0.372675     0.624765 2.877289e+05     0.952450            2            1 
 1637.523077  3121.261538            1     2.144690     -3.15140 000078@Extract/job038/Micrographs/stack_0004_SumCorr2_DW.mrcs Micrographs/stack_0004_SumCorr2_DW.mrc            1     5.044225     0.075652 11449.488281 11247.910156    54.512260     0.000000     1.000000     0.000000            4    73.286874    25.818230     -0.28931     -0.89732     0.562729 2.881300e+05     0.583297            4            1 
 2989.353846  3431.338462            1     3.584220    -35.82702 000079@Extract/job038/Micrographs/stack_0004_SumCorr2_DW.mrcs Micrographs/stack_0004_SumCorr2_DW.mrc            1     5.044225     0.075652 11449.488281 11247.910156    54.512260     0.000000     1.000000     0.000000            4   103.092886    12.437459     -0.23534     0.372675     0.593457 2.856937e+05     0.345661            4            2 
  518.876923  3774.046154            1     2.920549    -19.91599 000080@Extract/job038/Micrographs/stack_0004_SumCorr2_DW.mrcs Micrographs/stack_0004_SumCorr2_DW.mrc            1     5.044225     0.075652 11449.488281 11247.910156    54.512260     0.000000     1.000000     0.000000            4   101.726955    13.910522     0.372675     -0.28931     0.584415 2.906003e+05     0.467585            4            1 
 1009.246154  3755.292308            1     3.687601     0.712100 000081@Extract/job038/Micrographs/stack_0004_SumCorr2_DW.mrcs Micrographs/stack_0004_SumCorr2_DW.mrc            1     5.044225     0.075652 11449.488281 11247.910156    54.512260     0.000000     1.000000     0.000000            4    82.776597    13.929939     0.372675     -0.28931     0.584038 2.903572e+05     0.909605            3            1 
 1855.953846  3657.892308            1     2.651749     7.205133 000082@Extract/job038/Micrographs/stack_0004_SumCorr2_DW.mrcs Micrographs/stack_0004_SumCorr2_DW.mrc            1     5.044225     0.075652 11449.488281 11247.910156    54.512260     0.000000     1.000000     0.000000            4    88.287825    19.836714     0.372675     -0.23534     0.598290 2.902342e+05     0.554347            5            1 
 1282.938462  3739.538462            1     2.360993    45.648883 000083@Extract/job038/Micrographs/stack_0004_SumCorr2_DW.mrcs Micrographs/stack_0004_SumCorr2_DW.mrc            1     5.044225     0.075652 11449.488281 11247.910156    54.512260     0.000000     1.000000     0.000000            4   106.147078    18.336057     -0.28931     -0.23534     0.607213 2.869932e+05     0.375373            5            2 
  940.353846   317.076923            1     2.808190   179.587983 000084@Extract/job038/Micrographs/stack_0004_SumCorr2_DW.mrcs Micrographs/stack_0004_SumCorr2_DW.mrc            1     5.044225     0.075652 11449.488281 11247.910156    54.512260     0.000000     1.000000     0.000000            4    72.532849    82.837017     0.372675     0.372675     0.594666 2.874690e+05     0.306212            2            1 
 3221.661538   139.784615            1     2.405392     -6.97680 000085@Extract/job038/Micrographs/stack_0004_SumCorr2_DW.mrcs Micrographs/stack_0004_SumCorr2_DW.mrc            1     5.044225     0.075652 11449.488281 11247.910156    54.512260     0.000000     1.000000     0.000000            4    65.499619    80.430462     0.372675     -0.89732     0.611781 2.879917e+05     0.194406           16            2 
 2203.538462   214.676923            1     3.120918    -27.59880 000086@Extract/job038/Micrographs/stack_0004_SumCorr2_DW.mrcs Micrographs/stack_0004_SumCorr2_DW.mrc            1     5.044225     0.075652 11449.488281 11247.910156    54.512260     0.000000     1.000000     0.000000            4    76.758689    90.013580     -0.23534     0.372675     0.619727 2.915278e+05     0.174864            9            2 
  452.984615   212.676923            1     2.512834   -143.84714 000087@Extract/job038/Micrographs/stack_0004_SumCorr2_DW.mrcs Micrographs/stack_0004_SumCorr2_DW.mrc            1     5.044225     0.075652 11449.488281 11247.910156    54.512260     0.000000     1.000000     0.000000            4    92.926246    85.815517     0.372675     -0.28931     0.607276 2.922621e+05     0.836836            1            1 
 3026.738462   488.369231            1     3.016799   143.028355 000088@Extract/job038/Micrographs/stack_0004_SumCorr2_DW.mrcs Micrographs/stack_0004_SumCorr2_DW.mrc            1     5.044225     0.075652 11449.488281 11247.910156    54.512260     0.000000     1.000000     0.000000            4    85.889996    81.014987     0.372675     -0.28931     0.613487 2.882553e+05     0.480939            8            2 
 3185.153846   364.338462            1     2.832337    70.834588 000089@Extract/job038/Micrographs/stack_0004_SumCorr2_DW.mrcs Micrographs/stack_0004_SumCorr2_DW.mrc            1     5.044225     0.075652 11449.488281 11247.910156    54.512260     0.000000     1.000000     0.000000            4   115.429990    89.377865     -0.89732     0.372675     0.585568 2.874893e+05     0.635319            3            1 
  617.400000   197.923077            1     2.825406   -123.22240 000090@Extract/job038/Micrographs/stack_0004_SumCorr2_DW.mrcs Micrographs/stack_0004_SumCorr2_DW.mrc            1     5.044225     0.075652 11449.488281 11247.910156    54.512260     0.000000     1.000000     0.000000            4    83.081294    84.627789     0.372675     0.372675     0.605231 2.914425e+05     0.535016            5            1 
 1352.953846   209.676923            1     2.793182    23.963695 000091@Extract/job038/Micrographs/stack_0004_SumCorr2_DW.mrcs Micrographs/stack_0004_SumCorr2_DW.mrc            1     5.044225     0.075652 11449.488281 11247.910156    54.512260     0.000000     1.000000     0.000000            4    76.758689    90.013580     -0.28931     -0.89732     0.625207 2.858898e+05     0.229755            4            2 
 1512.369231   236.307692            1     2.934919   -178.53815 000092@Extract/job038/Micrographs/stack_0004_SumCorr2_DW.mrcs Micrographs/stack_0004_SumCorr2_DW.mrc            1     5.044225     0.075652 11449.488281 11247.910156    54.512260     0.000000     1.000000     0.000000            4    69.016788    82.238477     -0.28931     -0.28931     0.588787 2.843494e+05     0.487794            4            1 
 2214.415385   405.600000            1     2.709523    73.648584 000093@Extract/job038/Micrographs/stack_0004_SumCorr2_DW.mrcs Micrographs/stack_0004_SumCorr2_DW.mrc            1     5.044225     0.075652 11449.488281 11247.910156    54.512260     0.000000     1.000000     0.000000            4   111.912637    87.590011     0.372675     -0.89732     0.597915 2.920212e+05     0.227562            6            2 
 2134.646154   578.892308            1     2.471135    44.587394 000094@Extract/job038/Micrographs/stack_0004_SumCorr2_DW.mrcs Micrographs/stack_0004_SumCorr2_DW.mrc            1     5.044225     0.075652 11449.488281 11247.910156    54.512260     0.000000     1.000000     0.000000            4    71.833892    87.032954     -0.28931     -0.28931     0.613874 2.920633e+05     0.313651            3            2 
 1762.430769   517.876923            1     2.706310   171.154165 000095@Extract/job038/Micrographs/stack_0004_SumCorr2_DW.mrcs Micrographs/stack_0004_SumCorr2_DW.mrc            1     5.044225     0.075652 11449.488281 11247.910156    54.512260     0.000000     1.000000     0.000000            4    95.026085    76.746867     0.372675     -0.23534     0.608703 2.909174e+05     0.488372            7            1 
 3155.769231   731.553846            1     3.474812   104.585716 000096@Extract/job038/Micrographs/stack_0004_SumCorr2_DW.mrcs Micrographs/stack_0004_SumCorr2_DW.mrc            1     5.044225     0.075652 11449.488281 11247.910156    54.512260     0.000000     1.000000     0.000000            4    66.910405    85.243011     -0.89732     0.372675     0.632322 2.918336e+05     0.706356            3            2 
 3326.061538   769.938462            1     3.446745    60.522765 000097@Extract/job038/Micrographs/stack_0004_SumCorr2_DW.mrcs Micrographs/stack_0004_SumCorr2_DW.mrc            1     5.044225     0.075652 11449.488281 11247.910156    54.512260     0.000000     1.000000     0.000000            4    66.210131    88.233081     0.372675     0.372675     0.606316 2.903389e+05     0.788502            2            1 
 3317.184615   580.892308            1     3.095996   -148.53458 000098@Extract/job038/Micrographs/stack_0004_SumCorr2_DW.mrcs Micrographs/stack_0004_SumCorr2_DW.mrc            1     5.044225     0.075652 11449.488281 11247.910156    54.512260     0.000000     1.000000     0.000000            4    88.707494    85.819862     -0.28931     -0.28931     0.579113 2.878967e+05     0.400154            2            2 
 3472.723077   696.046154            1     3.002437   -143.84698 000099@Extract/job038/Micrographs/stack_0004_SumCorr2_DW.mrcs Micrographs/stack_0004_SumCorr2_DW.mrc            1     5.044225     0.075652 11449.488281 11247.910156    54.512260     0.000000     1.000000     0.000000            4    91.518750    84.619114     0.372675     0.372675     0.596990 2.906108e+05     0.358757            2            2 
 1336.076923   685.292308            1     2.423451   164.591339 000100@Extract/job038/Micrographs/stack_0004_SumCorr2_DW.mrcs Micrographs/stack_0004_SumCorr2_DW.mrc            1     5.044225     0.075652 11449.488281 11247.910156    54.512260     0.000000     1.000000     0.000000            4    90.809915    79.192298     -0.28931     -0.28931     0.612179 2.849404e+05     0.539117            2            2 
 3954.215385   750.307692            1     2.726076    67.088008 000101@Extract/job038/Micrographs/stack_0004_SumCorr2_DW.mrcs Micrographs/stack_0004_SumCorr2_DW.mrc            1     5.044225     0.075652 11449.488281 11247.910156    54.512260     0.000000     1.000000     0.000000            4    73.943825    87.628368     -0.23534     -0.23534     0.590197 2.873592e+05     0.343596            8            2 
  958.984615   862.584615            1     2.761655    95.211126 000102@Extract/job038/Micrographs/stack_0004_SumCorr2_DW.mrcs Micrographs/stack_0004_SumCorr2_DW.mrc            1     5.044225     0.075652 11449.488281 11247.910156    54.512260     0.000000     1.000000     0.000000            4   112.611759    83.397765     0.372675     -0.23534     0.608625 2.876829e+05     0.312039           10            1 
 2895.830769   967.861538            1     3.204347   -168.22397 000103@Extract/job038/Micrographs/stack_0004_SumCorr2_DW.mrcs Micrographs/stack_0004_SumCorr2_DW.mrc            1     5.044225     0.075652 11449.488281 11247.910156    54.512260     0.000000     1.000000     0.000000            4    76.054968    89.417442     0.372675     -0.28931     0.610607 2.848750e+05     0.818770            2            1 
 3086.753846  1166.784615            1     4.122545    75.521783 000104@Extract/job038/Micrographs/stack_0004_SumCorr2_DW.mrcs Micrographs/stack_0004_SumCorr2_DW.mrc            1     5.044225     0.075652 11449.488281 11247.910156    54.512260     0.000000     1.000000     0.000000            4   116.132565    88.780307     -0.28931     0.372675     0.598168 2.843303e+05     0.822955            3            1 
  746.307692  1048.630769            1     3.000863    25.837553 000105@Extract/job038/Micrographs/stack_0004_SumCorr2_DW.mrcs Micrographs/stack_0004_SumCorr2_DW.mrc            1     5.044225     0.075652 11449.488281 11247.910156    54.512260     0.000000     1.000000     0.000000            4    72.538768    88.824021     0.372675     -0.28931     0.611389 2.902133e+05     0.345625            3            1 
 1847.200000  1310.569231            1     3.772551    78.336669 000106@Extract/job038/Micrographs/stack_0004_SumCorr2_DW.mrcs Micrographs/stack_0004_SumCorr2_DW.mrc            1     5.044225     0.075652 11449.488281 11247.910156    54.512260     0.000000     1.000000     0.000000            4   111.205447    83.399109     -0.28931     -0.28931     0.613811 2.953872e+05     0.442458            8            1 
 2824.815385  1225.800000            1     2.633913   108.336670 000107@Extract/job038/Micrographs/stack_0004_SumCorr2_DW.mrcs Micrographs/stack_0004_SumCorr2_DW.mrc            1     5.044225     0.075652 11449.488281 11247.910156    54.512260     0.000000     1.000000     0.000000            4    68.313111    81.636327     -0.28931     0.372675     0.609185 2.893226e+05     0.373165            2            1 
 1585.261538  1367.584615            1     2.683869   -117.59670 000108@Extract/job038/Micrographs/stack_0004_SumCorr2_DW.mrcs Micrographs/stack_0004_SumCorr2_DW.mrc            1     5.044225     0.075652 11449.488281 11247.910156    54.512260     0.000000     1.000000     0.000000            4    93.624996    81.610785     0.372675     -0.28931     0.581195 2.927585e+05     0.339658            4            2 
 1172.661538  1648.153846            1     2.555092    94.276276 000109@Extract/job038/Micrographs/stack_0004_SumCorr2_DW.mrcs Micrographs/stack_0004_SumCorr2_DW.mrc            1     5.044225     0.075652 11449.488281 11247.910156    54.512260     0.000000     1.000000     0.000000            4    76.050171    84.634907     -0.28931     -0.23534     0.597714 2.810492e+05     0.124610            3            1 
 1672.907692  1708.292308            1     3.784902    42.709892 000110@Extract/job038/Micrographs/stack_0004_SumCorr2_DW.mrcs Micrographs/stack_0004_SumCorr2_DW.mrc            1     5.044225     0.075652 11449.488281 11247.910156    54.512260     0.000000     1.000000     0.000000            4   114.727421    89.975363     -0.23534     0.372675     0.603312 2.911455e+05     0.373560            4            2 
 1544.876923  1543.876923            1     2.547524   113.023050 000111@Extract/job038/Micrographs/stack_0004_SumCorr2_DW.mrcs Micrographs/stack_0004_SumCorr2_DW.mrc            1     5.044225     0.075652 11449.488281 11247.910156    54.512260     0.000000     1.000000     0.000000            4   114.018074    83.396434     0.372675     0.372675     0.610702 2.918936e+05     0.371260            3            2 
  844.707692  1866.830769            1     2.853015    73.651027 000112@Extract/job038/Micrographs/stack_0004_SumCorr2_DW.mrcs Micrographs/stack_0004_SumCorr2_DW.mrc            1     5.044225     0.075652 11449.488281 11247.910156    54.512260     0.000000     1.000000     0.000000            4    76.054968    89.417442     0.372675     -0.28931     0.590391 2.870277e+05     0.672048            3            1 
 3414.584615  1860.953846            1     1.588094    85.840804 000113@Extract/job038/Micrographs/stack_0004_SumCorr2_DW.mrcs Micrographs/stack_0004_SumCorr2_DW.mrc            1     5.044225     0.075652 11449.488281 11247.910156    54.512260     0.000000     1.000000     0.000000            4    82.372520    79.200967     -0.28931     -0.23534     0.599427 2.910130e+05     0.369007            9            2 
 2692.907692  2267.553846            1     2.157780   -171.03410 000114@Extract/job038/Micrographs/stack_0004_SumCorr2_DW.mrcs Micrographs/stack_0004_SumCorr2_DW.mrc            1     5.044225     0.075652 11449.488281 11247.910156    54.512260     0.000000     1.000000     0.000000            4    85.186243    80.410941     -0.28931     -0.23534     0.580684 2.920990e+05     0.234272            9            1 
 2463.476923  2535.369231            1     2.603804   -128.84731 000115@Extract/job038/Micrographs/stack_0004_SumCorr2_DW.mrcs Micrographs/stack_0004_SumCorr2_DW.mrc            1     5.044225     0.075652 11449.488281 11247.910156    54.512260     0.000000     1.000000     0.000000            4    81.672580    82.225891     -0.28931     -0.28931     0.591610 2.898147e+05     0.509250            3            1 
 2329.569231  2853.446154            1     3.278693   -109.16210 000116@Extract/job038/Micrographs/stack_0004_SumCorr2_DW.mrcs Micrographs/stack_0004_SumCorr2_DW.mrc            1     5.044225     0.075652 11449.488281 11247.910156    54.512260     0.000000     1.000000     0.000000            4    73.238935    85.835551     -0.23534     0.372675     0.570922 2.920540e+05     0.292671            8            1 
 2248.800000  2994.230769            1     2.444789   105.525513 000117@Extract/job038/Micrographs/stack_0004_SumCorr2_DW.mrcs Micrographs/stack_0004_SumCorr2_DW.mrc            1     5.044225     0.075652 11449.488281 11247.910156    54.512260     0.000000     1.000000     0.000000            4    71.827947    81.029163     0.372675     -0.28931     0.588642 2.893485e+05     0.194474            4            1 
 2722.415385  2623.015385            1     3.300586    59.585574 000118@Extract/job038/Micrographs/stack_0004_SumCorr2_DW.mrcs Micrographs/stack_0004_SumCorr2_DW.mrc            1     5.044225     0.075652 11449.488281 11247.910156    54.512260     0.000000     1.000000     0.000000            4    66.912680    87.635187     -0.23534     0.980688     0.596667 2.900876e+05     0.180434            6            1 
 1413.969231  2355.200000            1     2.296781   -176.65962 000119@Extract/job038/Micrographs/stack_0004_SumCorr2_DW.mrcs Micrographs/stack_0004_SumCorr2_DW.mrc            1     5.044225     0.075652 11449.488281 11247.910156    54.512260     0.000000     1.000000     0.000000            4    85.893766    84.624906     -0.89732     -0.28931     0.590527 2.885192e+05     0.500423            2            1 
 1555.753846  2383.707692            1     1.961469   173.027771 000120@Extract/job038/Micrographs/stack_0004_SumCorr2_DW.mrcs Micrographs/stack_0004_SumCorr2_DW.mrc            1     5.044225     0.075652 11449.488281 11247.910156    54.512260     0.000000     1.000000     0.000000            4    85.191266    85.224815     -0.28931     0.372675     0.587766 2.880766e+05     0.162993            4            1 
  164.415385  2506.861538            1     3.082275   -125.09702 000121@Extract/job038/Micrographs/stack_0004_SumCorr2_DW.mrcs Micrographs/stack_0004_SumCorr2_DW.mrc            1     5.044225     0.075652 11449.488281 11247.910156    54.512260     0.000000     1.000000     0.000000            4    90.816246    85.219026     -0.28931     -0.89732     0.594958 2.860747e+05     0.332864            4            1 
 1847.076923  2614.138462            1     2.734630   148.650467 000122@Extract/job038/Micrographs/stack_0004_SumCorr2_DW.mrcs Micrographs/stack_0004_SumCorr2_DW.mrc            1     5.044225     0.075652 11449.488281 11247.910156    54.512260     0.000000     1.000000     0.000000            4    70.419342    78.604677     -0.28931     -0.23534     0.606381 2.828856e+05     0.464637           15            2 
 3765.169231  2613.138462            1     2.047205   -117.59610 000123@Extract/job038/Micrographs/stack_0004_SumCorr2_DW.mrcs Micrographs/stack_0004_SumCorr2_DW.mrc            1     5.044225     0.075652 11449.488281 11247.910156    54.512260     0.000000     1.000000     0.000000            4    87.293654    78.587684     -0.23534     -0.89732     0.595670 2.882654e+05     0.088994           30            1 
 1184.538462  2925.338462            1     3.150224    -96.97149 000124@Extract/job038/Micrographs/stack_0004_SumCorr2_DW.mrcs Micrographs/stack_0004_SumCorr2_DW.mrc            1     5.044225     0.075652 11449.488281 11247.910156    54.512260     0.000000     1.000000     0.000000            4    86.592475    80.409496     -0.28931     -0.28931     0.609577 2.907612e+05     0.327136            5            1 
 1070.261538  2919.338462            1     2.879486   -117.59584 000125@Extract/job038/Micrographs/stack_0004_SumCorr2_DW.mrcs Micrographs/stack_0004_SumCorr2_DW.mrc            1     5.044225     0.075652 11449.488281 11247.910156    54.512260     0.000000     1.000000     0.000000            4    95.026085    76.746867     -0.28931     -0.28931     0.601234 2.907081e+05     0.458819            2            1 
 2897.707692  3232.415385            1     2.555757   141.148943 000126@Extract/job038/Micrographs/stack_0004_SumCorr2_DW.mrcs Micrographs/stack_0004_SumCorr2_DW.mrc            1     5.044225     0.075652 11449.488281 11247.910156    54.512260     0.000000     1.000000     0.000000            4   112.609423    80.988059     0.372675     -0.23534     0.603790 2.875946e+05     0.285044            7            2 
 2797.307692  3311.184615            1     3.139796   -147.59737 000127@Extract/job038/Micrographs/stack_0004_SumCorr2_DW.mrcs Micrographs/stack_0004_SumCorr2_DW.mrc            1     5.044225     0.075652 11449.488281 11247.910156    54.512260     0.000000     1.000000     0.000000            4    83.785029    85.226256     -0.28931     -0.28931     0.590640 2.870262e+05     0.555376            2            2 
 3123.138462  3488.476923            1     2.636951   -129.78322 000128@Extract/job038/Micrographs/stack_0004_SumCorr2_DW.mrcs Micrographs/stack_0004_SumCorr2_DW.mrc            1     5.044225     0.075652 11449.488281 11247.910156    54.512260     0.000000     1.000000     0.000000            4    86.588562    76.755551     -0.28931     0.372675     0.587883 2.890962e+05     0.246173            5            1 
  531.753846  3401.830769            1     2.818173   -142.90899 000129@Extract/job038/Micrographs/stack_0004_SumCorr2_DW.mrcs Micrographs/stack_0004_SumCorr2_DW.mrc            1     5.044225     0.075652 11449.488281 11247.910156    54.512260     0.000000     1.000000     0.000000            4    86.592475    80.409496     -0.28931     -0.28931     0.606558 2.904355e+05     0.774501            2            1 
 3046.369231  3847.815385            1     2.484850   -140.09832 000130@Extract/job038/Micrographs/stack_0004_SumCorr2_DW.mrcs Micrographs/stack_0004_SumCorr2_DW.mrc            1     5.044225     0.075652 11449.488281 11247.910156    54.512260     0.000000     1.000000     0.000000            4    78.866253    88.220673     -0.28931     0.372675     0.567911 2.887319e+05     0.572094            9            1 
 2562.000000  3487.600000            1     2.545973    63.338456 000131@Extract/job038/Micrographs/stack_0004_SumCorr2_DW.mrcs Micrographs/stack_0004_SumCorr2_DW.mrc            1     5.044225     0.075652 11449.488281 11247.910156    54.512260     0.000000     1.000000     0.000000            4    75.348864    86.431666     0.372675     -0.23534     0.601093 2.886503e+05     0.330168           14            1 
 1157.907692  3501.353846            1     2.768279   103.649781 000132@Extract/job038/Micrographs/stack_0004_SumCorr2_DW.mrcs Micrographs/stack_0004_SumCorr2_DW.mrc            1     5.044225     0.075652 11449.488281 11247.910156    54.512260     0.000000     1.000000     0.000000            4    71.129022    85.238956     -0.28931     -0.28931     0.595674 2.901136e+05     0.332258            5            2 
  865.461538  3782.923077            1     2.989309   152.402891 000133@Extract/job038/Micrographs/stack_0004_SumCorr2_DW.mrcs Micrographs/stack_0004_SumCorr2_DW.mrc            1     5.044225     0.075652 11449.488281 11247.910156    54.512260     0.000000     1.000000     0.000000            4    89.411236    86.417344     0.372675     -0.23534     0.605549 2.850345e+05     0.486257            2            2 
 1131.276923  3920.707692            1     2.019922   -137.28747 000134@Extract/job038/Micrographs/stack_0004_SumCorr2_DW.mrcs Micrographs/stack_0004_SumCorr2_DW.mrc            1     5.044225     0.075652 11449.488281 11247.910156    54.512260     0.000000     1.000000     0.000000            4    71.126657    82.838393     0.372675     -0.28931     0.592332 2.917317e+05     0.369480            1            1 
 1562.507692  3890.200000            1     2.141910   -116.65951 000135@Extract/job038/Micrographs/stack_0004_SumCorr2_DW.mrcs Micrographs/stack_0004_SumCorr2_DW.mrc            1     5.044225     0.075652 11449.488281 11247.910156    54.512260     0.000000     1.000000     0.000000            4    86.596263    84.024405     0.372675     -0.28931     0.602378 2.866776e+05     0.346122            5            2 
 2284.307692  3896.076923            1     2.133547   -131.65870 000136@Extract/job038/Micrographs/stack_0004_SumCorr2_DW.mrcs Micrographs/stack_0004_SumCorr2_DW.mrc            1     5.044225     0.075652 11449.488281 11247.910156    54.512260     0.000000     1.000000     0.000000            4    92.216171    79.190849     -0.23534     -0.28931     0.585253 2.924994e+05     0.289641            6            2 
 3017.861538   219.553846            1     2.420718   154.278806 000137@Extract/job038/Micrographs/stack_0004_SumCorr2_DW.mrcs Micrographs/stack_0004_SumCorr2_DW.mrc            1     5.044225     0.075652 11449.488281 11247.910156    54.512260     0.000000     1.000000     0.000000            4    87.997423    79.195195     0.372675     0.372675     0.617542 2.892263e+05     0.321292            5            2 
 2104.138462   876.215385            1     2.778698   174.904098 000138@Extract/job038/Micrographs/stack_0004_SumCorr2_DW.mrcs Micrographs/stack_0004_SumCorr2_DW.mrc            1     5.044225     0.075652 11449.488281 11247.910156    54.512260     0.000000     1.000000     0.000000            4    90.808609    77.974522     -0.28931     -0.28931     0.620892 2.873994e+05     0.333714            3            2 
 2095.261538  1486.738462            1     2.380111    53.027681 000139@Extract/job038/Micrographs/stack_0004_SumCorr2_DW.mrcs Micrographs/stack_0004_SumCorr2_DW.mrc            1     5.044225     0.075652 11449.488281 11247.910156    54.512260     0.000000     1.000000     0.000000            4    85.192502    86.421684     -0.23534     -0.23534     0.609862 2.899076e+05     0.291195           13            1 
 1890.461538  1959.353846            1     2.762070     -4.16441 000140@Extract/job038/Micrographs/stack_0004_SumCorr2_DW.mrcs Micrographs/stack_0004_SumCorr2_DW.mrc            1     5.044225     0.075652 11449.488281 11247.910156    54.512260     0.000000     1.000000     0.000000            4    66.205592    83.444275     -0.28931     -0.28931     0.578586 2.936203e+05     0.506882            3            2 
 1898.338462  2151.400000            1     3.655990   -158.84721 000141@Extract/job038/Micrographs/stack_0004_SumCorr2_DW.mrcs Micrographs/stack_0004_SumCorr2_DW.mrc            1     5.044225     0.075652 11449.488281 11247.910156    54.512260     0.000000     1.000000     0.000000            4    88.006223    87.614098     -0.28931     -0.28931     0.588181 2.933736e+05     0.725936            3            1 
  463.738462  2582.630769            1     2.655636   -179.47496 000142@Extract/job038/Micrographs/stack_0004_SumCorr2_DW.mrcs Micrographs/stack_0004_SumCorr2_DW.mrc            1     5.044225     0.075652 11449.488281 11247.910156    54.512260     0.000000     1.000000     0.000000            4   111.902022    76.730016     -0.28931     -0.28931     0.590383 2.900143e+05     0.687324            2            2 
  157.538462  2310.938462            1     2.422360    -58.53483 000143@Extract/job038/Micrographs/stack_0004_SumCorr2_DW.mrcs Micrographs/stack_0004_SumCorr2_DW.mrc            1     5.044225     0.075652 11449.488281 11247.910156    54.512260     0.000000     1.000000     0.000000            4    98.547573    82.208568     1.642675     -1.55931     0.581064 2.875547e+05     0.480487            5            1 
 2052.876923  3645.015385            1     2.610792    99.901176 000144@Extract/job038/Micrographs/stack_0004_SumCorr2_DW.mrcs Micrographs/stack_0004_SumCorr2_DW.mrc            1     5.044225     0.075652 11449.488281 11247.910156    54.512260     0.000000     1.000000     0.000000            4    76.051377    85.832758     -0.23534     -0.28931     0.591340 2.913142e+05     0.508511            6            1 
 3863.692308  1133.276923            1     2.559309   -157.91437 000145@Extract/job038/Micrographs/stack_0004_SumCorr2_DW.mrcs Micrographs/stack_0004_SumCorr2_DW.mrc            1     5.044225     0.075652 11449.488281 11247.910156    54.512260     0.000000     1.000000     0.000000            4    66.911544    86.439881     -0.23534     -0.28931     0.594913 2.860256e+05     0.555977            2            1 
 3512.107692  1409.969231            1     2.569085   -173.84861 000146@Extract/job038/Micrographs/stack_0004_SumCorr2_DW.mrcs Micrographs/stack_0004_SumCorr2_DW.mrc            1     5.044225     0.075652 11449.488281 11247.910156    54.512260     0.000000     1.000000     0.000000            4    73.231658    78.601925     -0.28931     -0.28931     0.607248 2.919120e+05     0.485451            3            1 
 2424.092308  3192.153846            1     2.731175   135.525337 000147@Extract/job038/Micrographs/stack_0004_SumCorr2_DW.mrcs Micrographs/stack_0004_SumCorr2_DW.mrc            1     5.044225     0.075652 11449.488281 11247.910156    54.512260     0.000000     1.000000     0.000000            4    71.829154    82.235748     -0.28931     0.372675     0.601126 2.899850e+05     0.181587            2            1 
 2479.230769  1817.569231            1     3.910009    -39.60841 000148@Extract/job038/Micrographs/stack_0004_SumCorr2_DW.mrcs Micrographs/stack_0004_SumCorr2_DW.mrc            1     5.044225     0.075652 11449.488281 11247.910156    54.512260     0.000000     1.000000     0.000000            4   106.468574    13.905789     -0.23534     0.372675     0.633275 2.908154e+05     0.672181            2            1 
 2257.800000  1988.861538            1     2.964101    -54.55402 000149@Extract/job038/Micrographs/stack_0004_SumCorr2_DW.mrcs Micrographs/stack_0004_SumCorr2_DW.mrc            1     5.044225     0.075652 11449.488281 11247.910156    54.512260     0.000000     1.000000     0.000000            4   110.833618    10.960212     -0.28931     0.372675     0.582078 2.886349e+05     0.560025            2            2 
 2917.461538  3646.015385            1     3.019996    -26.36713 000150@Extract/job038/Micrographs/stack_0004_SumCorr2_DW.mrcs Micrographs/stack_0004_SumCorr2_DW.mrc            1     5.044225     0.075652 11449.488281 11247.910156    54.512260     0.000000     1.000000     0.000000            4   100.155888     9.502955     -0.23534     -0.89732     0.581303 2.879561e+05     0.712672            6            1 
  287.569231  1070.261538            1     3.285068    61.800473 000151@Extract/job038/Micrographs/stack_0004_SumCorr2_DW.mrcs Micrographs/stack_0004_SumCorr2_DW.mrc            1     5.044225     0.075652 11449.488281 11247.910156    54.512260     0.000000     1.000000     0.000000            4    69.273180     8.067996     0.372675     1.642675     0.589202 2.852282e+05     0.883035            5            1 
 2829.815385  1065.384615            1     3.213187   -151.68706 000152@Extract/job038/Micrographs/stack_0004_SumCorr2_DW.mrcs Micrographs/stack_0004_SumCorr2_DW.mrc            1     5.044225     0.075652 11449.488281 11247.910156    54.512260     0.000000     1.000000     0.000000            4    83.035416     5.125346     -0.89732     0.372675     0.581930 2.842453e+05     0.931626            9            2 
  962.984615  1943.600000            1     3.011382   -142.05652 000153@Extract/job038/Micrographs/stack_0004_SumCorr2_DW.mrcs Micrographs/stack_0004_SumCorr2_DW.mrc            1     5.044225     0.075652 11449.488281 11247.910156    54.512260     0.000000     1.000000     0.000000            4    80.207684     3.665086     0.426650     1.642675     0.583488 2.866066e+05     0.316089            4            1 
 2401.461538  3329.938462            1     3.226420    -41.22034 000154@Extract/job038/Micrographs/stack_0004_SumCorr2_DW.mrcs Micrographs/stack_0004_SumCorr2_DW.mrc            1     5.044225     0.075652 11449.488281 11247.910156    54.512260     0.000000     1.000000     0.000000            4   104.622928     6.567221     0.372675     -0.23534     0.587775 2.853385e+05     0.644479            4            1 
 2053.876923  2825.815385            1     2.385409   -175.38532 000155@Extract/job038/Micrographs/stack_0004_SumCorr2_DW.mrcs Micrographs/stack_0004_SumCorr2_DW.mrc            1     5.044225     0.075652 11449.488281 11247.910156    54.512260     0.000000     1.000000     0.000000            4   110.180560     8.026740     -0.28931     -1.55931     0.594093 2.851724e+05     0.370580            7            2 
  609.400000  3933.461538            1     2.860613    -52.57453 000156@Extract/job038/Micrographs/stack_0004_SumCorr2_DW.mrcs Micrographs/stack_0004_SumCorr2_DW.mrc            1     5.044225     0.075652 11449.488281 11247.910156    54.512260     0.000000     1.000000     0.000000            4    69.273180     8.067996     0.372675     0.372675     0.633596 2.849483e+05     0.706027            1            1 
 2763.923077   238.307692            1     2.602453    91.460550 000157@Extract/job038/Micrographs/stack_0004_SumCorr2_DW.mrcs Micrographs/stack_0004_SumCorr2_DW.mrc            1     5.044225     0.075652 11449.488281 11247.910156    54.512260     0.000000     1.000000     0.000000            4   114.018074    83.396434     -0.28931     -0.28931     0.584708 2.861305e+05     0.400348            8            2 
 3073.000000   364.338462            1     3.191842    56.773804 000158@Extract/job038/Micrographs/stack_0004_SumCorr2_DW.mrcs Micrographs/stack_0004_SumCorr2_DW.mrc            1     5.044225     0.075652 11449.488281 11247.910156    54.512260     0.000000     1.000000     0.000000            4   111.212371    90.575541     0.372675     0.372675     0.604395 2.888001e+05     0.676533            1            1 
 2371.953846   964.861538            1     3.126841   -156.97179 000159@Extract/job038/Micrographs/stack_0004_SumCorr2_DW.mrcs Micrographs/stack_0004_SumCorr2_DW.mrc            1     5.044225     0.075652 11449.488281 11247.910156    54.512260     0.000000     1.000000     0.000000            4    88.001251    82.821360     0.372675     0.372675     0.605283 2.898774e+05     0.603457            5            2 
 1691.538462   650.784615            1     2.898598   -178.53453 000160@Extract/job038/Micrographs/stack_0004_SumCorr2_DW.mrcs Micrographs/stack_0004_SumCorr2_DW.mrc            1     5.044225     0.075652 11449.488281 11247.910156    54.512260     0.000000     1.000000     0.000000            4    92.925004    84.617667     -0.28931     -0.28931     0.590705 2.911852e+05     0.428669            4            2 
 2431.092308   733.553846            1     2.684172    32.397992 000161@Extract/job038/Micrographs/stack_0004_SumCorr2_DW.mrcs Micrographs/stack_0004_SumCorr2_DW.mrc            1     5.044225     0.075652 11449.488281 11247.910156    54.512260     0.000000     1.000000     0.000000            4   113.320041    88.782939     -0.28931     -0.28931     0.591282 2.881796e+05     0.434391            3            2 
 2084.384615   723.676923            1     2.497192    64.272347 000162@Extract/job038/Micrographs/stack_0004_SumCorr2_DW.mrcs Micrographs/stack_0004_SumCorr2_DW.mrc            1     5.044225     0.075652 11449.488281 11247.910156    54.512260     0.000000     1.000000     0.000000            4   116.125854    81.588519     -0.28931     0.372675     0.601408 2.866458e+05     0.504062            8            2 
  166.415385   464.738462            1     2.797386    90.523584 000163@Extract/job038/Micrographs/stack_0004_SumCorr2_DW.mrcs Micrographs/stack_0004_SumCorr2_DW.mrc            1     5.044225     0.075652 11449.488281 11247.910156    54.512260     0.000000     1.000000     0.000000            4   111.912637    87.590011     -0.28931     -0.28931     0.606909 2.911444e+05     0.318257            5            2 
 1156.907692   573.015385            1     2.355869    85.835550 000164@Extract/job038/Micrographs/stack_0004_SumCorr2_DW.mrcs Micrographs/stack_0004_SumCorr2_DW.mrc            1     5.044225     0.075652 11449.488281 11247.910156    54.512260     0.000000     1.000000     0.000000            4   114.018074    83.396434     -0.28931     -0.28931     0.609560 2.832182e+05     0.765800            3            1 
 1710.292308   790.692308            1     2.973818   100.840598 000165@Extract/job038/Micrographs/stack_0004_SumCorr2_DW.mrcs Micrographs/stack_0004_SumCorr2_DW.mrc            1     5.044225     0.075652 11449.488281 11247.910156    54.512260     0.000000     1.000000     0.000000            4    89.408751    84.021510     -0.23534     -0.28931     0.588135 2.874514e+05     0.269716            5            2 
  417.476923   892.969231            1     3.191183    -92.28473 000166@Extract/job038/Micrographs/stack_0004_SumCorr2_DW.mrcs Micrographs/stack_0004_SumCorr2_DW.mrc            1     5.044225     0.075652 11449.488281 11247.910156    54.512260     0.000000     1.000000     0.000000            4    88.712423    90.598229     -0.28931     -0.28931     0.604608 2.881404e+05     0.357270            2            1 
  589.769231   945.230769            1     2.388394   138.336283 000167@Extract/job038/Micrographs/stack_0004_SumCorr2_DW.mrcs Micrographs/stack_0004_SumCorr2_DW.mrc            1     5.044225     0.075652 11449.488281 11247.910156    54.512260     0.000000     1.000000     0.000000            4   114.013404    78.560871     -0.28931     -0.28931     0.579870 2.890492e+05     0.259087            2            2 
 2671.276923   987.615385            1     3.121683   -171.97668 000168@Extract/job038/Micrographs/stack_0004_SumCorr2_DW.mrcs Micrographs/stack_0004_SumCorr2_DW.mrc            1     5.044225     0.075652 11449.488281 11247.910156    54.512260     0.000000     1.000000     0.000000            4    66.909259    84.044047     -0.28931     0.372675     0.608032 2.842775e+05     0.597569            4            1 
 3637.138462  1225.800000            1     2.734184   -148.53481 000169@Extract/job038/Micrographs/stack_0004_SumCorr2_DW.mrcs Micrographs/stack_0004_SumCorr2_DW.mrc            1     5.044225     0.075652 11449.488281 11247.910156    54.512260     0.000000     1.000000     0.000000            4    94.333735    87.010093     0.372675     0.372675     0.607523 2.890594e+05     0.417121            5            1 
 1504.492308  1109.646154            1     3.428406   -152.28456 000170@Extract/job038/Micrographs/stack_0004_SumCorr2_DW.mrcs Micrographs/stack_0004_SumCorr2_DW.mrc            1     5.044225     0.075652 11449.488281 11247.910156    54.512260     0.000000     1.000000     0.000000            4    92.222498    85.217577     0.372675     -0.28931     0.622129 2.848818e+05     0.420636            2            1 
 1787.061538  1184.415385            1     3.452455   170.215513 000171@Extract/job038/Micrographs/stack_0004_SumCorr2_DW.mrcs Micrographs/stack_0004_SumCorr2_DW.mrc            1     5.044225     0.075652 11449.488281 11247.910156    54.512260     0.000000     1.000000     0.000000            4    85.892519    83.424692     -0.28931     -0.28931     0.596174 2.944204e+05     0.291489            3            1 
 1987.984615  1344.953846            1     2.709524    23.961884 000172@Extract/job038/Micrographs/stack_0004_SumCorr2_DW.mrcs Micrographs/stack_0004_SumCorr2_DW.mrc            1     5.044225     0.075652 11449.488281 11247.910156    54.512260     0.000000     1.000000     0.000000            4   109.802650    86.994552     -0.28931     0.372675     0.605931 2.928109e+05     0.234355            5            1 
 2310.938462  1316.446154            1     2.664240    88.650480 000173@Extract/job038/Micrographs/stack_0004_SumCorr2_DW.mrcs Micrographs/stack_0004_SumCorr2_DW.mrc            1     5.044225     0.075652 11449.488281 11247.910156    54.512260     0.000000     1.000000     0.000000            4   108.390434    80.992131     -0.28931     -0.28931     0.606386 2.862814e+05     0.318539            5            2 
 3002.107692  1576.384615            1     3.920109   177.715326 000174@Extract/job038/Micrographs/stack_0004_SumCorr2_DW.mrcs Micrographs/stack_0004_SumCorr2_DW.mrc            1     5.044225     0.075652 11449.488281 11247.910156    54.512260     0.000000     1.000000     0.000000            4    89.412471    87.612649     -0.28931     0.372675     0.607737 2.904263e+05     0.776693            2            1 
 3576.123077  1551.753846            1     2.281669   130.837417 000175@Extract/job038/Micrographs/stack_0004_SumCorr2_DW.mrcs Micrographs/stack_0004_SumCorr2_DW.mrc            1     5.044225     0.075652 11449.488281 11247.910156    54.512260     0.000000     1.000000     0.000000            4   111.200681    78.563547     -0.89732     0.372675     0.583703 2.894937e+05     0.341647            6            1 
 3715.907692  1873.830769            1     2.137138   -113.85312 000176@Extract/job038/Micrographs/stack_0004_SumCorr2_DW.mrcs Micrographs/stack_0004_SumCorr2_DW.mrc            1     5.044225     0.075652 11449.488281 11247.910156    54.512260     0.000000     1.000000     0.000000            4   116.130350    86.390734     -0.89732     -0.28931     0.606232 2.882426e+05     0.521273            3            2 
 1883.584615  1686.661538            1     1.928229   138.335550 000177@Extract/job038/Micrographs/stack_0004_SumCorr2_DW.mrcs Micrographs/stack_0004_SumCorr2_DW.mrc            1     5.044225     0.075652 11449.488281 11247.910156    54.512260     0.000000     1.000000     0.000000            4   114.018074    83.396434     -0.28931     0.372675     0.594967 2.925127e+05     0.443293            7            1 
 1917.969231  1856.953846            1     1.439830    69.897992 000178@Extract/job038/Micrographs/stack_0004_SumCorr2_DW.mrcs Micrographs/stack_0004_SumCorr2_DW.mrc            1     5.044225     0.075652 11449.488281 11247.910156    54.512260     0.000000     1.000000     0.000000            4   113.320041    88.782939     -0.28931     -0.89732     0.607177 2.950575e+05     0.262286            4            2 
 1102.769231  1849.076923            1     2.658336    34.273095 000179@Extract/job038/Micrographs/stack_0004_SumCorr2_DW.mrcs Micrographs/stack_0004_SumCorr2_DW.mrc            1     5.044225     0.075652 11449.488281 11247.910156    54.512260     0.000000     1.000000     0.000000            4    66.205592    83.444275     -0.28931     0.372675     0.616171 2.847264e+05     0.146766            8            2 
  241.184615  2102.138462            1     2.751062   -104.47175 000180@Extract/job038/Micrographs/stack_0004_SumCorr2_DW.mrcs Micrographs/stack_0004_SumCorr2_DW.mrc            1     5.044225     0.075652 11449.488281 11247.910156    54.512260     0.000000     1.000000     0.000000            4    92.922498    82.214333     0.372675     -0.28931     0.550682 2.877578e+05     0.293716            3            2 
 1425.723077  2093.261538            1     2.269951    57.712814 000181@Extract/job038/Micrographs/stack_0004_SumCorr2_DW.mrcs Micrographs/stack_0004_SumCorr2_DW.mrc            1     5.044225     0.075652 11449.488281 11247.910156    54.512260     0.000000     1.000000     0.000000            4   107.690282    84.002961     -0.23534     -0.28931     0.615820 2.878766e+05     0.165011           11            2 
 2338.446154  3260.046154            1     3.357125   -146.66057 000182@Extract/job038/Micrographs/stack_0004_SumCorr2_DW.mrcs Micrographs/stack_0004_SumCorr2_DW.mrc            1     5.044225     0.075652 11449.488281 11247.910156    54.512260     0.000000     1.000000     0.000000            4    99.959984    88.199065     0.372675     -0.28931     0.591369 2.854495e+05     0.241193            3            2
[truncated: 7,180,833 more chars]
