# Supplementary material for: Functionalized graphene grids with various charges for single-particle cryo-EM
Source: Nat Commun. 2022 Nov 7;13:6718. doi: 10.1038/s41467-022-34579-w (PMC9640669; doi:10.1038/s41467-022-34579-w)
Supplement: Supplementary file 3 — Source Data [file 41467_2022_34579_MOESM3_ESM.zip › Source Data/supplementaryFig9d.star]

# version 30001

data_optics

loop_ 
_rlnOpticsGroup #1 
_rlnOpticsGroupName #2 
_rlnAmplitudeContrast #3 
_rlnSphericalAberration #4 
_rlnVoltage #5 
_rlnMicrographOriginalPixelSize #6 
_rlnImagePixelSize #7 
_rlnImageSize #8 
_rlnImageDimensionality #9 
           1 opticsGroup1     0.100000     2.700000   300.000000     0.970000     0.970000          300            2 
 

# version 30001

data_particles

loop_ 
_rlnCoordinateX #1 
_rlnCoordinateY #2 
_rlnClassNumber #3 
_rlnAutopickFigureOfMerit #4 
_rlnAnglePsi #5 
_rlnImageName #6 
_rlnMicrographName #7 
_rlnOpticsGroup #8 
_rlnCtfMaxResolution #9 
_rlnCtfFigureOfMerit #10 
_rlnDefocusU #11 
_rlnDefocusV #12 
_rlnDefocusAngle #13 
_rlnCtfBfactor #14 
_rlnCtfScalefactor #15 
_rlnPhaseShift #16 
_rlnGroupNumber #17 
_rlnAngleRot #18 
_rlnAngleTilt #19 
_rlnOriginXAngst #20 
_rlnOriginYAngst #21 
_rlnNormCorrection #22 
_rlnLogLikeliContribution #23 
_rlnMaxValueProbDistribution #24 
_rlnNrOfSignificantSamples #25 
_rlnRandomSubset #26 
  622.478274   674.260884            1     1.329595   -140.32717 000001@Extract/job037/Average/stack_0007_cor2.mrcs Average/stack_0007_cor2.mrc            1     2.760769     0.315515 17377.802734 15758.580078    -24.95456     0.000000     1.000000     0.000000            1   120.561753    83.521433     0.314859     0.314859     0.564776 3.575417e+05     0.209817            9            1 
 3087.304412  3666.608772            1     1.373603    -47.34550 000002@Extract/job037/Average/stack_0007_cor2.mrcs Average/stack_0007_cor2.mrc            1     2.760769     0.315515 17377.802734 15758.580078    -24.95456     0.000000     1.000000     0.000000            1     0.308056    86.219095     0.266602     -0.65514     0.566877 3.576526e+05     0.077818           14            2 
 3430.043549  2038.782651            1     1.218988   136.491698 000003@Extract/job037/Average/stack_0007_cor2.mrcs Average/stack_0007_cor2.mrc            1     2.760769     0.315515 17377.802734 15758.580078    -24.95456     0.000000     1.000000     0.000000            1    -25.69980    95.201046     1.236602     0.266602     0.568956 3.575898e+05     0.123624            5            1 
 4729.565315  3247.217459            1     0.929580   126.144805 000004@Extract/job037/Average/stack_0007_cor2.mrcs Average/stack_0007_cor2.mrc            1     2.760769     0.315515 17377.802734 15758.580078    -24.95456     0.000000     1.000000     0.000000            1    -15.15876    92.197124     0.314859     -0.65514     0.568443 3.578110e+05     0.106434           14            1 
 2478.260921  1810.043516            1     1.096777   -164.41299 000005@Extract/job037/Average/stack_0007_cor2.mrcs Average/stack_0007_cor2.mrc            1     2.760769     0.315515 17377.802734 15758.580078    -24.95456     0.000000     1.000000     0.000000            1    -36.95908    89.244860     1.236602     1.284859     0.561196 3.577689e+05     0.276769            9            1 
  730.434798  2854.695711            1     1.376673   -177.82578 000006@Extract/job037/Average/stack_0007_cor2.mrcs Average/stack_0007_cor2.mrc            1     2.760769     0.315515 17377.802734 15758.580078    -24.95456     0.000000     1.000000     0.000000            1   121.227632    96.082204     0.266602     -0.70340     0.571981 3.585197e+05     0.105985            8            2 
 4596.913139  3749.521817            1     1.819233   170.943625 000007@Extract/job037/Average/stack_0007_cor2.mrcs Average/stack_0007_cor2.mrc            1     2.760769     0.315515 17377.802734 15758.580078    -24.95456     0.000000     1.000000     0.000000            1   130.390592    88.337766     0.314859     -0.65514     0.568267 3.576738e+05     0.551540            4            2 
  231.956526   882.130453            1     1.334872   -104.58228 000008@Extract/job037/Average/stack_0007_cor2.mrcs Average/stack_0007_cor2.mrc            1     2.760769     0.315515 17377.802734 15758.580078    -24.95456     0.000000     1.000000     0.000000            1   164.838045    91.384639     -0.65514     0.266602     0.561960 3.575545e+05     0.256589            4            1 
 1653.913078  1813.434820            1     1.690030   166.327123 000009@Extract/job037/Average/stack_0007_cor2.mrcs Average/stack_0007_cor2.mrc            1     2.760769     0.315515 17377.802734 15758.580078    -24.95456     0.000000     1.000000     0.000000            1   156.391678    97.362088     0.314859     -1.62514     0.567978 3.577753e+05     0.237020            5            2 
 4452.608788   408.956530            1     1.106008    95.322800 000010@Extract/job037/Average/stack_0007_cor2.mrcs Average/stack_0007_cor2.mrc            1     2.760769     0.315515 17377.802734 15758.580078    -24.95456     0.000000     1.000000     0.000000            1    -57.33458    94.672993     1.284859     -0.65514     0.564695 3.575282e+05     0.082557           16            1 
 1253.782635   799.043495            1     1.361547   177.685934 000011@Extract/job037/Average/stack_0007_cor2.mrcs Average/stack_0007_cor2.mrc            1     2.760769     0.315515 17377.802734 15758.580078    -24.95456     0.000000     1.000000     0.000000            1     -8.83366    88.013865     -0.65514     -0.70340     0.568809 3.576722e+05     0.176439            5            2 
 5102.000106  1887.478300            1     1.524979    44.435307 000012@Extract/job037/Average/stack_0007_cor2.mrcs Average/stack_0007_cor2.mrc            1     2.760769     0.315515 17377.802734 15758.580078    -24.95456     0.000000     1.000000     0.000000            1   150.780547    87.784762     0.314859     0.266602     0.566600 3.576069e+05     0.249573            5            1 
 3505.304421  2355.652223            1     1.446815    80.989516 000013@Extract/job037/Average/stack_0007_cor2.mrcs Average/stack_0007_cor2.mrc            1     2.760769     0.315515 17377.802734 15758.580078    -24.95456     0.000000     1.000000     0.000000            1   147.964041    90.167861     -0.65514     -0.65514     0.568335 3.576862e+05     0.406622            4            2 
 1857.000039  1238.739156            1     1.548545   -125.95133 000014@Extract/job037/Average/stack_0007_cor2.mrcs Average/stack_0007_cor2.mrc            1     2.760769     0.315515 17377.802734 15758.580078    -24.95456     0.000000     1.000000     0.000000            1    -46.11035    85.082319     1.236602     0.314859     0.568801 3.575620e+05     0.140289            7            2 
 3093.695716  1341.652202            1     1.555861    51.973235 000015@Extract/job037/Average/stack_0007_cor2.mrcs Average/stack_0007_cor2.mrc            1     2.760769     0.315515 17377.802734 15758.580078    -24.95456     0.000000     1.000000     0.000000            1   162.729119    90.785725     -0.65514     -0.65514     0.560516 3.574847e+05     0.243363           11            1 
 3041.347889  2125.695696            1     1.090050   -149.59202 000016@Extract/job037/Average/stack_0007_cor2.mrcs Average/stack_0007_cor2.mrc            1     2.760769     0.315515 17377.802734 15758.580078    -24.95456     0.000000     1.000000     0.000000            1   162.034191    83.007406     -0.70340     0.266602     0.566454 3.577355e+05     0.160134            8            2 
 1026.217413  1848.347864            1     1.540328    38.897232 000017@Extract/job037/Average/stack_0007_cor2.mrcs Average/stack_0007_cor2.mrc            1     2.760769     0.315515 17377.802734 15758.580078    -24.95456     0.000000     1.000000     0.000000            1     2.417052    91.593400     -0.70340     -0.70340     0.568237 3.575614e+05     0.112226           17            2 
 5577.782724  1773.913080            1     1.311663    -53.04071 000018@Extract/job037/Average/stack_0007_cor2.mrcs Average/stack_0007_cor2.mrc            1     2.760769     0.315515 17377.802734 15758.580078    -24.95456     0.000000     1.000000     0.000000            1   158.505706    94.365629     -1.62514     0.314859     0.561104 3.575519e+05     0.260093           13            2 
  552.826098  1362.739159            1     1.626257    -83.77125 000019@Extract/job037/Average/stack_0007_cor2.mrcs Average/stack_0007_cor2.mrc            1     2.760769     0.315515 17377.802734 15758.580078    -24.95456     0.000000     1.000000     0.000000            1    -43.28316    91.049444     0.314859     0.266602     0.563369 3.575720e+05     0.121224            6            2 
 1323.608723  1368.782637            1     1.500214     -7.07521 000020@Extract/job037/Average/stack_0007_cor2.mrcs Average/stack_0007_cor2.mrc            1     2.760769     0.315515 17377.802734 15758.580078    -24.95456     0.000000     1.000000     0.000000            1   166.948953    89.595798     0.314859     -0.70340     0.568259 3.576545e+05     0.150042           12            1 
 3952.173995  1148.043502            1     0.883685     8.868724 000021@Extract/job037/Average/stack_0007_cor2.mrcs Average/stack_0007_cor2.mrc            1     2.760769     0.315515 17377.802734 15758.580078    -24.95456     0.000000     1.000000     0.000000            1   169.050845   101.001047     -0.65514     1.236602     0.568294 3.576563e+05     0.134903           13            1 
 3221.913110  2140.130479            1     0.872026    -76.24640 000022@Extract/job037/Average/stack_0007_cor2.mrcs Average/stack_0007_cor2.mrc            1     2.760769     0.315515 17377.802734 15758.580078    -24.95456     0.000000     1.000000     0.000000            1    -53.84783    84.503485     1.236602     -0.65514     0.566343 3.576386e+05     0.067684           13            1 
 3123.000065  3867.087037            1     1.622977    -34.87678 000023@Extract/job037/Average/stack_0007_cor2.mrcs Average/stack_0007_cor2.mrc            1     2.760769     0.315515 17377.802734 15758.580078    -24.95456     0.000000     1.000000     0.000000            1    27.589774   171.778482     -0.65514     -0.65514     0.561956 3.575223e+05     0.171791            9            1 
 1393.826116   275.913049            1     0.887085    85.618200 000024@Extract/job037/Average/stack_0007_cor2.mrcs Average/stack_0007_cor2.mrc            1     2.760769     0.315515 17377.802734 15758.580078    -24.95456     0.000000     1.000000     0.000000            1   124.742226    96.692783     -0.65514     0.314859     0.568328 3.575417e+05     0.330938           11            1 
 2374.304397   468.739140            1     1.301621   -157.17488 000025@Extract/job037/Average/stack_0007_cor2.mrcs Average/stack_0007_cor2.mrc            1     2.760769     0.315515 17377.802734 15758.580078    -24.95456     0.000000     1.000000     0.000000            1   133.202887    88.344973     -0.65514     -1.62514     0.564625 3.575781e+05     0.218477            5            2 
  550.043490  2009.695694            1     1.194933    -97.03193 000026@Extract/job037/Average/stack_0007_cor2.mrcs Average/stack_0007_cor2.mrc            1     2.760769     0.315515 17377.802734 15758.580078    -24.95456     0.000000     1.000000     0.000000            1   179.604867    86.016061     1.236602     -0.65514     0.563955 3.575251e+05     0.141537           11            2 
 4373.174004  3515.304421            1     1.265778   -153.30002 000027@Extract/job037/Average/stack_0007_cor2.mrcs Average/stack_0007_cor2.mrc            1     2.760769     0.315515 17377.802734 15758.580078    -24.95456     0.000000     1.000000     0.000000            1     5.228091    95.182674     -0.65514     -1.62514     0.564965 3.577203e+05     0.061780           25            1 
 1990.217432  2496.130487            1     1.080088   148.674950 000028@Extract/job037/Average/stack_0007_cor2.mrcs Average/stack_0007_cor2.mrc            1     2.760769     0.315515 17377.802734 15758.580078    -24.95456     0.000000     1.000000     0.000000            1    -24.29225    96.399224     -0.65514     1.236602     0.565457 3.580380e+05     0.205781           10            2 
 5524.434897  2476.043530            1     1.441662   110.270627 000029@Extract/job037/Average/stack_0007_cor2.mrcs Average/stack_0007_cor2.mrc            1     2.760769     0.315515 17377.802734 15758.580078    -24.95456     0.000000     1.000000     0.000000            1    -35.54802    91.629627     -0.65514     0.266602     0.567712 3.575566e+05     0.368238            5            2 
 2202.956567  2946.434844            1     1.395653   -132.77258 000030@Extract/job037/Average/stack_0007_cor2.mrcs Average/stack_0007_cor2.mrc            1     2.760769     0.315515 17377.802734 15758.580078    -24.95456     0.000000     1.000000     0.000000            1   143.742858    91.353485     -0.65514     -0.65514     0.571281 3.576990e+05     0.362045            4            1 
 3884.521819   639.130448            1     0.983401    -73.60036 000031@Extract/job037/Average/stack_0007_cor2.mrcs Average/stack_0007_cor2.mrc            1     2.760769     0.315515 17377.802734 15758.580078    -24.95456     0.000000     1.000000     0.000000            1     1.714618    86.219198     0.314859     0.266602     0.561630 3.577240e+05     0.058725           14            1 
 4873.260971   754.304363            1     1.515183    -75.57910 000032@Extract/job037/Average/stack_0007_cor2.mrcs Average/stack_0007_cor2.mrc            1     2.760769     0.315515 17377.802734 15758.580078    -24.95456     0.000000     1.000000     0.000000            1   145.853511    90.760752     -0.70340     0.266602     0.564536 3.575164e+05     0.164315            7            2 
 3179.000066  1514.652205            1     0.995412   175.811988 000033@Extract/job037/Average/stack_0007_cor2.mrcs Average/stack_0007_cor2.mrc            1     2.760769     0.315515 17377.802734 15758.580078    -24.95456     0.000000     1.000000     0.000000            1   -171.25578    87.807174     -0.65514     -0.75166     0.565106 3.576586e+05     0.056860           27            2 
 1868.826126  1500.782640            1     1.229521   -147.60471 000034@Extract/job037/Average/stack_0007_cor2.mrcs Average/stack_0007_cor2.mrc            1     2.760769     0.315515 17377.802734 15758.580078    -24.95456     0.000000     1.000000     0.000000            1    -15.15337    98.194645     -1.62514     0.266602     0.571039 3.575037e+05     0.104612            6            2 
 5075.913149  3711.956599            1     1.411322    19.334976 000035@Extract/job037/Average/stack_0007_cor2.mrcs Average/stack_0007_cor2.mrc            1     2.760769     0.315515 17377.802734 15758.580078    -24.95456     0.000000     1.000000     0.000000            1    -35.57217    79.638949     0.266602     -1.62514     0.568804 3.576793e+05     0.106592           13            1 
 1588.695685  1328.000027            1     0.630476     4.338841 000036@Extract/job037/Average/stack_0007_cor2.mrcs Average/stack_0007_cor2.mrc            1     2.760769     0.315515 17377.802734 15758.580078    -24.95456     0.000000     1.000000     0.000000            1    -36.93658   100.041597     -0.65514     0.314859     0.562290 3.575675e+05     0.173082            7            1 
  429.608704  2131.695696            1     0.937702    -82.80730 000037@Extract/job037/Average/stack_0007_cor2.mrcs Average/stack_0007_cor2.mrc            1     2.760769     0.315515 17377.802734 15758.580078    -24.95456     0.000000     1.000000     0.000000            1    -54.55279    83.905672     1.284859     0.266602     0.562830 3.576208e+05     0.215742           12            1 
 1139.782632  2256.913090            1     0.625352    73.761482 000038@Extract/job037/Average/stack_0007_cor2.mrcs Average/stack_0007_cor2.mrc            1     2.760769     0.315515 17377.802734 15758.580078    -24.95456     0.000000     1.000000     0.000000            1    -54.48705   106.842500     -1.62514     -0.65514     0.571871 3.581280e+05     0.077355           16            2 
 1826.478299   385.695660            1     0.922976   147.817631 000039@Extract/job037/Average/stack_0007_cor2.mrcs Average/stack_0007_cor2.mrc            1     2.760769     0.315515 17377.802734 15758.580078    -24.95456     0.000000     1.000000     0.000000            1    -54.51916    95.863938     -0.65514     -0.65514     0.566150 3.576016e+05     0.103170            5            1 
  373.260877   678.652188            1     0.868125    -99.69789 000040@Extract/job037/Average/stack_0007_cor2.mrcs Average/stack_0007_cor2.mrc            1     2.760769     0.315515 17377.802734 15758.580078    -24.95456     0.000000     1.000000     0.000000            1    -46.13190    76.614522     1.236602     0.314859     0.564778 3.575647e+05     0.218434            8            2 
 4959.739233  3325.478330            1     1.003955    76.540085 000041@Extract/job037/Average/stack_0007_cor2.mrcs Average/stack_0007_cor2.mrc            1     2.760769     0.315515 17377.802734 15758.580078    -24.95456     0.000000     1.000000     0.000000            1    -41.90482    79.045536     1.236602     0.314859     0.564264 3.578143e+05     0.121456            5            2 
 3387.087027  2800.347884            1     0.450474    49.105597 000042@Extract/job037/Average/stack_0007_cor2.mrcs Average/stack_0007_cor2.mrc            1     2.760769     0.315515 17377.802734 15758.580078    -24.95456     0.000000     1.000000     0.000000            1   145.829908   102.799512     -0.70340     -0.65514     0.562169 3.578908e+05     0.157484            4            2 
 2549.304401   308.043485            1     0.858074   -140.16784 000043@Extract/job037/Average/stack_0007_cor2.mrcs Average/stack_0007_cor2.mrc            1     2.760769     0.315515 17377.802734 15758.580078    -24.95456     0.000000     1.000000     0.000000            1     3.118531    99.396809     -0.65514     -0.65514     0.559886 3.576236e+05     0.117548            8            2 
 3150.695717  1712.913079            1     1.255413     -5.30996 000044@Extract/job037/Average/stack_0007_cor2.mrcs Average/stack_0007_cor2.mrc            1     2.760769     0.315515 17377.802734 15758.580078    -24.95456     0.000000     1.000000     0.000000            1   130.419524    77.492963     0.266602     1.284859     0.559272 3.575558e+05     0.107754           11            1 
 1310.173940  1943.260910            1     1.000429   -176.98113 000045@Extract/job037/Average/stack_0007_cor2.mrcs Average/stack_0007_cor2.mrc            1     2.760769     0.315515 17377.802734 15758.580078    -24.95456     0.000000     1.000000     0.000000            1    38.452384   151.789773     -0.65514     1.236602     0.564198 3.576711e+05     0.125625           14            2 
 2275.565264  1299.130462            1     1.124883   111.850062 000046@Extract/job037/Average/stack_0007_cor2.mrcs Average/stack_0007_cor2.mrc            1     2.760769     0.315515 17377.802734 15758.580078    -24.95456     0.000000     1.000000     0.000000            1    63.551581   101.937363     0.363117     1.236602     0.561235 3.576275e+05     0.060644           58            2 
 3625.695727   718.173928            1     0.324981   133.505316 000047@Extract/job037/Average/stack_0007_cor2.mrcs Average/stack_0007_cor2.mrc            1     2.760769     0.315515 17377.802734 15758.580078    -24.95456     0.000000     1.000000     0.000000            1   155.662515   114.149819     -0.65514     -0.65514     0.563567 3.575263e+05     0.240905           10            2 
 2470.826138   988.913064            1     0.591038    -22.78721 000048@Extract/job037/Average/stack_0007_cor2.mrcs Average/stack_0007_cor2.mrc            1     2.760769     0.315515 17377.802734 15758.580078    -24.95456     0.000000     1.000000     0.000000            1    -60.22147    70.429965     0.266602     -0.70340     0.563356 3.576125e+05     0.077297            7            1 
 4966.565320  2066.304391            1     0.857684    46.542676 000049@Extract/job037/Average/stack_0007_cor2.mrcs Average/stack_0007_cor2.mrc            1     2.760769     0.315515 17377.802734 15758.580078    -24.95456     0.000000     1.000000     0.000000            1    -42.55301   102.489644     -0.65514     -0.65514     0.568602 3.576592e+05     0.146866            9            2 
 3732.434860  1202.782633            1     0.513569   -167.36919 000050@Extract/job037/Average/stack_0007_cor2.mrcs Average/stack_0007_cor2.mrc            1     2.760769     0.315515 17377.802734 15758.580078    -24.95456     0.000000     1.000000     0.000000            1     6.626303   112.473421     0.314859     -0.70340     0.567615 3.575960e+05     0.068470           38            2 
 5396.174025  1699.043513            1     0.793276   -151.47769 000051@Extract/job037/Average/stack_0007_cor2.mrcs Average/stack_0007_cor2.mrc            1     2.760769     0.315515 17377.802734 15758.580078    -24.95456     0.000000     1.000000     0.000000            1   159.197710   103.432976     0.314859     0.314859     0.563848 3.575887e+05     0.136734            6            1 
 5443.130548  2725.869622            1     0.858023    27.794104 000052@Extract/job037/Average/stack_0007_cor2.mrcs Average/stack_0007_cor2.mrc            1     2.760769     0.315515 17377.802734 15758.580078    -24.95456     0.000000     1.000000     0.000000            1    -41.12921   109.956285     -0.70340     -0.65514     0.564199 3.575801e+05     0.242708            7            2 
 3360.217461  3884.347907            1     0.725609    -58.77393 000053@Extract/job037/Average/stack_0007_cor2.mrcs Average/stack_0007_cor2.mrc            1     2.760769     0.315515 17377.802734 15758.580078    -24.95456     0.000000     1.000000     0.000000            1   119.782741   108.308778     0.314859     -0.65514     0.563390 3.575661e+05     0.193631           13            2 
  323.086963  1418.521768            1     0.257970   -102.61567 000001@Extract/job037/Average/stack_0008_cor2.mrcs Average/stack_0008_cor2.mrc            1     3.859140     0.208300 14265.368164 12740.833008    -23.14032     0.000000     1.000000     0.000000            2    -11.63468   104.901123     0.314859     1.236602     0.560216 3.574198e+05     0.105677           17            2 
  720.391319  1296.695679            1     0.534201    33.267163 000002@Extract/job037/Average/stack_0008_cor2.mrcs Average/stack_0008_cor2.mrc            1     3.859140     0.208300 14265.368164 12740.833008    -23.14032     0.000000     1.000000     0.000000            2     3.826087    79.602978     -0.65514     0.266602     0.557276 3.574679e+05     0.062816           51            1 
 1790.565254   154.695655            1     0.166821   -169.35259 000003@Extract/job037/Average/stack_0008_cor2.mrcs Average/stack_0008_cor2.mrc            1     3.859140     0.208300 14265.368164 12740.833008    -23.14032     0.000000     1.000000     0.000000            2   138.095180   100.954464     -0.65514     -0.65514     0.561150 3.575599e+05     0.148559           20            1 
 1676.391339   608.608708            1     0.596175   -172.11800 000004@Extract/job037/Average/stack_0008_cor2.mrcs Average/stack_0008_cor2.mrc            1     3.859140     0.208300 14265.368164 12740.833008    -23.14032     0.000000     1.000000     0.000000            2   154.970011   107.137103     0.314859     -1.62514     0.558038 3.575491e+05     0.079046           22            1 
 3015.434845   483.217401            1     0.771788   126.205413 000005@Extract/job037/Average/stack_0008_cor2.mrcs Average/stack_0008_cor2.mrc            1     3.859140     0.208300 14265.368164 12740.833008    -23.14032     0.000000     1.000000     0.000000            2    -34.12789    98.825372     -1.62514     1.236602     0.553123 3.575313e+05     0.135296            4            1 
 1123.521762  3288.565286            1     0.391386   131.763095 000006@Extract/job037/Average/stack_0008_cor2.mrcs Average/stack_0008_cor2.mrc            1     3.859140     0.208300 14265.368164 12740.833008    -23.14032     0.000000     1.000000     0.000000            2    -13.04550    97.590073     1.236602     -0.65514     0.559632 3.575941e+05     0.067494           10            1 
 2212.173959  3085.087021            1     0.337039    58.407468 000007@Extract/job037/Average/stack_0008_cor2.mrcs Average/stack_0008_cor2.mrc            1     3.859140     0.208300 14265.368164 12740.833008    -23.14032     0.000000     1.000000     0.000000            2    -55.25002   167.436949     0.266602     -0.65514     0.566812 3.575737e+05     0.046713           29            1 
 3969.826169   415.565226            1     0.389377   140.830337 000008@Extract/job037/Average/stack_0008_cor2.mrcs Average/stack_0008_cor2.mrc            1     3.859140     0.208300 14265.368164 12740.833008    -23.14032     0.000000     1.000000     0.000000            2   120.237099   139.802780     0.266602     -0.70340     0.558137 3.575377e+05     0.052074           25            1 
 4248.347914   979.260890            1     0.082807    -99.13737 000009@Extract/job037/Average/stack_0008_cor2.mrcs Average/stack_0008_cor2.mrc            1     3.859140     0.208300 14265.368164 12740.833008    -23.14032     0.000000     1.000000     0.000000            2    70.054655    53.509441     0.266602     -0.65514     0.563758 3.576161e+05     0.062124           55            1 
 4914.565319   148.304351            1     0.331943    -41.79113 000010@Extract/job037/Average/stack_0008_cor2.mrcs Average/stack_0008_cor2.mrc            1     3.859140     0.208300 14265.368164 12740.833008    -23.14032     0.000000     1.000000     0.000000            2   158.520755    82.401396     0.266602     0.314859     0.541458 3.574740e+05     0.091479           11            2 
 5495.304462   912.043497            1     1.891442   -163.79181 000011@Extract/job037/Average/stack_0008_cor2.mrcs Average/stack_0008_cor2.mrc            1     3.859140     0.208300 14265.368164 12740.833008    -23.14032     0.000000     1.000000     0.000000            2   108.032358     9.573458     0.314859     -0.65514     0.564455 3.575731e+05     0.202752            9            1 
 5058.869670  1110.695675            1     0.807411    94.123933 000012@Extract/job037/Average/stack_0008_cor2.mrcs Average/stack_0008_cor2.mrc            1     3.859140     0.208300 14265.368164 12740.833008    -23.14032     0.000000     1.000000     0.000000            2    -40.81254   171.070765     0.266602     0.314859     0.560257 3.575158e+05     0.141698           12            2 
 1004.739151  3473.782681            1     1.225697    71.623933 000013@Extract/job037/Average/stack_0008_cor2.mrcs Average/stack_0008_cor2.mrc            1     3.859140     0.208300 14265.368164 12740.833008    -23.14032     0.000000     1.000000     0.000000            2    -40.81254   171.070765     0.266602     -0.70340     0.561234 3.575102e+05     0.072843           26            2 
 2645.217446   409.782617            1     0.999965   -118.33362 000014@Extract/job037/Average/stack_0008_cor2.mrcs Average/stack_0008_cor2.mrc            1     3.859140     0.208300 14265.368164 12740.833008    -23.14032     0.000000     1.000000     0.000000            2   132.996216   175.018805     0.314859     0.266602     0.557067 3.575095e+05     0.094859           33            1 
 2444.739181  1711.304383            1     1.170272    81.397019 000015@Extract/job037/Average/stack_0008_cor2.mrcs Average/stack_0008_cor2.mrc            1     3.859140     0.208300 14265.368164 12740.833008    -23.14032     0.000000     1.000000     0.000000            2   -134.16242   173.556390     -0.65514     1.236602     0.563151 3.575396e+05     0.158045           17            2 
 4829.304448  2522.217444            1     0.767330    -93.93181 000016@Extract/job037/Average/stack_0008_cor2.mrcs Average/stack_0008_cor2.mrc            1     3.859140     0.208300 14265.368164 12740.833008    -23.14032     0.000000     1.000000     0.000000            2    -33.75775     4.952646     -1.62514     1.236602     0.562586 3.576475e+05     0.081406           15            1 
 1025.217413  2315.521787            1     0.873242   -119.44984 000017@Extract/job037/Average/stack_0008_cor2.mrcs Average/stack_0008_cor2.mrc            1     3.859140     0.208300 14265.368164 12740.833008    -23.14032     0.000000     1.000000     0.000000            2    -46.40423     7.909235     -0.60688     2.206602     0.559983 3.574663e+05     0.050118           32            1 
 1040.260891  3040.521802            1     1.627494     0.479615 000018@Extract/job037/Average/stack_0008_cor2.mrcs Average/stack_0008_cor2.mrc            1     3.859140     0.208300 14265.368164 12740.833008    -23.14032     0.000000     1.000000     0.000000            2    50.614170   170.362890     -0.65514     0.314859     0.567003 3.575845e+05     0.108438            9            2 
 1277.043505   516.130446            1     1.062787    58.820509 000019@Extract/job037/Average/stack_0008_cor2.mrcs Average/stack_0008_cor2.mrc            1     3.859140     0.208300 14265.368164 12740.833008    -23.14032     0.000000     1.000000     0.000000            2    46.721553   168.150063     0.266602     0.314859     0.563569 3.575053e+05     0.095886           27            2 
 2084.347869  1313.565245            1     0.674180    -97.16053 000020@Extract/job037/Average/stack_0008_cor2.mrcs Average/stack_0008_cor2.mrc            1     3.859140     0.208300 14265.368164 12740.833008    -23.14032     0.000000     1.000000     0.000000            2    -62.06689    12.356541     -0.65514     -0.65514     0.562598 3.575184e+05     0.243376           25            1 
 1684.608731  2272.782656            1     0.800110   -111.17169 000021@Extract/job037/Average/stack_0008_cor2.mrcs Average/stack_0008_cor2.mrc            1     3.859140     0.208300 14265.368164 12740.833008    -23.14032     0.000000     1.000000     0.000000            2   -124.23885    11.090690     -1.62514     0.266602     0.557636 3.575943e+05     0.107840           15            1 
 5049.434887  3157.913109            1     0.886177    55.033638 000022@Extract/job037/Average/stack_0008_cor2.mrcs Average/stack_0008_cor2.mrc            1     3.859140     0.208300 14265.368164 12740.833008    -23.14032     0.000000     1.000000     0.000000            2    54.463184   167.435835     0.266602     -1.62514     0.561377 3.576393e+05     0.151313           17            2 
 2649.826142  3174.173979            1     1.194710    -82.90998 000023@Extract/job037/Average/stack_0008_cor2.mrcs Average/stack_0008_cor2.mrc            1     3.859140     0.208300 14265.368164 12740.833008    -23.14032     0.000000     1.000000     0.000000            2   -106.37312    11.034712     -2.59514     0.314859     0.558524 3.575043e+05     0.064801           32            2 
 4953.913146   477.782619            1     1.128854   -146.50996 000024@Extract/job037/Average/stack_0008_cor2.mrcs Average/stack_0008_cor2.mrc            1     3.859140     0.208300 14265.368164 12740.833008    -23.14032     0.000000     1.000000     0.000000            2   142.246425     9.669366     1.236602     0.314859     0.558455 3.574709e+05     0.233150            7            1 
  394.739139  2404.826137            1     0.596385   -110.20573 000025@Extract/job037/Average/stack_0008_cor2.mrcs Average/stack_0008_cor2.mrc            1     3.859140     0.208300 14265.368164 12740.833008    -23.14032     0.000000     1.000000     0.000000            2   165.533475   100.391417     0.314859     0.314859     0.564094 3.575048e+05     0.203278           17            2 
 1012.173934   312.260876            1     0.883102     7.166361 000026@Extract/job037/Average/stack_0008_cor2.mrcs Average/stack_0008_cor2.mrc            1     3.859140     0.208300 14265.368164 12740.833008    -23.14032     0.000000     1.000000     0.000000            2    -43.29161    87.467690     -0.65514     -1.62514     0.554830 3.575004e+05     0.250802            3            2 
 3576.304422   216.304352            1     0.657252    38.866987 000027@Extract/job037/Average/stack_0008_cor2.mrcs Average/stack_0008_cor2.mrc            1     3.859140     0.208300 14265.368164 12740.833008    -23.14032     0.000000     1.000000     0.000000            2   168.356797    87.208155     0.314859     0.314859     0.557846 3.574819e+05     0.124387           34            2 
 3568.913118   419.000009            1     1.233394    -92.21787 000028@Extract/job037/Average/stack_0008_cor2.mrcs Average/stack_0008_cor2.mrc            1     3.859140     0.208300 14265.368164 12740.833008    -23.14032     0.000000     1.000000     0.000000            2    -39.76904    90.444534     1.284859     -0.65514     0.557567 3.574787e+05     0.114776            8            1 
 2357.217440   610.826100            1     0.918915    91.381372 000029@Extract/job037/Average/stack_0008_cor2.mrcs Average/stack_0008_cor2.mrc            1     3.859140     0.208300 14265.368164 12740.833008    -23.14032     0.000000     1.000000     0.000000            2   172.572749    91.986805     1.236602     0.266602     0.558097 3.575998e+05     0.110894            8            2 
 4616.174009  3030.913106            1     0.822042   148.685444 000030@Extract/job037/Average/stack_0008_cor2.mrcs Average/stack_0008_cor2.mrc            1     3.859140     0.208300 14265.368164 12740.833008    -23.14032     0.000000     1.000000     0.000000            2    -27.82102    87.436913     -0.65514     1.236602     0.565145 3.575408e+05     0.213162            5            1 
 4879.869666  3800.652253            1     1.377298   149.422368 000031@Extract/job037/Average/stack_0008_cor2.mrcs Average/stack_0008_cor2.mrc            1     3.859140     0.208300 14265.368164 12740.833008    -23.14032     0.000000     1.000000     0.000000            2   146.569129    84.186107     1.236602     -0.70340     0.563331 3.575159e+05     0.183066            8            2 
 1553.782641   789.217408            1     0.912419   178.739091 000032@Extract/job037/Average/stack_0008_cor2.mrcs Average/stack_0008_cor2.mrc            1     3.859140     0.208300 14265.368164 12740.833008    -23.14032     0.000000     1.000000     0.000000            2    -47.49867    92.254028     0.266602     -0.70340     0.560853 3.574822e+05     0.087613            7            1 
 1355.130463   812.521756            1     0.879412   -136.37658 000033@Extract/job037/Average/stack_0008_cor2.mrcs Average/stack_0008_cor2.mrc            1     3.859140     0.208300 14265.368164 12740.833008    -23.14032     0.000000     1.000000     0.000000            2     -8.83304    89.207807     -0.65514     -0.65514     0.563508 3.575019e+05     0.274414            6            1 
 2736.304404  3510.913116            1     0.711907    -25.64599 000034@Extract/job037/Average/stack_0008_cor2.mrcs Average/stack_0008_cor2.mrc            1     3.859140     0.208300 14265.368164 12740.833008    -23.14032     0.000000     1.000000     0.000000            2    -43.29443    86.272387     0.314859     -0.65514     0.556741 3.574191e+05     0.114016            7            1 
 4205.434870  2419.652224            1     0.882378    -65.26673 000035@Extract/job037/Average/stack_0008_cor2.mrcs Average/stack_0008_cor2.mrc            1     3.859140     0.208300 14265.368164 12740.833008    -23.14032     0.000000     1.000000     0.000000            2   145.860415    87.178411     0.314859     -0.65514     0.565165 3.575190e+05     0.267346            6            2 
  769.565233  2718.260926            1     0.801501    33.226248 000036@Extract/job037/Average/stack_0008_cor2.mrcs Average/stack_0008_cor2.mrc            1     3.859140     0.208300 14265.368164 12740.833008    -23.14032     0.000000     1.000000     0.000000            2   164.122802   104.052194     0.266602     -0.65514     0.560241 3.575126e+05     0.070648           14            1 
 1430.956551  3114.565282            1     0.791890   -149.59391 000037@Extract/job037/Average/stack_0008_cor2.mrcs Average/stack_0008_cor2.mrc            1     3.859140     0.208300 14265.368164 12740.833008    -23.14032     0.000000     1.000000     0.000000            2   161.321508    91.978187     -0.65514     -0.65514     0.554683 3.574944e+05     0.097721            8            1 
 4339.652264   164.347829            1     1.297965    41.041404 000038@Extract/job037/Average/stack_0008_cor2.mrcs Average/stack_0008_cor2.mrc            1     3.859140     0.208300 14265.368164 12740.833008    -23.14032     0.000000     1.000000     0.000000            2    -44.20559   173.276998     -1.62514     2.206602     0.556456 3.575405e+05     0.163556           11            2 
 4140.782694   721.608711            1     1.085708   110.366061 000039@Extract/job037/Average/stack_0008_cor2.mrcs Average/stack_0008_cor2.mrc            1     3.859140     0.208300 14265.368164 12740.833008    -23.14032     0.000000     1.000000     0.000000            2    -31.39545   174.713543     0.314859     0.314859     0.560272 3.575903e+05     0.447421            6            2 
 4481.521832  1425.565247            1     1.325468   -139.74119 000040@Extract/job037/Average/stack_0008_cor2.mrcs Average/stack_0008_cor2.mrc            1     3.859140     0.208300 14265.368164 12740.833008    -23.14032     0.000000     1.000000     0.000000            2    -36.43242     2.762472     0.314859     -0.65514     0.570656 3.575397e+05     0.336142           17            1 
 4856.174014  1138.000024            1     0.988893   -112.44369 000041@Extract/job037/Average/stack_0008_cor2.mrcs Average/stack_0008_cor2.mrc            1     3.859140     0.208300 14265.368164 12740.833008    -23.14032     0.000000     1.000000     0.000000            2   -131.22496     5.978077     -2.59514     0.266602     0.565335 3.575020e+05     0.189644           34            1 
 1269.217418  1324.826114            1     1.373842    43.827298 000042@Extract/job037/Average/stack_0008_cor2.mrcs Average/stack_0008_cor2.mrc            1     3.859140     0.208300 14265.368164 12740.833008    -23.14032     0.000000     1.000000     0.000000            2    23.905633   173.237818     0.314859     0.314859     0.558181 3.575937e+05     0.313861           18            2 
 1977.391345  2069.478304            1     1.057162    -65.42894 000043@Extract/job037/Average/stack_0008_cor2.mrcs Average/stack_0008_cor2.mrc            1     3.859140     0.208300 14265.368164 12740.833008    -23.14032     0.000000     1.000000     0.000000            2    95.525860   176.369540     -0.65514     1.236602     0.564941 3.575446e+05     0.306667            7            1 
 4744.608794  2904.260930            1     0.983745   143.418980 000044@Extract/job037/Average/stack_0008_cor2.mrcs Average/stack_0008_cor2.mrc            1     3.859140     0.208300 14265.368164 12740.833008    -23.14032     0.000000     1.000000     0.000000            2   -171.84445     3.850831     2.206602     -2.59514     0.562886 3.576435e+05     0.401141           16            1 
 4893.695754  3207.304414            1     1.402909    56.964899 000045@Extract/job037/Average/stack_0008_cor2.mrcs Average/stack_0008_cor2.mrc            1     3.859140     0.208300 14265.368164 12740.833008    -23.14032     0.000000     1.000000     0.000000            2     -6.57862   174.685218     1.236602     0.314859     0.560695 3.575224e+05     0.482598            4            2 
 2123.087001  3023.087019            1     0.371793   -134.64971 000046@Extract/job037/Average/stack_0008_cor2.mrcs Average/stack_0008_cor2.mrc            1     3.859140     0.208300 14265.368164 12740.833008    -23.14032     0.000000     1.000000     0.000000            2   143.723070   100.966639     -0.65514     -0.65514     0.561904 3.575210e+05     0.082233           20            2 
  544.826098  3404.130505            1     0.590222    -40.71151 000047@Extract/job037/Average/stack_0008_cor2.mrcs Average/stack_0008_cor2.mrc            1     3.859140     0.208300 14265.368164 12740.833008    -23.14032     0.000000     1.000000     0.000000            2    -20.79173    85.034841     0.266602     -0.65514     0.561225 3.574855e+05     0.093947           17            1 
 1317.000027   364.826095            1     1.066791    60.556029 000048@Extract/job037/Average/stack_0008_cor2.mrcs Average/stack_0008_cor2.mrc            1     3.859140     0.208300 14265.368164 12740.833008    -23.14032     0.000000     1.000000     0.000000            2    -26.41094    89.822730     1.236602     0.314859     0.562612 3.574402e+05     0.275340            5            2 
 2790.304406   942.521759            1     0.976420    -23.77950 000049@Extract/job037/Average/stack_0008_cor2.mrcs Average/stack_0008_cor2.mrc            1     3.859140     0.208300 14265.368164 12740.833008    -23.14032     0.000000     1.000000     0.000000            2    -39.78487    83.268117     0.314859     0.314859     0.563163 3.575263e+05     0.185144            5            1 
  148.913047  1906.956561            1     1.061102   -107.38776 000050@Extract/job037/Average/stack_0008_cor2.mrcs Average/stack_0008_cor2.mrc            1     3.859140     0.208300 14265.368164 12740.833008    -23.14032     0.000000     1.000000     0.000000            2   166.950787    87.207134     -0.70340     -0.65514     0.543853 3.575934e+05     0.082434            7            1 
 1737.000036  2020.913085            1     0.474086    -28.48158 000051@Extract/job037/Average/stack_0008_cor2.mrcs Average/stack_0008_cor2.mrc            1     3.859140     0.208300 14265.368164 12740.833008    -23.14032     0.000000     1.000000     0.000000            2    -34.16520    79.636190     0.266602     -0.65514     0.560338 3.575775e+05     0.185877            5            2 
 3999.739213  2101.608739            1     0.817809    60.329815 000052@Extract/job037/Average/stack_0008_cor2.mrcs Average/stack_0008_cor2.mrc            1     3.859140     0.208300 14265.368164 12740.833008    -23.14032     0.000000     1.000000     0.000000            2   135.319351    85.360767     0.314859     1.236602     0.563569 3.574632e+05     0.162058           12            2 
 4846.565318  2248.695699            1     1.821153   -126.12830 000053@Extract/job037/Average/stack_0008_cor2.mrcs Average/stack_0008_cor2.mrc            1     3.859140     0.208300 14265.368164 12740.833008    -23.14032     0.000000     1.000000     0.000000            2   169.758491    94.376092     1.236602     0.314859     0.567613 3.576481e+05     0.192051            6            2 
 2914.695712  2283.000047            1     1.122027    76.267747 000054@Extract/job037/Average/stack_0008_cor2.mrcs Average/stack_0008_cor2.mrc            1     3.859140     0.208300 14265.368164 12740.833008    -23.14032     0.000000     1.000000     0.000000            2   135.310659    88.947200     -1.62514     -0.65514     0.564385 3.575432e+05     0.169590            5            1 
 3396.304418  2349.434831            1     1.001409    -46.24293 000055@Extract/job037/Average/stack_0008_cor2.mrcs Average/stack_0008_cor2.mrc            1     3.859140     0.208300 14265.368164 12740.833008    -23.14032     0.000000     1.000000     0.000000            2    -55.94221    89.888779     0.266602     0.314859     0.555596 3.574843e+05     0.180698           13            2 
  605.608708  2493.695704            1     0.723022   -138.15864 000056@Extract/job037/Average/stack_0008_cor2.mrcs Average/stack_0008_cor2.mrc            1     3.859140     0.208300 14265.368164 12740.833008    -23.14032     0.000000     1.000000     0.000000            2    -38.35260    95.224017     -0.70340     0.266602     0.558313 3.575003e+05     0.079671           14            1 
  146.304351  2770.826144            1     0.619982    -93.17274 000057@Extract/job037/Average/stack_0008_cor2.mrcs Average/stack_0008_cor2.mrc            1     3.859140     0.208300 14265.368164 12740.833008    -23.14032     0.000000     1.000000     0.000000            2    -33.43543    93.418063     0.314859     1.236602     0.540660 3.575273e+05     0.148602           10            2 
 4069.173997  3402.521810            1     0.802816     2.441409 000058@Extract/job037/Average/stack_0008_cor2.mrcs Average/stack_0008_cor2.mrc            1     3.859140     0.208300 14265.368164 12740.833008    -23.14032     0.000000     1.000000     0.000000            2    -29.24176    79.020319     -0.65514     -0.70340     0.558406 3.574704e+05     0.120534            7            1 
 4419.739222   548.043490            1     0.610829   -145.66486 000059@Extract/job037/Average/stack_0008_cor2.mrcs Average/stack_0008_cor2.mrc            1     3.859140     0.208300 14265.368164 12740.833008    -23.14032     0.000000     1.000000     0.000000            2    -36.24987    92.228272     0.314859     1.236602     0.565092 3.576372e+05     0.094699           21            1 
  430.434792   772.391320            1     0.466387     -0.63602 000060@Extract/job037/Average/stack_0008_cor2.mrcs Average/stack_0008_cor2.mrc            1     3.859140     0.208300 14265.368164 12740.833008    -23.14032     0.000000     1.000000     0.000000            2   122.672447    82.926454     -0.65514     0.314859     0.561081 3.575475e+05     0.087797            6            2 
 4169.695739  1137.173937            1     1.508487   -159.71787 000061@Extract/job037/Average/stack_0008_cor2.mrcs Average/stack_0008_cor2.mrc            1     3.859140     0.208300 14265.368164 12740.833008    -23.14032     0.000000     1.000000     0.000000            2    -39.76904    90.444534     0.266602     -0.65514     0.564292 3.575221e+05     0.192512            6            1 
 4164.869651  2184.260915            1     1.237985   -149.41605 000062@Extract/job037/Average/stack_0008_cor2.mrcs Average/stack_0008_cor2.mrc            1     3.859140     0.208300 14265.368164 12740.833008    -23.14032     0.000000     1.000000     0.000000            2   -144.53565    90.160537     0.314859     -0.60688     0.563199 3.575267e+05     0.025257           69            1 
 1203.391329   797.652190            1     0.631994    -87.67999 000063@Extract/job037/Average/stack_0008_cor2.mrcs Average/stack_0008_cor2.mrc            1     3.859140     0.208300 14265.368164 12740.833008    -23.14032     0.000000     1.000000     0.000000            2     6.639324    82.021099     -0.65514     -0.65514     0.559064 3.574823e+05     0.064526           28            2 
 2601.869619  1058.739152            1     0.951587     -6.14774 000064@Extract/job037/Average/stack_0008_cor2.mrcs Average/stack_0008_cor2.mrc            1     3.859140     0.208300 14265.368164 12740.833008    -23.14032     0.000000     1.000000     0.000000            2   164.144416    81.200955     0.266602     -0.65514     0.553011 3.575245e+05     0.157965            6            2 
 4195.174000  2910.913104            1     1.069848   157.149144 000065@Extract/job037/Average/stack_0008_cor2.mrcs Average/stack_0008_cor2.mrc            1     3.859140     0.208300 14265.368164 12740.833008    -23.14032     0.000000     1.000000     0.000000            2    -36.23507    99.434310     0.266602     -0.65514     0.560784 3.575109e+05     0.191734           10            1 
 4870.652275  3393.304418            1     0.873335   -101.84404 000066@Extract/job037/Average/stack_0008_cor2.mrcs Average/stack_0008_cor2.mrc            1     3.859140     0.208300 14265.368164 12740.833008    -23.14032     0.000000     1.000000     0.000000            2   140.951048    81.768321     1.284859     0.314859     0.567449 3.575473e+05     0.280277            7            1 
 3721.782686  2539.260922            1     0.567493    87.560351 000067@Extract/job037/Average/stack_0008_cor2.mrcs Average/stack_0008_cor2.mrc            1     3.859140     0.208300 14265.368164 12740.833008    -23.14032     0.000000     1.000000     0.000000            2   150.774551    91.366520     -0.65514     -0.65514     0.565387 3.575134e+05     0.325685           10            2 
 1001.130455   739.652189            1     0.826384    50.301503 000068@Extract/job037/Average/stack_0008_cor2.mrcs Average/stack_0008_cor2.mrc            1     3.859140     0.208300 14265.368164 12740.833008    -23.14032     0.000000     1.000000     0.000000            2    -47.50170    91.059764     -0.65514     -0.65514     0.563468 3.575112e+05     0.311287            7            1 
 3150.304413   337.304355            1     0.932777   150.377441 000069@Extract/job037/Average/stack_0008_cor2.mrcs Average/stack_0008_cor2.mrc            1     3.859140     0.208300 14265.368164 12740.833008    -23.14032     0.000000     1.000000     0.000000            2   152.867859   101.591329     1.236602     -0.70340     0.560699 3.575033e+05     0.248091            9            2 
 5313.304458   820.521756            1     0.289161   -153.27304 000070@Extract/job037/Average/stack_0008_cor2.mrcs Average/stack_0008_cor2.mrc            1     3.859140     0.208300 14265.368164 12740.833008    -23.14032     0.000000     1.000000     0.000000            2     -2.50252   104.280081     0.266602     -0.70340     0.555473 3.575357e+05     0.085548           35            1 
 3917.652255  3557.869639            1     0.688188   -161.80357 000071@Extract/job037/Average/stack_0008_cor2.mrcs Average/stack_0008_cor2.mrc            1     3.859140     0.208300 14265.368164 12740.833008    -23.14032     0.000000     1.000000     0.000000            2   154.977643   102.204045     0.314859     1.284859     0.556182 3.575406e+05     0.140155           11            1 
 5378.739242  2398.000050            1     0.918952    64.365170 000072@Extract/job037/Average/stack_0008_cor2.mrcs Average/stack_0008_cor2.mrc            1     3.859140     0.208300 14265.368164 12740.833008    -23.14032     0.000000     1.000000     0.000000            2    -47.52303    82.685287     1.284859     0.314859     0.566839 3.575724e+05     0.100958           16            1 
 4112.521824   572.304360            1     0.945707    -76.48619 000073@Extract/job037/Average/stack_0008_cor2.mrcs Average/stack_0008_cor2.mrc            1     3.859140     0.208300 14265.368164 12740.833008    -23.14032     0.000000     1.000000     0.000000            2   156.386580   100.988251     0.314859     -0.65514     0.560891 3.575335e+05     0.167489            9            2 
 4573.434877  1240.347852            1     0.844237   159.755280 000074@Extract/job037/Average/stack_0008_cor2.mrcs Average/stack_0008_cor2.mrc            1     3.859140     0.208300 14265.368164 12740.833008    -23.14032     0.000000     1.000000     0.000000            2   153.603804    80.583213     -0.65514     1.236602     0.564347 3.574329e+05     0.161819            6            1 
 2136.521783   518.739141            1     0.840430    83.514084 000075@Extract/job037/Average/stack_0008_cor2.mrcs Average/stack_0008_cor2.mrc            1     3.859140     0.208300 14265.368164 12740.833008    -23.14032     0.000000     1.000000     0.000000            2    26.723131   166.637653     -0.65514     -0.70340     0.558800 3.575690e+05     0.074123           18            1 
 2817.782667  1127.173937            1     1.332346    -92.26109 000076@Extract/job037/Average/stack_0008_cor2.mrcs Average/stack_0008_cor2.mrc            1     3.859140     0.208300 14265.368164 12740.833008    -23.14032     0.000000     1.000000     0.000000            2    45.448078     9.374305     0.363117     -1.62514     0.562142 3.576167e+05     0.107072           27            1 
 2390.565267  1592.304381            1     0.861608   -105.64305 000077@Extract/job037/Average/stack_0008_cor2.mrcs Average/stack_0008_cor2.mrc            1     3.859140     0.208300 14265.368164 12740.833008    -23.14032     0.000000     1.000000     0.000000            2   -102.38347    14.699730     0.314859     1.284859     0.567037 3.575497e+05     0.100442           16            1 
 2265.347873  1595.130468            1     0.597409    -82.54665 000078@Extract/job037/Average/stack_0008_cor2.mrcs Average/stack_0008_cor2.mrc            1     3.859140     0.208300 14265.368164 12740.833008    -23.14032     0.000000     1.000000     0.000000            2    49.011245    16.743387     0.363117     0.314859     0.561273 3.575639e+05     0.157043           31            1 
 4669.174010  2040.391347            1     1.277952   -121.33172 000079@Extract/job037/Average/stack_0008_cor2.mrcs Average/stack_0008_cor2.mrc            1     3.859140     0.208300 14265.368164 12740.833008    -23.14032     0.000000     1.000000     0.000000            2   -134.39295   172.091745     0.314859     -1.62514     0.565635 3.575492e+05     0.212084            8            1 
 3176.391370  1903.956561            1     1.144981   -106.30882 000080@Extract/job037/Average/stack_0008_cor2.mrcs Average/stack_0008_cor2.mrc            1     3.859140     0.208300 14265.368164 12740.833008    -23.14032     0.000000     1.000000     0.000000            2    59.490038    11.614901     -0.65514     0.314859     0.558667 3.576338e+05     0.101226           19            1 
 4975.000103  1928.608736            1     1.278773   -138.79096 000081@Extract/job037/Average/stack_0008_cor2.mrcs Average/stack_0008_cor2.mrc            1     3.859140     0.208300 14265.368164 12740.833008    -23.14032     0.000000     1.000000     0.000000            2   128.493835   162.511734     -0.75166     -0.65514     0.577947 3.578786e+05     0.090631           38            1 
 4876.260971  2831.608754            1     1.289042   -174.78724 000082@Extract/job037/Average/stack_0008_cor2.mrcs Average/stack_0008_cor2.mrc            1     3.859140     0.208300 14265.368164 12740.833008    -23.14032     0.000000     1.000000     0.000000            2    -16.57657    80.216355     -0.65514     0.266602     0.560256 3.576857e+05     0.118657            8            2 
 5417.260982  1439.782638            1     1.070662   133.704434 000083@Extract/job037/Average/stack_0008_cor2.mrcs Average/stack_0008_cor2.mrc            1     3.859140     0.208300 14265.368164 12740.833008    -23.14032     0.000000     1.000000     0.000000            2    -33.41915   101.859425     0.314859     -0.65514     0.572905 3.575773e+05     0.138943           11            2 
 1832.695690  2444.521790            1     0.584249    28.492630 000084@Extract/job037/Average/stack_0008_cor2.mrcs Average/stack_0008_cor2.mrc            1     3.859140     0.208300 14265.368164 12740.833008    -23.14032     0.000000     1.000000     0.000000            2   149.385041    81.784843     0.266602     0.266602     0.561954 3.576088e+05     0.088620            7            1 
 5001.260973  2532.217444            1     0.747448    61.200467 000085@Extract/job037/Average/stack_0008_cor2.mrcs Average/stack_0008_cor2.mrc            1     3.859140     0.208300 14265.368164 12740.833008    -23.14032     0.000000     1.000000     0.000000            2    99.514963    71.193817     0.314859     -0.65514     0.565501 3.575752e+05     0.019058           58            1 
 2416.478311  3736.652251            1     0.484718    -98.79076 000086@Extract/job037/Average/stack_0008_cor2.mrcs Average/stack_0008_cor2.mrc            1     3.859140     0.208300 14265.368164 12740.833008    -23.14032     0.000000     1.000000     0.000000            2    -34.87493    76.589466     0.314859     -0.65514     0.565257 3.575008e+05     0.182387            8            1 
 2747.130492   541.000011            1     0.692199   -117.72834 000087@Extract/job037/Average/stack_0008_cor2.mrcs Average/stack_0008_cor2.mrc            1     3.859140     0.208300 14265.368164 12740.833008    -23.14032     0.000000     1.000000     0.000000            2   158.504195    95.563479     -0.70340     -0.65514     0.566235 3.575213e+05     0.151066           10            1 
 4177.304434  3676.260946            1     0.877827    -57.50056 000088@Extract/job037/Average/stack_0008_cor2.mrcs Average/stack_0008_cor2.mrc            1     3.859140     0.208300 14265.368164 12740.833008    -23.14032     0.000000     1.000000     0.000000            2    -50.28154   103.121275     0.266602     0.266602     0.561861 3.576416e+05     0.202691           10            2 
 2237.260916   821.347843            1     0.098343    -12.74543 000001@Extract/job037/Average/stack_0009_cor2.mrcs Average/stack_0009_cor2.mrc            1     3.535961     0.227857 14280.737305 12692.952148    -23.30479     0.000000     1.000000     0.000000            3   154.319126    72.595571     -0.65514     2.206602     0.560556 3.575083e+05     0.139086            4            1 
 4827.869665  2582.000053            1     0.680632    86.668833 000002@Extract/job037/Average/stack_0009_cor2.mrcs Average/stack_0009_cor2.mrc            1     3.535961     0.227857 14280.737305 12692.952148    -23.30479     0.000000     1.000000     0.000000            3   165.531318   102.827123     -0.65514     -0.65514     0.564254 3.575650e+05     0.274975           11            2 
  588.347838  3005.608758            1     0.497236   -105.40683 000003@Extract/job037/Average/stack_0009_cor2.mrcs Average/stack_0009_cor2.mrc            1     3.535961     0.227857 14280.737305 12692.952148    -23.30479     0.000000     1.000000     0.000000            3    -17.95921   103.059850     -1.62514     0.266602     0.557799 3.575842e+05     0.077126           10            1 
  368.608703  3809.304427            1     0.617942    -53.04973 000004@Extract/job037/Average/stack_0009_cor2.mrcs Average/stack_0009_cor2.mrc            1     3.535961     0.227857 14280.737305 12692.952148    -23.30479     0.000000     1.000000     0.000000            3   156.421815    75.703840     -0.65514     -0.65514     0.556595 3.574495e+05     0.178564            5            2 
 5616.260986  1230.913069            1     0.413423    -55.63081 000005@Extract/job037/Average/stack_0009_cor2.mrcs Average/stack_0009_cor2.mrc            1     3.535961     0.227857 14280.737305 12692.952148    -23.30479     0.000000     1.000000     0.000000            3    -49.60313    94.052970     0.314859     0.266602     0.566112 3.574725e+05     0.273772            9            2 
 5060.869670  3808.695731            1     0.235438   -134.66252 000006@Extract/job037/Average/stack_0009_cor2.mrcs Average/stack_0009_cor2.mrc            1     3.535961     0.227857 14280.737305 12692.952148    -23.30479     0.000000     1.000000     0.000000            3   140.192730   106.487089     1.284859     0.314859     0.558557 3.575012e+05     0.097602            7            1 
 2527.000052  1772.304385            1     0.531675    89.630406 000007@Extract/job037/Average/stack_0009_cor2.mrcs Average/stack_0009_cor2.mrc            1     3.535961     0.227857 14280.737305 12692.952148    -23.30479     0.000000     1.000000     0.000000            3    -29.91108    98.817702     0.314859     -0.65514     0.563120 3.574558e+05     0.260789            5            1 
 3644.347902  3115.565282            1     0.749573    -16.52608 000008@Extract/job037/Average/stack_0009_cor2.mrcs Average/stack_0009_cor2.mrc            1     3.535961     0.227857 14280.737305 12692.952148    -23.30479     0.000000     1.000000     0.000000            3   144.484606    72.578414     -0.65514     1.236602     0.559633 3.575258e+05     0.236753            5            2 
 3649.173989  2147.739175            1     0.374430   101.858371 000009@Extract/job037/Average/stack_0009_cor2.mrcs Average/stack_0009_cor2.mrc            1     3.535961     0.227857 14280.737305 12692.952148    -23.30479     0.000000     1.000000     0.000000            3   -164.29865   157.379815     -0.65514     0.266602     0.565395 3.575571e+05     0.063796           14            1 
  572.695664  1585.869598            1     0.934005    -63.70932 000010@Extract/job037/Average/stack_0009_cor2.mrcs Average/stack_0009_cor2.mrc            1     3.535961     0.227857 14280.737305 12692.952148    -23.30479     0.000000     1.000000     0.000000            3    -21.35426     7.862649     0.314859     -0.65514     0.562143 3.575169e+05     0.254075            6            2 
  442.260879  1622.608729            1     0.698494    53.804821 000011@Extract/job037/Average/stack_0009_cor2.mrcs Average/stack_0009_cor2.mrc            1     3.535961     0.227857 14280.737305 12692.952148    -23.30479     0.000000     1.000000     0.000000            3    -44.57078   170.346277     1.236602     0.314859     0.561422 3.574825e+05     0.101540            7            2 
  255.869571  2079.521782            1     0.781240    57.650507 000012@Extract/job037/Average/stack_0009_cor2.mrcs Average/stack_0009_cor2.mrc            1     3.535961     0.227857 14280.737305 12692.952148    -23.30479     0.000000     1.000000     0.000000            3    -51.39948   170.363949     -0.65514     -0.65514     0.562256 3.575131e+05     0.204619            9            1 
  705.739145  3149.304413            1     0.870024   -161.61732 000013@Extract/job037/Average/stack_0009_cor2.mrcs Average/stack_0009_cor2.mrc            1     3.535961     0.227857 14280.737305 12692.952148    -23.30479     0.000000     1.000000     0.000000            3   135.429222     9.653723     -0.65514     -0.70340     0.560947 3.575560e+05     0.175383            4            1 
 4637.043574  2424.695703            1     0.628088   -122.06708 000014@Extract/job037/Average/stack_0009_cor2.mrcs Average/stack_0009_cor2.mrc            1     3.535961     0.227857 14280.737305 12692.952148    -23.30479     0.000000     1.000000     0.000000            3    -15.66687    10.790728     -0.70340     -1.62514     0.566919 3.576024e+05     0.244504           10            2 
  918.260889  3258.260937            1     0.852014    32.202087 000015@Extract/job037/Average/stack_0009_cor2.mrcs Average/stack_0009_cor2.mrc            1     3.535961     0.227857 14280.737305 12692.952148    -23.30479     0.000000     1.000000     0.000000            3    64.309857   170.403135     -1.62514     0.363117     0.560192 3.575332e+05     0.184971           10            1 
 3929.478342   605.217404            1     0.719825    -77.16126 000016@Extract/job037/Average/stack_0009_cor2.mrcs Average/stack_0009_cor2.mrc            1     3.535961     0.227857 14280.737305 12692.952148    -23.30479     0.000000     1.000000     0.000000            3    -67.17697    94.702945     -0.70340     0.314859     0.562307 3.576081e+05     0.085044           24            2 
 3270.087024  1352.304376            1     0.737814    -80.28678 000017@Extract/job037/Average/stack_0009_cor2.mrcs Average/stack_0009_cor2.mrc            1     3.535961     0.227857 14280.737305 12692.952148    -23.30479     0.000000     1.000000     0.000000            3   139.553719    78.126081     -0.65514     0.266602     0.566197 3.574970e+05     0.177362            4            1 
 4962.565320  1876.652213            1     0.924441    -91.45500 000018@Extract/job037/Average/stack_0009_cor2.mrcs Average/stack_0009_cor2.mrc            1     3.535961     0.227857 14280.737305 12692.952148    -23.30479     0.000000     1.000000     0.000000            3   165.539698    93.177007     -0.65514     0.266602     0.558336 3.574382e+05     0.220394            8            1 
 4722.347924  3635.130510            1     1.145609    17.225159 000019@Extract/job037/Average/stack_0009_cor2.mrcs Average/stack_0009_cor2.mrc            1     3.535961     0.227857 14280.737305 12692.952148    -23.30479     0.000000     1.000000     0.000000            3   143.033508    94.339819     0.314859     0.314859     0.559680 3.575051e+05     0.388025            5            1 
 5167.826194   427.000009            1     0.869437     2.219749 000020@Extract/job037/Average/stack_0009_cor2.mrcs Average/stack_0009_cor2.mrc            1     3.535961     0.227857 14280.737305 12692.952148    -23.30479     0.000000     1.000000     0.000000            3   141.657862    79.955455     0.314859     1.284859     0.560446 3.574828e+05     0.340715            5            1 
 1555.391337  1692.826122            1     0.839799   134.657922 000021@Extract/job037/Average/stack_0009_cor2.mrcs Average/stack_0009_cor2.mrc            1     3.535961     0.227857 14280.737305 12692.952148    -23.30479     0.000000     1.000000     0.000000            3    -39.75583    96.427271     0.314859     -0.65514     0.560436 3.574855e+05     0.187376           10            1 
 3846.217471  2742.956579            1     0.597399   171.272703 000022@Extract/job037/Average/stack_0009_cor2.mrcs Average/stack_0009_cor2.mrc            1     3.535961     0.227857 14280.737305 12692.952148    -23.30479     0.000000     1.000000     0.000000            3    -63.64861    98.901026     0.266602     -1.62514     0.562476 3.575997e+05     0.085483            7            1 
 4362.130525   438.043487            1     1.276911    45.377056 000023@Extract/job037/Average/stack_0009_cor2.mrcs Average/stack_0009_cor2.mrc            1     3.535961     0.227857 14280.737305 12692.952148    -23.30479     0.000000     1.000000     0.000000            3   152.178983    92.563087     -0.70340     -0.70340     0.562683 3.575247e+05     0.228469            8            1 
 2006.695694   406.956530            1     1.097093    91.397172 000024@Extract/job037/Average/stack_0009_cor2.mrcs Average/stack_0009_cor2.mrc            1     3.535961     0.227857 14280.737305 12692.952148    -23.30479     0.000000     1.000000     0.000000            3     2.418374    83.223022     0.314859     -0.65514     0.559229 3.574718e+05     0.095151           13            2 
 1747.434819   562.478273            1     0.694619    87.782280 000025@Extract/job037/Average/stack_0009_cor2.mrcs Average/stack_0009_cor2.mrc            1     3.535961     0.227857 14280.737305 12692.952148    -23.30479     0.000000     1.000000     0.000000            3    -39.76378    92.833192     -0.65514     -0.65514     0.560436 3.575226e+05     0.189815            7            2 
 3925.087038   850.434800            1     1.047901    95.324869 000026@Extract/job037/Average/stack_0009_cor2.mrcs Average/stack_0009_cor2.mrc            1     3.535961     0.227857 14280.737305 12692.952148    -23.30479     0.000000     1.000000     0.000000            3    -58.75822    88.703184     1.236602     0.266602     0.560193 3.575867e+05     0.137180            5            1 
 1379.391333   947.739150            1     0.716163   -149.62712 000027@Extract/job037/Average/stack_0009_cor2.mrcs Average/stack_0009_cor2.mrc            1     3.535961     0.227857 14280.737305 12692.952148    -23.30479     0.000000     1.000000     0.000000            3   150.776549    90.172774     0.266602     -0.65514     0.561720 3.575739e+05     0.247592            7            2 
 4063.956606  1135.782632            1     1.066627    -88.78003 000028@Extract/job037/Average/stack_0009_cor2.mrcs Average/stack_0009_cor2.mrc            1     3.535961     0.227857 14280.737305 12692.952148    -23.30479     0.000000     1.000000     0.000000            3   109.294152    89.469086     0.314859     0.266602     0.569579 3.574424e+05     0.116224           18            2 
 3225.130502  1518.478292            1     0.877342   147.592811 000029@Extract/job037/Average/stack_0009_cor2.mrcs Average/stack_0009_cor2.mrc            1     3.535961     0.227857 14280.737305 12692.952148    -23.30479     0.000000     1.000000     0.000000            3   161.313554    99.176697     0.314859     -0.70340     0.560341 3.574621e+05     0.281505            9            1 
 4112.087042  1679.608731            1     1.165497   126.096859 000030@Extract/job037/Average/stack_0009_cor2.mrcs Average/stack_0009_cor2.mrc            1     3.535961     0.227857 14280.737305 12692.952148    -23.30479     0.000000     1.000000     0.000000            3     -1.09844    87.414418     -0.70340     0.314859     0.562775 3.574953e+05     0.183152           11            2 
 3557.434856  2305.869613            1     0.872326    -99.69688 000031@Extract/job037/Average/stack_0009_cor2.mrcs Average/stack_0009_cor2.mrc            1     3.535961     0.227857 14280.737305 12692.952148    -23.30479     0.000000     1.000000     0.000000            3    -48.20938    89.270972     0.314859     0.314859     0.559669 3.574760e+05     0.308988            3            2 
 3028.304411  2407.434833            1     1.224548    54.747863 000032@Extract/job037/Average/stack_0009_cor2.mrcs Average/stack_0009_cor2.mrc            1     3.535961     0.227857 14280.737305 12692.952148    -23.30479     0.000000     1.000000     0.000000            3   150.778547    88.979027     1.236602     1.236602     0.560645 3.573975e+05     0.179315            4            2 
 2795.304406  2494.304399            1     0.816228    68.107364 000033@Extract/job037/Average/stack_0009_cor2.mrcs Average/stack_0009_cor2.mrc            1     3.535961     0.227857 14280.737305 12692.952148    -23.30479     0.000000     1.000000     0.000000            3    -44.69800    87.471047     -0.65514     -0.65514     0.566625 3.574703e+05     0.246758            7            1 
 2981.347888  2883.217451            1     0.984854    50.985347 000034@Extract/job037/Average/stack_0009_cor2.mrcs Average/stack_0009_cor2.mrc            1     3.535961     0.227857 14280.737305 12692.952148    -23.30479     0.000000     1.000000     0.000000            3   146.562304    87.777242     0.314859     1.236602     0.562484 3.574895e+05     0.246346            4            2 
  436.652183  2971.087018            1     1.198433   -171.86931 000035@Extract/job037/Average/stack_0009_cor2.mrcs Average/stack_0009_cor2.mrc            1     3.535961     0.227857 14280.737305 12692.952148    -23.30479     0.000000     1.000000     0.000000            3    -55.23740    90.483623     0.266602     0.266602     0.568414 3.575703e+05     0.240318            4            1 
 5216.174021  2966.087018            1     1.387854    -51.08337 000036@Extract/job037/Average/stack_0009_cor2.mrcs Average/stack_0009_cor2.mrc            1     3.535961     0.227857 14280.737305 12692.952148    -23.30479     0.000000     1.000000     0.000000            3     -3.20737    91.593467     -0.70340     1.284859     0.563611 3.574318e+05     0.178791           19            2 
 3067.608759  3056.565281            1     1.023819    57.649656 000037@Extract/job037/Average/stack_0009_cor2.mrcs Average/stack_0009_cor2.mrc            1     3.535961     0.227857 14280.737305 12692.952148    -23.30479     0.000000     1.000000     0.000000            3     1.714342    88.608771     1.236602     1.236602     0.564671 3.574761e+05     0.108451            5            2 
  610.652187  3595.565292            1     0.534168    -38.76432 000038@Extract/job037/Average/stack_0009_cor2.mrcs Average/stack_0009_cor2.mrc            1     3.535961     0.227857 14280.737305 12692.952148    -23.30479     0.000000     1.000000     0.000000            3    -46.10143    88.668751     -0.65514     1.236602     0.549803 3.574997e+05     0.199729           10            1 
 1298.739157  3255.434850            1     1.109974    -46.58621 000039@Extract/job037/Average/stack_0009_cor2.mrcs Average/stack_0009_cor2.mrc            1     3.535961     0.227857 14280.737305 12692.952148    -23.30479     0.000000     1.000000     0.000000            3   114.217814    88.887920     0.314859     -0.65514     0.559586 3.574932e+05     0.079167           14            1 
 2639.608750  3703.130511            1     1.119830   121.226178 000040@Extract/job037/Average/stack_0009_cor2.mrcs Average/stack_0009_cor2.mrc            1     3.535961     0.227857 14280.737305 12692.952148    -23.30479     0.000000     1.000000     0.000000            3   114.221568    87.693659     0.314859     0.314859     0.562273 3.574698e+05     0.132326           13            1 
 2191.913089  3784.217470            1     1.191624    55.945897 000041@Extract/job037/Average/stack_0009_cor2.mrcs Average/stack_0009_cor2.mrc            1     3.535961     0.227857 14280.737305 12692.952148    -23.30479     0.000000     1.000000     0.000000            3    -55.96280    82.708053     0.314859     1.236602     0.563560 3.575463e+05     0.196169            9            2 
 2448.565268   980.652194            1     1.026925   157.920004 000042@Extract/job037/Average/stack_0009_cor2.mrcs Average/stack_0009_cor2.mrc            1     3.535961     0.227857 14280.737305 12692.952148    -23.30479     0.000000     1.000000     0.000000            3   165.539698    93.177007     0.266602     -0.65514     0.566131 3.574753e+05     0.243935            8            2 
 2526.826139  1205.434808            1     0.889761   -164.46324 000043@Extract/job037/Average/stack_0009_cor2.mrcs Average/stack_0009_cor2.mrc            1     3.535961     0.227857 14280.737305 12692.952148    -23.30479     0.000000     1.000000     0.000000            3    -20.07216    98.803483     0.314859     0.266602     0.559052 3.574634e+05     0.370106            6            1 
 4323.217481  2926.739191            1     1.020131    -39.73724 000044@Extract/job037/Average/stack_0009_cor2.mrcs Average/stack_0009_cor2.mrc            1     3.535961     0.227857 14280.737305 12692.952148    -23.30479     0.000000     1.000000     0.000000            3    -32.01377   101.856818     0.314859     -1.62514     0.560936 3.575771e+05     0.192025            7            2 
 1827.695690  2970.913105            1     1.110386    44.665371 000045@Extract/job037/Average/stack_0009_cor2.mrcs Average/stack_0009_cor2.mrc            1     3.535961     0.227857 14280.737305 12692.952148    -23.30479     0.000000     1.000000     0.000000            3    -42.59822    83.274478     0.314859     0.266602     0.562268 3.575814e+05     0.129828            9            2 
 3800.478340  3815.304427            1     0.768512    -62.44617 000046@Extract/job037/Average/stack_0009_cor2.mrcs Average/stack_0009_cor2.mrc            1     3.535961     0.227857 14280.737305 12692.952148    -23.30479     0.000000     1.000000     0.000000            3   148.674636    85.987606     1.284859     -0.65514     0.559010 3.574503e+05     0.225424            7            1 
 4435.782701  3739.043556            1     1.108296    21.231063 000047@Extract/job037/Average/stack_0009_cor2.mrcs Average/stack_0009_cor2.mrc            1     3.535961     0.227857 14280.737305 12692.952148    -23.30479     0.000000     1.000000     0.000000            3    -43.97623    95.236730     0.314859     1.284859     0.566081 3.574775e+05     0.178449           10            2 
 1041.652195   959.391324            1     0.702287    99.656149 000048@Extract/job037/Average/stack_0009_cor2.mrcs Average/stack_0009_cor2.mrc            1     3.535961     0.227857 14280.737305 12692.952148    -23.30479     0.000000     1.000000     0.000000            3   110.665234   100.270340     -0.65514     0.314859     0.560184 3.574895e+05     0.114908           14            2 
 2200.913089   586.347838            1     1.064635    -37.34024 000049@Extract/job037/Average/stack_0009_cor2.mrcs Average/stack_0009_cor2.mrc            1     3.535961     0.227857 14280.737305 12692.952148    -23.30479     0.000000     1.000000     0.000000            3    -41.95685   177.663526     0.314859     0.314859     0.561291 3.574648e+05     0.462629            7            1 
 1529.695684  2183.652219            1     0.931800   162.132612 000050@Extract/job037/Average/stack_0009_cor2.mrcs Average/stack_0009_cor2.mrc            1     3.535961     0.227857 14280.737305 12692.952148    -23.30479     0.000000     1.000000     0.000000            3    -26.04670   176.167744     -1.62514     1.284859     0.567979 3.575330e+05     0.425800            2            2 
 1579.478294  2064.869608            1     0.746696    -20.74835 000051@Extract/job037/Average/stack_0009_cor2.mrcs Average/stack_0009_cor2.mrc            1     3.535961     0.227857 14280.737305 12692.952148    -23.30479     0.000000     1.000000     0.000000            3   136.128153     5.259561     0.266602     1.236602     0.562815 3.575275e+05     0.150046            5            2 
 1103.260892  3659.782684            1     0.868812   129.240239 000052@Extract/job037/Average/stack_0009_cor2.mrcs Average/stack_0009_cor2.mrc            1     3.535961     0.227857 14280.737305 12692.952148    -23.30479     0.000000     1.000000     0.000000            3    41.191473   177.662621     -0.65514     1.284859     0.559704 3.576208e+05     0.302642            5            1 
 2955.869627   459.130444            1     1.132734    -84.72649 000053@Extract/job037/Average/stack_0009_cor2.mrcs Average/stack_0009_cor2.mrc            1     3.535961     0.227857 14280.737305 12692.952148    -23.30479     0.000000     1.000000     0.000000            3    -36.26938    82.659520     1.284859     -0.65514     0.564730 3.574994e+05     0.220675            6            2 
 2774.260927   608.826100            1     0.904619   103.683333 000054@Extract/job037/Average/stack_0009_cor2.mrcs Average/stack_0009_cor2.mrc            1     3.535961     0.227857 14280.737305 12692.952148    -23.30479     0.000000     1.000000     0.000000            3    -27.11873    86.838312     1.284859     0.266602     0.559490 3.575444e+05     0.127799            6            2 
 3331.087025   702.739145            1     1.215872   106.378983 000055@Extract/job037/Average/stack_0009_cor2.mrcs Average/stack_0009_cor2.mrc            1     3.535961     0.227857 14280.737305 12692.952148    -23.30479     0.000000     1.000000     0.000000            3   171.870397    90.195700     -0.70340     -0.65514     0.561328 3.574791e+05     0.172387            5            2 
  903.608714  1095.869588            1     0.985896     -1.39103 000056@Extract/job037/Average/stack_0009_cor2.mrcs Average/stack_0009_cor2.mrc            1     3.535961     0.227857 14280.737305 12692.952148    -23.30479     0.000000     1.000000     0.000000            3     -4.61412    89.206154     0.266602     0.314859     0.563237 3.575100e+05     0.121593           11            1 
  789.434799  1250.173939            1     0.741942   -148.53794 000057@Extract/job037/Average/stack_0009_cor2.mrcs Average/stack_0009_cor2.mrc            1     3.535961     0.227857 14280.737305 12692.952148    -23.30479     0.000000     1.000000     0.000000            3    -16.57064    86.227099     1.236602     1.236602     0.561716 3.575232e+05     0.136293           12            2 
 1680.608731  1312.782636            1     0.745389    46.291873 000058@Extract/job037/Average/stack_0009_cor2.mrcs Average/stack_0009_cor2.mrc            1     3.535961     0.227857 14280.737305 12692.952148    -23.30479     0.000000     1.000000     0.000000            3   144.451982    88.370373     0.314859     1.236602     0.561253 3.574135e+05     0.180491            5            1 
 3340.347895  2198.521785            1     1.214401    84.708771 000059@Extract/job037/Average/stack_0009_cor2.mrcs Average/stack_0009_cor2.mrc            1     3.535961     0.227857 14280.737305 12692.952148    -23.30479     0.000000     1.000000     0.000000            3   136.714024    90.144301     1.284859     0.314859     0.564576 3.575301e+05     0.281133            9            1 
 5513.956636  1890.086996            1     0.635405    73.691737 000060@Extract/job037/Average/stack_0009_cor2.mrcs Average/stack_0009_cor2.mrc            1     3.535961     0.227857 14280.737305 12692.952148    -23.30479     0.000000     1.000000     0.000000            3    -29.92556    90.425257     1.236602     0.314859     0.561759 3.575059e+05     0.257192            6            1 
 2429.304398  2131.478305            1     0.985981   166.265878 000061@Extract/job037/Average/stack_0009_cor2.mrcs Average/stack_0009_cor2.mrc            1     3.535961     0.227857 14280.737305 12692.952148    -23.30479     0.000000     1.000000     0.000000            3   134.611959    87.153738     0.314859     -1.62514     0.557170 3.574893e+05     0.444300            5            1 
  251.217396  2481.869617            1     0.740655    95.956620 000062@Extract/job037/Average/stack_0009_cor2.mrcs Average/stack_0009_cor2.mrc            1     3.535961     0.227857 14280.737305 12692.952148    -23.30479     0.000000     1.000000     0.000000            3   136.000899    94.324150     1.284859     0.266602     0.563823 3.575878e+05     0.390938            8            2 
 3513.130508  2746.956579            1     0.903469    76.279157 000063@Extract/job037/Average/stack_0009_cor2.mrcs Average/stack_0009_cor2.mrc            1     3.535961     0.227857 14280.737305 12692.952148    -23.30479     0.000000     1.000000     0.000000            3   140.212441    97.935002     0.314859     0.266602     0.565422 3.575601e+05     0.254752            4            2 
 2690.391360  2901.478321            1     1.177730   -114.73129 000064@Extract/job037/Average/stack_0009_cor2.mrcs Average/stack_0009_cor2.mrc            1     3.535961     0.227857 14280.737305 12692.952148    -23.30479     0.000000     1.000000     0.000000            3    -34.85315    87.449444     -1.62514     -0.65514     0.564186 3.575404e+05     0.073664            5            1 
 4495.608789  2892.434843            1     0.831466    -82.87478 000065@Extract/job037/Average/stack_0009_cor2.mrcs Average/stack_0009_cor2.mrc            1     3.535961     0.227857 14280.737305 12692.952148    -23.30479     0.000000     1.000000     0.000000            3    -28.51347    94.007586     -0.65514     0.314859     0.562506 3.575347e+05     0.318994            3            1 
 1492.565248  3403.521810            1     0.862631    39.693676 000066@Extract/job037/Average/stack_0009_cor2.mrcs Average/stack_0009_cor2.mrc            1     3.535961     0.227857 14280.737305 12692.952148    -23.30479     0.000000     1.000000     0.000000            3   130.384337    90.725384     -0.65514     -1.62514     0.566710 3.575178e+05     0.243629            8            2 
 4457.260962  2685.130490            1     1.012514    -12.77258 000067@Extract/job037/Average/stack_0009_cor2.mrcs Average/stack_0009_cor2.mrc            1     3.535961     0.227857 14280.737305 12692.952148    -23.30479     0.000000     1.000000     0.000000            3   143.742858    91.353485     0.266602     -0.65514     0.566394 3.575011e+05     0.217817            6            1 
  297.782615  2682.130490            1     0.900432   -129.87232 000068@Extract/job037/Average/stack_0009_cor2.mrcs Average/stack_0009_cor2.mrc            1     3.535961     0.227857 14280.737305 12692.952148    -23.30479     0.000000     1.000000     0.000000            3     8.038498    97.587162     -0.65514     0.266602     0.561706 3.574628e+05     0.039389           28            1 
 2161.000045  2888.434843            1     0.980437   -166.55043 000069@Extract/job037/Average/stack_0009_cor2.mrcs Average/stack_0009_cor2.mrc            1     3.535961     0.227857 14280.737305 12692.952148    -23.30479     0.000000     1.000000     0.000000            3   133.211915    84.756390     0.314859     1.236602     0.561316 3.574914e+05     0.180264            5            2 
 1062.913065  2819.000058            1     1.257293   107.233242 000070@Extract/job037/Average/stack_0009_cor2.mrcs Average/stack_0009_cor2.mrc            1     3.535961     0.227857 14280.737305 12692.952148    -23.30479     0.000000     1.000000     0.000000            3   145.848905    93.149412     1.284859     0.314859     0.566609 3.574792e+05     0.223791            6            1 
 1694.434818  2830.217450            1     0.888869   -132.82228 000071@Extract/job037/Average/stack_0009_cor2.mrcs Average/stack_0009_cor2.mrc            1     3.535961     0.227857 14280.737305 12692.952148    -23.30479     0.000000     1.000000     0.000000            3   122.654997    88.913436     0.266602     0.314859     0.558792 3.575512e+05     0.161303           15            1 
 4628.217487  3211.478327            1     0.811142   -143.03219 000072@Extract/job037/Average/stack_0009_cor2.mrcs Average/stack_0009_cor2.mrc            1     3.535961     0.227857 14280.737305 12692.952148    -23.30479     0.000000     1.000000     0.000000            3   161.313554    99.176697     0.266602     1.284859     0.563983 3.574966e+05     0.210405           10            1 
 5081.956627  1849.565256            1     1.035625    95.321159 000073@Extract/job037/Average/stack_0009_cor2.mrcs Average/stack_0009_cor2.mrc            1     3.535961     0.227857 14280.737305 12692.952148    -23.30479     0.000000     1.000000     0.000000            3    -56.65393    86.905298     -1.62514     0.266602     0.555769 3.574872e+05     0.108899           15            1 
 5333.782719  2866.739190            1     1.088538   163.647127 000074@Extract/job037/Average/stack_0009_cor2.mrcs Average/stack_0009_cor2.mrc            1     3.535961     0.227857 14280.737305 12692.952148    -23.30479     0.000000     1.000000     0.000000            3    -15.86235    91.600534     0.314859     -0.65514     0.563096 3.574901e+05     0.263668            6            1 
 1070.347848  3054.173976            1     0.876493    81.144932 000075@Extract/job037/Average/stack_0009_cor2.mrcs Average/stack_0009_cor2.mrc            1     3.535961     0.227857 14280.737305 12692.952148    -23.30479     0.000000     1.000000     0.000000            3    -15.15663    94.589299     -0.65514     -0.65514     0.563035 3.574974e+05     0.276634            6            1 
 5109.434889  3321.652243            1     1.199065   174.712117 000076@Extract/job037/Average/stack_0009_cor2.mrcs Average/stack_0009_cor2.mrc            1     3.535961     0.227857 14280.737305 12692.952148    -23.30479     0.000000     1.000000     0.000000            3   138.128501    86.564258     0.314859     -1.62514     0.566866 3.575639e+05     0.421401            3            2 
 2413.652224  3798.478340            1     0.648542    19.327476 000077@Extract/job037/Average/stack_0009_cor2.mrcs Average/stack_0009_cor2.mrc            1     3.535961     0.227857 14280.737305 12692.952148    -23.30479     0.000000     1.000000     0.000000            3    -33.45127    85.054564     0.314859     0.314859     0.559605 3.574588e+05     0.170825            7            1 
 2078.521782  2712.043535            1     1.099104    -39.74508 000078@Extract/job037/Average/stack_0009_cor2.mrcs Average/stack_0009_cor2.mrc            1     3.535961     0.227857 14280.737305 12692.952148    -23.30479     0.000000     1.000000     0.000000            3    -29.93788    83.248833     -0.65514     0.314859     0.559191 3.575396e+05     0.182494            3            2 
 2175.260915  2619.913098            1     1.058731   133.621221 000079@Extract/job037/Average/stack_0009_cor2.mrcs Average/stack_0009_cor2.mrc            1     3.535961     0.227857 14280.737305 12692.952148    -23.30479     0.000000     1.000000     0.000000            3     -8.12617    96.985055     0.266602     0.314859     0.566912 3.574999e+05     0.309389            6            1 
 2697.782665  1460.478291            1     0.677096    -12.75709 000080@Extract/job037/Average/stack_0009_cor2.mrcs Average/stack_0009_cor2.mrc            1     3.535961     0.227857 14280.737305 12692.952148    -23.30479     0.000000     1.000000     0.000000            3   149.382899    82.989624     0.266602     1.236602     0.562115 3.575527e+05     0.160506            4            1 
 2768.434840   993.913064            1     0.740698    61.212921 000081@Extract/job037/Average/stack_0009_cor2.mrcs Average/stack_0009_cor2.mrc            1     3.535961     0.227857 14280.737305 12692.952148    -23.30479     0.000000     1.000000     0.000000            3   104.342167    98.435191     2.206602     1.236602     0.563073 3.575103e+05     0.131077           22            1 
 2035.782651  3016.434845            1     0.807515    -12.59993 000082@Extract/job037/Average/stack_0009_cor2.mrcs Average/stack_0009_cor2.mrc            1     3.535961     0.227857 14280.737305 12692.952148    -23.30479     0.000000     1.000000     0.000000            3    -16.57536    81.424884     0.314859     -0.65514     0.569351 3.575731e+05     0.161840            6            2 
  788.826103  1630.826121            1     0.980366    32.263460 000083@Extract/job037/Average/stack_0009_cor2.mrcs Average/stack_0009_cor2.mrc            1     3.535961     0.227857 14280.737305 12692.952148    -23.30479     0.000000     1.000000     0.000000            3   156.384842   102.206027     -0.70340     -1.62514     0.561208 3.574260e+05     0.130912           15            1 
  902.608714  2676.695708            1     0.713973     -6.87975 000084@Extract/job037/Average/stack_0009_cor2.mrcs Average/stack_0009_cor2.mrc            1     3.535961     0.227857 14280.737305 12692.952148    -23.30479     0.000000     1.000000     0.000000            3    -49.63462    82.088768     0.266602     0.266602     0.560858 3.575794e+05     0.168514            6            2 
 2936.782670  2710.043535            1     0.900826   176.738844 000085@Extract/job037/Average/stack_0009_cor2.mrcs Average/stack_0009_cor2.mrc            1     3.535961     0.227857 14280.737305 12692.952148    -23.30479     0.000000     1.000000     0.000000            3     -6.01875    93.984957     0.314859     0.314859     0.563069 3.574925e+05     0.112224           11            1 
 4167.087043   914.869584            1     0.674019    -17.18361 000086@Extract/job037/Average/stack_0009_cor2.mrcs Average/stack_0009_cor2.mrc            1     3.535961     0.227857 14280.737305 12692.952148    -23.30479     0.000000     1.000000     0.000000            3    -52.46163    77.243397     0.314859     -1.62514     0.563116 3.574536e+05     0.103229           23            1 
 2727.869622  1250.565243            1     0.831386   122.333214 000087@Extract/job037/Average/stack_0009_cor2.mrcs Average/stack_0009_cor2.mrc            1     3.535961     0.227857 14280.737305 12692.952148    -23.30479     0.000000     1.000000     0.000000            3   176.794166    79.997400     0.314859     0.314859     0.556249 3.574736e+05     0.130315           18            2 
 2142.521783  2108.043522            1     1.114628    -39.69979 000088@Extract/job037/Average/stack_0009_cor2.mrcs Average/stack_0009_cor2.mrc            1     3.535961     0.227857 14280.737305 12692.952148    -23.30479     0.000000     1.000000     0.000000            3    -44.73121    74.145241     0.266602     -0.70340     0.560643 3.575012e+05     0.114067            4            1 
 2331.782657  3217.521806            1     1.002810    -96.24616 000089@Extract/job037/Average/stack_0009_cor2.mrcs Average/stack_0009_cor2.mrc            1     3.535961     0.227857 14280.737305 12692.952148    -23.30479     0.000000     1.000000     0.000000            3   130.412890    79.928661     0.266602     0.266602     0.562308 3.575397e+05     0.168252            9            1 
 5434.913156  1125.739154            1     0.940626   172.133997 000090@Extract/job037/Average/stack_0009_cor2.mrcs Average/stack_0009_cor2.mrc            1     3.535961     0.227857 14280.737305 12692.952148    -23.30479     0.000000     1.000000     0.000000            3    -30.60616   103.077626     0.314859     -0.70340     0.565336 3.575600e+05     0.133992            4            2 
 5520.391419  3737.869643            1     0.636260    -13.64546 000091@Extract/job037/Average/stack_0009_cor2.mrcs Average/stack_0009_cor2.mrc            1     3.535961     0.227857 14280.737305 12692.952148    -23.30479     0.000000     1.000000     0.000000            3   164.847727    80.596826     0.266602     -0.65514     0.566353 3.575444e+05     0.164583            8            1 
 4183.739217   303.391311            1     0.744939    -66.56244 000092@Extract/job037/Average/stack_0009_cor2.mrcs Average/stack_0009_cor2.mrc            1     3.535961     0.227857 14280.737305 12692.952148    -23.30479     0.000000     1.000000     0.000000            3    32.561308    13.019876     -0.65514     0.266602     0.557635 3.575511e+05     0.171809           11            1 
 1517.260901   392.913052            1     0.606583   -102.43401 000093@Extract/job037/Average/stack_0009_cor2.mrcs Average/stack_0009_cor2.mrc            1     3.535961     0.227857 14280.737305 12692.952148    -23.30479     0.000000     1.000000     0.000000            3   132.492507    11.848938     -0.65514     0.266602     0.561860 3.574722e+05     0.093012           65            1 
 5392.956633   530.565228            1     0.872060     -6.44768 000094@Extract/job037/Average/stack_0009_cor2.mrcs Average/stack_0009_cor2.mrc            1     3.535961     0.227857 14280.737305 12692.952148    -23.30479     0.000000     1.000000     0.000000            3   151.406306   164.777533     -0.65514     0.266602     0.565961 3.575961e+05     0.098514           16            2 
 1905.347866  3451.304419            1     0.765472   -128.81599 000095@Extract/job037/Average/stack_0009_cor2.mrcs Average/stack_0009_cor2.mrc            1     3.535961     0.227857 14280.737305 12692.952148    -23.30479     0.000000     1.000000     0.000000            3    -82.40417    10.952769     -1.62514     -0.65514     0.557821 3.574971e+05     0.225063           10            2 
 1889.086996   700.739145            1     0.632498   136.296697 000096@Extract/job037/Average/stack_0009_cor2.mrcs Average/stack_0009_cor2.mrc            1     3.535961     0.227857 14280.737305 12692.952148    -23.30479     0.000000     1.000000     0.000000            3   147.234667   104.028495     -0.70340     1.236602     0.561027 3.574523e+05     0.245332            5            2 
 4175.304434  3467.565289            1     0.656001    -30.33659 000097@Extract/job037/Average/stack_0009_cor2.mrcs Average/stack_0009_cor2.mrc            1     3.535961     0.227857 14280.737305 12692.952148    -23.30479     0.000000     1.000000     0.000000            3    -39.81027    72.264961     0.266602     0.314859     0.569288 3.575276e+05     0.217787            6            1 
 3305.608764  1083.826110            1     0.485716     -8.78492 000098@Extract/job037/Average/stack_0009_cor2.mrcs Average/stack_0009_cor2.mrc            1     3.535961     0.227857 14280.737305 12692.952148    -23.30479     0.000000     1.000000     0.000000            3    -34.89396    67.813187     -0.65514     0.314859     0.556869 3.575051e+05     0.271946            6            2 
 3338.130504  2038.173955            1     0.786117     1.289636 000099@Extract/job037/Average/stack_0009_cor2.mrcs Average/stack_0009_cor2.mrc            1     3.535961     0.227857 14280.737305 12692.952148    -23.30479     0.000000     1.000000     0.000000            3   145.183117    74.448715     -0.65514     -0.70340     0.558404 3.575271e+05     0.136983            3            2 
 3857.260950  2462.434834            1     0.881918    67.191950 000100@Extract/job037/Average/stack_0009_cor2.mrcs Average/stack_0009_cor2.mrc            1     3.535961     0.227857 14280.737305 12692.952148    -23.30479     0.000000     1.000000     0.000000            3    -50.26366   109.344457     1.236602     -0.65514     0.564184 3.575586e+05     0.152583            8            2 
 3145.478326  3153.695717            1     1.075937   -133.66519 000101@Extract/job037/Average/stack_0009_cor2.mrcs Average/stack_0009_cor2.mrc            1     3.535961     0.227857 14280.737305 12692.952148    -23.30479     0.000000     1.000000     0.000000            3   159.197710   103.432976     -0.65514     -0.65514     0.569278 3.575658e+05     0.287552            6            2 
 3664.826163   412.565226            1     0.569002    -62.25865 000001@Extract/job037/Average/stack_0011_cor2.mrcs Average/stack_0011_cor2.mrc            1     3.643655     0.303333 10022.839844  8506.001953    -19.41967     0.000000     1.000000     0.000000            4    -25.70870    89.224831     0.314859     0.266602     0.566492 3.574919e+05     0.096418            4            2 
 2726.087013   195.826091            1     0.589778   -163.54720 000002@Extract/job037/Average/stack_0011_cor2.mrcs Average/stack_0011_cor2.mrc            1     3.643655     0.303333 10022.839844  8506.001953    -19.41967     0.000000     1.000000     0.000000            4    -13.74978    95.787070     0.314859     -0.70340     0.558803 3.575048e+05     0.197492           21            2 
 1668.173948  3335.913113            1     0.129048   126.179042 000003@Extract/job037/Average/stack_0011_cor2.mrcs Average/stack_0011_cor2.mrc            1     3.643655     0.303333 10022.839844  8506.001953    -19.41967     0.000000     1.000000     0.000000            4   -163.45656   138.330456     0.314859     0.266602     0.568738 3.575238e+05     0.069728           10            2 
 2893.260930   747.304363            1     0.385718    98.259922 000004@Extract/job037/Average/stack_0011_cor2.mrcs Average/stack_0011_cor2.mrc            1     3.643655     0.303333 10022.839844  8506.001953    -19.41967     0.000000     1.000000     0.000000            4   -136.32227   152.086578     -0.65514     1.236602     0.569622 3.575830e+05     0.082477           10            2 
 1793.391342  2116.043522            1     0.412648    -55.96473 000005@Extract/job037/Average/stack_0011_cor2.mrcs Average/stack_0011_cor2.mrc            1     3.643655     0.303333 10022.839844  8506.001953    -19.41967     0.000000     1.000000     0.000000            4    40.160218    44.065319     1.236602     0.314859     0.562538 3.575622e+05     0.082163           16            2 
 2811.173971   449.086966            1     0.511678    -25.72434 000006@Extract/job037/Average/stack_0011_cor2.mrcs Average/stack_0011_cor2.mrc            1     3.643655     0.303333 10022.839844  8506.001953    -19.41967     0.000000     1.000000     0.000000            4   -164.20662   107.147716     0.314859     -1.62514     0.559908 3.575869e+05     0.053954           54            1 
 3511.521812  1132.565241            1     0.998086    -68.77417 000007@Extract/job037/Average/stack_0011_cor2.mrcs Average/stack_0011_cor2.mrc            1     3.643655     0.303333 10022.839844  8506.001953    -19.41967     0.000000     1.000000     0.000000            4    -41.86597    95.831571     0.314859     -0.70340     0.562486 3.575393e+05     0.401959            3            2 
 1267.043505  1083.608718            1     1.062213    -92.20523 000008@Extract/job037/Average/stack_0011_cor2.mrcs Average/stack_0011_cor2.mrc            1     3.643655     0.303333 10022.839844  8506.001953    -19.41967     0.000000     1.000000     0.000000            4    -44.69511    88.665310     1.284859     0.266602     0.562685 3.574854e+05     0.250151            6            1 
  373.869573  1290.695679            1     1.084070    -82.17678 000009@Extract/job037/Average/stack_0011_cor2.mrcs Average/stack_0011_cor2.mrc            1     3.643655     0.303333 10022.839844  8506.001953    -19.41967     0.000000     1.000000     0.000000            4   132.486178    93.717290     0.314859     0.266602     0.564184 3.575142e+05     0.218863            4            1 
 5216.608804  3572.521813            1     0.911566   -133.66100 000010@Extract/job037/Average/stack_0011_cor2.mrcs Average/stack_0011_cor2.mrc            1     3.643655     0.303333 10022.839844  8506.001953    -19.41967     0.000000     1.000000     0.000000            4   159.915108    91.976593     -0.65514     -0.65514     0.569281 3.575375e+05     0.199732            7            2 
 3099.130499  3768.739208            1     1.058987   -174.73720 000011@Extract/job037/Average/stack_0011_cor2.mrcs Average/stack_0011_cor2.mrc            1     3.643655     0.303333 10022.839844  8506.001953    -19.41967     0.000000     1.000000     0.000000            4    -32.73132    94.014951     0.266602     -0.65514     0.562729 3.575061e+05     0.151497            8            1 
 1030.043500   754.521755            1     1.288255    43.582310 000012@Extract/job037/Average/stack_0011_cor2.mrcs Average/stack_0011_cor2.mrc            1     3.643655     0.303333 10022.839844  8506.001953    -19.41967     0.000000     1.000000     0.000000            4     3.120702    88.608992     0.314859     0.314859     0.562652 3.574887e+05     0.120165           10            2 
 4678.391401  1765.695689            1     0.792732     1.293705 000013@Extract/job037/Average/stack_0011_cor2.mrcs Average/stack_0011_cor2.mrc            1     3.643655     0.303333 10022.839844  8506.001953    -19.41967     0.000000     1.000000     0.000000            4   145.158568    86.579230     -0.65514     0.314859     0.563127 3.574739e+05     0.132810            9            2 
 3661.782684  2517.000052            1     1.388791    -54.00424 000014@Extract/job037/Average/stack_0011_cor2.mrcs Average/stack_0011_cor2.mrc            1     3.643655     0.303333 10022.839844  8506.001953    -19.41967     0.000000     1.000000     0.000000            4   150.072401    90.768425     -0.65514     1.236602     0.560542 3.575582e+05     0.420573            4            2 
 4387.434874  2890.043538            1     0.808241   -142.12927 000015@Extract/job037/Average/stack_0011_cor2.mrcs Average/stack_0011_cor2.mrc            1     3.643655     0.303333 10022.839844  8506.001953    -19.41967     0.000000     1.000000     0.000000            4   150.076485    88.380802     -0.65514     -0.65514     0.566318 3.574794e+05     0.121828            7            1 
 3215.130502  3076.434846            1     1.828954    -13.44688 000016@Extract/job037/Average/stack_0011_cor2.mrcs Average/stack_0011_cor2.mrc            1     3.643655     0.303333 10022.839844  8506.001953    -19.41967     0.000000     1.000000     0.000000            4    -48.20938    89.270972     -0.65514     0.266602     0.568893 3.575007e+05     0.167479            7            2 
 5240.695761  3193.434849            1     0.892974    -72.75435 000017@Extract/job037/Average/stack_0011_cor2.mrcs Average/stack_0011_cor2.mrc            1     3.643655     0.303333 10022.839844  8506.001953    -19.41967     0.000000     1.000000     0.000000            4   150.078531    87.186083     -0.65514     0.314859     0.564958 3.575053e+05     0.271931            4            2 
 1867.434821  3153.478326            1     1.015736    -21.16584 000018@Extract/job037/Average/stack_0011_cor2.mrcs Average/stack_0011_cor2.mrc            1     3.643655     0.303333 10022.839844  8506.001953    -19.41967     0.000000     1.000000     0.000000            4   158.504195    95.563479     0.314859     1.236602     0.565104 3.574976e+05     0.176848            7            1 
 1778.695689  3282.130503            1     0.853429    -88.70210 000019@Extract/job037/Average/stack_0011_cor2.mrcs Average/stack_0011_cor2.mrc            1     3.643655     0.303333 10022.839844  8506.001953    -19.41967     0.000000     1.000000     0.000000            4   146.555530    91.358999     -0.65514     -0.65514     0.564459 3.575470e+05     0.306609            5            1 
 4211.826174  3482.217464            1     1.466247   159.041932 000020@Extract/job037/Average/stack_0011_cor2.mrcs Average/stack_0011_cor2.mrc            1     3.643655     0.303333 10022.839844  8506.001953    -19.41967     0.000000     1.000000     0.000000            4    -43.27184    95.834839     0.266602     1.284859     0.557690 3.575189e+05     0.289812            6            1 
 2134.521783  3570.913118            1     1.031511   -139.34275 000021@Extract/job037/Average/stack_0011_cor2.mrcs Average/stack_0011_cor2.mrc            1     3.643655     0.303333 10022.839844  8506.001953    -19.41967     0.000000     1.000000     0.000000            4   140.932777    90.153840     -0.65514     -0.70340     0.564126 3.575149e+05     0.142735           12            1 
 2968.478322  3909.434864            1     0.738562    -80.01773 000022@Extract/job037/Average/stack_0011_cor2.mrcs Average/stack_0011_cor2.mrc            1     3.643655     0.303333 10022.839844  8506.001953    -19.41967     0.000000     1.000000     0.000000            4    -44.69511    88.665310     -0.65514     0.266602     0.560158 3.574844e+05     0.275090            4            1 
 2739.130492  2081.956565            1     0.804224    17.296909 000023@Extract/job037/Average/stack_0011_cor2.mrcs Average/stack_0011_cor2.mrc            1     3.643655     0.303333 10022.839844  8506.001953    -19.41967     0.000000     1.000000     0.000000            4   166.238535    98.577621     0.266602     -0.65514     0.565211 3.574468e+05     0.115428            8            2 
 4704.304446   653.391318            1     1.177178   -122.34307 000024@Extract/job037/Average/stack_0011_cor2.mrcs Average/stack_0011_cor2.mrc            1     3.643655     0.303333 10022.839844  8506.001953    -19.41967     0.000000     1.000000     0.000000            4     -0.39518    90.399252     -0.65514     -0.65514     0.561193 3.574830e+05     0.096876           17            2 
 5231.826195   226.565222            1     0.862445    -39.75852 000025@Extract/job037/Average/stack_0011_cor2.mrcs Average/stack_0011_cor2.mrc            1     3.643655     0.303333 10022.839844  8506.001953    -19.41967     0.000000     1.000000     0.000000            4    -25.71225    86.836170     -0.65514     0.266602     0.564939 3.574996e+05     0.188183            4            2 
 4675.000097  2160.000045            1     1.060387    83.982610 000026@Extract/job037/Average/stack_0011_cor2.mrcs Average/stack_0011_cor2.mrc            1     3.643655     0.303333 10022.839844  8506.001953    -19.41967     0.000000     1.000000     0.000000            4    -22.89928    86.832209     0.314859     0.266602     0.565063 3.574020e+05     0.171590            9            1 
 5248.869674  2338.391353            1     1.847400    96.181932 000027@Extract/job037/Average/stack_0011_cor2.mrcs Average/stack_0011_cor2.mrc            1     3.643655     0.303333 10022.839844  8506.001953    -19.41967     0.000000     1.000000     0.000000            4    -26.39808    98.208259     -0.65514     1.236602     0.570644 3.575081e+05     0.274135            6            2 
 1157.869589  2507.739182            1     1.271570   146.838954 000028@Extract/job037/Average/stack_0011_cor2.mrcs Average/stack_0011_cor2.mrc            1     3.643655     0.303333 10022.839844  8506.001953    -19.41967     0.000000     1.000000     0.000000            4    -37.65847    91.036909     0.266602     1.236602     0.558708 3.574578e+05     0.290863            5            1 
 5247.478370  2567.739184            1     1.035745    -99.77391 000029@Extract/job037/Average/stack_0011_cor2.mrcs Average/stack_0011_cor2.mrc            1     3.643655     0.303333 10022.839844  8506.001953    -19.41967     0.000000     1.000000     0.000000            4    -20.77864    95.794181     -0.65514     0.266602     0.559020 3.575433e+05     0.222493            4            2 
  987.086977  3476.173985            1     0.898022     9.688776 000030@Extract/job037/Average/stack_0011_cor2.mrcs Average/stack_0011_cor2.mrc            1     3.643655     0.303333 10022.839844  8506.001953    -19.41967     0.000000     1.000000     0.000000            4   128.286213    86.539625     1.236602     -0.65514     0.567642 3.575462e+05     0.249428            3            1 
 3098.304412  2673.087012            1     0.988090   -131.83362 000031@Extract/job037/Average/stack_0011_cor2.mrcs Average/stack_0011_cor2.mrc            1     3.643655     0.303333 10022.839844  8506.001953    -19.41967     0.000000     1.000000     0.000000            4   144.437639    95.540522     1.236602     0.314859     0.563869 3.575017e+05     0.169324            9            1 
 5523.217506  3092.913108            1     0.944354   -101.73884 000032@Extract/job037/Average/stack_0011_cor2.mrcs Average/stack_0011_cor2.mrc            1     3.643655     0.303333 10022.839844  8506.001953    -19.41967     0.000000     1.000000     0.000000            4   173.981249    86.015043     1.284859     0.266602     0.565099 3.575096e+05     0.150508           11            1 
 1444.826117  3686.478337            1     1.543064    -57.58675 000033@Extract/job037/Average/stack_0011_cor2.mrcs Average/stack_0011_cor2.mrc            1     3.643655     0.303333 10022.839844  8506.001953    -19.41967     0.000000     1.000000     0.000000            4    -20.78737    88.621281     0.266602     0.314859     0.564157 3.574749e+05     0.172896            5            2 
  891.173932  3814.695731            1     1.378891   143.784303 000034@Extract/job037/Average/stack_0011_cor2.mrcs Average/stack_0011_cor2.mrc            1     3.643655     0.303333 10022.839844  8506.001953    -19.41967     0.000000     1.000000     0.000000            4   142.318705    99.750883     1.236602     -0.65514     0.571341 3.575006e+05     0.119538            5            2 
 4836.739231  2011.086998            1     1.064611   119.486245 000035@Extract/job037/Average/stack_0011_cor2.mrcs Average/stack_0011_cor2.mrc            1     3.643655     0.303333 10022.839844  8506.001953    -19.41967     0.000000     1.000000     0.000000            4    12.965207    88.613852     1.236602     -0.65514     0.567303 3.574876e+05     0.111534           13            2 
 2211.565263  3703.956599            1     1.247359   166.278389 000036@Extract/job037/Average/stack_0011_cor2.mrcs Average/stack_0011_cor2.mrc            1     3.643655     0.303333 10022.839844  8506.001953    -19.41967     0.000000     1.000000     0.000000            4   139.521198    92.538760     0.266602     0.314859     0.560929 3.576417e+05     0.119900            6            2 
 3376.652244   522.521750            1     0.731446    34.340900 000037@Extract/job037/Average/stack_0011_cor2.mrcs Average/stack_0011_cor2.mrc            1     3.643655     0.303333 10022.839844  8506.001953    -19.41967     0.000000     1.000000     0.000000            4    -38.36028    91.635431     -0.65514     0.314859     0.563859 3.574460e+05     0.265333           10            1 
 3787.434861  1058.521761            1     0.939329    -62.22335 000038@Extract/job037/Average/stack_0011_cor2.mrcs Average/stack_0011_cor2.mrc            1     3.643655     0.303333 10022.839844  8506.001953    -19.41967     0.000000     1.000000     0.000000            4    -37.65345    93.426477     0.314859     -0.65514     0.564592 3.575133e+05     0.172075            6            1 
  238.000005  2825.434841            1     1.054709   -148.62844 000039@Extract/job037/Average/stack_0011_cor2.mrcs Average/stack_0011_cor2.mrc            1     3.643655     0.303333 10022.839844  8506.001953    -19.41967     0.000000     1.000000     0.000000            4   169.757035    96.774156     -0.65514     -0.65514     0.561705 3.575311e+05     0.133419            9            2 
 5097.608801  2789.695710            1     1.003163    91.518706 000040@Extract/job037/Average/stack_0011_cor2.mrcs Average/stack_0011_cor2.mrc            1     3.643655     0.303333 10022.839844  8506.001953    -19.41967     0.000000     1.000000     0.000000            4    -34.85315    87.449444     -0.65514     0.266602     0.564541 3.575905e+05     0.322352           11            1 
  245.608701  2102.608739            1     0.889301    -39.72135 000041@Extract/job037/Average/stack_0011_cor2.mrcs Average/stack_0011_cor2.mrc            1     3.643655     0.303333 10022.839844  8506.001953    -19.41967     0.000000     1.000000     0.000000            4    -38.35517    94.026169     0.314859     0.314859     0.565151 3.574886e+05     0.223454            7            2 
 5599.652290  2583.000053            1     1.028737   -151.57364 000042@Extract/job037/Average/stack_0011_cor2.mrcs Average/stack_0011_cor2.mrc            1     3.643655     0.303333 10022.839844  8506.001953    -19.41967     0.000000     1.000000     0.000000            4   121.943184    91.895911     -0.65514     -1.62514     0.562399 3.575134e+05     0.180287            8            1 
 2428.695703   751.695668            1     0.600246    -28.73328 000043@Extract/job037/Average/stack_0011_cor2.mrcs Average/stack_0011_cor2.mrc            1     3.643655     0.303333 10022.839844  8506.001953    -19.41967     0.000000     1.000000     0.000000            4   135.325215    82.960210     0.314859     -0.70340     0.563740 3.574632e+05     0.401220            3            1 
 5053.826192  3235.782676            1     0.642089    91.363936 000044@Extract/job037/Average/stack_0011_cor2.mrcs Average/stack_0011_cor2.mrc            1     3.643655     0.303333 10022.839844  8506.001953    -19.41967     0.000000     1.000000     0.000000            4   167.659557    79.386244     -0.65514     0.314859     0.562519 3.575463e+05     0.278529           13            1 
 3726.434860  1517.260901            1     0.954643   -110.27565 000045@Extract/job037/Average/stack_0011_cor2.mrcs Average/stack_0011_cor2.mrc            1     3.643655     0.303333 10022.839844  8506.001953    -19.41967     0.000000     1.000000     0.000000            4   143.025987    97.940997     1.236602     0.314859     0.564090 3.574694e+05     0.430096            8            2 
 3066.608759  2510.347878            1     0.409608    47.359261 000046@Extract/job037/Average/stack_0011_cor2.mrcs Average/stack_0011_cor2.mrc            1     3.643655     0.303333 10022.839844  8506.001953    -19.41967     0.000000     1.000000     0.000000            4     -4.61089   101.218153     0.266602     1.236602     0.561125 3.574915e+05     0.026231           38            1 
 3576.521813  1496.173944            1     1.011678     9.684883 000047@Extract/job037/Average/stack_0011_cor2.mrcs Average/stack_0011_cor2.mrc            1     3.643655     0.303333 10022.839844  8506.001953    -19.41967     0.000000     1.000000     0.000000            4   126.890138    82.938372     0.266602     -0.65514     0.563876 3.575000e+05     0.085413            5            1 
 1313.782636   170.956525            1     0.756274    -76.47668 000048@Extract/job037/Average/stack_0011_cor2.mrcs Average/stack_0011_cor2.mrc            1     3.643655     0.303333 10022.839844  8506.001953    -19.41967     0.000000     1.000000     0.000000            4   159.225820    80.590910     0.314859     -0.65514     0.565132 3.574685e+05     0.264598            8            1 
 3139.869630  3885.565298            1     0.842984     9.803928 000049@Extract/job037/Average/stack_0011_cor2.mrcs Average/stack_0011_cor2.mrc            1     3.643655     0.303333 10022.839844  8506.001953    -19.41967     0.000000     1.000000     0.000000            4   168.361804    79.993744     0.266602     -0.70340     0.569074 3.575413e+05     0.120478           16            1 
 2379.739180  2926.739191            1     0.645536   134.478993 000050@Extract/job037/Average/stack_0011_cor2.mrcs Average/stack_0011_cor2.mrc            1     3.643655     0.303333 10022.839844  8506.001953    -19.41967     0.000000     1.000000     0.000000            4    15.068756    95.188763     0.266602     0.314859     0.559131 3.574452e+05     0.044275           55            1 
 2779.043536   647.565231            1     1.164322   119.675182 000051@Extract/job037/Average/stack_0011_cor2.mrcs Average/stack_0011_cor2.mrc            1     3.643655     0.303333 10022.839844  8506.001953    -19.41967     0.000000     1.000000     0.000000            4    -46.79111    94.045763     -1.62514     0.314859     0.561866 3.574518e+05     0.230980            3            2 
 2998.782671   674.043492            1     0.989920   118.497851 000052@Extract/job037/Average/stack_0011_cor2.mrcs Average/stack_0011_cor2.mrc            1     3.643655     0.303333 10022.839844  8506.001953    -19.41967     0.000000     1.000000     0.000000            4   150.774551    91.366520     -0.70340     0.314859     0.560808 3.575585e+05     0.298621            5            1 
  613.434795  1489.347857            1     1.256147   -139.32134 000053@Extract/job037/Average/stack_0011_cor2.mrcs Average/stack_0011_cor2.mrc            1     3.643655     0.303333 10022.839844  8506.001953    -19.41967     0.000000     1.000000     0.000000            4   148.676786    84.789757     -0.70340     -0.70340     0.563198 3.574480e+05     0.249210            9            1 
 5214.782717   563.086968            1     0.616951     0.394194 000054@Extract/job037/Average/stack_0011_cor2.mrcs Average/stack_0011_cor2.mrc            1     3.643655     0.303333 10022.839844  8506.001953    -19.41967     0.000000     1.000000     0.000000            4   157.817145    83.002460     0.314859     1.236602     0.566140 3.574493e+05     0.280448           10            1 
 2885.000060   160.130438            1     0.590142    -66.18016 000055@Extract/job037/Average/stack_0011_cor2.mrcs Average/stack_0011_cor2.mrc            1     3.643655     0.303333 10022.839844  8506.001953    -19.41967     0.000000     1.000000     0.000000            4   154.307489    79.978421     -0.70340     0.314859     0.568796 3.575342e+05     0.245580            9            2 
 2646.217446  1584.086989            1     0.882275   134.435948 000056@Extract/job037/Average/stack_0011_cor2.mrcs Average/stack_0011_cor2.mrc            1     3.643655     0.303333 10022.839844  8506.001953    -19.41967     0.000000     1.000000     0.000000            4   151.462800   100.373841     -0.70340     0.314859     0.565317 3.575473e+05     0.175889            6            1 
 4867.434884  2207.173959            1     0.560515   -143.76124 000057@Extract/job037/Average/stack_0011_cor2.mrcs Average/stack_0011_cor2.mrc            1     3.643655     0.303333 10022.839844  8506.001953    -19.41967     0.000000     1.000000     0.000000            4    -46.06827   101.887158     -0.70340     -0.70340     0.563718 3.574948e+05     0.248809            3            1 
 2318.347874  3688.478337            1     0.575396   132.759536 000058@Extract/job037/Average/stack_0011_cor2.mrcs Average/stack_0011_cor2.mrc            1     3.643655     0.303333 10022.839844  8506.001953    -19.41967     0.000000     1.000000     0.000000            4    -30.60388   104.307121     0.314859     -0.65514     0.571628 3.576375e+05     0.184622            3            1 
 1101.869588  3942.521821            1     0.767096    28.670694 000059@Extract/job037/Average/stack_0011_cor2.mrcs Average/stack_0011_cor2.mrc            1     3.643655     0.303333 10022.839844  8506.001953    -19.41967     0.000000     1.000000     0.000000            4    -22.21301    74.102942     -0.65514     -0.65514     0.567296 3.574258e+05     0.223621            5            1 
 1714.695688  1088.217414            1     0.703382   -106.50586 000060@Extract/job037/Average/stack_0011_cor2.mrcs Average/stack_0011_cor2.mrc            1     3.643655     0.303333 10022.839844  8506.001953    -19.41967     0.000000     1.000000     0.000000            4   150.055782   100.371487     -0.70340     -0.65514     0.561523 3.574822e+05     0.184107            7            2 
 3921.869647  1392.826116            1     0.681339    10.645634 000061@Extract/job037/Average/stack_0011_cor2.mrcs Average/stack_0011_cor2.mrc            1     3.643655     0.303333 10022.839844  8506.001953    -19.41967     0.000000     1.000000     0.000000            4   138.154178    75.670097     0.314859     -0.65514     0.565835 3.574290e+05     0.275736            4            1 
 2939.000061  1524.086988            1     0.914615   -154.32191 000062@Extract/job037/Average/stack_0011_cor2.mrcs Average/stack_0011_cor2.mrc            1     3.643655     0.303333 10022.839844  8506.001953    -19.41967     0.000000     1.000000     0.000000            4   148.653198    97.951830     0.314859     0.314859     0.568480 3.574688e+05     0.220707           11            1 
 1825.086994  2646.000055            1     1.058926     -0.55693 000063@Extract/job037/Average/stack_0011_cor2.mrcs Average/stack_0011_cor2.mrc            1     3.643655     0.303333 10022.839844  8506.001953    -19.41967     0.000000     1.000000     0.000000            4   153.601918    81.791741     -0.65514     -0.65514     0.565286 3.574905e+05     0.236124            5            2 
 2425.478311   410.565226            1     0.875231   122.782023 000064@Extract/job037/Average/stack_0011_cor2.mrcs Average/stack_0011_cor2.mrc            1     3.643655     0.303333 10022.839844  8506.001953    -19.41967     0.000000     1.000000     0.000000            4    -46.71196   160.771208     -1.62514     -1.62514     0.564324 3.575250e+05     0.130510            8            2 
 3739.695730  1186.913068            1     0.707417    -23.83400 000001@Extract/job037/Average/stack_0012_cor2.mrcs Average/stack_0012_cor2.mrc            1     3.162115     0.308044 14987.725586 13318.966797    -21.77691     0.000000     1.000000     0.000000            5    -20.80549    74.101180     1.236602     0.266602     0.565897 3.575643e+05     0.135704            8            1 
 5521.391419  3112.347890            1     0.620518   -169.16556 000002@Extract/job037/Average/stack_0012_cor2.mrcs Average/stack_0012_cor2.mrc            1     3.162115     0.308044 14987.725586 13318.966797    -21.77691     0.000000     1.000000     0.000000            5    -14.43616   113.777971     -0.65514     -0.65514     0.565009 3.575765e+05     0.099062            9            1 
  150.304351  2096.565261            1     0.908432   -163.59200 000003@Extract/job037/Average/stack_0012_cor2.mrcs Average/stack_0012_cor2.mrc            1     3.162115     0.308044 14987.725586 13318.966797    -21.77691     0.000000     1.000000     0.000000            5   -179.69191    94.977775     -0.65514     -0.65514     0.555541 3.574566e+05     0.092332           15            1 
 5335.000111  2298.869613            1     0.966424    80.214950 000004@Extract/job037/Average/stack_0012_cor2.mrcs Average/stack_0012_cor2.mrc            1     3.162115     0.308044 14987.725586 13318.966797    -21.77691     0.000000     1.000000     0.000000            5    -17.26111    98.800411     0.363117     0.266602     0.570455 3.575971e+05     0.153695           18            1 
 2714.043535  3167.173979            1     0.705811   -160.65218 000005@Extract/job037/Average/stack_0012_cor2.mrcs Average/stack_0012_cor2.mrc            1     3.162115     0.308044 14987.725586 13318.966797    -21.77691     0.000000     1.000000     0.000000            5    -40.45465    98.234767     0.314859     1.236602     0.564271 3.576055e+05     0.223359            5            1 
  649.956535  3637.913119            1     1.252495    42.786432 000006@Extract/job037/Average/stack_0012_cor2.mrcs Average/stack_0012_cor2.mrc            1     3.162115     0.308044 14987.725586 13318.966797    -21.77691     0.000000     1.000000     0.000000            5    -41.18880    84.471463     -0.65514     -0.70340     0.566508 3.574861e+05     0.173497            7            1 
 1536.695684  3863.478341            1     1.102395    95.327170 000007@Extract/job037/Average/stack_0012_cor2.mrcs Average/stack_0012_cor2.mrc            1     3.162115     0.308044 14987.725586 13318.966797    -21.77691     0.000000     1.000000     0.000000            5    -59.43825    96.478567     0.314859     0.314859     0.569045 3.576990e+05     0.136847           22            1 
  138.521742   744.869581            1     0.656863   105.626700 000008@Extract/job037/Average/stack_0012_cor2.mrcs Average/stack_0012_cor2.mrc            1     3.162115     0.308044 14987.725586 13318.966797    -21.77691     0.000000     1.000000     0.000000            5    -53.11985    93.464208     1.236602     -0.65514     0.524442 3.576512e+05     0.356242            6            2 
 2965.478322   251.826092            1     1.562093   -143.71360 000009@Extract/job037/Average/stack_0012_cor2.mrcs Average/stack_0012_cor2.mrc            1     3.162115     0.308044 14987.725586 13318.966797    -21.77691     0.000000     1.000000     0.000000            5   -103.04935    90.640795     -0.70340     -0.70340     0.564039 3.575514e+05     0.062920           44            1 
 3710.956599   508.304358            1     1.126815    -22.10553 000010@Extract/job037/Average/stack_0012_cor2.mrcs Average/stack_0012_cor2.mrc            1     3.162115     0.308044 14987.725586 13318.966797    -21.77691     0.000000     1.000000     0.000000            5   157.801635    94.963398     -0.70340     0.314859     0.565932 3.575243e+05     0.246857            7            1 
 3639.913119   779.782625            1     1.318198    53.814647 000011@Extract/job037/Average/stack_0012_cor2.mrcs Average/stack_0012_cor2.mrc            1     3.162115     0.308044 14987.725586 13318.966797    -21.77691     0.000000     1.000000     0.000000            5   152.182804    90.175074     0.266602     0.266602     0.565490 3.575480e+05     0.376888            4            2 
  528.347837  1237.739156            1     1.839315   164.659111 000012@Extract/job037/Average/stack_0012_cor2.mrcs Average/stack_0012_cor2.mrc            1     3.162115     0.308044 14987.725586 13318.966797    -21.77691     0.000000     1.000000     0.000000            5    -40.47880    87.461240     -0.65514     0.314859     0.561283 3.574245e+05     0.167703            5            2 
 1329.217419  1358.304376            1     0.931094   -145.63251 000013@Extract/job037/Average/stack_0012_cor2.mrcs Average/stack_0012_cor2.mrc            1     3.162115     0.308044 14987.725586 13318.966797    -21.77691     0.000000     1.000000     0.000000            5    -48.90168    93.452934     1.236602     1.236602     0.563495 3.575504e+05     0.198160            6            1 
  290.565223  1553.391337            1     1.391008   166.551479 000014@Extract/job037/Average/stack_0012_cor2.mrcs Average/stack_0012_cor2.mrc            1     3.162115     0.308044 14987.725586 13318.966797    -21.77691     0.000000     1.000000     0.000000            5    -47.50473    89.866020     -0.65514     1.236602     0.563857 3.575097e+05     0.144940            7            2 
  451.695661  3208.913110            1     1.664697   173.823325 000015@Extract/job037/Average/stack_0012_cor2.mrcs Average/stack_0012_cor2.mrc            1     3.162115     0.308044 14987.725586 13318.966797    -21.77691     0.000000     1.000000     0.000000            5   154.993586    91.373105     0.266602     -0.65514     0.565600 3.575682e+05     0.136968            5            1 
 1784.739167  3445.260941            1     1.285410    30.392192 000016@Extract/job037/Average/stack_0012_cor2.mrcs Average/stack_0012_cor2.mrc            1     3.162115     0.308044 14987.725586 13318.966797    -21.77691     0.000000     1.000000     0.000000            5   157.111875    84.802914     0.266602     0.266602     0.567106 3.575453e+05     0.190423            3            1 
 3646.565293  1533.695684            1     1.682605   152.274197 000017@Extract/job037/Average/stack_0012_cor2.mrcs Average/stack_0012_cor2.mrc            1     3.162115     0.308044 14987.725586 13318.966797    -21.77691     0.000000     1.000000     0.000000            5   159.211183    92.572985     0.314859     -0.70340     0.565731 3.575476e+05     0.214292            7            2 
 3222.130502  3184.826153            1     1.275015    -30.33722 000018@Extract/job037/Average/stack_0012_cor2.mrcs Average/stack_0012_cor2.mrc            1     3.162115     0.308044 14987.725586 13318.966797    -21.77691     0.000000     1.000000     0.000000            5    -41.88521    87.464421     0.266602     1.236602     0.565550 3.576443e+05     0.062079            8            2 
  925.869584  3874.521819            1     1.158360    -43.46904 000019@Extract/job037/Average/stack_0012_cor2.mrcs Average/stack_0012_cor2.mrc            1     3.162115     0.308044 14987.725586 13318.966797    -21.77691     0.000000     1.000000     0.000000            5    -39.08021    83.867018     -0.70340     1.284859     0.563506 3.574871e+05     0.218061           11            1 
 2893.869625  2997.782671            1     0.387661   104.701179 000020@Extract/job037/Average/stack_0012_cor2.mrcs Average/stack_0012_cor2.mrc            1     3.162115     0.308044 14987.725586 13318.966797    -21.77691     0.000000     1.000000     0.000000            5    -58.02149   100.094740     -1.62514     0.266602     0.564741 3.576706e+05     0.166791            5            1 
 2945.826148  3553.652248            1     1.570750    66.948202 000021@Extract/job037/Average/stack_0012_cor2.mrcs Average/stack_0012_cor2.mrc            1     3.162115     0.308044 14987.725586 13318.966797    -21.77691     0.000000     1.000000     0.000000            5   155.000504    86.596040     0.314859     0.314859     0.565824 3.576993e+05     0.190903           10            2 
 3495.043551  1390.826116            1     1.597731   102.477285 000022@Extract/job037/Average/stack_0012_cor2.mrcs Average/stack_0012_cor2.mrc            1     3.162115     0.308044 14987.725586 13318.966797    -21.77691     0.000000     1.000000     0.000000            5   127.528310     8.166631     0.266602     -0.65514     0.559953 3.575060e+05     0.392154            4            2 
  335.521746   964.217411            1     0.791856   -135.49845 000023@Extract/job037/Average/stack_0012_cor2.mrcs Average/stack_0012_cor2.mrc            1     3.162115     0.308044 14987.725586 13318.966797    -21.77691     0.000000     1.000000     0.000000            5   171.168815    87.209845     1.236602     0.314859     0.561735 3.575775e+05     0.092630           14            1 
 1356.913072   857.869583            1     0.797964    -38.09232 000024@Extract/job037/Average/stack_0012_cor2.mrcs Average/stack_0012_cor2.mrc            1     3.162115     0.308044 14987.725586 13318.966797    -21.77691     0.000000     1.000000     0.000000            5   141.655210    81.166071     0.314859     -0.65514     0.563858 3.576337e+05     0.173848            7            2 
 3162.347892   254.434788            1     1.587986    -34.25803 000025@Extract/job037/Average/stack_0012_cor2.mrcs Average/stack_0012_cor2.mrc            1     3.162115     0.308044 14987.725586 13318.966797    -21.77691     0.000000     1.000000     0.000000            5   168.352707    93.179165     1.284859     -0.70340     0.561749 3.575159e+05     0.258495            9            2 
 3160.739196   422.608704            1     1.078955   -115.71339 000026@Extract/job037/Average/stack_0012_cor2.mrcs Average/stack_0012_cor2.mrc            1     3.162115     0.308044 14987.725586 13318.966797    -21.77691     0.000000     1.000000     0.000000            5    -20.09198    82.031481     -0.65514     -0.65514     0.562675 3.574800e+05     0.168924            8            1 
 1657.913078   217.521744            1     1.076084    97.114213 000027@Extract/job037/Average/stack_0012_cor2.mrcs Average/stack_0012_cor2.mrc            1     3.162115     0.308044 14987.725586 13318.966797    -21.77691     0.000000     1.000000     0.000000            5    -25.00123    92.208655     -1.62514     0.314859     0.562459 3.574881e+05     0.245441            8            1 
 4784.956621   725.434798            1     1.098251    59.401760 000028@Extract/job037/Average/stack_0012_cor2.mrcs Average/stack_0012_cor2.mrc            1     3.162115     0.308044 14987.725586 13318.966797    -21.77691     0.000000     1.000000     0.000000            5   139.548107    80.556706     -0.65514     -0.70340     0.561652 3.574709e+05     0.346138            5            2 
 4015.782692  1264.000026            1     1.522754   174.690514 000029@Extract/job037/Average/stack_0012_cor2.mrcs Average/stack_0012_cor2.mrc            1     3.162115     0.308044 14987.725586 13318.966797    -21.77691     0.000000     1.000000     0.000000            5   128.984440    88.334044     0.266602     0.266602     0.570389 3.576321e+05     0.254232            5            2 
  361.391312  1337.043506            1     1.003711    54.833370 000030@Extract/job037/Average/stack_0012_cor2.mrcs Average/stack_0012_cor2.mrc            1     3.162115     0.308044 14987.725586 13318.966797    -21.77691     0.000000     1.000000     0.000000            5   176.792625    88.406533     0.314859     0.314859     0.562353 3.575428e+05     0.105966           13            2 
 2348.434831  2001.086998            1     1.069712   -152.23048 000031@Extract/job037/Average/stack_0012_cor2.mrcs Average/stack_0012_cor2.mrc            1     3.162115     0.308044 14987.725586 13318.966797    -21.77691     0.000000     1.000000     0.000000            5    -34.86263    82.656713     0.314859     0.314859     0.571667 3.576471e+05     0.197693            7            2 
  873.521757  2199.739176            1     1.225654   -134.71414 000032@Extract/job037/Average/stack_0012_cor2.mrcs Average/stack_0012_cor2.mrc            1     3.162115     0.308044 14987.725586 13318.966797    -21.77691     0.000000     1.000000     0.000000            5   112.110414    88.284209     0.266602     0.266602     0.565445 3.575679e+05     0.081240           18            2 
 3325.695721  3608.043553            1     1.504295   -143.82517 000033@Extract/job037/Average/stack_0012_cor2.mrcs Average/stack_0012_cor2.mrc            1     3.162115     0.308044 14987.725586 13318.966797    -21.77691     0.000000     1.000000     0.000000            5    -24.30916    84.440264     0.314859     1.284859     0.565048 3.575696e+05     0.255489            5            2 
 1869.043517  2570.173966            1     1.210227   -126.13080 000034@Extract/job037/Average/stack_0012_cor2.mrcs Average/stack_0012_cor2.mrc            1     3.162115     0.308044 14987.725586 13318.966797    -21.77691     0.000000     1.000000     0.000000            5   169.054022    96.173282     0.314859     0.314859     0.561808 3.577002e+05     0.202199            6            2 
 1921.608736  1039.043500            1     0.934114    -23.83224 000035@Extract/job037/Average/stack_0012_cor2.mrcs Average/stack_0012_cor2.mrc            1     3.162115     0.308044 14987.725586 13318.966797    -21.77691     0.000000     1.000000     0.000000            5    -22.19063    91.010537     0.314859     -0.65514     0.567311 3.576852e+05     0.131161            9            2 
 4496.174006  3312.826156            1     1.481669   -121.57280 000036@Extract/job037/Average/stack_0012_cor2.mrcs Average/stack_0012_cor2.mrc            1     3.162115     0.308044 14987.725586 13318.966797    -21.77691     0.000000     1.000000     0.000000            5   122.665417    85.327007     0.314859     0.314859     0.563967 3.574797e+05     0.120359           13            2 
 2230.826133   995.304368            1     1.620756    53.852889 000037@Extract/job037/Average/stack_0012_cor2.mrcs Average/stack_0012_cor2.mrc            1     3.162115     0.308044 14987.725586 13318.966797    -21.77691     0.000000     1.000000     0.000000            5   164.135424    90.787092     0.314859     0.314859     0.563646 3.575272e+05     0.116873           10            2 
 2706.826143  2736.913100            1     1.036983    -76.53065 000038@Extract/job037/Average/stack_0012_cor2.mrcs Average/stack_0012_cor2.mrc            1     3.162115     0.308044 14987.725586 13318.966797    -21.77691     0.000000     1.000000     0.000000            5   140.943144    85.373659     1.284859     0.314859     0.564920 3.576891e+05     0.194572           18            2 
  623.086970  2770.826144            1     1.566240   113.766047 000039@Extract/job037/Average/stack_0012_cor2.mrcs Average/stack_0012_cor2.mrc            1     3.162115     0.308044 14987.725586 13318.966797    -21.77691     0.000000     1.000000     0.000000            5   134.606109    89.542395     1.236602     -0.70340     0.569861 3.575174e+05     0.256870            4            1 
 2452.782660  3587.173988            1     1.639219     6.890878 000040@Extract/job037/Average/stack_0012_cor2.mrcs Average/stack_0012_cor2.mrc            1     3.162115     0.308044 14987.725586 13318.966797    -21.77691     0.000000     1.000000     0.000000            5   134.611959    87.153738     -0.65514     1.284859     0.564274 3.577477e+05     0.236928            5            2 
 2246.478307  3040.130498            1     1.369090   107.294775 000041@Extract/job037/Average/stack_0012_cor2.mrcs Average/stack_0012_cor2.mrc            1     3.162115     0.308044 14987.725586 13318.966797    -21.77691     0.000000     1.000000     0.000000            5   165.547849    83.611912     -1.62514     0.314859     0.567763 3.576005e+05     0.119939           11            1 
 2659.478316  1716.304383            1     1.206050    -59.60768 000042@Extract/job037/Average/stack_0012_cor2.mrcs Average/stack_0012_cor2.mrc            1     3.162115     0.308044 14987.725586 13318.966797    -21.77691     0.000000     1.000000     0.000000            5   157.110270    86.000764     0.314859     0.266602     0.565409 3.576087e+05     0.328431            6            2 
 4346.304438   347.347833            1     0.793899   125.310899 000043@Extract/job037/Average/stack_0012_cor2.mrcs Average/stack_0012_cor2.mrc            1     3.162115     0.308044 14987.725586 13318.966797    -21.77691     0.000000     1.000000     0.000000            5    -49.65115    76.009555     0.314859     -0.65514     0.561257 3.575509e+05     0.257738            4            2 
 3837.782688  2199.304393            1     0.366354    35.052613 000044@Extract/job037/Average/stack_0012_cor2.mrcs Average/stack_0012_cor2.mrc            1     3.162115     0.308044 14987.725586 13318.966797    -21.77691     0.000000     1.000000     0.000000            5   150.039956   109.010960     0.314859     1.236602     0.567719 3.575442e+05     0.141228            8            1 
 5463.826200  2204.130480            1     0.519996    -39.83803 000045@Extract/job037/Average/stack_0012_cor2.mrcs Average/stack_0012_cor2.mrc            1     3.162115     0.308044 14987.725586 13318.966797    -21.77691     0.000000     1.000000     0.000000            5     -1.79995   104.897274     -0.65514     1.236602     0.560186 3.575450e+05     0.142533            6            2 
 3331.695721   597.000012            1     1.177097    -22.11477 000046@Extract/job037/Average/stack_0012_cor2.mrcs Average/stack_0012_cor2.mrc            1     3.162115     0.308044 14987.725586 13318.966797    -21.77691     0.000000     1.000000     0.000000            5   155.005754    82.998610     0.314859     -0.65514     0.567856 3.574912e+05     0.227645            5            2 
 1799.217429  1201.608721            1     1.132146   -123.30410 000047@Extract/job037/Average/stack_0012_cor2.mrcs Average/stack_0012_cor2.mrc            1     3.162115     0.308044 14987.725586 13318.966797    -21.77691     0.000000     1.000000     0.000000            5   173.280939    79.389388     -1.62514     -0.65514     0.560895 3.576618e+05     0.115145           16            2 
 2914.695712   656.782622            1     1.152931    -91.44593 000048@Extract/job037/Average/stack_0012_cor2.mrcs Average/stack_0012_cor2.mrc            1     3.162115     0.308044 14987.725586 13318.966797    -21.77691     0.000000     1.000000     0.000000            5   168.360953    81.204363     -1.62514     0.266602     0.564458 3.574965e+05     0.095479            8            1 
 2506.565269  3857.652254            1     1.305352   106.312653 000049@Extract/job037/Average/stack_0012_cor2.mrcs Average/stack_0012_cor2.mrc            1     3.162115     0.308044 14987.725586 13318.966797    -21.77691     0.000000     1.000000     0.000000            5   152.202303    78.150391     1.236602     -0.65514     0.568924 3.576593e+05     0.096698            5            1 
 2974.521801  3222.130502            1     1.410065   156.225872 000050@Extract/job037/Average/stack_0012_cor2.mrcs Average/stack_0012_cor2.mrc            1     3.162115     0.308044 14987.725586 13318.966797    -21.77691     0.000000     1.000000     0.000000            5    -41.15045   101.265957     0.314859     -0.65514     0.562833 3.576503e+05     0.216127            9            2 
 3493.826159  3486.608768            1     1.015461   -133.64800 000051@Extract/job037/Average/stack_0012_cor2.mrcs Average/stack_0012_cor2.mrc            1     3.162115     0.308044 14987.725586 13318.966797    -21.77691     0.000000     1.000000     0.000000            5   164.126374   100.390164     1.284859     0.314859     0.558020 3.575299e+05     0.083422            8            1 
 5323.956632   770.956538            1     0.797974   106.545190 000052@Extract/job037/Average/stack_0012_cor2.mrcs Average/stack_0012_cor2.mrc            1     3.162115     0.308044 14987.725586 13318.966797    -21.77691     0.000000     1.000000     0.000000            5    -40.41848   113.167146     0.314859     -0.65514     0.561993 3.575713e+05     0.273645            5            2 
 5048.043583   929.695671            1     1.003322    81.116374 000053@Extract/job037/Average/stack_0012_cor2.mrcs Average/stack_0012_cor2.mrc            1     3.162115     0.308044 14987.725586 13318.966797    -21.77691     0.000000     1.000000     0.000000            5     -6.72052    96.984445     1.284859     0.314859     0.564817 3.575871e+05     0.199068           11            2 
 3590.956596  1993.434824            1     0.572317    98.819790 000054@Extract/job037/Average/stack_0012_cor2.mrcs Average/stack_0012_cor2.mrc            1     3.162115     0.308044 14987.725586 13318.966797    -21.77691     0.000000     1.000000     0.000000            5   157.064169   118.135448     -1.62514     0.266602     0.564316 3.575934e+05     0.071765           11            1 
 5194.130543  1708.695688            1     1.094578    -73.46103 000055@Extract/job037/Average/stack_0012_cor2.mrcs Average/stack_0012_cor2.mrc            1     3.162115     0.308044 14987.725586 13318.966797    -21.77691     0.000000     1.000000     0.000000            5    -41.14757   102.486421     1.284859     -0.65514     0.562177 3.575400e+05     0.131482            8            1 
 5480.478375  1612.956555            1     0.813199   148.523624 000056@Extract/job037/Average/stack_0012_cor2.mrcs Average/stack_0012_cor2.mrc            1     3.162115     0.308044 14987.725586 13318.966797    -21.77691     0.000000     1.000000     0.000000            5   160.594041   112.210918     0.363117     -0.65514     0.564164 3.575602e+05     0.113541           24            1 
 4268.217480  1643.695686            1     0.857122   174.012622 000057@Extract/job037/Average/stack_0012_cor2.mrcs Average/stack_0012_cor2.mrc            1     3.162115     0.308044 14987.725586 13318.966797    -21.77691     0.000000     1.000000     0.000000            5    -31.30292   106.165668     0.314859     0.314859     0.568048 3.574683e+05     0.393782            4            2 
 5004.260973  1809.826124            1     0.803935   104.680414 000058@Extract/job037/Average/stack_0012_cor2.mrcs Average/stack_0012_cor2.mrc            1     3.162115     0.308044 14987.725586 13318.966797    -21.77691     0.000000     1.000000     0.000000            5    -45.34408   109.966212     -0.65514     0.314859     0.561666 3.575258e+05     0.257831            7            1 
 3072.652238  1936.260910            1     0.789145    99.042676 000059@Extract/job037/Average/stack_0012_cor2.mrcs Average/stack_0012_cor2.mrc            1     3.162115     0.308044 14987.725586 13318.966797    -21.77691     0.000000     1.000000     0.000000            5    -42.55301   102.489644     0.314859     -0.65514     0.572911 3.576020e+05     0.285194            5            1 
 4481.739223  2162.217436            1     0.796333   -134.61979 000060@Extract/job037/Average/stack_0012_cor2.mrcs Average/stack_0012_cor2.mrc            1     3.162115     0.308044 14987.725586 13318.966797    -21.77691     0.000000     1.000000     0.000000            5   155.026673    69.437001     0.314859     0.363117     0.564374 3.575416e+05     0.145799            7            1 
  488.043488  2218.000046            1     0.588572    -96.22568 000061@Extract/job037/Average/stack_0012_cor2.mrcs Average/stack_0012_cor2.mrc            1     3.162115     0.308044 14987.725586 13318.966797    -21.77691     0.000000     1.000000     0.000000            5   140.269506    72.569574     0.314859     -0.65514     0.569053 3.575018e+05     0.264419            6            2 
 3057.391368  3410.347897            1     1.349738   -167.20336 000062@Extract/job037/Average/stack_0012_cor2.mrcs Average/stack_0012_cor2.mrc            1     3.162115     0.308044 14987.725586 13318.966797    -21.77691     0.000000     1.000000     0.000000            5    -44.66883    99.453095     0.314859     -0.65514     0.569297 3.577499e+05     0.074142            9            2 
 3417.173984  3358.782678            1     0.527057   -140.01613 000063@Extract/job037/Average/stack_0012_cor2.mrcs Average/stack_0012_cor2.mrc            1     3.162115     0.308044 14987.725586 13318.966797    -21.77691     0.000000     1.000000     0.000000            5    -43.24803   105.569515     -0.65514     -0.70340     0.561209 3.575651e+05     0.280048            7            2 
  866.869583  1641.260904            1     0.151798   156.154828 000001@Extract/job037/Average/stack_0013_cor2.mrcs Average/stack_0013_cor2.mrc            1     3.434450     0.277178 16476.214844 14762.185547    -22.72690     0.000000     1.000000     0.000000            6    -15.83412   119.122935     -0.65514     0.314859     0.565964 3.576599e+05     0.131302            9            1 
 2227.000046  2741.913100            1     0.746019    81.214011 000002@Extract/job037/Average/stack_0013_cor2.mrcs Average/stack_0013_cor2.mrc            1     3.434450     0.277178 16476.214844 14762.185547    -22.72690     0.000000     1.000000     0.000000            6    -34.89106    69.095117     -0.65514     0.266602     0.569210 3.575071e+05     0.215207            6            1 
  777.782625  2907.478321            1     1.153398    -77.15605 000003@Extract/job037/Average/stack_0013_cor2.mrcs Average/stack_0013_cor2.mrc            1     3.434450     0.277178 16476.214844 14762.185547    -22.72690     0.000000     1.000000     0.000000            6    -71.39527    94.716533     -0.65514     0.314859     0.557894 3.575543e+05     0.063426           23            1 
 5503.347940  3100.347890            1     0.852927    12.659423 000004@Extract/job037/Average/stack_0013_cor2.mrcs Average/stack_0013_cor2.mrc            1     3.434450     0.277178 16476.214844 14762.185547    -22.72690     0.000000     1.000000     0.000000            6     -1.09765   101.827133     0.314859     0.314859     0.563282 3.575272e+05     0.113885            7            2 
 3283.347894  1475.304378            1     0.842568    -43.64839 000005@Extract/job037/Average/stack_0013_cor2.mrcs Average/stack_0013_cor2.mrc            1     3.434450     0.277178 16476.214844 14762.185547    -22.72690     0.000000     1.000000     0.000000            6   164.147933    77.554631     1.236602     -0.65514     0.574507 3.576827e+05     0.069033           10            1 
  464.130444  2130.087001            1     0.632894   -117.81962 000006@Extract/job037/Average/stack_0013_cor2.mrcs Average/stack_0013_cor2.mrc            1     3.434450     0.277178 16476.214844 14762.185547    -22.72690     0.000000     1.000000     0.000000            6   125.494665    79.308315     -0.70340     -0.65514     0.569050 3.576206e+05     0.092177            5            2 
 1835.956560  2474.869617            1     0.676733    30.522897 000007@Extract/job037/Average/stack_0013_cor2.mrcs Average/stack_0013_cor2.mrc            1     3.434450     0.277178 16476.214844 14762.185547    -22.72690     0.000000     1.000000     0.000000            6    -13.72643   121.196070     -0.65514     -0.65514     0.561946 3.575928e+05     0.193932           10            2 
 2046.608738   409.739139            1     1.077590     -2.21578 000008@Extract/job037/Average/stack_0013_cor2.mrcs Average/stack_0013_cor2.mrc            1     3.434450     0.277178 16476.214844 14762.185547    -22.72690     0.000000     1.000000     0.000000            6    -38.32544   107.427385     0.266602     0.314859     0.562578 3.575146e+05     0.231057            6            2 
 3753.913121  1108.304371            1     1.085476   100.477981 000009@Extract/job037/Average/stack_0013_cor2.mrcs Average/stack_0013_cor2.mrc            1     3.434450     0.277178 16476.214844 14762.185547    -22.72690     0.000000     1.000000     0.000000            6    45.837582     6.443610     0.314859     -1.62514     0.564780 3.577334e+05     0.137078            7            2 
 3794.043557  3060.608759            1     1.009248    -89.79140 000010@Extract/job037/Average/stack_0013_cor2.mrcs Average/stack_0013_cor2.mrc            1     3.434450     0.277178 16476.214844 14762.185547    -22.72690     0.000000     1.000000     0.000000            6   135.794410     6.723002     -0.70340     -0.65514     0.559733 3.575719e+05     0.128464            7            1 
 1426.565247  2959.652235            1     0.979004    35.347636 000011@Extract/job037/Average/stack_0013_cor2.mrcs Average/stack_0013_cor2.mrc            1     3.434450     0.277178 16476.214844 14762.185547    -22.72690     0.000000     1.000000     0.000000            6    38.417761     9.358299     0.314859     0.266602     0.566347 3.575110e+05     0.132309            8            1 
 1016.000021  1501.217423            1     1.073370   -151.45736 000012@Extract/job037/Average/stack_0013_cor2.mrcs Average/stack_0013_cor2.mrc            1     3.434450     0.277178 16476.214844 14762.185547    -22.72690     0.000000     1.000000     0.000000            6   164.842303    86.607570     0.314859     1.284859     0.568602 3.574978e+05     0.160197           14            1 
 5094.174019  1244.521765            1     1.622768    27.602738 000013@Extract/job037/Average/stack_0013_cor2.mrcs Average/stack_0013_cor2.mrc            1     3.434450     0.277178 16476.214844 14762.185547    -22.72690     0.000000     1.000000     0.000000            6   164.132078    94.371777     -0.65514     0.314859     0.563278 3.576827e+05     0.082377            4            2 
 4305.565307  2313.304396            1     1.651338   112.056128 000014@Extract/job037/Average/stack_0013_cor2.mrcs Average/stack_0013_cor2.mrc            1     3.434450     0.277178 16476.214844 14762.185547    -22.72690     0.000000     1.000000     0.000000            6     -7.42725    88.013195     0.314859     -0.65514     0.567457 3.574660e+05     0.157322            9            2 
 4283.087045  3640.130510            1     1.390912    76.578239 000015@Extract/job037/Average/stack_0013_cor2.mrcs Average/stack_0013_cor2.mrc            1     3.434450     0.277178 16476.214844 14762.185547    -22.72690     0.000000     1.000000     0.000000            6    -59.48470    80.909744     0.314859     2.206602     0.563276 3.575945e+05     0.062564           13            2 
 3741.087034  2608.087011            1     1.066108   103.761061 000016@Extract/job037/Average/stack_0013_cor2.mrcs Average/stack_0013_cor2.mrc            1     3.434450     0.277178 16476.214844 14762.185547    -22.72690     0.000000     1.000000     0.000000            6    -58.05333    89.298027     0.314859     -0.65514     0.565497 3.575287e+05     0.144726            6            1 
 1973.956563   623.478274            1     1.351642   113.071340 000017@Extract/job037/Average/stack_0013_cor2.mrcs Average/stack_0013_cor2.mrc            1     3.434450     0.277178 16476.214844 14762.185547    -22.72690     0.000000     1.000000     0.000000            6    -31.32321    95.210243     -1.62514     0.314859     0.560618 3.576881e+05     0.187914            7            2 
  785.608712  1255.608722            1     1.772366   166.364418 000018@Extract/job037/Average/stack_0013_cor2.mrcs Average/stack_0013_cor2.mrc            1     3.434450     0.277178 16476.214844 14762.185547    -22.72690     0.000000     1.000000     0.000000            6   167.647266    96.172319     -0.65514     -1.62514     0.561520 3.575104e+05     0.129934            9            1 
 3885.130515  3520.913116            1     1.736643    52.001581 000019@Extract/job037/Average/stack_0013_cor2.mrcs Average/stack_0013_cor2.mrc            1     3.434450     0.277178 16476.214844 14762.185547    -22.72690     0.000000     1.000000     0.000000            6   171.166959    90.792193     1.236602     1.236602     0.568557 3.574966e+05     0.251630            7            1 
 1401.260899  3812.913123            1     1.725602   148.676713 000020@Extract/job037/Average/stack_0013_cor2.mrcs Average/stack_0013_cor2.mrc            1     3.434450     0.277178 16476.214844 14762.185547    -22.72690     0.000000     1.000000     0.000000            6    -25.00123    92.208655     0.266602     0.314859     0.560986 3.575449e+05     0.164390            4            1 
 4942.652276   679.043492            1     1.657999   -121.25005 000021@Extract/job037/Average/stack_0013_cor2.mrcs Average/stack_0013_cor2.mrc            1     3.434450     0.277178 16476.214844 14762.185547    -22.72690     0.000000     1.000000     0.000000            6    -52.42822    89.282134     -0.65514     0.314859     0.569506 3.576434e+05     0.244121            6            2 
 4545.174007  1828.086994            1     1.402629   105.626700 000022@Extract/job037/Average/stack_0013_cor2.mrcs Average/stack_0013_cor2.mrc            1     3.434450     0.277178 16476.214844 14762.185547    -22.72690     0.000000     1.000000     0.000000            6    -53.11985    93.464208     -0.65514     0.314859     0.564496 3.575798e+05     0.356796            3            2 
 5584.000116  1552.782641            1     1.117927    -27.77258 000023@Extract/job037/Average/stack_0013_cor2.mrcs Average/stack_0013_cor2.mrc            1     3.434450     0.277178 16476.214844 14762.185547    -22.72690     0.000000     1.000000     0.000000            6   143.742858    91.353485     0.314859     -0.70340     0.565149 3.575570e+05     0.183339            9            1 
 4362.739221  2021.347868            1     1.885825   -150.59085 000024@Extract/job037/Average/stack_0013_cor2.mrcs Average/stack_0013_cor2.mrc            1     3.434450     0.277178 16476.214844 14762.185547    -22.72690     0.000000     1.000000     0.000000            6   141.637175    89.558509     1.236602     1.284859     0.561535 3.575518e+05     0.255393            7            1 
 3725.217469  2365.695701            1     1.474413   -171.14748 000025@Extract/job037/Average/stack_0013_cor2.mrcs Average/stack_0013_cor2.mrc            1     3.434450     0.277178 16476.214844 14762.185547    -22.72690     0.000000     1.000000     0.000000            6   164.129823    96.769840     0.314859     0.363117     0.568217 3.575376e+05     0.168689           19            1 
 1684.000035  2351.434831            1     1.401885    -76.51868 000026@Extract/job037/Average/stack_0013_cor2.mrcs Average/stack_0013_cor2.mrc            1     3.434450     0.277178 16476.214844 14762.185547    -22.72690     0.000000     1.000000     0.000000            6   145.156219    87.774534     -1.62514     0.314859     0.562529 3.575325e+05     0.161883            8            1 
 1084.391327  3462.739202            1     1.295642    -90.55820 000027@Extract/job037/Average/stack_0013_cor2.mrcs Average/stack_0013_cor2.mrc            1     3.434450     0.277178 16476.214844 14762.185547    -22.72690     0.000000     1.000000     0.000000            6   152.886863    89.579344     -0.65514     -0.65514     0.566567 3.576402e+05     0.566069            4            1 
  972.043498  3432.043549            1     1.112051    -91.27851 000028@Extract/job037/Average/stack_0013_cor2.mrcs Average/stack_0013_cor2.mrc            1     3.434450     0.277178 16476.214844 14762.185547    -22.72690     0.000000     1.000000     0.000000            6    -40.47347    89.849250     1.236602     -0.65514     0.564514 3.576508e+05     0.078384            9            1 
 3053.391368  3183.608762            1     1.455841    -98.77123 000029@Extract/job037/Average/stack_0013_cor2.mrcs Average/stack_0013_cor2.mrc            1     3.434450     0.277178 16476.214844 14762.185547    -22.72690     0.000000     1.000000     0.000000            6    -43.28879    88.661954     0.314859     0.314859     0.563865 3.574942e+05     0.231302            5            2 
 1100.043501  2140.130479            1     1.307328    -90.54313 000030@Extract/job037/Average/stack_0013_cor2.mrcs Average/stack_0013_cor2.mrc            1     3.434450     0.277178 16476.214844 14762.185547    -22.72690     0.000000     1.000000     0.000000            6   157.815573    84.204058     1.236602     0.266602     0.563481 3.575303e+05     0.459978            4            2 
 1853.565256  2693.565273            1     1.422737    43.628222 000031@Extract/job037/Average/stack_0013_cor2.mrcs Average/stack_0013_cor2.mrc            1     3.434450     0.277178 16476.214844 14762.185547    -22.72690     0.000000     1.000000     0.000000            6    -10.24007    88.014652     -0.65514     -0.70340     0.561791 3.577038e+05     0.089027           11            2 
  589.565230  3122.217456            1     0.992883    31.376398 000032@Extract/job037/Average/stack_0013_cor2.mrcs Average/stack_0013_cor2.mrc            1     3.434450     0.277178 16476.214844 14762.185547    -22.72690     0.000000     1.000000     0.000000            6   171.170688    83.615759     0.314859     0.314859     0.566794 3.575508e+05     0.132016            7            2 
 2589.826141  3336.130504            1     1.680166   -148.59063 000033@Extract/job037/Average/stack_0013_cor2.mrcs Average/stack_0013_cor2.mrc            1     3.434450     0.277178 16476.214844 14762.185547    -22.72690     0.000000     1.000000     0.000000            6     -1.09799    95.781590     1.284859     0.314859     0.561846 3.575706e+05     0.066431            9            2 
 1100.043501  1083.217414            1     1.307200    41.072058 000034@Extract/job037/Average/stack_0013_cor2.mrcs Average/stack_0013_cor2.mrc            1     3.434450     0.277178 16476.214844 14762.185547    -22.72690     0.000000     1.000000     0.000000            6   113.030941   173.498113     1.236602     -0.65514     0.571947 3.580111e+05     0.548226            5            2 
  697.739145   387.869573            1     1.354588   136.700372 000035@Extract/job037/Average/stack_0013_cor2.mrcs Average/stack_0013_cor2.mrc            1     3.434450     0.277178 16476.214844 14762.185547    -22.72690     0.000000     1.000000     0.000000            6    35.524829   179.117775     -1.62514     0.266602     0.567532 3.576537e+05     0.480546            3            1 
 1605.956555  1825.695690            1     1.533319   111.696418 000036@Extract/job037/Average/stack_0013_cor2.mrcs Average/stack_0013_cor2.mrc            1     3.434450     0.277178 16476.214844 14762.185547    -22.72690     0.000000     1.000000     0.000000            6    93.832338   174.899210     0.266602     0.314859     0.563147 3.576533e+05     0.461488            8            2 
  924.086976  2926.130495            1     1.462118   173.382612 000037@Extract/job037/Average/stack_0013_cor2.mrcs Average/stack_0013_cor2.mrc            1     3.434450     0.277178 16476.214844 14762.185547    -22.72690     0.000000     1.000000     0.000000            6    -26.04670   176.167744     0.314859     1.284859     0.564565 3.575887e+05     0.843790            2            1 
 4416.521831  3856.869645            1     1.361716    -97.30394 000038@Extract/job037/Average/stack_0013_cor2.mrcs Average/stack_0013_cor2.mrc            1     3.434450     0.277178 16476.214844 14762.185547    -22.72690     0.000000     1.000000     0.000000            6    95.525860   176.369540     1.236602     -0.70340     0.568799 3.575514e+05     0.254287            5            2 
 1069.173935   922.869584            1     1.987529    -36.11864 000039@Extract/job037/Average/stack_0013_cor2.mrcs Average/stack_0013_cor2.mrc            1     3.434450     0.277178 16476.214844 14762.185547    -22.72690     0.000000     1.000000     0.000000            6   172.574822    87.210514     0.266602     -0.65514     0.555367 3.575728e+05     0.243378           10            2 
 4591.304443  1971.782650            1     1.843123   -152.25645 000040@Extract/job037/Average/stack_0013_cor2.mrcs Average/stack_0013_cor2.mrc            1     3.434450     0.277178 16476.214844 14762.185547    -22.72690     0.000000     1.000000     0.000000            6    -26.41276    88.628983     0.314859     0.266602     0.564235 3.575081e+05     0.307742            4            1 
 2261.347873   255.260875            1     1.011142    58.651761 000041@Extract/job037/Average/stack_0013_cor2.mrcs Average/stack_0013_cor2.mrc            1     3.434450     0.277178 16476.214844 14762.185547    -22.72690     0.000000     1.000000     0.000000            6    -17.26967    90.407958     1.236602     0.266602     0.561508 3.575201e+05     0.200799           11            1 
  870.913062  1005.956543            1     1.288422    73.588216 000042@Extract/job037/Average/stack_0013_cor2.mrcs Average/stack_0013_cor2.mrc            1     3.434450     0.277178 16476.214844 14762.185547    -22.72690     0.000000     1.000000     0.000000            6   178.198386    91.988298     1.236602     0.266602     0.560152 3.575159e+05     0.149456            9            2 
 5584.000116  2250.087003            1     1.348311    58.723697 000043@Extract/job037/Average/stack_0013_cor2.mrcs Average/stack_0013_cor2.mrc            1     3.434450     0.277178 16476.214844 14762.185547    -22.72690     0.000000     1.000000     0.000000            6    -41.18608    85.669311     -0.65514     0.266602     0.565924 3.576517e+05     0.226575            5            1 
  673.434797  2393.391354            1     0.862398    -12.77769 000044@Extract/job037/Average/stack_0013_cor2.mrcs Average/stack_0013_cor2.mrc            1     3.434450     0.277178 16476.214844 14762.185547    -22.72690     0.000000     1.000000     0.000000            6   142.356738    81.771316     -0.65514     1.236602     0.564390 3.575963e+05     0.324072            3            2 
 3422.608767  3089.869629            1     1.549829     -0.33910 000045@Extract/job037/Average/stack_0013_cor2.mrcs Average/stack_0013_cor2.mrc            1     3.434450     0.277178 16476.214844 14762.185547    -22.72690     0.000000     1.000000     0.000000            6    -41.18065    88.060049     0.314859     -0.70340     0.565988 3.575390e+05     0.278225            4            2 
  563.869577  3448.087028            1     1.243230   -128.11569 000046@Extract/job037/Average/stack_0013_cor2.mrcs Average/stack_0013_cor2.mrc            1     3.434450     0.277178 16476.214844 14762.185547    -22.72690     0.000000     1.000000     0.000000            6   131.787557    91.922967     0.266602     -0.70340     0.569679 3.574933e+05     0.369696            5            2 
 1555.565250  3618.652249            1     1.341650   -111.01969 000047@Extract/job037/Average/stack_0013_cor2.mrcs Average/stack_0013_cor2.mrc            1     3.434450     0.277178 16476.214844 14762.185547    -22.72690     0.000000     1.000000     0.000000            6    -22.18909    92.204803     -0.65514     -0.65514     0.564717 3.575722e+05     0.190837            7            2 
 5483.695766  3674.826163            1     1.769190    -42.78775 000048@Extract/job037/Average/stack_0013_cor2.mrcs Average/stack_0013_cor2.mrc            1     3.434450     0.277178 16476.214844 14762.185547    -22.72690     0.000000     1.000000     0.000000            6   138.125753    87.759561     0.266602     -0.65514     0.561588 3.577018e+05     0.209137            5            1 
 5406.434895   931.086976            1     1.208743   134.648855 000049@Extract/job037/Average/stack_0013_cor2.mrcs Average/stack_0013_cor2.mrc            1     3.434450     0.277178 16476.214844 14762.185547    -22.72690     0.000000     1.000000     0.000000            6    -36.27187    81.454740     0.314859     -0.65514     0.563761 3.575377e+05     0.216389            6            2 
 2672.521795  3026.478324            1     1.261692    -70.61232 000050@Extract/job037/Average/stack_0013_cor2.mrcs Average/stack_0013_cor2.mrc            1     3.434450     0.277178 16476.214844 14762.185547    -22.72690     0.000000     1.000000     0.000000            6    -58.76527    86.313621     1.236602     -0.65514     0.563289 3.574742e+05     0.069434           11            1 
 3490.434855  3420.217462            1     1.437651   -178.63067 000051@Extract/job037/Average/stack_0013_cor2.mrcs Average/stack_0013_cor2.mrc            1     3.434450     0.277178 16476.214844 14762.185547    -22.72690     0.000000     1.000000     0.000000            6   169.055574    93.777448     -0.65514     -0.70340     0.565547 3.575202e+05     0.198986            6            2 
 3913.434864  2963.087018            1     1.114816   152.294604 000052@Extract/job037/Average/stack_0013_cor2.mrcs Average/stack_0013_cor2.mrc            1     3.434450     0.277178 16476.214844 14762.185547    -22.72690     0.000000     1.000000     0.000000            6   165.535582    97.974214     -0.65514     1.236602     0.569150 3.575508e+05     0.127121           10            2 
 4569.043573  3407.739201            1     1.961979   144.025248 000053@Extract/job037/Average/stack_0013_cor2.mrcs Average/stack_0013_cor2.mrc            1     3.434450     0.277178 16476.214844 14762.185547    -22.72690     0.000000     1.000000     0.000000            6    -36.94421    96.421279     1.236602     -0.65514     0.560881 3.577212e+05     0.245213            4            2 
 2260.739177  3269.478329            1     1.128304    -15.28982 000054@Extract/job037/Average/stack_0013_cor2.mrcs Average/stack_0013_cor2.mrc            1     3.434450     0.277178 16476.214844 14762.185547    -22.72690     0.000000     1.000000     0.000000            6    -63.00699    79.102736     0.314859     -0.70340     0.564944 3.575226e+05     0.088165           18            2 
 4574.043573  2941.782670            1     1.711114   -168.46800 000055@Extract/job037/Average/stack_0013_cor2.mrcs Average/stack_0013_cor2.mrc            1     3.434450     0.277178 16476.214844 14762.185547    -22.72690     0.000000     1.000000     0.000000            6   109.305829    85.884418     -0.65514     -1.62514     0.569436 3.581495e+05     0.115069            8            2 
 1934.043518  3547.000073            1     1.443876     8.847878 000056@Extract/job037/Average/stack_0013_cor2.mrcs Average/stack_0013_cor2.mrc            1     3.434450     0.277178 16476.214844 14762.185547    -22.72690     0.000000     1.000000     0.000000            6   162.736411    83.609294     0.266602     -1.62514     0.563781 3.574945e+05     0.158663            6            2 
  444.478270   401.956530            1     1.644191     5.299312 000057@Extract/job037/Average/stack_0013_cor2.mrcs Average/stack_0013_cor2.mrc            1     3.434450     0.277178 16476.214844 14762.185547    -22.72690     0.000000     1.000000     0.000000            6    -46.11636    82.681762     0.266602     -0.70340     0.571974 3.577354e+05     0.192785            8            1 
 1505.391335   670.043492            1     1.002611    -53.74817 000058@Extract/job037/Average/stack_0013_cor2.mrcs Average/stack_0013_cor2.mrc            1     3.434450     0.277178 16476.214844 14762.185547    -22.72690     0.000000     1.000000     0.000000            6    -52.40190    98.868240     0.314859     -0.65514     0.562806 3.574967e+05     0.198282            8            2 
 4824.695752  1874.652213            1     1.597731   -105.31217 000059@Extract/job037/Average/stack_0013_cor2.mrcs Average/stack_0013_cor2.mrc            1     3.434450     0.277178 16476.214844 14762.185547    -22.72690     0.000000     1.000000     0.000000            6    -52.41518    94.060487     1.236602     1.236602     0.580117 3.578421e+05     0.158882            6            2 
 1125.956545  1781.347863            1     1.642513   -126.18794 000060@Extract/job037/Average/stack_0013_cor2.mrcs Average/stack_0013_cor2.mrc            1     3.434450     0.277178 16476.214844 14762.185547    -22.72690     0.000000     1.000000     0.000000            6   151.470846    95.553309     1.284859     0.266602     0.568205 3.574082e+05     0.283582            4            2 
 3646.130510  1194.565242            1     1.094180   -122.42857 000061@Extract/job037/Average/stack_0013_cor2.mrcs Average/stack_0013_cor2.mrc            1     3.434450     0.277178 16476.214844 14762.185547    -22.72690     0.000000     1.000000     0.000000            6   154.977643   102.204045     1.236602     0.314859     0.558223 3.575018e+05     0.234493            5            1 
 2150.782653  3485.608768            1     0.851680    -91.49985 000062@Extract/job037/Average/stack_0013_cor2.mrcs Average/stack_0013_cor2.mrc            1     3.434450     0.277178 16476.214844 14762.185547    -22.72690     0.000000     1.000000     0.000000            6   152.202303    78.150391     1.284859     0.314859     0.558811 3.576022e+05     0.233790            7            1 
 4125.739216  3042.130498            1     0.843502    -28.07032 000063@Extract/job037/Average/stack_0013_cor2.mrcs Average/stack_0013_cor2.mrc            1     3.434450     0.277178 16476.214844 14762.185547    -22.72690     0.000000     1.000000     0.000000            6    -44.89071   164.463584     0.314859     0.314859     0.563045 3.575436e+05     0.086198           13            2 
 1486.347857  1864.217430            1     1.083243    -69.98048 000064@Extract/job037/Average/stack_0013_cor2.mrcs Average/stack_0013_cor2.mrc            1     3.434450     0.277178 16476.214844 14762.185547    -22.72690     0.000000     1.000000     0.000000            6   -103.01446    13.965103     2.206602     0.314859     0.563522 3.576553e+05     0.129911           11            2 
 4034.260953  2331.565266            1     0.400964   114.797423 000065@Extract/job037/Average/stack_0013_cor2.mrcs Average/stack_0013_cor2.mrc            1     3.434450     0.277178 16476.214844 14762.185547    -22.72690     0.000000     1.000000     0.000000            6   167.631355   116.137637     0.266602     0.314859     0.561523 3.574369e+05     0.111895           15            2 
 2314.913091   617.478274            1     0.719830   156.037437 000066@Extract/job037/Average/stack_0013_cor2.mrcs Average/stack_0013_cor2.mrc            1     3.434450     0.277178 16476.214844 14762.185547    -22.72690     0.000000     1.000000     0.000000            6   164.154164    71.350854     -0.65514     -0.70340     0.570394 3.575621e+05     0.072963            7            2 
 2027.130477  2048.043521            1     0.549553   108.107651 000067@Extract/job037/Average/stack_0013_cor2.mrcs Average/stack_0013_cor2.mrc            1     3.434450     0.277178 16476.214844 14762.185547    -22.72690     0.000000     1.000000     0.000000            6   126.797947   114.743319     -0.70340     1.236602     0.564261 3.575164e+05     0.208881            8            2 
 3258.869633  3483.000072            1     0.637334    -38.72087 000068@Extract/job037/Average/stack_0013_cor2.mrcs Average/stack_0013_cor2.mrc            1     3.434450     0.277178 16476.214844 14762.185547    -22.72690     0.000000     1.000000     0.000000            6    -65.13109    74.821424     0.314859     -1.62514     0.562952 3.575508e+05     0.170506           11            2 
  356.173920   878.304366            1     0.555547   137.445329 000069@Extract/job037/Average/stack_0013_cor2.mrcs Average/stack_0013_cor2.mrc            1     3.434450     0.277178 16476.214844 14762.185547    -22.72690     0.000000     1.000000     0.000000            6    -29.18959   109.298419     0.266602     -0.70340     0.563003 3.575233e+05     0.157238            8            2 
  274.913049  1820.478299            1     1.832070    -23.10588 000070@Extract/job037/Average/stack_0013_cor2.mrcs Average/stack_0013_cor2.mrc            1     3.434450     0.277178 16476.214844 14762.185547    -22.72690     0.000000     1.000000     0.000000            6   136.000899    94.324150     -0.65514     0.314859     0.565075 3.576088e+05     0.256391            4            1 
 4072.173997  1281.869592            1     0.687742   174.879206 000001@Extract/job037/Average/stack_0014_cor2.mrcs Average/stack_0014_cor2.mrc            1     2.848413     0.233828 16209.764648 14508.772461    -22.24999     0.000000     1.000000     0.000000            7    -10.23050   103.667383     -0.65514     -0.65514     0.567157 3.575855e+05     0.090971           10            2 
 1700.478296  1942.260910            1     0.256813    -51.03172 000002@Extract/job037/Average/stack_0014_cor2.mrcs Average/stack_0014_cor2.mrc            1     2.848413     0.233828 16209.764648 14508.772461    -22.24999     0.000000     1.000000     0.000000            7    -16.59429    63.865952     1.284859     0.314859     0.562575 3.575253e+05     0.192672            5            2 
 3259.869633  2756.000057            1     0.544476   -157.16853 000003@Extract/job037/Average/stack_0014_cor2.mrcs Average/stack_0014_cor2.mrc            1     2.848413     0.233828 16209.764648 14508.772461    -22.24999     0.000000     1.000000     0.000000            7   137.384259   104.007858     -0.65514     -0.65514     0.561914 3.573770e+05     0.148887            5            2 
  331.304355   941.913063            1     0.763454   -157.98273 000004@Extract/job037/Average/stack_0014_cor2.mrcs Average/stack_0014_cor2.mrc            1     2.848413     0.233828 16209.764648 14508.772461    -22.24999     0.000000     1.000000     0.000000            7     3.821699    97.585610     0.266602     0.266602     0.561671 3.575609e+05     0.113844            8            2 
 5132.304454   654.565231            1     0.421246   -132.77736 000005@Extract/job037/Average/stack_0014_cor2.mrcs Average/stack_0014_cor2.mrc            1     2.848413     0.233828 16209.764648 14508.772461    -22.24999     0.000000     1.000000     0.000000            7   143.068648    77.522702     0.266602     -0.65514     0.566517 3.574360e+05     0.208535            4            1 
 3346.173983  2024.565259            1     0.279535    -96.03985 000006@Extract/job037/Average/stack_0014_cor2.mrcs Average/stack_0014_cor2.mrc            1     2.848413     0.233828 16209.764648 14508.772461    -22.24999     0.000000     1.000000     0.000000            7   -167.77198    52.271299     0.314859     0.314859     0.564387 3.575077e+05     0.058067           37            1 
  823.521756  1115.130458            1     0.592262   141.268719 000007@Extract/job037/Average/stack_0014_cor2.mrcs Average/stack_0014_cor2.mrc            1     2.848413     0.233828 16209.764648 14508.772461    -22.24999     0.000000     1.000000     0.000000            7    -60.83309   100.103073     -0.65514     0.314859     0.565860 3.574700e+05     0.135468           11            1 
 1458.260900  3226.956589            1     0.540122   123.700886 000008@Extract/job037/Average/stack_0014_cor2.mrcs Average/stack_0014_cor2.mrc            1     2.848413     0.233828 16209.764648 14508.772461    -22.24999     0.000000     1.000000     0.000000            7   133.056662    16.269276     -0.70340     0.266602     0.561373 3.574728e+05     0.106124           22            1 
  914.826106  3047.565281            1     0.374358    -68.89341 000009@Extract/job037/Average/stack_0014_cor2.mrcs Average/stack_0014_cor2.mrc            1     2.848413     0.233828 16209.764648 14508.772461    -22.24999     0.000000     1.000000     0.000000            7     -3.90976    94.583016     -0.65514     0.314859     0.563139 3.575167e+05     0.167269            6            2 
 1019.217413  3301.391373            1     0.356856    -46.29969 000010@Extract/job037/Average/stack_0014_cor2.mrcs Average/stack_0014_cor2.mrc            1     2.848413     0.233828 16209.764648 14508.772461    -22.24999     0.000000     1.000000     0.000000            7    -31.36280    73.496076     0.314859     0.266602     0.562842 3.575222e+05     0.237097            3            1 
  556.608707  3532.739203            1     0.155025   -116.65841 000011@Extract/job037/Average/stack_0014_cor2.mrcs Average/stack_0014_cor2.mrc            1     2.848413     0.233828 16209.764648 14508.772461    -22.24999     0.000000     1.000000     0.000000            7    -14.42194   126.232056     -0.65514     -0.65514     0.563516 3.575106e+05     0.230418            9            1 
 5032.174017  2735.521796            1     1.066951    52.105777 000012@Extract/job037/Average/stack_0014_cor2.mrcs Average/stack_0014_cor2.mrc            1     2.848413     0.233828 16209.764648 14508.772461    -22.24999     0.000000     1.000000     0.000000            7   -134.39295   172.091745     0.266602     1.284859     0.568595 3.574946e+05     0.182963            4            1 
 3317.652243  1089.043501            1     0.891005   -100.83846 000013@Extract/job037/Average/stack_0014_cor2.mrcs Average/stack_0014_cor2.mrc            1     2.848413     0.233828 16209.764648 14508.772461    -22.24999     0.000000     1.000000     0.000000            7    -58.25951    10.875495     -0.65514     0.266602     0.562376 3.575451e+05     0.356434            6            2 
  981.260890  2064.086999            1     1.153385   -112.77736 000014@Extract/job037/Average/stack_0014_cor2.mrcs Average/stack_0014_cor2.mrc            1     2.848413     0.233828 16209.764648 14508.772461    -22.24999     0.000000     1.000000     0.000000            7    38.417761     9.358299     -0.65514     -0.65514     0.559643 3.576303e+05     0.137233            3            2 
  901.608714  3709.956599            1     0.836267    56.127442 000015@Extract/job037/Average/stack_0014_cor2.mrcs Average/stack_0014_cor2.mrc            1     2.848413     0.233828 16209.764648 14508.772461    -22.24999     0.000000     1.000000     0.000000            7    -27.91870   164.428792     0.314859     -0.70340     0.561967 3.575722e+05     0.174906           12            2 
 1198.782633  3901.608777            1     0.834101    39.050768 000016@Extract/job037/Average/stack_0014_cor2.mrcs Average/stack_0014_cor2.mrc            1     2.848413     0.233828 16209.764648 14508.772461    -22.24999     0.000000     1.000000     0.000000            7    59.712985   167.451190     -0.65514     -1.62514     0.565835 3.574821e+05     0.133869           10            1 
 2247.478307  2823.217450            1     0.653813   -107.58228 000017@Extract/job037/Average/stack_0014_cor2.mrcs Average/stack_0014_cor2.mrc            1     2.848413     0.233828 16209.764648 14508.772461    -22.24999     0.000000     1.000000     0.000000            7   -121.86294    14.025309     0.266602     1.236602     0.564952 3.575093e+05     0.242541            8            1 
  368.043486   712.956536            1     0.846378    -44.38766 000018@Extract/job037/Average/stack_0014_cor2.mrcs Average/stack_0014_cor2.mrc            1     2.848413     0.233828 16209.764648 14508.772461    -22.24999     0.000000     1.000000     0.000000            7    -46.80310    89.267408     0.314859     -0.65514     0.561819 3.575046e+05     0.152803            7            2 
 3311.652243  2166.826132            1     0.901200   -127.12288 000019@Extract/job037/Average/stack_0014_cor2.mrcs Average/stack_0014_cor2.mrc            1     2.848413     0.233828 16209.764648 14508.772461    -22.24999     0.000000     1.000000     0.000000            7   152.180895    91.368821     1.236602     1.236602     0.564289 3.575425e+05     0.260425            3            2 
  190.826091   725.826102            1     1.054647   146.862335 000020@Extract/job037/Average/stack_0014_cor2.mrcs Average/stack_0014_cor2.mrc            1     2.848413     0.233828 16209.764648 14508.772461    -22.24999     0.000000     1.000000     0.000000            7    -46.80310    89.267408     -0.65514     0.314859     0.566241 3.575611e+05     0.609883            4            2 
 2450.391355   889.956540            1     0.820155    92.371021 000021@Extract/job037/Average/stack_0014_cor2.mrcs Average/stack_0014_cor2.mrc            1     2.848413     0.233828 16209.764648 14508.772461    -22.24999     0.000000     1.000000     0.000000            7     -8.12903    90.998048     -0.70340     0.314859     0.556414 3.575023e+05     0.096087            7            2 
 2372.521788  2449.173964            1     1.123385    61.308263 000022@Extract/job037/Average/stack_0014_cor2.mrcs Average/stack_0014_cor2.mrc            1     2.848413     0.233828 16209.764648 14508.772461    -22.24999     0.000000     1.000000     0.000000            7   150.074443    89.574743     1.236602     1.236602     0.563393 3.575027e+05     0.264929            3            2 
 1274.826113  2996.565279            1     1.144976    46.240526 000023@Extract/job037/Average/stack_0014_cor2.mrcs Average/stack_0014_cor2.mrc            1     2.848413     0.233828 16209.764648 14508.772461    -22.24999     0.000000     1.000000     0.000000            7   123.373651    83.529642     -0.65514     -0.65514     0.563237 3.575797e+05     0.122618            4            2 
 4312.782698  3110.347890            1     1.280038   151.530248 000024@Extract/job037/Average/stack_0014_cor2.mrcs Average/stack_0014_cor2.mrc            1     2.848413     0.233828 16209.764648 14508.772461    -22.24999     0.000000     1.000000     0.000000            7    -39.06722    89.846160     0.314859     -0.70340     0.556775 3.575023e+05     0.173716            4            1 
 1902.565257  3817.739210            1     0.913750   -111.91832 000025@Extract/job037/Average/stack_0014_cor2.mrcs Average/stack_0014_cor2.mrc            1     2.848413     0.233828 16209.764648 14508.772461    -22.24999     0.000000     1.000000     0.000000            7    -34.83670    95.816601     1.236602     0.314859     0.563571 3.575264e+05     0.146758            9            1 
 1887.086996  1136.173937            1     1.082846    -67.92448 000026@Extract/job037/Average/stack_0014_cor2.mrcs Average/stack_0014_cor2.mrc            1     2.848413     0.233828 16209.764648 14508.772461    -22.24999     0.000000     1.000000     0.000000            7    -13.05658    83.227770     -0.65514     0.314859     0.558770 3.575448e+05     0.182314            5            1 
 5467.217505   355.000007            1     1.156219   174.780512 000027@Extract/job037/Average/stack_0014_cor2.mrcs Average/stack_0014_cor2.mrc            1     2.848413     0.233828 16209.764648 14508.772461    -22.24999     0.000000     1.000000     0.000000            7   161.314903    97.970113     -0.65514     0.314859     0.563354 3.575728e+05     0.126923            6            2 
 5549.913159   208.086961            1     1.142803    -73.45133 000028@Extract/job037/Average/stack_0014_cor2.mrcs Average/stack_0014_cor2.mrc            1     2.848413     0.233828 16209.764648 14508.772461    -22.24999     0.000000     1.000000     0.000000            7    -46.11035    85.082319     1.236602     -0.65514     0.563382 3.576354e+05     0.145825            3            2 
  769.347842  1646.086991            1     0.698911    -75.56905 000029@Extract/job037/Average/stack_0014_cor2.mrcs Average/stack_0014_cor2.mrc            1     2.848413     0.233828 16209.764648 14508.772461    -22.24999     0.000000     1.000000     0.000000            7   149.364026    93.753685     1.236602     0.266602     0.558561 3.575074e+05     0.228632            6            2 
 5323.347936  2001.043520            1     0.901940     -2.21251 000030@Extract/job037/Average/stack_0014_cor2.mrcs Average/stack_0014_cor2.mrc            1     2.848413     0.233828 16209.764648 14508.772461    -22.24999     0.000000     1.000000     0.000000            7    -41.19711    80.861552     -0.65514     1.284859     0.558257 3.574172e+05     0.326197            6            1 
 5501.347940  2108.217435            1     0.767382    -44.71317 000031@Extract/job037/Average/stack_0014_cor2.mrcs Average/stack_0014_cor2.mrc            1     2.848413     0.233828 16209.764648 14508.772461    -22.24999     0.000000     1.000000     0.000000            7   112.804031    91.270965     2.206602     -1.62514     0.565540 3.575356e+05     0.114837           17            2 
  446.695661  2239.043525            1     1.077577    -29.38727 000032@Extract/job037/Average/stack_0014_cor2.mrcs Average/stack_0014_cor2.mrc            1     2.848413     0.233828 16209.764648 14508.772461    -22.24999     0.000000     1.000000     0.000000            7    -46.81210    85.682733     0.314859     -1.62514     0.565212 3.574657e+05     0.138080            7            2 
  686.086971  2371.087006            1     1.221868   162.792994 000033@Extract/job037/Average/stack_0014_cor2.mrcs Average/stack_0014_cor2.mrc            1     2.848413     0.233828 16209.764648 14508.772461    -22.24999     0.000000     1.000000     0.000000            7    -43.98768    90.454206     0.314859     -1.62514     0.565307 3.575638e+05     0.109466            7            2 
  979.652194  2287.000047            1     0.967639    27.797101 000034@Extract/job037/Average/stack_0014_cor2.mrcs Average/stack_0014_cor2.mrc            1     2.848413     0.233828 16209.764648 14508.772461    -22.24999     0.000000     1.000000     0.000000            7    -45.40856    84.481402     -0.70340     -0.65514     0.560918 3.574635e+05     0.241846            7            2 
 1403.086986  2477.652225            1     0.991726   106.550037 000035@Extract/job037/Average/stack_0014_cor2.mrcs Average/stack_0014_cor2.mrc            1     2.848413     0.233828 16209.764648 14508.772461    -22.24999     0.000000     1.000000     0.000000            7    -46.80909    86.878751     1.284859     0.266602     0.560922 3.574656e+05     0.285288            5            1 
 4570.826182  2784.087014            1     1.334015    -17.51945 000036@Extract/job037/Average/stack_0014_cor2.mrcs Average/stack_0014_cor2.mrc            1     2.848413     0.233828 16209.764648 14508.772461    -22.24999     0.000000     1.000000     0.000000            7   117.026555    90.090393     0.266602     0.314859     0.559862 3.574299e+05     0.061798           12            1 
 4612.565313  2651.652229            1     1.278927   172.887959 000037@Extract/job037/Average/stack_0014_cor2.mrcs Average/stack_0014_cor2.mrc            1     2.848413     0.233828 16209.764648 14508.772461    -22.24999     0.000000     1.000000     0.000000            7   155.702649    87.194859     0.266602     -0.65514     0.556658 3.575289e+05     0.531229            6            2 
 4356.739221  2706.217447            1     0.537510   -104.39910 000038@Extract/job037/Average/stack_0014_cor2.mrcs Average/stack_0014_cor2.mrc            1     2.848413     0.233828 16209.764648 14508.772461    -22.24999     0.000000     1.000000     0.000000            7    -41.89349    83.873289     1.284859     0.314859     0.560470 3.574419e+05     0.275072            5            2 
 2097.782652  3040.347889            1     1.103982   172.162078 000039@Extract/job037/Average/stack_0014_cor2.mrcs Average/stack_0014_cor2.mrc            1     2.848413     0.233828 16209.764648 14508.772461    -22.24999     0.000000     1.000000     0.000000            7    -41.19432    82.068134     -0.65514     1.284859     0.561320 3.574408e+05     0.129921            9            1 
 1612.956555  2855.130494            1     0.578017    -18.14088 000040@Extract/job037/Average/stack_0014_cor2.mrcs Average/stack_0014_cor2.mrc            1     2.848413     0.233828 16209.764648 14508.772461    -22.24999     0.000000     1.000000     0.000000            7    -45.38804    92.846262     0.314859     -0.65514     0.562067 3.575225e+05     0.267224            6            1 
 5056.869670  3138.869630            1     1.044701    53.711760 000041@Extract/job037/Average/stack_0014_cor2.mrcs Average/stack_0014_cor2.mrc            1     2.848413     0.233828 16209.764648 14508.772461    -22.24999     0.000000     1.000000     0.000000            7   101.578135    84.061134     0.266602     0.266602     0.564672 3.575087e+05     0.045518           28            2 
 1236.304373  3335.304417            1     1.038885   -114.68419 000042@Extract/job037/Average/stack_0014_cor2.mrcs Average/stack_0014_cor2.mrc            1     2.848413     0.233828 16209.764648 14508.772461    -22.24999     0.000000     1.000000     0.000000            7    -53.84448    85.701331     -0.65514     -0.65514     0.559992 3.574750e+05     0.223078            9            1 
 5204.956630  3305.000068            1     1.105307    -28.68761 000043@Extract/job037/Average/stack_0014_cor2.mrcs Average/stack_0014_cor2.mrc            1     2.848413     0.233828 16209.764648 14508.772461    -22.24999     0.000000     1.000000     0.000000            7   151.484565    87.188435     0.314859     -0.70340     0.560909 3.575202e+05     0.332413            3            1 
 4411.913135  3569.087030            1     0.919427   141.227024 000044@Extract/job037/Average/stack_0014_cor2.mrcs Average/stack_0014_cor2.mrc            1     2.848413     0.233828 16209.764648 14508.772461    -22.24999     0.000000     1.000000     0.000000            7    -42.58702    88.063274     0.314859     -1.62514     0.562784 3.574874e+05     0.152663            7            1 
  370.043486  3437.652245            1     0.903725    -73.65203 000045@Extract/job037/Average/stack_0014_cor2.mrcs Average/stack_0014_cor2.mrc            1     2.848413     0.233828 16209.764648 14508.772461    -22.24999     0.000000     1.000000     0.000000            7   162.724259    95.568260     1.284859     -0.65514     0.554809 3.575070e+05     0.221160            9            2 
 2098.608739  3591.347900            1     0.798343    -14.38049 000046@Extract/job037/Average/stack_0014_cor2.mrcs Average/stack_0014_cor2.mrc            1     2.848413     0.233828 16209.764648 14508.772461    -22.24999     0.000000     1.000000     0.000000            7    -49.62823    84.492095     0.314859     -0.65514     0.568424 3.575051e+05     0.228995            8            1 
 5404.000112   858.869583            1     0.635267    -39.86485 000047@Extract/job037/Average/stack_0014_cor2.mrcs Average/stack_0014_cor2.mrc            1     2.848413     0.233828 16209.764648 14508.772461    -22.24999     0.000000     1.000000     0.000000            7     5.932980    89.803539     -0.65514     0.314859     0.566819 3.574484e+05     0.062451           10            1 
  531.565228  1319.782636            1     0.841430   -144.69595 000048@Extract/job037/Average/stack_0014_cor2.mrcs Average/stack_0014_cor2.mrc            1     2.848413     0.233828 16209.764648 14508.772461    -22.24999     0.000000     1.000000     0.000000            7    -48.19092    96.447383     -0.65514     -0.70340     0.562908 3.574562e+05     0.258480            3            2 
 5309.478371  2924.739191            1     0.781758    -98.03369 000049@Extract/job037/Average/stack_0014_cor2.mrcs Average/stack_0014_cor2.mrc            1     2.848413     0.233828 16209.764648 14508.772461    -22.24999     0.000000     1.000000     0.000000            7   160.618985    91.380368     -0.70340     0.266602     0.565922 3.574289e+05     0.486403            4            2 
 5346.000111  3359.782678            1     0.836672   -121.27399 000050@Extract/job037/Average/stack_0014_cor2.mrcs Average/stack_0014_cor2.mrc            1     2.848413     0.233828 16209.764648 14508.772461    -22.24999     0.000000     1.000000     0.000000            7    -41.20278    78.435700     0.314859     0.314859     0.567309 3.575552e+05     0.248078            4            2 
 4826.304448  3689.478337            1     0.995319   133.698946 000051@Extract/job037/Average/stack_0014_cor2.mrcs Average/stack_0014_cor2.mrc            1     2.848413     0.233828 16209.764648 14508.772461    -22.24999     0.000000     1.000000     0.000000            7   -148.04799    91.958080     0.266602     -0.65514     0.568010 3.575395e+05     0.051079           22            1 
 5328.347936   577.304360            1     0.869530    52.184612 000052@Extract/job037/Average/stack_0014_cor2.mrcs Average/stack_0014_cor2.mrc            1     2.848413     0.233828 16209.764648 14508.772461    -22.24999     0.000000     1.000000     0.000000            7    -51.01236    92.860673     0.314859     0.314859     0.557881 3.573912e+05     0.224615            4            1 
 1811.652212  2155.173958            1     0.823447    -67.82242 000053@Extract/job037/Average/stack_0014_cor2.mrcs Average/stack_0014_cor2.mrc            1     2.848413     0.233828 16209.764648 14508.772461    -22.24999     0.000000     1.000000     0.000000            7    -47.48643    97.046752     1.284859     -0.65514     0.561090 3.575315e+05     0.177654           11            1 
 4744.434881  3841.000080            1     0.878078    -77.35769 000054@Extract/job037/Average/stack_0014_cor2.mrcs Average/stack_0014_cor2.mrc            1     2.848413     0.233828 16209.764648 14508.772461    -22.24999     0.000000     1.000000     0.000000            7     3.821995    96.382488     -0.65514     -1.62514     0.564761 3.575148e+05     0.091252           13            2 
 4853.565318  2586.826141            1     0.813358    -73.45516 000055@Extract/job037/Average/stack_0014_cor2.mrcs Average/stack_0014_cor2.mrc            1     2.848413     0.233828 16209.764648 14508.772461    -22.24999     0.000000     1.000000     0.000000            7    -43.25422   103.103677     -0.65514     0.314859     0.556242 3.575527e+05     0.188818           16            1 
 3971.826169   342.739138            1     0.787098   -170.33522 000056@Extract/job037/Average/stack_0014_cor2.mrcs Average/stack_0014_cor2.mrc            1     2.848413     0.233828 16209.764648 14508.772461    -22.24999     0.000000     1.000000     0.000000            7   127.528310     8.166631     0.314859     1.284859     0.559408 3.575273e+05     0.097422           15            1 
 3086.695716  2337.000049            1     0.913191    86.041382 000057@Extract/job037/Average/stack_0014_cor2.mrcs Average/stack_0014_cor2.mrc            1     2.848413     0.233828 16209.764648 14508.772461    -22.24999     0.000000     1.000000     0.000000            7   132.996216   175.018805     -1.62514     1.236602     0.564258 3.574929e+05     0.102684           14            2 
 3912.043559  3576.304422            1     0.991262    -68.38261 000058@Extract/job037/Average/stack_0014_cor2.mrcs Average/stack_0014_cor2.mrc            1     2.848413     0.233828 16209.764648 14508.772461    -22.24999     0.000000     1.000000     0.000000            7   153.953299     3.832256     -1.62514     -1.62514     0.560400 3.575428e+05     0.765260            3            1 
 4788.782708  1819.869603            1     1.116786   -106.26752 000059@Extract/job037/Average/stack_0014_cor2.mrcs Average/stack_0014_cor2.mrc            1     2.848413     0.233828 16209.764648 14508.772461    -22.24999     0.000000     1.000000     0.000000            7    -44.68356    93.442366     1.236602     0.314859     0.568257 3.575581e+05     0.302893            5            1 
 2818.565276  3404.347897            1     0.722425    -78.15342 000060@Extract/job037/Average/stack_0014_cor2.mrcs Average/stack_0014_cor2.mrc            1     2.848413     0.233828 16209.764648 14508.772461    -22.24999     0.000000     1.000000     0.000000            7    -40.46815    92.237259     1.236602     0.266602     0.564454 3.574875e+05     0.129962            8            1 
 1344.086984   567.869577            1     1.321749   165.318676 000061@Extract/job037/Average/stack_0014_cor2.mrcs Average/stack_0014_cor2.mrc            1     2.848413     0.233828 16209.764648 14508.772461    -22.24999     0.000000     1.000000     0.000000            7   130.384337    90.725384     0.314859     0.314859     0.555950 3.574606e+05     0.406582            6            1 
 2626.565272   765.739146            1     0.851039    -47.24732 000062@Extract/job037/Average/stack_0014_cor2.mrcs Average/stack_0014_cor2.mrc            1     2.848413     0.233828 16209.764648 14508.772461    -22.24999     0.000000     1.000000     0.000000            7    -29.23350    83.848078     0.314859     0.314859     0.566760 3.575496e+05     0.370462            6            2 
 3511.695725   988.478281            1     1.422686   -156.15647 000063@Extract/job037/Average/stack_0014_cor2.mrcs Average/stack_0014_cor2.mrc            1     2.848413     0.233828 16209.764648 14508.772461    -22.24999     0.000000     1.000000     0.000000            7   161.320199    93.172907     0.266602     -0.65514     0.559079 3.574682e+05     0.295335            4            2 
 4480.739223  1129.739154            1     0.807309    14.657199 000064@Extract/job037/Average/stack_0014_cor2.mrcs Average/stack_0014_cor2.mrc            1     2.848413     0.233828 16209.764648 14508.772461    -22.24999     0.000000     1.000000     0.000000            7    -39.77428    88.056913     -0.65514     -0.65514     0.562192 3.574833e+05     0.275452           11            1 
 3090.087021  1284.869592            1     0.923923    60.589627 000065@Extract/job037/Average/stack_0014_cor2.mrcs Average/stack_0014_cor2.mrc            1     2.848413     0.233828 16209.764648 14508.772461    -22.24999     0.000000     1.000000     0.000000            7    -37.67356    83.864020     -0.70340     -0.65514     0.566340 3.575556e+05     0.128157            9            1 
 5062.478366  2083.347869            1     1.004072    58.689637 000066@Extract/job037/Average/stack_0014_cor2.mrcs Average/stack_0014_cor2.mrc            1     2.848413     0.233828 16209.764648 14508.772461    -22.24999     0.000000     1.000000     0.000000            7    -29.22145    91.020973     0.314859     1.236602     0.567349 3.575000e+05     0.164438            4            1 
 4321.782698  2314.913091            1     0.916954   119.496635 000067@Extract/job037/Average/stack_0014_cor2.mrcs Average/stack_0014_cor2.mrc            1     2.848413     0.233828 16209.764648 14508.772461    -22.24999     0.000000     1.000000     0.000000            7   169.757765    95.573942     1.284859     -0.70340     0.562453 3.574927e+05     0.096994           16            1 
 2795.695710  2784.869623            1     0.838241   -108.14614 000068@Extract/job037/Average/stack_0014_cor2.mrcs Average/stack_0014_cor2.mrc            1     2.848413     0.233828 16209.764648 14508.772461    -22.24999     0.000000     1.000000     0.000000            7    -43.29161    87.467690     1.284859     0.314859     0.563198 3.574882e+05     0.210401           10            1 
 2552.913096  3001.000062            1     1.072752    -72.68352 000069@Extract/job037/Average/stack_0014_cor2.mrcs Average/stack_0014_cor2.mrc            1     2.848413     0.233828 16209.764648 14508.772461    -22.24999     0.000000     1.000000     0.000000            7   171.869829    91.389449     1.236602     0.266602     0.564578 3.575765e+05     0.185619            7            2 
 2098.782652  3244.000067            1     0.842056    67.035420 000070@Extract/job037/Average/stack_0014_cor2.mrcs Average/stack_0014_cor2.mrc            1     2.848413     0.233828 16209.764648 14508.772461    -22.24999     0.000000     1.000000     0.000000            7   -178.98879    91.988331     0.266602     0.314859     0.565517 3.574794e+05     0.132983            8            1 
 4106.695737   750.478276            1     0.801394   162.774144 000071@Extract/job037/Average/stack_0014_cor2.mrcs Average/stack_0014_cor2.mrc            1     2.848413     0.233828 16209.764648 14508.772461    -22.24999     0.000000     1.000000     0.000000            7    -36.23507    99.434310     -0.65514     1.284859     0.563029 3.574661e+05     0.168285            6            1 
 2147.565262  2534.652226            1     1.343617    66.860058 000072@Extract/job037/Average/stack_0014_cor2.mrcs Average/stack_0014_cor2.mrc            1     2.848413     0.233828 16209.764648 14508.772461    -22.24999     0.000000     1.000000     0.000000            7   119.846179    87.710900     1.236602     0.266602     0.564214 3.575683e+05     0.171567           11            1 
 1027.434804   385.086965            1     1.081011   -120.57309 000073@Extract/job037/Average/stack_0014_cor2.mrcs Average/stack_0014_cor2.mrc            1     2.848413     0.233828 16209.764648 14508.772461    -22.24999     0.000000     1.000000     0.000000            7   147.959693    92.555873     1.284859     1.236602     0.565590 3.574554e+05     0.258080            7            1 
 5140.521846  1349.086984            1     1.574980    71.902511 000074@Extract/job037/Average/stack_0014_cor2.mrcs Average/stack_0014_cor2.mrc            1     2.848413     0.233828 16209.764648 14508.772461    -22.24999     0.000000     1.000000     0.000000            7    -68.60225    88.733522     -0.65514     -0.65514     0.564231 3.574715e+05     0.114640           15            2 
 1019.782630  2665.087012            1     0.846699    -65.28214 000075@Extract/job037/Average/stack_0014_cor2.mrcs Average/stack_0014_cor2.mrc            1     2.848413     0.233828 16209.764648 14508.772461    -22.24999     0.000000     1.000000     0.000000            7   140.228340    90.749147     -0.65514     0.266602     0.563563 3.575439e+05     0.338561            6            1 
 4845.565318  2870.565277            1     0.728683    53.735058 000076@Extract/job037/Average/stack_0014_cor2.mrcs Average/stack_0014_cor2.mrc            1     2.848413     0.233828 16209.764648 14508.772461    -22.24999     0.000000     1.000000     0.000000            7   119.846179    87.710900     0.363117     0.363117     0.565483 3.575010e+05     0.163210           22            2 
 2242.478307  3285.739198            1     1.281058   -173.14221 000077@Extract/job037/Average/stack_0014_cor2.mrcs Average/stack_0014_cor2.mrc            1     2.848413     0.233828 16209.764648 14508.772461    -22.24999     0.000000     1.000000     0.000000            7   118.436414    88.900934     -0.65514     -0.70340     0.566069 3.574207e+05     0.090503            9            2 
 1193.391329  1123.739154            1     0.469504    -87.59755 000078@Extract/job037/Average/stack_0014_cor2.mrcs Average/stack_0014_cor2.mrc            1     2.848413     0.233828 16209.764648 14508.772461    -22.24999     0.000000     1.000000     0.000000            7    -17.26111    98.800411     1.236602     0.314859     0.562758 3.574720e+05     0.336398            5            1 
 1703.260905  2223.217437            1     0.518937   116.662093 000079@Extract/job037/Average/stack_0014_cor2.mrcs Average/stack_0014_cor2.mrc            1     2.848413     0.233828 16209.764648 14508.772461    -22.24999     0.000000     1.000000     0.000000            7   163.443475    79.382664     -0.65514     0.314859     0.557264 3.575213e+05     0.144479            9            1 
 3767.739208  2009.304390            1     1.074309   132.798614 000080@Extract/job037/Average/stack_0014_cor2.mrcs Average/stack_0014_cor2.mrc            1     2.848413     0.233828 16209.764648 14508.772461    -22.24999     0.000000     1.000000     0.000000            7    -46.08661    94.642673     -0.70340     1.284859     0.563779 3.574423e+05     0.150235            5            1 
 4831.478361  3157.130500            1     0.873335   133.687724 000081@Extract/job037/Average/stack_0014_cor2.mrcs Average/stack_0014_cor2.mrc            1     2.848413     0.233828 16209.764648 14508.772461    -22.24999     0.000000     1.000000     0.000000            7    -28.51347    94.007586     1.236602     -0.65514     0.557721 3.574258e+05     0.375054            5            2 
 3880.739211  1026.608717            1     1.379000    -57.73942 000082@Extract/job037/Average/stack_0014_cor2.mrcs Average/stack_0014_cor2.mrc            1     2.848413     0.233828 16209.764648 14508.772461    -22.24999     0.000000     1.000000     0.000000            7   155.002245    85.399171     1.284859     -0.65514     0.567402 3.575554e+05     0.179981           13            1 
 3610.608770  2635.782663            1     1.120131    -80.24353 000083@Extract/job037/Average/stack_0014_cor2.mrcs Average/stack_0014_cor2.mrc            1     2.848413     0.233828 16209.764648 14508.772461    -22.24999     0.000000     1.000000     0.000000            7   153.589059    90.177270     0.314859     0.266602     0.563615 3.575680e+05     0.181365            5            2 
 1759.260906   469.956531            1     0.450643    99.066239 000084@Extract/job037/Average/stack_0014_cor2.mrcs Average/stack_0014_cor2.mrc            1     2.848413     0.233828 16209.764648 14508.772461    -22.24999     0.000000     1.000000     0.000000            7    -52.39160   102.514551     -0.65514     0.314859     0.564640 3.575442e+05     0.306503            4            2 
 4818.260969  1499.173944            1     0.694889   155.321399 000085@Extract/job037/Average/stack_0014_cor2.mrcs Average/stack_0014_cor2.mrc            1     2.848413     0.233828 16209.764648 14508.772461    -22.24999     0.000000     1.000000     0.000000            7    -52.47993    71.039642     -0.65514     0.314859     0.568426 3.575491e+05     0.155033           14            2 
  165.739134  2035.000042            1     0.606634    -12.73126 000086@Extract/job037/Average/stack_0014_cor2.mrcs Average/stack_0014_cor2.mrc            1     2.848413     0.233828 16209.764648 14508.772461    -22.24999     0.000000     1.000000     0.000000            7   157.820327    80.589150     -0.65514     -0.65514     0.559423 3.573822e+05     0.163858            5            2 
 4611.565313   597.000012            1     1.249629     6.094438 000087@Extract/job037/Average/stack_0014_cor2.mrcs Average/stack_0014_cor2.mrc            1     2.848413     0.233828 16209.764648 14508.772461    -22.24999     0.000000     1.000000     0.000000            7     -0.39528    82.019696     -0.65514     1.236602     0.561045 3.574698e+05     0.171493            8            2 
 2770.826144  2074.086999            1     0.940370    27.578826 000088@Extract/job037/Average/stack_0014_cor2.mrcs Average/stack_0014_cor2.mrc            1     2.848413     0.233828 16209.764648 14508.772461    -22.24999     0.000000     1.000000     0.000000            7   157.118408    79.982379     0.266602     0.314859     0.563581 3.574838e+05     0.146521            9            1 
 1520.652205  3753.304426            1     0.699966   104.590743 000089@Extract/job037/Average/stack_0014_cor2.mrcs Average/stack_0014_cor2.mrc            1     2.848413     0.233828 16209.764648 14508.772461    -22.24999     0.000000     1.000000     0.000000            7    -17.28329    77.175498     -0.70340     0.266602     0.564370 3.575429e+05     0.243941            9            2 
  435.260879   489.608706            1     0.720471   -102.29711 000090@Extract/job037/Average/stack_0014_cor2.mrcs Average/stack_0014_cor2.mrc            1     2.848413     0.233828 16209.764648 14508.772461    -22.24999     0.000000     1.000000     0.000000            7   -138.83302    21.468723     -0.65514     -0.65514     0.560094 3.575586e+05     0.115039            7            2 
 4268.608784  1003.521760            1     0.377258   139.808551 000091@Extract/job037/Average/stack_0014_cor2.mrcs Average/stack_0014_cor2.mrc            1     2.848413     0.233828 16209.764648 14508.772461    -22.24999     0.000000     1.000000     0.000000            7    -77.72251   160.864922     0.363117     0.314859     0.561525 3.575421e+05     0.090688           21            1 
 1923.000040  1356.130463            1     1.130045   -122.14076 000092@Extract/job037/Average/stack_0014_cor2.mrcs Average/stack_0014_cor2.mrc            1     2.848413     0.233828 16209.764648 14508.772461    -22.24999     0.000000     1.000000     0.000000            7   116.370247    14.009852     0.314859     -0.70340     0.561278 3.574805e+05     0.081310           15            1 
  548.608707  1606.956555            1     0.740028    27.966259 000093@Extract/job037/Average/stack_0014_cor2.mrcs Average/stack_0014_cor2.mrc            1     2.848413     0.233828 16209.764648 14508.772461    -22.24999     0.000000     1.000000     0.000000            7   105.881648   162.443278     2.206602     -0.70340     0.560260 3.575264e+05     0.065418           18            2 
  162.739134  3883.956602            1     0.706274    74.423000 000094@Extract/job037/Average/stack_0014_cor2.mrcs Average/stack_0014_cor2.mrc            1     2.848413     0.233828 16209.764648 14508.772461    -22.24999     0.000000     1.000000     0.000000            7    -58.64586   168.181947     -0.70340     0.314859     0.557696 3.575858e+05     0.131307            9            1 
 2270.347873   352.173920            1     0.529284   104.552160 000095@Extract/job037/Average/stack_0014_cor2.mrcs Average/stack_0014_cor2.mrc            1     2.848413     0.233828 16209.764648 14508.772461    -22.24999     0.000000     1.000000     0.000000            7     -6.02610    73.468607     -0.65514     0.314859     0.559260 3.575077e+05     0.130123           20            1 
 1933.434823   806.478278            1     0.552586    61.567039 000096@Extract/job037/Average/stack_0014_cor2.mrcs Average/stack_0014_cor2.mrc            1     2.848413     0.233828 16209.764648 14508.772461    -22.24999     0.000000     1.000000     0.000000            7    -51.06892    72.292466     -1.62514     0.314859     0.564532 3.574456e+05     0.181935           14            2 
 3760.913121  2409.217441            1     0.662470    55.684385 000097@Extract/job037/Average/stack_0014_cor2.mrcs Average/stack_0014_cor2.mrc            1     2.848413     0.233828 16209.764648 14508.772461    -22.24999     0.000000     1.000000     0.000000            7   150.790675    81.787247     -0.65514     0.266602     0.560081 3.575316e+05     0.227180            7            1 
 3068.217455  2989.173975            1     0.162306   172.178207 000098@Extract/job037/Average/stack_0014_cor2.mrcs Average/stack_0014_cor2.mrc            1     2.848413     0.233828 16209.764648 14508.772461    -22.24999     0.000000     1.000000     0.000000            7    -45.35096   107.443487     0.314859     -0.70340     0.563737 3.575912e+05     0.197031           13            1 
 3261.478329  3784.217470            1     0.543630    65.288265 000099@Extract/job037/Average/stack_0014_cor2.mrcs Average/stack_0014_cor2.mrc            1     2.848413     0.233828 16209.764648 14508.772461    -22.24999     0.000000     1.000000     0.000000            7    -40.50648    75.371774     1.284859     0.314859     0.567087 3.575262e+05     0.232662            7            2 
 2631.565272  3926.304429            1     0.644414     3.225774 000100@Extract/job037/Average/stack_0014_cor2.mrcs Average/stack_0014_cor2.mrc            1     2.848413     0.233828 16209.764648 14508.772461    -22.24999     0.000000     1.000000     0.000000            7   164.861068    66.872943     0.314859     -0.70340     0.561311 3.574978e+05     0.303292            4            2 
 3516.521812  1931.608736            1     0.171933    -98.74928 000101@Extract/job037/Average/stack_0014_cor2.mrcs Average/stack_0014_cor2.mrc            1     2.848413     0.233828 16209.764648 14508.772461    -22.24999     0.000000     1.000000     0.000000            7    -40.38191   125.534482     0.314859     -0.65514     0.569598 3.575091e+05     0.134751            3            1 
 2271.347873  2791.304406            1     0.252238   110.230490 000001@Extract/job037/Average/stack_0015_cor2.mrcs Average/stack_0015_cor2.mrc            1     8.250575     0.062859 14394.727539 13242.794922    12.141560     0.000000     1.000000     0.000000            8    -22.18599    94.596978     1.236602     -0.65514     0.562699 3.576199e+05     0.139310            7            1 
 4074.391389  3291.565286            1     0.064716   -151.33798 000002@Extract/job037/Average/stack_0015_cor2.mrcs Average/stack_0015_cor2.mrc            1     8.250575     0.062859 14394.727539 13242.794922    12.141560     0.000000     1.000000     0.000000            8    -19.35833   108.023324     0.266602     -0.65514     0.561279 3.576235e+05     0.089839           20            2 
 4991.652277  3358.173983            1     0.071071    -76.55807 000003@Extract/job037/Average/stack_0015_cor2.mrcs Average/stack_0015_cor2.mrc            1     8.250575     0.062859 14394.727539 13242.794922    12.141560     0.000000     1.000000     0.000000            8   133.149372   108.975095     0.266602     1.236602     0.557731 3.575022e+05     0.059811           13            1 
 3641.347902  3641.913119            1     0.575421   163.676021 000004@Extract/job037/Average/stack_0015_cor2.mrcs Average/stack_0015_cor2.mrc            1     8.250575     0.062859 14394.727539 13242.794922    12.141560     0.000000     1.000000     0.000000            8    -24.28528   101.234784     -0.65514     0.314859     0.558737 3.575138e+05     0.127998           15            2 
 5580.391420  3517.347899            1     0.139369    16.499990 000005@Extract/job037/Average/stack_0015_cor2.mrcs Average/stack_0015_cor2.mrc            1     8.250575     0.062859 14394.727539 13242.794922    12.141560     0.000000     1.000000     0.000000            8    -27.08575   107.406569     0.266602     -0.70340     0.556368 3.575266e+05     0.121207           15            2 
 4696.434880  3154.521805            1     0.340522    -39.69360 000006@Extract/job037/Average/stack_0015_cor2.mrcs Average/stack_0015_cor2.mrc            1     8.250575     0.062859 14394.727539 13242.794922    12.141560     0.000000     1.000000     0.000000            8    -49.61879    88.080677     0.266602     0.314859     0.557235 3.576260e+05     0.215209            6            2 
 2673.304403   186.608699            1     0.294301    -76.57886 000007@Extract/job037/Average/stack_0015_cor2.mrcs Average/stack_0015_cor2.mrc            1     8.250575     0.062859 14394.727539 13242.794922    12.141560     0.000000     1.000000     0.000000            8   120.511602   100.300870     0.314859     0.314859     0.559139 3.574964e+05     0.104400           26            1 
 2427.869615  3403.347897            1     0.567903   106.375495 000008@Extract/job037/Average/stack_0015_cor2.mrcs Average/stack_0015_cor2.mrc            1     8.250575     0.062859 14394.727539 13242.794922    12.141560     0.000000     1.000000     0.000000            8   171.159259   105.290136     1.284859     -0.65514     0.559438 3.575877e+05     0.069606           24            2 
 3194.478327  3318.652243            1     0.236984    99.891297 000009@Extract/job037/Average/stack_0015_cor2.mrcs Average/stack_0015_cor2.mrc            1     8.250575     0.062859 14394.727539 13242.794922    12.141560     0.000000     1.000000     0.000000            8    -13.74374   103.055925     0.314859     1.236602     0.559909 3.575544e+05     0.064555           31            2 
 1065.347848  1917.173953            1     0.697310   -165.55425 000010@Extract/job037/Average/stack_0015_cor2.mrcs Average/stack_0015_cor2.mrc            1     8.250575     0.062859 14394.727539 13242.794922    12.141560     0.000000     1.000000     0.000000            8   154.284171    95.557700     0.314859     -0.70340     0.562303 3.575235e+05     0.131252           20            1 
 1548.173945  2133.521783            1     0.489574    48.213724 000011@Extract/job037/Average/stack_0015_cor2.mrcs Average/stack_0015_cor2.mrc            1     8.250575     0.062859 14394.727539 13242.794922    12.141560     0.000000     1.000000     0.000000            8   159.910879    95.565185     -0.65514     0.314859     0.557515 3.575260e+05     0.091443           14            1 
 3240.782676  1951.478301            1     0.513838    -88.73626 000012@Extract/job037/Average/stack_0015_cor2.mrcs Average/stack_0015_cor2.mrc            1     8.250575     0.062859 14394.727539 13242.794922    12.141560     0.000000     1.000000     0.000000            8   134.579412   100.339122     1.284859     0.314859     0.560404 3.575189e+05     0.066198           28            2 
 2499.521791  2929.347887            1     0.520622    38.803833 000013@Extract/job037/Average/stack_0015_cor2.mrcs Average/stack_0015_cor2.mrc            1     8.250575     0.062859 14394.727539 13242.794922    12.141560     0.000000     1.000000     0.000000            8   148.674636    85.987606     -0.65514     0.266602     0.560582 3.574467e+05     0.222197            6            2 
 2573.565271  2023.739172            1     0.791123     -2.19718 000014@Extract/job037/Average/stack_0015_cor2.mrcs Average/stack_0015_cor2.mrc            1     8.250575     0.062859 14394.727539 13242.794922    12.141560     0.000000     1.000000     0.000000            8   105.415985   166.131879     0.314859     -0.65514     0.555578 3.576190e+05     0.088643           19            2 
 3027.478324   460.521749            1     1.238851    -16.44635 000015@Extract/job037/Average/stack_0015_cor2.mrcs Average/stack_0015_cor2.mrc            1     8.250575     0.062859 14394.727539 13242.794922    12.141560     0.000000     1.000000     0.000000            8    43.637014   171.811389     1.236602     0.266602     0.562235 3.575787e+05     0.165342           15            1 
 1381.608724   728.217406            1     0.723878    -40.59533 000016@Extract/job037/Average/stack_0015_cor2.mrcs Average/stack_0015_cor2.mrc            1     8.250575     0.062859 14394.727539 13242.794922    12.141560     0.000000     1.000000     0.000000            8    19.639229     4.932158     -0.65514     0.314859     0.559126 3.575391e+05     0.206504            9            2 
 1137.173937   900.000019            1     0.733995   -126.70112 000017@Extract/job037/Average/stack_0015_cor2.mrcs Average/stack_0015_cor2.mrc            1     8.250575     0.062859 14394.727539 13242.794922    12.141560     0.000000     1.000000     0.000000            8    -41.03138     5.699346     -0.65514     -0.65514     0.558010 3.575854e+05     0.156356           45            1 
  907.217410  1458.869596            1     0.915878   -116.34646 000018@Extract/job037/Average/stack_0015_cor2.mrcs Average/stack_0015_cor2.mrc            1     8.250575     0.062859 14394.727539 13242.794922    12.141560     0.000000     1.000000     0.000000            8   153.913269     8.957518     -1.62514     1.236602     0.564796 3.575720e+05     0.208368           13            1 
 2769.217449  2839.869624            1     0.699430    21.327298 000019@Extract/job037/Average/stack_0015_cor2.mrcs Average/stack_0015_cor2.mrc            1     8.250575     0.062859 14394.727539 13242.794922    12.141560     0.000000     1.000000     0.000000            8    23.905633   173.237818     -1.62514     0.314859     0.557883 3.575233e+05     0.097527           18            1 
 1174.304372  3104.956586            1     0.867117   -146.86391 000020@Extract/job037/Average/stack_0015_cor2.mrcs Average/stack_0015_cor2.mrc            1     8.250575     0.062859 14394.727539 13242.794922    12.141560     0.000000     1.000000     0.000000            8   114.903227     9.595633     -0.70340     -0.65514     0.557961 3.576383e+05     0.315793           10            1 
 2996.391366   590.347838            1     0.802962   133.757203 000021@Extract/job037/Average/stack_0015_cor2.mrcs Average/stack_0015_cor2.mrc            1     8.250575     0.062859 14394.727539 13242.794922    12.141560     0.000000     1.000000     0.000000            8    -67.25035     9.434718     -1.62514     -0.65514     0.561167 3.575736e+05     0.196557           14            1 
 3208.913110  1174.304372            1     1.125253    75.493217 000022@Extract/job037/Average/stack_0015_cor2.mrcs Average/stack_0015_cor2.mrc            1     8.250575     0.062859 14394.727539 13242.794922    12.141560     0.000000     1.000000     0.000000            8    -48.19466   171.088819     0.314859     -0.65514     0.563382 3.575816e+05     0.179320           24            1 
 4408.478352  2743.739187            1     0.487323    -18.76943 000023@Extract/job037/Average/stack_0015_cor2.mrcs Average/stack_0015_cor2.mrc            1     8.250575     0.062859 14394.727539 13242.794922    12.141560     0.000000     1.000000     0.000000            8   -150.83863   167.721682     0.314859     -0.65514     0.563589 3.576285e+05     0.096700           16            2 
 2910.304408  3136.652239            1     0.732831    -12.75750 000024@Extract/job037/Average/stack_0015_cor2.mrcs Average/stack_0015_cor2.mrc            1     8.250575     0.062859 14394.727539 13242.794922    12.141560     0.000000     1.000000     0.000000            8   -131.35781   169.883944     -0.70340     -0.65514     0.564296 3.574948e+05     0.112376           26            1 
 1837.913081  3461.739202            1     0.564875    76.201298 000025@Extract/job037/Average/stack_0015_cor2.mrcs Average/stack_0015_cor2.mrc            1     8.250575     0.062859 14394.727539 13242.794922    12.141560     0.000000     1.000000     0.000000            8    -41.46020   169.605120     -0.65514     0.363117     0.561336 3.575871e+05     0.148279           12            1 
 1351.086984  3770.565296            1     0.713709   -163.27316 000026@Extract/job037/Average/stack_0015_cor2.mrcs Average/stack_0015_cor2.mrc            1     8.250575     0.062859 14394.727539 13242.794922    12.141560     0.000000     1.000000     0.000000            8   -155.95520    14.839213     0.363117     -0.60688     0.556303 3.575688e+05     0.031235           57            1 
  518.521750  3769.782687            1     0.416054   123.478516 000027@Extract/job037/Average/stack_0015_cor2.mrcs Average/stack_0015_cor2.mrc            1     8.250575     0.062859 14394.727539 13242.794922    12.141560     0.000000     1.000000     0.000000            8    45.331671    10.841970     1.236602     -2.59514     0.554592 3.575892e+05     0.028858           39            1 
 3578.521813  1124.956545            1     0.590342   141.032605 000028@Extract/job037/Average/stack_0015_cor2.mrcs Average/stack_0015_cor2.mrc            1     8.250575     0.062859 14394.727539 13242.794922    12.141560     0.000000     1.000000     0.000000            8   162.036785    80.594095     -0.65514     0.314859     0.561481 3.575008e+05     0.056946           14            1 
 2055.260912   231.956526            1     0.731432    -30.52445 000029@Extract/job037/Average/stack_0015_cor2.mrcs Average/stack_0015_cor2.mrc            1     8.250575     0.062859 14394.727539 13242.794922    12.141560     0.000000     1.000000     0.000000            8   163.431691    91.383329     0.266602     -0.65514     0.564160 3.576166e+05     0.133460           18            1 
 4613.565313   310.826093            1     0.922443    -91.42736 000030@Extract/job037/Average/stack_0015_cor2.mrcs Average/stack_0015_cor2.mrc            1     8.250575     0.062859 14394.727539 13242.794922    12.141560     0.000000     1.000000     0.000000            8     5.933419    88.609791     -0.65514     0.314859     0.558487 3.575363e+05     0.102433           36            2 
 4295.130524   603.391317            1     0.735690    -21.14713 000031@Extract/job037/Average/stack_0015_cor2.mrcs Average/stack_0015_cor2.mrc            1     8.250575     0.062859 14394.727539 13242.794922    12.141560     0.000000     1.000000     0.000000            8   164.137648    88.399466     1.236602     -1.62514     0.557915 3.575496e+05     0.040835           21            1 
 2780.478319  1447.043508            1     0.665252    28.623434 000032@Extract/job037/Average/stack_0015_cor2.mrcs Average/stack_0015_cor2.mrc            1     8.250575     0.062859 14394.727539 13242.794922    12.141560     0.000000     1.000000     0.000000            8     -8.83366    88.013865     0.266602     1.236602     0.563289 3.576372e+05     0.169520           12            1 
 1905.739170  2468.043530            1     0.444446    -31.36198 000033@Extract/job037/Average/stack_0015_cor2.mrcs Average/stack_0015_cor2.mrc            1     8.250575     0.062859 14394.727539 13242.794922    12.141560     0.000000     1.000000     0.000000            8    -13.05658    83.227770     -0.65514     -0.65514     0.559272 3.574639e+05     0.128118            7            1 
 1265.434809  2685.739186            1     1.013795    -52.83023 000034@Extract/job037/Average/stack_0015_cor2.mrcs Average/stack_0015_cor2.mrc            1     8.250575     0.062859 14394.727539 13242.794922    12.141560     0.000000     1.000000     0.000000            8    -44.69511    88.665310     0.314859     0.266602     0.554127 3.575271e+05     0.236871            8            1 
 3683.087033  2454.782660            1     0.276054   -126.20461 000035@Extract/job037/Average/stack_0015_cor2.mrcs Average/stack_0015_cor2.mrc            1     8.250575     0.062859 14394.727539 13242.794922    12.141560     0.000000     1.000000     0.000000            8   145.844268    95.543280     0.363117     0.363117     0.562859 3.575472e+05     0.161241           39            2 
 5429.913156   313.826093            1     0.704685   133.752874 000036@Extract/job037/Average/stack_0015_cor2.mrcs Average/stack_0015_cor2.mrc            1     8.250575     0.062859 14394.727539 13242.794922    12.141560     0.000000     1.000000     0.000000            8    -53.83450    89.286004     0.266602     0.314859     0.564910 3.575400e+05     0.086144           19            2 
  684.869579   260.260875            1     0.800337    -77.18157 000037@Extract/job037/Average/stack_0015_cor2.mrcs Average/stack_0015_cor2.mrc            1     8.250575     0.062859 14394.727539 13242.794922    12.141560     0.000000     1.000000     0.000000            8    -55.24754    86.901290     -0.70340     0.314859     0.557438 3.575267e+05     0.131711            8            2 
 3526.565291  1377.000029            1     1.040570   -127.93669 000038@Extract/job037/Average/stack_0015_cor2.mrcs Average/stack_0015_cor2.mrc            1     8.250575     0.062859 14394.727539 13242.794922    12.141560     0.000000     1.000000     0.000000            8     -9.53586    89.805028     1.236602     1.236602     0.557640 3.575020e+05     0.178929            9            2 
  344.565225  2452.173964            1     0.787936    -86.52128 000039@Extract/job037/Average/stack_0015_cor2.mrcs Average/stack_0015_cor2.mrc            1     8.250575     0.062859 14394.727539 13242.794922    12.141560     0.000000     1.000000     0.000000            8    -92.50043    91.201695     0.314859     1.236602     0.559010 3.575849e+05     0.038400           43            1 
 4799.391404  3296.173981            1     0.714916    46.314622 000040@Extract/job037/Average/stack_0015_cor2.mrcs Average/stack_0015_cor2.mrc            1     8.250575     0.062859 14394.727539 13242.794922    12.141560     0.000000     1.000000     0.000000            8   152.180895    91.368821     -0.65514     -0.65514     0.560155 3.574918e+05     0.193148           20            1 
 1151.652198   653.782622            1     1.100666   -102.76883 000041@Extract/job037/Average/stack_0015_cor2.mrcs Average/stack_0015_cor2.mrc            1     8.250575     0.062859 14394.727539 13242.794922    12.141560     0.000000     1.000000     0.000000            8   145.144498    93.745859     1.236602     0.266602     0.556443 3.575228e+05     0.136024           14            2 
 2112.043522  2229.217437            1     0.610375   -174.71098 000042@Extract/job037/Average/stack_0015_cor2.mrcs Average/stack_0015_cor2.mrc            1     8.250575     0.062859 14394.727539 13242.794922    12.141560     0.000000     1.000000     0.000000            8    -41.86036    98.237946     -0.65514     -0.70340     0.558051 3.575649e+05     0.062495           10            1 
 1477.739161  2544.087009            1     0.770276    62.276266 000043@Extract/job037/Average/stack_0015_cor2.mrcs Average/stack_0015_cor2.mrc            1     8.250575     0.062859 14394.727539 13242.794922    12.141560     0.000000     1.000000     0.000000            8   159.923536    84.806434     1.284859     0.314859     0.554955 3.575910e+05     0.048523           24            2 
 2657.043533   346.956529            1     1.162564    15.728904 000044@Extract/job037/Average/stack_0015_cor2.mrcs Average/stack_0015_cor2.mrc            1     8.250575     0.062859 14394.727539 13242.794922    12.141560     0.000000     1.000000     0.000000            8    -44.20559   173.276998     -1.62514     -0.65514     0.555846 3.575527e+05     0.216705           11            2 
 3532.956595   454.913053            1     1.016515   -156.99745 000045@Extract/job037/Average/stack_0015_cor2.mrcs Average/stack_0015_cor2.mrc            1     8.250575     0.062859 14394.727539 13242.794922    12.141560     0.000000     1.000000     0.000000            8   123.581381     5.225692     -0.70340     -1.62514     0.562278 3.575162e+05     0.242237           18            2 
 2563.130488   524.347837            1     0.592936   -126.63659 000046@Extract/job037/Average/stack_0015_cor2.mrcs Average/stack_0015_cor2.mrc            1     8.250575     0.062859 14394.727539 13242.794922    12.141560     0.000000     1.000000     0.000000            8   -133.12996   176.481997     0.266602     -1.62514     0.564486 3.575055e+05     0.148368            7            2 
  731.217406   791.826103            1     1.100922    -30.20862 000047@Extract/job037/Average/stack_0015_cor2.mrcs Average/stack_0015_cor2.mrc            1     8.250575     0.062859 14394.727539 13242.794922    12.141560     0.000000     1.000000     0.000000            8   132.996216   175.018805     0.363117     0.314859     0.560726 3.575715e+05     0.186236           15            1 
 2652.826142  1126.565241            1     0.919574   -115.36739 000048@Extract/job037/Average/stack_0015_cor2.mrcs Average/stack_0015_cor2.mrc            1     8.250575     0.062859 14394.727539 13242.794922    12.141560     0.000000     1.000000     0.000000            8    -26.04670   176.167744     1.236602     0.314859     0.561165 3.576109e+05     0.468593            3            1 
 5164.826194  1131.565241            1     0.981764    -94.00894 000049@Extract/job037/Average/stack_0015_cor2.mrcs Average/stack_0015_cor2.mrc            1     8.250575     0.062859 14394.727539 13242.794922    12.141560     0.000000     1.000000     0.000000            8    -31.39545   174.713543     1.236602     0.266602     0.559470 3.575463e+05     0.246463            5            2 
  977.043498  1344.869593            1     0.676244   -168.81163 000050@Extract/job037/Average/stack_0015_cor2.mrcs Average/stack_0015_cor2.mrc            1     8.250575     0.062859 14394.727539 13242.794922    12.141560     0.000000     1.000000     0.000000            8    28.069855     3.480225     0.266602     0.314859     0.563052 3.575673e+05     0.223740           11            1 
 1334.260897  1398.652203            1     0.680957   -131.00425 000051@Extract/job037/Average/stack_0015_cor2.mrcs Average/stack_0015_cor2.mrc            1     8.250575     0.062859 14394.727539 13242.794922    12.141560     0.000000     1.000000     0.000000            8    -24.68552   173.238379     0.266602     2.206602     0.558051 3.576292e+05     0.236315            8            1 
 4141.391390  1553.565250            1     0.970614     -7.67794 000052@Extract/job037/Average/stack_0015_cor2.mrcs Average/stack_0015_cor2.mrc            1     8.250575     0.062859 14394.727539 13242.794922    12.141560     0.000000     1.000000     0.000000            8   113.030941   173.498113     0.314859     -0.65514     0.565443 3.575630e+05     0.102080            9            1 
 4321.000090  2445.739181            1     0.708235    -61.71524 000053@Extract/job037/Average/stack_0015_cor2.mrcs Average/stack_0015_cor2.mrc            1     8.250575     0.062859 14394.727539 13242.794922    12.141560     0.000000     1.000000     0.000000            8    -41.95685   177.663526     1.236602     -1.62514     0.559244 3.575377e+05     0.207406           22            2 
  590.782621  2438.130485            1     0.975890    25.297633 000054@Extract/job037/Average/stack_0015_cor2.mrcs Average/stack_0015_cor2.mrc            1     8.250575     0.062859 14394.727539 13242.794922    12.141560     0.000000     1.000000     0.000000            8    -54.01313   173.302958     1.236602     -0.65514     0.561427 3.575989e+05     0.146212           11            2 
 4675.174010  2651.652229            1     0.898578    30.678561 000055@Extract/job037/Average/stack_0015_cor2.mrcs Average/stack_0015_cor2.mrc            1     8.250575     0.062859 14394.727539 13242.794922    12.141560     0.000000     1.000000     0.000000            8    -31.39545   174.713543     -0.65514     -0.65514     0.558668 3.574923e+05     0.244568            6            1 
 1151.217415  3245.217459            1     1.125449   -158.58979 000056@Extract/job037/Average/stack_0015_cor2.mrcs Average/stack_0015_cor2.mrc            1     8.250575     0.062859 14394.727539 13242.794922    12.141560     0.000000     1.000000     0.000000            8    -81.78393   174.856350     -0.65514     1.236602     0.560645 3.576248e+05     0.174586           60            2 
 3266.869633  3743.869643            1     1.025981    -28.81675 000057@Extract/job037/Average/stack_0015_cor2.mrcs Average/stack_0015_cor2.mrc            1     8.250575     0.062859 14394.727539 13242.794922    12.141560     0.000000     1.000000     0.000000            8    -24.68552   173.238379     -0.65514     -0.65514     0.560678 3.575420e+05     0.382864            7            2 
  984.695673  3895.173994            1     0.906140   -121.31084 000058@Extract/job037/Average/stack_0015_cor2.mrcs Average/stack_0015_cor2.mrc            1     8.250575     0.062859 14394.727539 13242.794922    12.141560     0.000000     1.000000     0.000000            8    -41.91985     7.165970     -0.65514     -1.62514     0.559319 3.575118e+05     0.198586           21            2 
 4778.130534  3467.782681            1     0.427794   -159.78801 000059@Extract/job037/Average/stack_0015_cor2.mrcs Average/stack_0015_cor2.mrc            1     8.250575     0.062859 14394.727539 13242.794922    12.141560     0.000000     1.000000     0.000000            8    -16.56947    87.422404     -0.65514     -0.65514     0.562208 3.575914e+05     0.219769           11            1 
 2298.260917   553.434794            1     0.507486    -13.74382 000060@Extract/job037/Average/stack_0015_cor2.mrcs Average/stack_0015_cor2.mrc            1     8.250575     0.062859 14394.727539 13242.794922    12.141560     0.000000     1.000000     0.000000            8   130.387463    89.531704     0.314859     -0.65514     0.565730 3.575535e+05     0.311249            9            2 
  844.391322   236.173918            1     0.970568    61.249975 000061@Extract/job037/Average/stack_0015_cor2.mrcs Average/stack_0015_cor2.mrc            1     8.250575     0.062859 14394.727539 13242.794922    12.141560     0.000000     1.000000     0.000000            8   127.568520    91.911804     -0.65514     0.266602     0.556786 3.575241e+05     0.104757            8            1 
 4160.260956   369.608703            1     0.853213    30.301439 000062@Extract/job037/Average/stack_0015_cor2.mrcs Average/stack_0015_cor2.mrc            1     8.250575     0.062859 14394.727539 13242.794922    12.141560     0.000000     1.000000     0.000000            8   121.946672    90.701973     0.314859     1.236602     0.553430 3.575047e+05     0.074968           10            1 
 4896.739232   436.434792            1     0.667252   131.696222 000063@Extract/job037/Average/stack_0015_cor2.mrcs Average/stack_0015_cor2.mrc            1     8.250575     0.062859 14394.727539 13242.794922    12.141560     0.000000     1.000000     0.000000            8   173.278532    85.416119     1.236602     -0.65514     0.564328 3.576469e+05     0.119955           25            2 
 2184.869610   350.956529            1     0.543805    73.668181 000064@Extract/job037/Average/stack_0015_cor2.mrcs Average/stack_0015_cor2.mrc            1     8.250575     0.062859 14394.727539 13242.794922    12.141560     0.000000     1.000000     0.000000            8    -22.19993    83.837638     -0.70340     -0.65514     0.555533 3.575687e+05     0.099213            6            2 
 2320.130483   776.391320            1     0.916155   159.004237 000065@Extract/job037/Average/stack_0015_cor2.mrcs Average/stack_0015_cor2.mrc            1     8.250575     0.062859 14394.727539 13242.794922    12.141560     0.000000     1.000000     0.000000            8    -29.92556    90.425257     0.266602     0.314859     0.556157 3.575616e+05     0.103695           11            2 
 1734.173949  1157.652198            1     0.586460    72.829296 000066@Extract/job037/Average/stack_0015_cor2.mrcs Average/stack_0015_cor2.mrc            1     8.250575     0.062859 14394.727539 13242.794922    12.141560     0.000000     1.000000     0.000000            8    -60.88030    84.523847     -2.59514     0.314859     0.562585 3.575095e+05     0.163517           27            1 
 3241.217459  1612.347859            1     0.781068   148.665540 000067@Extract/job037/Average/stack_0015_cor2.mrcs Average/stack_0015_cor2.mrc            1     8.250575     0.062859 14394.727539 13242.794922    12.141560     0.000000     1.000000     0.000000            8    -21.49129    88.025112     0.314859     0.266602     0.560692 3.575591e+05     0.129412            7            1 
  623.695665  2252.913090            1     0.584724    60.298706 000068@Extract/job037/Average/stack_0015_cor2.mrcs Average/stack_0015_cor2.mrc            1     8.250575     0.062859 14394.727539 13242.794922    12.141560     0.000000     1.000000     0.000000            8   120.551025    87.115504     1.236602     0.314859     0.564526 3.574962e+05     0.157634           10            1 
 5529.826202  2586.217445            1     0.732957     -5.33742 000069@Extract/job037/Average/stack_0015_cor2.mrcs Average/stack_0015_cor2.mrc            1     8.250575     0.062859 14394.727539 13242.794922    12.141560     0.000000     1.000000     0.000000            8   113.501507    93.064939     -0.65514     0.314859     0.557903 3.575549e+05     0.077768           23            2 
 3386.869635  2886.217451            1     1.086782    -74.57523 000070@Extract/job037/Average/stack_0015_cor2.mrcs Average/stack_0015_cor2.mrc            1     8.250575     0.062859 14394.727539 13242.794922    12.141560     0.000000     1.000000     0.000000            8   166.947120    91.983423     -0.65514     1.236602     0.559567 3.575171e+05     0.111054           24            2 
 4759.043577  2984.739192            1     0.419342    96.977373 000071@Extract/job037/Average/stack_0015_cor2.mrcs Average/stack_0015_cor2.mrc            1     8.250575     0.062859 14394.727539 13242.794922    12.141560     0.000000     1.000000     0.000000            8   164.128684    97.972961     0.266602     0.266602     0.559920 3.575770e+05     0.063494           14            2 
 1768.086993  3552.826161            1     0.776174     5.946876 000072@Extract/job037/Average/stack_0015_cor2.mrcs Average/stack_0015_cor2.mrc            1     8.250575     0.062859 14394.727539 13242.794922    12.141560     0.000000     1.000000     0.000000            8   131.790619    90.729028     0.314859     -1.62514     0.561226 3.575318e+05     0.139520            7            2 
 1775.304385  3841.782688            1     0.500828   -113.79055 000073@Extract/job037/Average/stack_0015_cor2.mrcs Average/stack_0015_cor2.mrc            1     8.250575     0.062859 14394.727539 13242.794922    12.141560     0.000000     1.000000     0.000000            8    -35.53351    98.828128     -0.65514     0.266602     0.557946 3.576069e+05     0.302412            6            2 
  679.652188   690.304362            1     0.511834    -54.76624 000074@Extract/job037/Average/stack_0015_cor2.mrcs Average/stack_0015_cor2.mrc            1     8.250575     0.062859 14394.727539 13242.794922    12.141560     0.000000     1.000000     0.000000            8    -22.90903    79.617803     -1.62514     0.266602     0.556063 3.574899e+05     0.054417           17            1 
 3943.130516  1165.869589            1     0.624463   -147.75083 000075@Extract/job037/Average/stack_0015_cor2.mrcs Average/stack_0015_cor2.mrc            1     8.250575     0.062859 14394.727539 13242.794922    12.141560     0.000000     1.000000     0.000000            8   151.492484    82.391233     -0.65514     -0.65514     0.555721 3.575577e+05     0.131956           17            1 
 1868.826126   368.608703            1     0.596178   -111.41205 000076@Extract/job037/Average/stack_0015_cor2.mrcs Average/stack_0015_cor2.mrc            1     8.250575     0.062859 14394.727539 13242.794922    12.141560     0.000000     1.000000     0.000000            8   -131.25918    14.051588     2.206602     1.236602     0.556440 3.576391e+05     0.222955           19            2 
 3149.478326   712.782624            1     0.755349    39.938437 000077@Extract/job037/Average/stack_0015_cor2.mrcs Average/stack_0015_cor2.mrc            1     8.250575     0.062859 14394.727539 13242.794922    12.141560     0.000000     1.000000     0.000000            8   -111.87934   169.827456     0.266602     -1.62514     0.564063 3.575160e+05     0.056794           16            1 
 4404.869656   604.217404            1     0.759661    26.357922 000078@Extract/job037/Average/stack_0015_cor2.mrcs Average/stack_0015_cor2.mrc            1     8.250575     0.062859 14394.727539 13242.794922    12.141560     0.000000     1.000000     0.000000            8   -132.58711   165.474654     -1.62514     -1.62514     0.555074 3.575823e+05     0.070463           22            1 
 5088.565323   772.391320            1     0.897330    43.322834 000079@Extract/job037/Average/stack_0015_cor2.mrcs Average/stack_0015_cor2.mrc            1     8.250575     0.062859 14394.727539 13242.794922    12.141560     0.000000     1.000000     0.000000            8   -133.79732   175.019795     -1.62514     0.314859     0.568451 3.574941e+05     0.256217            6            2 
 4367.739221  2056.260912            1     0.307100    91.834490 000080@Extract/job037/Average/stack_0015_cor2.mrcs Average/stack_0015_cor2.mrc            1     8.250575     0.062859 14394.727539 13242.794922    12.141560     0.000000     1.000000     0.000000            8    -49.81586   159.295058     1.236602     0.266602     0.552429 3.575925e+05     0.102727           56            2 
 5221.217500  2594.043532            1     0.637510   -132.09336 000081@Extract/job037/Average/stack_0015_cor2.mrcs Average/stack_0015_cor2.mrc            1     8.250575     0.062859 14394.727539 13242.794922    12.141560     0.000000     1.000000     0.000000            8    20.972682    10.796801     0.314859     -1.62514     0.560080 3.575271e+05     0.027460           38            1 
 1418.739160  2923.130495            1     0.209609   -140.55516 000082@Extract/job037/Average/stack_0015_cor2.mrcs Average/stack_0015_cor2.mrc            1     8.250575     0.062859 14394.727539 13242.794922    12.141560     0.000000     1.000000     0.000000            8    -41.18128    13.772825     -1.62514     0.266602     0.564309 3.576185e+05     0.139462           17            2 
 4106.478346  3091.913108            1     0.962210    82.604251 000083@Extract/job037/Average/stack_0015_cor2.mrcs Average/stack_0015_cor2.mrc            1     8.250575     0.062859 14394.727539 13242.794922    12.141560     0.000000     1.000000     0.000000            8   -135.95118    14.063452     -0.70340     -0.65514     0.557426 3.577186e+05     0.122158           13            2 
 4557.782703  3727.826164            1     0.546811    26.263349 000084@Extract/job037/Average/stack_0015_cor2.mrcs Average/stack_0015_cor2.mrc            1     8.250575     0.062859 14394.727539 13242.794922    12.141560     0.000000     1.000000     0.000000            8    -42.88679   163.720800     -1.62514     0.314859     0.561816 3.575600e+05     0.083309           49            2 
 2886.652234  2535.826139            1     0.086463   144.062434 000085@Extract/job037/Average/stack_0015_cor2.mrcs Average/stack_0015_cor2.mrc            1     8.250575     0.062859 14394.727539 13242.794922    12.141560     0.000000     1.000000     0.000000            8    -48.86217   108.079518     -0.75166     0.314859     0.557642 3.575813e+05     0.050927           24            1 
 3857.869645  1712.086992            1     0.603802   146.861138 000086@Extract/job037/Average/stack_0015_cor2.mrcs Average/stack_0015_cor2.mrc            1     8.250575     0.062859 14394.727539 13242.794922    12.141560     0.000000     1.000000     0.000000            8    -45.37014   100.060652     -0.65514     0.363117     0.557733 3.575183e+05     0.077581           44            1 
 1836.304386  1850.347864            1     0.649036    37.194109 000087@Extract/job037/Average/stack_0015_cor2.mrcs Average/stack_0015_cor2.mrc            1     8.250575     0.062859 14394.727539 13242.794922    12.141560     0.000000     1.000000     0.000000            8    -52.47240    73.544214     -0.65514     -0.65514     0.561544 3.575310e+05     0.188839           19            2 
 2376.304397  2359.652223            1     0.665256    80.341312 000088@Extract/job037/Average/stack_0015_cor2.mrcs Average/stack_0015_cor2.mrc            1     8.250575     0.062859 14394.727539 13242.794922    12.141560     0.000000     1.000000     0.000000            8    -63.03128    71.699739     -0.75166     -0.65514     0.561209 3.576053e+05     0.069759           65            2 
  437.043487  2596.434836            1     0.273222   -159.68374 000089@Extract/job037/Average/stack_0015_cor2.mrcs Average/stack_0015_cor2.mrc            1     8.250575     0.062859 14394.727539 13242.794922    12.141560     0.000000     1.000000     0.000000            8    -48.85097   111.893859     0.266602     -1.62514     0.560890 3.575632e+05     0.169553            6            2 
 3352.695721  3945.130516            1     0.430558   165.878477 000090@Extract/job037/Average/stack_0015_cor2.mrcs Average/stack_0015_cor2.mrc            1     8.250575     0.062859 14394.727539 13242.794922    12.141560     0.000000     1.000000     0.000000            8    -47.67544     3.519004     -1.62514     -0.65514     0.557315 3.575778e+05     0.398231           12            2 
 3635.913119  3923.260951            1     1.199918   -149.41510 000091@Extract/job037/Average/stack_0015_cor2.mrcs Average/stack_0015_cor2.mrc            1     8.250575     0.062859 14394.727539 13242.794922    12.141560     0.000000     1.000000     0.000000            8   -144.52113    97.341278     -1.62514     0.363117     0.556312 3.576014e+05     0.026899           96            2 
 2784.260927  1322.217419            1     0.573384    -62.48181 000001@Extract/job037/Average/stack_0016_cor2.mrcs Average/stack_0016_cor2.mrc            1     3.176106     0.198532 17478.667969 15751.928711    -22.28912     0.000000     1.000000     0.000000            9   135.992203    97.925326     -0.65514     0.314859     0.560200 3.575780e+05     0.126539            9            2 
 1041.086978  2145.347871            1     0.809285    -76.40071 000002@Extract/job037/Average/stack_0016_cor2.mrcs Average/stack_0016_cor2.mrc            1     3.176106     0.198532 17478.667969 15751.928711    -22.28912     0.000000     1.000000     0.000000            9     -1.80115    92.787993     1.236602     -0.65514     0.559687 3.574855e+05     0.048273           17            2 
 3646.347902   534.956533            1     0.625964    86.577314 000003@Extract/job037/Average/stack_0016_cor2.mrcs Average/stack_0016_cor2.mrc            1     3.176106     0.198532 17478.667969 15751.928711    -22.28912     0.000000     1.000000     0.000000            9    36.793996   122.639427     0.314859     -0.70340     0.557015 3.575688e+05     0.013322          156            1 
 3128.217456  1509.043510            1     0.866270   133.720457 000004@Extract/job037/Average/stack_0016_cor2.mrcs Average/stack_0016_cor2.mrc            1     3.176106     0.198532 17478.667969 15751.928711    -22.28912     0.000000     1.000000     0.000000            9    -39.04083   101.870831     0.266602     0.314859     0.563206 3.575604e+05     0.127511            6            1 
 3342.739200   219.130439            1     0.569470    31.234357 000005@Extract/job037/Average/stack_0016_cor2.mrcs Average/stack_0016_cor2.mrc            1     3.176106     0.198532 17478.667969 15751.928711    -22.28912     0.000000     1.000000     0.000000            9   120.569027    81.111737     0.314859     1.236602     0.565104 3.575119e+05     0.090326           12            1 
 5469.434896  2967.087018            1     0.295507   -137.37940 000006@Extract/job037/Average/stack_0016_cor2.mrcs Average/stack_0016_cor2.mrc            1     3.176106     0.198532 17478.667969 15751.928711    -22.28912     0.000000     1.000000     0.000000            9   169.770294    75.099780     -0.65514     1.236602     0.561645 3.574700e+05     0.102111           60            2 
 2817.782667  2934.565278            1     0.778125   152.319283 000007@Extract/job037/Average/stack_0016_cor2.mrcs Average/stack_0016_cor2.mrc            1     3.176106     0.198532 17478.667969 15751.928711    -22.28912     0.000000     1.000000     0.000000            9   131.805345     8.911181     0.314859     -0.65514     0.560117 3.575959e+05     0.117271           12            2 
  243.826092  2184.869610            1     1.106343     7.590290 000008@Extract/job037/Average/stack_0016_cor2.mrcs Average/stack_0016_cor2.mrc            1     3.176106     0.198532 17478.667969 15751.928711    -22.28912     0.000000     1.000000     0.000000            9   155.411601   167.729317     0.266602     0.314859     0.559907 3.575058e+05     0.130101           22            2 
 4737.782707  3451.304419            1     0.540211    -24.56227 000009@Extract/job037/Average/stack_0016_cor2.mrcs Average/stack_0016_cor2.mrc            1     3.176106     0.198532 17478.667969 15751.928711    -22.28912     0.000000     1.000000     0.000000            9   143.601961   169.912933     -1.62514     -1.62514     0.562059 3.575277e+05     0.182082           22            1 
 1163.260894  3775.000078            1     0.596949   -117.29962 000010@Extract/job037/Average/stack_0016_cor2.mrcs Average/stack_0016_cor2.mrc            1     3.176106     0.198532 17478.667969 15751.928711    -22.28912     0.000000     1.000000     0.000000            9   105.730569    19.146649     0.363117     1.236602     0.560613 3.575207e+05     0.087532           19            1 
 4888.304449  2865.956581            1     0.773889    -14.59738 000011@Extract/job037/Average/stack_0016_cor2.mrcs Average/stack_0016_cor2.mrc            1     3.176106     0.198532 17478.667969 15751.928711    -22.28912     0.000000     1.000000     0.000000            9    -42.50651     8.633054     0.266602     -0.65514     0.563765 3.576334e+05     0.110502           11            1 
 2853.304407  3047.956585            1     0.939650    -65.52304 000012@Extract/job037/Average/stack_0016_cor2.mrcs Average/stack_0016_cor2.mrc            1     3.176106     0.198532 17478.667969 15751.928711    -22.28912     0.000000     1.000000     0.000000            9   161.935279   170.674773     -0.70340     -1.62514     0.561170 3.576290e+05     0.137656           21            2 
  413.565226   269.695658            1     0.535177    71.140106 000013@Extract/job037/Average/stack_0016_cor2.mrcs Average/stack_0016_cor2.mrc            1     3.176106     0.198532 17478.667969 15751.928711    -22.28912     0.000000     1.000000     0.000000            9   -133.65981   156.579866     0.314859     0.314859     0.562176 3.574868e+05     0.090221           22            2 
 1994.260911  3487.217464            1     1.010673   107.256471 000014@Extract/job037/Average/stack_0016_cor2.mrcs Average/stack_0016_cor2.mrc            1     3.176106     0.198532 17478.667969 15751.928711    -22.28912     0.000000     1.000000     0.000000            9   153.589059    90.177270     1.236602     -0.65514     0.563591 3.575292e+05     0.118081            6            1 
 1923.826127   448.086966            1     1.063807   133.761518 000015@Extract/job037/Average/stack_0016_cor2.mrcs Average/stack_0016_cor2.mrc            1     3.176106     0.198532 17478.667969 15751.928711    -22.28912     0.000000     1.000000     0.000000            9    -58.06382    85.713355     0.314859     -0.70340     0.559557 3.575076e+05     0.058385            9            2 
 4554.956616   279.739136            1     1.125906    -68.10373 000016@Extract/job037/Average/stack_0016_cor2.mrcs Average/stack_0016_cor2.mrc            1     3.176106     0.198532 17478.667969 15751.928711    -22.28912     0.000000     1.000000     0.000000            9   136.714024    90.144301     1.284859     -0.65514     0.558652 3.574566e+05     0.090066            8            1 
 2458.608747   708.739145            1     0.867536    -33.15425 000017@Extract/job037/Average/stack_0016_cor2.mrcs Average/stack_0016_cor2.mrc            1     3.176106     0.198532 17478.667969 15751.928711    -22.28912     0.000000     1.000000     0.000000            9    -39.75315    97.630389     0.314859     -0.65514     0.559749 3.575499e+05     0.162044            7            1 
  390.086965  3389.521810            1     1.062866   171.227003 000018@Extract/job037/Average/stack_0016_cor2.mrcs Average/stack_0016_cor2.mrc            1     3.176106     0.198532 17478.667969 15751.928711    -22.28912     0.000000     1.000000     0.000000            9    -42.57869    91.644833     0.266602     -1.62514     0.559693 3.576293e+05     0.143039            9            2 
 2981.956584  3846.826167            1     1.026115    50.191928 000019@Extract/job037/Average/stack_0016_cor2.mrcs Average/stack_0016_cor2.mrc            1     3.176106     0.198532 17478.667969 15751.928711    -22.28912     0.000000     1.000000     0.000000            9   -169.85196    84.215220     -0.65514     0.314859     0.562261 3.575427e+05     0.038724           19            2 
  904.608714  3293.391373            1     0.496161    -14.55487 000020@Extract/job037/Average/stack_0016_cor2.mrcs Average/stack_0016_cor2.mrc            1     3.176106     0.198532 17478.667969 15751.928711    -22.28912     0.000000     1.000000     0.000000            9     6.638323    84.424434     -0.65514     0.314859     0.558730 3.575102e+05     0.052398           43            1 
 1212.826112   337.521746            1     1.021347    -76.25618 000021@Extract/job037/Average/stack_0016_cor2.mrcs Average/stack_0016_cor2.mrc            1     3.176106     0.198532 17478.667969 15751.928711    -22.28912     0.000000     1.000000     0.000000            9    -49.61566    89.274616     -1.62514     0.314859     0.559588 3.574759e+05     0.138767           10            1 
 2663.087012  1350.695680            1     0.922772   118.672478 000022@Extract/job037/Average/stack_0016_cor2.mrcs Average/stack_0016_cor2.mrc            1     3.176106     0.198532 17478.667969 15751.928711    -22.28912     0.000000     1.000000     0.000000            9    -23.59187    94.598849     0.363117     -0.70340     0.557329 3.575208e+05     0.124208           13            1 
  452.130444  1515.652205            1     0.664061    -87.66769 000023@Extract/job037/Average/stack_0016_cor2.mrcs Average/stack_0016_cor2.mrc            1     3.176106     0.198532 17478.667969 15751.928711    -22.28912     0.000000     1.000000     0.000000            9     3.119986    92.190756     0.314859     0.314859     0.558963 3.575334e+05     0.038376           78            2 
 2623.130489  1544.956554            1     0.688419   166.546453 000024@Extract/job037/Average/stack_0016_cor2.mrcs Average/stack_0016_cor2.mrc            1     3.176106     0.198532 17478.667969 15751.928711    -22.28912     0.000000     1.000000     0.000000            9    -45.39389    90.457605     0.314859     0.266602     0.559263 3.574922e+05     0.082808            9            2 
 5578.608811  2370.913093            1     0.932502    38.810307 000025@Extract/job037/Average/stack_0016_cor2.mrcs Average/stack_0016_cor2.mrc            1     3.176106     0.198532 17478.667969 15751.928711    -22.28912     0.000000     1.000000     0.000000            9   150.780547    87.784762     0.314859     0.314859     0.560560 3.574518e+05     0.197670            6            1 
 3077.043542  2742.130492            1     1.120525    67.920021 000026@Extract/job037/Average/stack_0016_cor2.mrcs Average/stack_0016_cor2.mrc            1     3.176106     0.198532 17478.667969 15751.928711    -22.28912     0.000000     1.000000     0.000000            9   165.544775    87.205998     0.314859     1.236602     0.563295 3.574826e+05     0.095643            7            2 
 1667.347861  3626.304423            1     0.867729    -30.63879 000027@Extract/job037/Average/stack_0016_cor2.mrcs Average/stack_0016_cor2.mrc            1     3.176106     0.198532 17478.667969 15751.928711    -22.28912     0.000000     1.000000     0.000000            9   121.918303   100.305008     0.314859     -0.65514     0.565109 3.576330e+05     0.087361           34            1 
 3928.695734   762.130451            1     1.029961    -31.51480 000028@Extract/job037/Average/stack_0016_cor2.mrcs Average/stack_0016_cor2.mrc            1     3.176106     0.198532 17478.667969 15751.928711    -22.28912     0.000000     1.000000     0.000000            9   146.551003    93.748568     0.314859     -0.65514     0.557681 3.574443e+05     0.185539            4            1 
 4397.869656   656.391318            1     0.985217    56.862328 000029@Extract/job037/Average/stack_0016_cor2.mrcs Average/stack_0016_cor2.mrc            1     3.176106     0.198532 17478.667969 15751.928711    -22.28912     0.000000     1.000000     0.000000            9    -46.80011    90.461088     1.236602     1.236602     0.560557 3.575022e+05     0.182089            9            1 
  824.347843  2876.956581            1     0.794063   165.588935 000030@Extract/job037/Average/stack_0016_cor2.mrcs Average/stack_0016_cor2.mrc            1     3.176106     0.198532 17478.667969 15751.928711    -22.28912     0.000000     1.000000     0.000000            9    -37.66097    89.843164     -0.65514     1.284859     0.557795 3.575268e+05     0.181405           18            2 
 2372.304397  1365.347854            1     0.883204    77.269194 000031@Extract/job037/Average/stack_0016_cor2.mrcs Average/stack_0016_cor2.mrc            1     3.176106     0.198532 17478.667969 15751.928711    -22.28912     0.000000     1.000000     0.000000            9   157.817145    83.002460     -1.62514     -0.70340     0.558177 3.574714e+05     0.209261            6            2 
 1360.521767   258.869571            1     1.244795   -131.40708 000032@Extract/job037/Average/stack_0016_cor2.mrcs Average/stack_0016_cor2.mrc            1     3.176106     0.198532 17478.667969 15751.928711    -22.28912     0.000000     1.000000     0.000000            9    -46.63629     6.444594     1.236602     0.314859     0.562675 3.574522e+05     0.225946           10            1 
 2133.695696  1856.391343            1     0.962813   -175.02272 000033@Extract/job037/Average/stack_0016_cor2.mrcs Average/stack_0016_cor2.mrc            1     3.176106     0.198532 17478.667969 15751.928711    -22.28912     0.000000     1.000000     0.000000            9   127.528310     8.166631     -0.65514     -0.65514     0.559954 3.575386e+05     0.398807            6            2 
 5587.434899  3349.565287            1     1.100790    14.887436 000034@Extract/job037/Average/stack_0016_cor2.mrcs Average/stack_0016_cor2.mrc            1     3.176106     0.198532 17478.667969 15751.928711    -22.28912     0.000000     1.000000     0.000000            9    43.092228   174.739501     0.363117     -0.65514     0.560011 3.574801e+05     0.245122           18            2 
 2898.652234  3387.087027            1     1.272268    21.617388 000035@Extract/job037/Average/stack_0016_cor2.mrcs Average/stack_0016_cor2.mrc            1     3.176106     0.198532 17478.667969 15751.928711    -22.28912     0.000000     1.000000     0.000000            9   153.953299     3.832256     -0.75166     0.314859     0.556594 3.574623e+05     0.410009            6            1 
 2769.043536   332.304355            1     0.730630   106.451332 000036@Extract/job037/Average/stack_0016_cor2.mrcs Average/stack_0016_cor2.mrc            1     3.176106     0.198532 17478.667969 15751.928711    -22.28912     0.000000     1.000000     0.000000            9    -13.06137    77.171739     1.236602     0.314859     0.557223 3.575081e+05     0.058423           26            2 
 4389.434874   928.086976            1     0.746023    77.175173 000037@Extract/job037/Average/stack_0016_cor2.mrcs Average/stack_0016_cor2.mrc            1     3.176106     0.198532 17478.667969 15751.928711    -22.28912     0.000000     1.000000     0.000000            9   121.245292    90.103073     0.314859     0.266602     0.558664 3.574226e+05     0.079962           20            1 
 3676.260946   434.260879            1     1.275660   -155.32788 000038@Extract/job037/Average/stack_0016_cor2.mrcs Average/stack_0016_cor2.mrc            1     3.176106     0.198532 17478.667969 15751.928711    -22.28912     0.000000     1.000000     0.000000            9   119.853348    85.318735     0.266602     0.314859     0.560363 3.575555e+05     0.128128            8            2 
 4145.608782   540.217403            1     1.170113     -6.29029 000039@Extract/job037/Average/stack_0016_cor2.mrcs Average/stack_0016_cor2.mrc            1     3.176106     0.198532 17478.667969 15751.928711    -22.28912     0.000000     1.000000     0.000000            9    82.559280    94.156640     0.314859     0.266602     0.562947 3.573985e+05     0.033546           88            1 
 3873.087037   556.260881            1     0.806879    -57.59824 000040@Extract/job037/Average/stack_0016_cor2.mrcs Average/stack_0016_cor2.mrc            1     3.176106     0.198532 17478.667969 15751.928711    -22.28912     0.000000     1.000000     0.000000            9    -17.27088    89.214275     0.314859     -0.70340     0.562260 3.575617e+05     0.061766            7            2 
 3665.391380  1199.391329            1     1.306171    99.098650 000041@Extract/job037/Average/stack_0016_cor2.mrcs Average/stack_0016_cor2.mrc            1     3.176106     0.198532 17478.667969 15751.928711    -22.28912     0.000000     1.000000     0.000000            9    -77.03588    89.955008     0.266602     0.314859     0.560727 3.575535e+05     0.050820           61            2 
 3823.521818   979.260890            1     0.981028    84.973697 000042@Extract/job037/Average/stack_0016_cor2.mrcs Average/stack_0016_cor2.mrc            1     3.176106     0.198532 17478.667969 15751.928711    -22.28912     0.000000     1.000000     0.000000            9    -41.18608    85.669311     -1.62514     0.266602     0.559235 3.574830e+05     0.124161            6            1 
 1933.260910  1141.000024            1     1.087213    88.458485 000043@Extract/job037/Average/stack_0016_cor2.mrcs Average/stack_0016_cor2.mrc            1     3.176106     0.198532 17478.667969 15751.928711    -22.28912     0.000000     1.000000     0.000000            9   136.705569    93.727613     0.314859     0.266602     0.559490 3.575216e+05     0.361063            4            1 
 1367.739159  1797.000037            1     1.011757   155.945252 000044@Extract/job037/Average/stack_0016_cor2.mrcs Average/stack_0016_cor2.mrc            1     3.176106     0.198532 17478.667969 15751.928711    -22.28912     0.000000     1.000000     0.000000            9   131.092118    88.936631     0.266602     1.236602     0.561680 3.575095e+05     0.122507            7            2 
  789.217408  2425.869615            1     0.678612   -133.73733 000045@Extract/job037/Average/stack_0016_cor2.mrcs Average/stack_0016_cor2.mrc            1     3.176106     0.198532 17478.667969 15751.928711    -22.28912     0.000000     1.000000     0.000000            9   133.199894    89.538912     -0.65514     -0.65514     0.563452 3.574488e+05     0.243559            5            2 
 1769.086993  3106.565282            1     1.322052    -12.82499 000046@Extract/job037/Average/stack_0016_cor2.mrcs Average/stack_0016_cor2.mrc            1     3.176106     0.198532 17478.667969 15751.928711    -22.28912     0.000000     1.000000     0.000000            9   121.238261    92.491078     0.314859     0.314859     0.555444 3.575012e+05     0.225243            6            1 
 3332.130504  3572.304422            1     0.989189    99.687475 000047@Extract/job037/Average/stack_0016_cor2.mrcs Average/stack_0016_cor2.mrc            1     3.176106     0.198532 17478.667969 15751.928711    -22.28912     0.000000     1.000000     0.000000            9   127.568520    91.911804     -1.62514     0.314859     0.564446 3.575148e+05     0.142960            7            2 
 1562.000032  3925.087038            1     1.110221     -8.82532 000048@Extract/job037/Average/stack_0016_cor2.mrcs Average/stack_0016_cor2.mrc            1     3.176106     0.198532 17478.667969 15751.928711    -22.28912     0.000000     1.000000     0.000000            9    -24.30746    85.638114     0.266602     1.236602     0.563435 3.575267e+05     0.112742            9            2 
 1863.608734   302.826093            1     0.971728    17.215596 000049@Extract/job037/Average/stack_0016_cor2.mrcs Average/stack_0016_cor2.mrc            1     3.176106     0.198532 17478.667969 15751.928711    -22.28912     0.000000     1.000000     0.000000            9   139.537205    85.370570     0.314859     -0.65514     0.563419 3.575068e+05     0.214683           19            2 
 1454.434813   422.217400            1     0.746291    -51.25307 000050@Extract/job037/Average/stack_0016_cor2.mrcs Average/stack_0016_cor2.mrc            1     3.176106     0.198532 17478.667969 15751.928711    -22.28912     0.000000     1.000000     0.000000            9   126.893513    81.733594     -0.65514     0.314859     0.557016 3.574478e+05     0.334939           11            2 
 5531.826202  2036.000042            1     0.820632    -31.29349 000051@Extract/job037/Average/stack_0016_cor2.mrcs Average/stack_0016_cor2.mrc            1     3.176106     0.198532 17478.667969 15751.928711    -22.28912     0.000000     1.000000     0.000000            9    -34.85786    85.057273     0.314859     -0.70340     0.558199 3.575059e+05     0.192619            7            2 
 1249.347852  3104.521803            1     1.375922   -135.64662 000052@Extract/job037/Average/stack_0016_cor2.mrcs Average/stack_0016_cor2.mrc            1     3.176106     0.198532 17478.667969 15751.928711    -22.28912     0.000000     1.000000     0.000000            9   115.620310    90.086053     1.236602     1.236602     0.560316 3.575184e+05     0.097813           10            2 
 1498.782640  3618.652249            1     0.890748   -124.38612 000053@Extract/job037/Average/stack_0016_cor2.mrcs Average/stack_0016_cor2.mrc            1     3.176106     0.198532 17478.667969 15751.928711    -22.28912     0.000000     1.000000     0.000000            9   121.953645    88.314357     -0.65514     -0.65514     0.562353 3.575189e+05     0.118379           17            2 
 4338.652264  1532.130467            1     0.769874   163.628343 000054@Extract/job037/Average/stack_0016_cor2.mrcs Average/stack_0016_cor2.mrc            1     3.176106     0.198532 17478.667969 15751.928711    -22.28912     0.000000     1.000000     0.000000            9    -10.23575    95.184814     -0.65514     0.314859     0.565250 3.575357e+05     0.089806           17            2 
 5114.434889   409.739139            1     0.930465    41.546728 000055@Extract/job037/Average/stack_0016_cor2.mrcs Average/stack_0016_cor2.mrc            1     3.176106     0.198532 17478.667969 15751.928711    -22.28912     0.000000     1.000000     0.000000            9   119.821127    96.078035     1.236602     0.363117     0.558006 3.575514e+05     0.120872           23            2 
  173.565221   743.086972            1     0.943948    -16.29791 000056@Extract/job037/Average/stack_0016_cor2.mrcs Average/stack_0016_cor2.mrc            1     3.176106     0.198532 17478.667969 15751.928711    -22.28912     0.000000     1.000000     0.000000            9    -33.43996    91.028494     0.266602     0.314859     0.562884 3.575508e+05     0.163782            4            1 
 1279.652200  2705.000056            1     0.913944    43.704610 000057@Extract/job037/Average/stack_0016_cor2.mrcs Average/stack_0016_cor2.mrc            1     3.176106     0.198532 17478.667969 15751.928711    -22.28912     0.000000     1.000000     0.000000            9    -34.15573    84.456720     -0.65514     -0.65514     0.556761 3.574445e+05     0.164022           14            1 
 5053.260974  3861.260950            1     0.895544    -75.46458 000058@Extract/job037/Average/stack_0016_cor2.mrcs Average/stack_0016_cor2.mrc            1     3.176106     0.198532 17478.667969 15751.928711    -22.28912     0.000000     1.000000     0.000000            9   -178.98905    88.406762     0.314859     0.266602     0.558239 3.574978e+05     0.108768           24            2 
 4332.043568  2759.173970            1     0.761861   163.554473 000059@Extract/job037/Average/stack_0016_cor2.mrcs Average/stack_0016_cor2.mrc            1     3.176106     0.198532 17478.667969 15751.928711    -22.28912     0.000000     1.000000     0.000000            9   168.352707    93.179165     0.314859     0.314859     0.566637 3.574886e+05     0.118040           22            1 
 3683.087033  1954.086997            1     1.116119     -2.25614 000060@Extract/job037/Average/stack_0016_cor2.mrcs Average/stack_0016_cor2.mrc            1     3.176106     0.198532 17478.667969 15751.928711    -22.28912     0.000000     1.000000     0.000000            9    -26.41824    85.042544     -0.65514     0.266602     0.560276 3.575447e+05     0.118898            9            2 
 5564.739246  2747.956579            1     0.500946   -105.63758 000061@Extract/job037/Average/stack_0016_cor2.mrcs Average/stack_0016_cor2.mrc            1     3.176106     0.198532 17478.667969 15751.928711    -22.28912     0.000000     1.000000     0.000000            9   123.317731   102.744780     -0.70340     0.266602     0.558699 3.575101e+05     0.056339           16            2 
 4855.391405  3051.782672            1     0.886068    35.079820 000062@Extract/job037/Average/stack_0016_cor2.mrcs Average/stack_0016_cor2.mrc            1     3.176106     0.198532 17478.667969 15751.928711    -22.28912     0.000000     1.000000     0.000000            9   157.110270    86.000764     0.314859     0.314859     0.563819 3.575305e+05     0.111188            9            2 
 1199.173938   628.695665            1     0.839964   105.629581 000063@Extract/job037/Average/stack_0016_cor2.mrcs Average/stack_0016_cor2.mrc            1     3.176106     0.198532 17478.667969 15751.928711    -22.28912     0.000000     1.000000     0.000000            9    -54.52592    93.468112     -0.65514     0.266602     0.558076 3.575137e+05     0.105139            6            2 
 1810.608733  1131.565241            1     0.838320    -82.97292 000064@Extract/job037/Average/stack_0016_cor2.mrcs Average/stack_0016_cor2.mrc            1     3.176106     0.198532 17478.667969 15751.928711    -22.28912     0.000000     1.000000     0.000000            9     1.011032    90.399295     1.236602     -0.65514     0.563878 3.574612e+05     0.032026           20            1 
 2144.739175   188.608699            1     0.905914    58.756509 000065@Extract/job037/Average/stack_0016_cor2.mrcs Average/stack_0016_cor2.mrc            1     3.176106     0.198532 17478.667969 15751.928711    -22.28912     0.000000     1.000000     0.000000            9    -54.50884    99.478835     -0.70340     0.266602     0.558441 3.575195e+05     0.207564           10            1 
 3315.043547   462.739140            1     0.409399   -177.74028 000066@Extract/job037/Average/stack_0016_cor2.mrcs Average/stack_0016_cor2.mrc            1     3.176106     0.198532 17478.667969 15751.928711    -22.28912     0.000000     1.000000     0.000000            9   155.009319    80.585300     0.266602     1.236602     0.557944 3.575797e+05     0.076790            8            2 
 2364.304397  1667.956556            1     1.139515    90.309993 000067@Extract/job037/Average/stack_0016_cor2.mrcs Average/stack_0016_cor2.mrc            1     3.176106     0.198532 17478.667969 15751.928711    -22.28912     0.000000     1.000000     0.000000            9   127.545290   100.320906     -0.70340     0.314859     0.561550 3.575989e+05     0.114915           13            2 
 4700.087054  3731.826164            1     0.735559   106.311052 000068@Extract/job037/Average/stack_0016_cor2.mrcs Average/stack_0016_cor2.mrc            1     3.176106     0.198532 17478.667969 15751.928711    -22.28912     0.000000     1.000000     0.000000            9   151.496534    79.974033     0.266602     0.314859     0.562214 3.575170e+05     0.252340           12            2 
 5547.478376   236.173918            1     0.793707    48.273072 000069@Extract/job037/Average/stack_0016_cor2.mrcs Average/stack_0016_cor2.mrc            1     3.176106     0.198532 17478.667969 15751.928711    -22.28912     0.000000     1.000000     0.000000            9   177.493556   103.445445     -1.62514     -0.65514     0.562158 3.575054e+05     0.048652           35            2 
 2435.521790  1083.391327            1     0.569634   140.313778 000070@Extract/job037/Average/stack_0016_cor2.mrcs Average/stack_0016_cor2.mrc            1     3.176106     0.198532 17478.667969 15751.928711    -22.28912     0.000000     1.000000     0.000000            9    -49.66169    72.288742     1.236602     -0.70340     0.561758 3.575800e+05     0.207019           14            1 
  999.695673   125.695655            1     0.233521    41.792704 000071@Extract/job037/Average/stack_0016_cor2.mrcs Average/stack_0016_cor2.mrc            1     3.176106     0.198532 17478.667969 15751.928711    -22.28912     0.000000     1.000000     0.000000            9    70.232275   167.484283     -0.70340     2.206602     0.455941 3.576118e+05     0.067802           13            1 
  797.260886  1114.086979            1     0.817570   -106.88984 000072@Extract/job037/Average/stack_0016_cor2.mrcs Average/stack_0016_cor2.mrc            1     3.176106     0.198532 17478.667969 15751.928711    -22.28912     0.000000     1.000000     0.000000            9    45.067765    16.733482     1.236602     -0.70340     0.564609 3.575252e+05     0.072243           19            1 
 1895.913083  2472.043530            1     0.787469    72.215009 000073@Extract/job037/Average/stack_0016_cor2.mrcs Average/stack_0016_cor2.mrc            1     3.176106     0.198532 17478.667969 15751.928711    -22.28912     0.000000     1.000000     0.000000            9    42.309430   162.242388     -0.65514     0.266602     0.561845 3.575053e+05     0.085997            7            1 
 2811.956580  2655.260925            1     0.587556   -137.15050 000074@Extract/job037/Average/stack_0016_cor2.mrcs Average/stack_0016_cor2.mrc            1     3.176106     0.198532 17478.667969 15751.928711    -22.28912     0.000000     1.000000     0.000000            9   -161.53924    19.280439     1.236602     -1.62514     0.560997 3.574526e+05     0.067695           21            1 
 4928.217493  2989.565279            1     1.100271    19.983220 000075@Extract/job037/Average/stack_0016_cor2.mrcs Average/stack_0016_cor2.mrc            1     3.176106     0.198532 17478.667969 15751.928711    -22.28912     0.000000     1.000000     0.000000            9    -62.15101   166.721761     -1.62514     0.314859     0.562671 3.576354e+05     0.096718           22            2 
 5533.043593  3134.434848            1     0.443714   -127.56775 000076@Extract/job037/Average/stack_0016_cor2.mrcs Average/stack_0016_cor2.mrc            1     3.176106     0.198532 17478.667969 15751.928711    -22.28912     0.000000     1.000000     0.000000            9   -130.52338   158.063285     -0.65514     0.363117     0.558638 3.574582e+05     0.141996           32            2 
 5364.478372  3235.782676            1     0.684419   -158.50048 000077@Extract/job037/Average/stack_0016_cor2.mrcs Average/stack_0016_cor2.mrc            1     3.176106     0.198532 17478.667969 15751.928711    -22.28912     0.000000     1.000000     0.000000            9   -143.60941    17.031373     -0.65514     0.314859     0.558840 3.574895e+05     0.057055           19            1 
 3083.087021   284.956528            1     1.039280    46.394696 000078@Extract/job037/Average/stack_0016_cor2.mrcs Average/stack_0016_cor2.mrc            1     3.176106     0.198532 17478.667969 15751.928711    -22.28912     0.000000     1.000000     0.000000            9     3.118778    98.188279     0.266602     0.266602     0.563231 3.575490e+05     0.049885           27            2 
 2565.347879  2144.565262            1     0.443599   178.728658 000079@Extract/job037/Average/stack_0016_cor2.mrcs Average/stack_0016_cor2.mrc            1     3.176106     0.198532 17478.667969 15751.928711    -22.28912     0.000000     1.000000     0.000000            9    -41.84881   103.100409     -0.65514     -0.65514     0.556657 3.575772e+05     0.206228            8            2 
 5261.347935  1222.478286            1     0.860901   -127.82345 000080@Extract/job037/Average/stack_0016_cor2.mrcs Average/stack_0016_cor2.mrc            1     3.176106     0.198532 17478.667969 15751.928711    -22.28912     0.000000     1.000000     0.000000            9    -45.43319    74.766024     -0.65514     1.236602     0.563196 3.575424e+05     0.081635           10            1 
  756.521755  1656.739165            1     0.351214    -12.70147 000081@Extract/job037/Average/stack_0016_cor2.mrcs Average/stack_0016_cor2.mrc            1     3.176106     0.198532 17478.667969 15751.928711    -22.28912     0.000000     1.000000     0.000000            9   167.669524    66.875214     -0.65514     1.236602     0.564384 3.574968e+05     0.125504           10            1 
 4218.652261  1987.608737            1     0.646287   -142.22048 000082@Extract/job037/Average/stack_0016_cor2.mrcs Average/stack_0016_cor2.mrc            1     3.176106     0.198532 17478.667969 15751.928711    -22.28912     0.000000     1.000000     0.000000            9   110.657061   102.706034     -0.70340     -1.62514     0.571642 3.575644e+05     0.054394           36            1 
 5305.695762  2142.521783            1     0.271224    -38.74186 000083@Extract/job037/Average/stack_0016_cor2.mrcs Average/stack_0016_cor2.mrc            1     3.176106     0.198532 17478.667969 15751.928711    -22.28912     0.000000     1.000000     0.000000            9    -49.68088    65.902061     0.363117     -0.60688     0.557739 3.575593e+05     0.104814           31            2 
 2023.956564  2838.652233            1     0.446797    -64.32582 000084@Extract/job037/Average/stack_0016_cor2.mrcs Average/stack_0016_cor2.mrc            1     3.176106     0.198532 17478.667969 15751.928711    -22.28912     0.000000     1.000000     0.000000            9   148.699513    72.586381     0.314859     -0.65514     0.559575 3.574948e+05     0.135395           11            2 
 1718.304383  3567.478335            1     0.500256   -102.74830 000085@Extract/job037/Average/stack_0016_cor2.mrcs Average/stack_0016_cor2.mrc            1     3.176106     0.198532 17478.667969 15751.928711    -22.28912     0.000000     1.000000     0.000000            9   155.035587    64.234908     1.236602     0.266602     0.558784 3.576314e+05     0.135022            8            2 
 1998.304390   980.652194            1     0.534881    65.591061 000086@Extract/job037/Average/stack_0016_cor2.mrcs Average/stack_0016_cor2.mrc            1     3.176106     0.198532 17478.667969 15751.928711    -22.28912     0.000000     1.000000     0.000000            9    99.302676   157.223123     0.314859     0.314859     0.565915 3.575493e+05     0.144079           26            1 
 2854.913103  1350.521767            1     0.832767    -15.57724 000001@Extract/job037/Average/stack_0017_cor2.mrcs Average/stack_0017_cor2.mrc            1     3.176106     0.312156 16612.269531 14860.125977    -21.30473     0.000000     1.000000     0.000000           10   147.239441   101.581707     -0.70340     1.284859     0.564667 3.575947e+05     0.155332           17            2 
 2451.956572  1419.521768            1     1.433416    -84.68891 000002@Extract/job037/Average/stack_0017_cor2.mrcs Average/stack_0017_cor2.mrc            1     3.176106     0.312156 16612.269531 14860.125977    -21.30473     0.000000     1.000000     0.000000           10    -51.72992    87.489060     -0.65514     1.236602     0.569250 3.577088e+05     0.237100            8            1 
 1713.521775  2962.087018            1     1.565697   -113.79192 000003@Extract/job037/Average/stack_0017_cor2.mrcs Average/stack_0017_cor2.mrc            1     3.176106     0.312156 16612.269531 14860.125977    -21.30473     0.000000     1.000000     0.000000           10    -35.55040    90.435687     0.314859     0.266602     0.565864 3.575531e+05     0.178188            9            1 
 4617.391400   355.000007            1     0.984325   -178.68105 000004@Extract/job037/Average/stack_0017_cor2.mrcs Average/stack_0017_cor2.mrc            1     3.176106     0.312156 16612.269531 14860.125977    -21.30473     0.000000     1.000000     0.000000           10   153.587240    91.371017     0.266602     -0.65514     0.564813 3.576282e+05     0.155364            5            2 
 4917.391406   519.304358            1     1.189701     -8.88024 000005@Extract/job037/Average/stack_0017_cor2.mrcs Average/stack_0017_cor2.mrc            1     3.176106     0.312156 16612.269531 14860.125977    -21.30473     0.000000     1.000000     0.000000           10   -172.65859    94.976075     0.314859     0.266602     0.567607 3.575406e+05     0.041936           35            2 
 3801.087035  2267.565264            1     1.407771    53.805843 000006@Extract/job037/Average/stack_0017_cor2.mrcs Average/stack_0017_cor2.mrc            1     3.176106     0.312156 16612.269531 14860.125977    -21.30473     0.000000     1.000000     0.000000           10   149.378662    85.390184     1.236602     0.314859     0.561860 3.575296e+05     0.412059            6            2 
 3326.304417  3204.260936            1     1.836973    -45.54547 000007@Extract/job037/Average/stack_0017_cor2.mrcs Average/stack_0017_cor2.mrc            1     3.176106     0.312156 16612.269531 14860.125977    -21.30473     0.000000     1.000000     0.000000           10   157.113488    83.602701     -0.70340     0.314859     0.564815 3.576834e+05     0.163657            7            1 
 4846.565318  3116.782673            1     1.102291    95.322403 000008@Extract/job037/Average/stack_0017_cor2.mrcs Average/stack_0017_cor2.mrc            1     3.176106     0.312156 16612.269531 14860.125977    -21.30473     0.000000     1.000000     0.000000           10    -57.35538    87.504815     0.314859     0.314859     0.565496 3.574795e+05     0.236151           12            1 
 1972.956563  3417.782679            1     1.483804   -100.64982 000009@Extract/job037/Average/stack_0017_cor2.mrcs Average/stack_0017_cor2.mrc            1     3.176106     0.312156 16612.269531 14860.125977    -21.30473     0.000000     1.000000     0.000000           10    -41.88246    88.658685     -0.65514     0.266602     0.570236 3.576715e+05     0.207294            9            2 
  467.739140  3829.565297            1     1.337181    -73.44838 000010@Extract/job037/Average/stack_0017_cor2.mrcs Average/stack_0017_cor2.mrc            1     3.176106     0.312156 16612.269531 14860.125977    -21.30473     0.000000     1.000000     0.000000           10    -47.51078    87.478012     -0.65514     0.266602     0.568097 3.575292e+05     0.146741            9            2 
 3170.565283  1116.130458            1     0.971619   161.762759 000011@Extract/job037/Average/stack_0017_cor2.mrcs Average/stack_0017_cor2.mrc            1     3.176106     0.312156 16612.269531 14860.125977    -21.30473     0.000000     1.000000     0.000000           10    -13.04921    92.792866     -0.65514     0.314859     0.566133 3.576278e+05     0.141861           13            2 
 2465.608747  3816.739210            1     1.172959   162.700208 000012@Extract/job037/Average/stack_0017_cor2.mrcs Average/stack_0017_cor2.mrc            1     3.176106     0.312156 16612.269531 14860.125977    -21.30473     0.000000     1.000000     0.000000           10    -13.05105    90.404202     0.266602     -0.65514     0.569661 3.576959e+05     0.356153            7            1 
 4165.478347  3866.869645            1     1.288332    22.080152 000013@Extract/job037/Average/stack_0017_cor2.mrcs Average/stack_0017_cor2.mrc            1     3.176106     0.312156 16612.269531 14860.125977    -21.30473     0.000000     1.000000     0.000000           10    -14.46235    84.429120     -0.65514     -1.62514     0.561464 3.575253e+05     0.130424           12            1 
 2478.652225   260.478266            1     1.371277     -6.29072 000014@Extract/job037/Average/stack_0017_cor2.mrcs Average/stack_0017_cor2.mrc            1     3.176106     0.312156 16612.269531 14860.125977    -21.30473     0.000000     1.000000     0.000000           10   101.520945   100.847117     0.266602     0.314859     0.568759 3.574946e+05     0.041656           35            1 
 5310.695762  1301.347853            1     1.150303   -173.97845 000015@Extract/job037/Average/stack_0017_cor2.mrcs Average/stack_0017_cor2.mrc            1     3.176106     0.312156 16612.269531 14860.125977    -21.30473     0.000000     1.000000     0.000000           10   158.519226    83.604517     -0.65514     0.314859     0.569260 3.576215e+05     0.084095            6            1 
 3860.478341   553.652185            1     1.015095   -113.80183 000016@Extract/job037/Average/stack_0017_cor2.mrcs Average/stack_0017_cor2.mrc            1     3.176106     0.312156 16612.269531 14860.125977    -21.30473     0.000000     1.000000     0.000000           10    -32.02943    93.415454     1.236602     0.314859     0.562910 3.575702e+05     0.314150            6            1 
 5360.869676  1671.782643            1     1.381925   -171.26610 000017@Extract/job037/Average/stack_0017_cor2.mrcs Average/stack_0017_cor2.mrc            1     3.176106     0.312156 16612.269531 14860.125977    -21.30473     0.000000     1.000000     0.000000           10   119.130537    91.887575     0.314859     1.236602     0.568338 3.575850e+05     0.145848           14            2 
 1317.391332  2180.043523            1     1.133034     0.443848 000018@Extract/job037/Average/stack_0017_cor2.mrcs Average/stack_0017_cor2.mrc            1     3.176106     0.312156 16612.269531 14860.125977    -21.30473     0.000000     1.000000     0.000000           10   172.572229    93.181526     0.314859     -0.65514     0.566540 3.577410e+05     0.179305           16            2 
 5338.782719  1921.608736            1     1.345257   155.272550 000019@Extract/job037/Average/stack_0017_cor2.mrcs Average/stack_0017_cor2.mrc            1     3.176106     0.312156 16612.269531 14860.125977    -21.30473     0.000000     1.000000     0.000000           10    -36.25472    89.840261     0.314859     -0.65514     0.565723 3.575305e+05     0.361278            4            1 
  838.173930  2227.826133            1     1.621371   111.205413 000020@Extract/job037/Average/stack_0017_cor2.mrcs Average/stack_0017_cor2.mrc            1     3.176106     0.312156 16612.269531 14860.125977    -21.30473     0.000000     1.000000     0.000000           10    -34.12789    98.825372     -1.62514     1.236602     0.571492 3.576095e+05     0.087514           11            1 
  977.434803  2811.173971            1     1.329158   121.562444 000021@Extract/job037/Average/stack_0017_cor2.mrcs Average/stack_0017_cor2.mrc            1     3.176106     0.312156 16612.269531 14860.125977    -21.30473     0.000000     1.000000     0.000000           10    -52.42497    90.475814     0.266602     0.314859     0.564019 3.575795e+05     0.445839            2            1 
 2896.043538  3291.782677            1     1.226317    -36.94517 000022@Extract/job037/Average/stack_0017_cor2.mrcs Average/stack_0017_cor2.mrc            1     3.176106     0.312156 16612.269531 14860.125977    -21.30473     0.000000     1.000000     0.000000           10   -154.37763    91.371615     -0.65514     -1.62514     0.563793 3.576623e+05     0.057825           29            2 
 2080.521782   671.826101            1     1.326564    58.474080 000023@Extract/job037/Average/stack_0017_cor2.mrcs Average/stack_0017_cor2.mrc            1     3.176106     0.312156 16612.269531 14860.125977    -21.30473     0.000000     1.000000     0.000000           10   143.060854    81.169019     1.236602     0.314859     0.561505 3.576348e+05     0.130036            6            2 
 4672.565314   969.608716            1     1.893465    36.132970 000024@Extract/job037/Average/stack_0017_cor2.mrcs Average/stack_0017_cor2.mrc            1     3.176106     0.312156 16612.269531 14860.125977    -21.30473     0.000000     1.000000     0.000000           10    -11.64566    89.209498     -0.65514     -0.65514     0.568834 3.575716e+05     0.312282            6            2 
 2763.608753   475.956531            1     0.521429   -151.43175 000025@Extract/job037/Average/stack_0017_cor2.mrcs Average/stack_0017_cor2.mrc            1     3.176106     0.312156 16612.269531 14860.125977    -21.30473     0.000000     1.000000     0.000000           10   172.567948   102.831644     0.266602     1.236602     0.564657 3.575224e+05     0.125632           11            2 
 2540.869618  1737.173949            1     1.057373     -5.28310 000026@Extract/job037/Average/stack_0017_cor2.mrcs Average/stack_0017_cor2.mrc            1     3.176106     0.312156 16612.269531 14860.125977    -21.30473     0.000000     1.000000     0.000000           10   140.906349   102.178510     0.314859     -0.70340     0.565435 3.575960e+05     0.154707            6            2 
 1517.260901   171.173917            1     1.114235   -129.69265 000027@Extract/job037/Average/stack_0017_cor2.mrcs Average/stack_0017_cor2.mrc            1     3.176106     0.312156 16612.269531 14860.125977    -21.30473     0.000000     1.000000     0.000000           10    -49.63141    83.291886     1.236602     1.236602     0.566800 3.576200e+05     0.149339            8            1 
  961.391324  2549.087009            1     1.096559   -113.92020 000028@Extract/job037/Average/stack_0017_cor2.mrcs Average/stack_0017_cor2.mrc            1     3.176106     0.312156 16612.269531 14860.125977    -21.30473     0.000000     1.000000     0.000000           10     3.825191    83.223303     -0.65514     -0.65514     0.569592 3.576086e+05     0.196285           11            1 
 1234.304373   879.521757            1     1.180340   -103.67236 000029@Extract/job037/Average/stack_0017_cor2.mrcs Average/stack_0017_cor2.mrc            1     3.176106     0.312156 16612.269531 14860.125977    -21.30473     0.000000     1.000000     0.000000           10   156.406483    86.598020     -1.62514     0.266602     0.567706 3.575286e+05     0.237168           10            2 
 3409.956592  1851.956560            1     0.375220    53.818222 000030@Extract/job037/Average/stack_0017_cor2.mrcs Average/stack_0017_cor2.mrc            1     3.176106     0.312156 16612.269531 14860.125977    -21.30473     0.000000     1.000000     0.000000           10   154.965971   109.650558     -0.70340     0.314859     0.568442 3.575379e+05     0.172374            9            2 
 4621.391400   829.956539            1     1.215835    -96.09794 000031@Extract/job037/Average/stack_0017_cor2.mrcs Average/stack_0017_cor2.mrc            1     3.176106     0.312156 16612.269531 14860.125977    -21.30473     0.000000     1.000000     0.000000           10     1.011468    84.423074     -1.62514     0.266602     0.564115 3.575466e+05     0.064530           12            2 
 5148.782716  1687.826122            1     0.861643   106.290136 000032@Extract/job037/Average/stack_0017_cor2.mrcs Average/stack_0017_cor2.mrc            1     3.176106     0.312156 16612.269531 14860.125977    -21.30473     0.000000     1.000000     0.000000           10   145.122505   104.640028     0.314859     -0.65514     0.564364 3.575842e+05     0.232306            5            1 
  452.695661  1760.652210            1     1.036555   -144.68615 000033@Extract/job037/Average/stack_0017_cor2.mrcs Average/stack_0017_cor2.mrc            1     3.176106     0.312156 16612.269531 14860.125977    -21.30473     0.000000     1.000000     0.000000           10    -52.40526    97.661659     -0.65514     -0.65514     0.564784 3.575175e+05     0.458613            2            2 
  225.956526  2149.347871            1     1.338306     5.312122 000034@Extract/job037/Average/stack_0017_cor2.mrcs Average/stack_0017_cor2.mrc            1     3.176106     0.312156 16612.269531 14860.125977    -21.30473     0.000000     1.000000     0.000000           10    -51.70399    97.057796     -0.65514     -1.62514     0.561339 3.574923e+05     0.231456            4            2 
 2485.260921  2526.217444            1     0.746782    98.811009 000035@Extract/job037/Average/stack_0017_cor2.mrcs Average/stack_0017_cor2.mrc            1     3.176106     0.312156 16612.269531 14860.125977    -21.30473     0.000000     1.000000     0.000000           10   152.157009   105.888915     -0.65514     0.314859     0.565101 3.575287e+05     0.224971            5            1 
 1928.000040  1513.434814            1     0.998808   -107.19459 000036@Extract/job037/Average/stack_0017_cor2.mrcs Average/stack_0017_cor2.mrc            1     3.176106     0.312156 16612.269531 14860.125977    -21.30473     0.000000     1.000000     0.000000           10    -48.18144   100.067696     1.284859     0.266602     0.562866 3.575548e+05     0.185954            9            1 
 4439.391396  3255.434850            1     1.174851    60.644564 000037@Extract/job037/Average/stack_0017_cor2.mrcs Average/stack_0017_cor2.mrc            1     3.176106     0.312156 16612.269531 14860.125977    -21.30473     0.000000     1.000000     0.000000           10    -59.41205   104.993723     -0.65514     -0.65514     0.562750 3.576020e+05     0.170810           14            1 
 2361.260918  3276.913111            1     0.905658    -96.16375 000038@Extract/job037/Average/stack_0017_cor2.mrcs Average/stack_0017_cor2.mrc            1     3.176106     0.312156 16612.269531 14860.125977    -21.30473     0.000000     1.000000     0.000000           10   159.222832    83.004220     -0.70340     0.266602     0.571668 3.575092e+05     0.182297            3            1 
 2043.826129  3645.956597            1     1.040701    60.387635 000039@Extract/job037/Average/stack_0017_cor2.mrcs Average/stack_0017_cor2.mrc            1     3.176106     0.312156 16612.269531 14860.125977    -21.30473     0.000000     1.000000     0.000000           10   156.381290   104.658837     1.236602     0.314859     0.564283 3.574790e+05     0.148184            6            1 
 2816.782667  3826.739210            1     0.880600    46.318887 000040@Extract/job037/Average/stack_0017_cor2.mrcs Average/stack_0017_cor2.mrc            1     3.176106     0.312156 16612.269531 14860.125977    -21.30473     0.000000     1.000000     0.000000           10   154.968013   108.389295     -0.65514     0.266602     0.561977 3.575222e+05     0.283244            7            2 
  965.826107  1949.086997            1     0.596638   132.813098 000041@Extract/job037/Average/stack_0017_cor2.mrcs Average/stack_0017_cor2.mrc            1     3.176106     0.312156 16612.269531 14860.125977    -21.30473     0.000000     1.000000     0.000000           10    -52.41189    95.258333     1.236602     -0.65514     0.571686 3.575314e+05     0.090847            8            2 
 2288.217439  2749.173970            1     0.655715   141.881754 000042@Extract/job037/Average/stack_0017_cor2.mrcs Average/stack_0017_cor2.mrc            1     3.176106     0.312156 16612.269531 14860.125977    -21.30473     0.000000     1.000000     0.000000           10   133.854806   108.347403     0.314859     -0.65514     0.567793 3.575908e+05     0.082063           16            1 
 4172.521826  1984.000041            1     0.925082    -59.35546 000043@Extract/job037/Average/stack_0017_cor2.mrcs Average/stack_0017_cor2.mrc            1     3.176106     0.312156 16612.269531 14860.125977    -21.30473     0.000000     1.000000     0.000000           10    -60.89887    78.488096     0.363117     -0.65514     0.562993 3.576834e+05     0.061731           65            2 
 3876.304428  2687.739186            1     1.117406    82.186365 000044@Extract/job037/Average/stack_0017_cor2.mrcs Average/stack_0017_cor2.mrc            1     3.176106     0.312156 16612.269531 14860.125977    -21.30473     0.000000     1.000000     0.000000           10    -48.86573   106.827329     0.266602     -0.65514     0.566090 3.575488e+05     0.352703            4            2 
 2641.608750   914.826106            1     0.912528     -4.34710 000045@Extract/job037/Average/stack_0017_cor2.mrcs Average/stack_0017_cor2.mrc            1     3.176106     0.312156 16612.269531 14860.125977    -21.30473     0.000000     1.000000     0.000000           10   140.255053    78.737177     -0.65514     1.284859     0.562104 3.575639e+05     0.237187            7            1 
 4780.347925  1075.565240            1     0.671412   145.916609 000046@Extract/job037/Average/stack_0017_cor2.mrcs Average/stack_0017_cor2.mrc            1     3.176106     0.312156 16612.269531 14860.125977    -21.30473     0.000000     1.000000     0.000000           10    -40.42835   109.320420     -0.65514     0.266602     0.559751 3.576533e+05     0.119913            7            1 
 5628.695768   881.347844            1     0.165918     1.523152 000047@Extract/job037/Average/stack_0017_cor2.mrcs Average/stack_0017_cor2.mrc            1     3.176106     0.312156 16612.269531 14860.125977    -21.30473     0.000000     1.000000     0.000000           10    -36.24254    95.819406     1.236602     -0.70340     0.552307 3.575961e+05     0.108030           15            2 
 3694.521816  1352.478289            1     0.927635   179.467021 000048@Extract/job037/Average/stack_0017_cor2.mrcs Average/stack_0017_cor2.mrc            1     3.176106     0.312156 16612.269531 14860.125977    -21.30473     0.000000     1.000000     0.000000           10   161.309416   102.823020     -0.65514     1.284859     0.569057 3.575677e+05     0.166965            8            2 
  679.478275  1624.000034            1     1.182109   112.175916 000049@Extract/job037/Average/stack_0017_cor2.mrcs Average/stack_0017_cor2.mrc            1     3.176106     0.312156 16612.269531 14860.125977    -21.30473     0.000000     1.000000     0.000000           10    -44.65003   106.816767     1.284859     -0.65514     0.558120 3.575545e+05     0.135824           12            2 
 4982.391408  1738.391340            1     0.704433    -73.54840 000050@Extract/job037/Average/stack_0017_cor2.mrcs Average/stack_0017_cor2.mrc            1     3.176106     0.312156 16612.269531 14860.125977    -21.30473     0.000000     1.000000     0.000000           10    -12.36633    66.488885     0.314859     -0.65514     0.568144 3.575444e+05     0.419890            5            1 
 3797.260948  1893.695691            1     0.626334     8.022926 000051@Extract/job037/Average/stack_0017_cor2.mrcs Average/stack_0017_cor2.mrc            1     3.176106     0.312156 16612.269531 14860.125977    -21.30473     0.000000     1.000000     0.000000           10    -15.17895    70.337897     0.266602     -1.62514     0.560211 3.575962e+05     0.125520            9            1 
 2366.087006  2245.652220            1     1.316514   179.527018 000052@Extract/job037/Average/stack_0017_cor2.mrcs Average/stack_0017_cor2.mrc            1     3.176106     0.312156 16612.269531 14860.125977    -21.30473     0.000000     1.000000     0.000000           10     1.010326   100.002371     0.266602     0.314859     0.570109 3.576872e+05     0.101619            7            2 
 4246.347914  2522.608748            1     0.658412   144.041290 000053@Extract/job037/Average/stack_0017_cor2.mrcs Average/stack_0017_cor2.mrc            1     3.176106     0.312156 16612.269531 14860.125977    -21.30473     0.000000     1.000000     0.000000           10    -39.72112   111.229582     -0.70340     0.314859     0.560754 3.575631e+05     0.227812            8            2 
 3724.000077  3041.130498            1     0.996167   109.338577 000054@Extract/job037/Average/stack_0017_cor2.mrcs Average/stack_0017_cor2.mrc            1     3.176106     0.312156 16612.269531 14860.125977    -21.30473     0.000000     1.000000     0.000000           10    -35.51539   107.421586     -0.65514     0.314859     0.562780 3.576187e+05     0.175728           11            2 
 4512.826180  3512.695725            1     0.486758    63.331615 000055@Extract/job037/Average/stack_0017_cor2.mrcs Average/stack_0017_cor2.mrc            1     3.176106     0.312156 16612.269531 14860.125977    -21.30473     0.000000     1.000000     0.000000           10    -13.73470   113.125864     1.236602     0.266602     0.565419 3.575395e+05     0.141949           20            2 
 2204.739176  3560.652248            1     1.087913   -119.60634 000056@Extract/job037/Average/stack_0017_cor2.mrcs Average/stack_0017_cor2.mrc            1     3.176106     0.312156 16612.269531 14860.125977    -21.30473     0.000000     1.000000     0.000000           10   157.795310    99.777270     -1.62514     -0.65514     0.566366 3.575161e+05     0.214275            6            1 
 1912.782648  3822.913123            1     0.484128   179.684008 000057@Extract/job037/Average/stack_0017_cor2.mrcs Average/stack_0017_cor2.mrc            1     3.176106     0.312156 16612.269531 14860.125977    -21.30473     0.000000     1.000000     0.000000           10    -46.74909   109.969692     -0.65514     1.236602     0.567093 3.575624e+05     0.276208            7            2 
 5518.782723  2329.173961            1     0.872131   157.787501 000001@Extract/job037/Average/stack_0018_cor2.mrcs Average/stack_0018_cor2.mrc            1     3.501464     0.294397 13589.958008 11917.625977    -20.19955     0.000000     1.000000     0.000000           11   116.283784   102.723794     -0.70340     0.363117     0.567148 3.576668e+05     0.070306           26            2 
 1957.913084  3661.217467            1     1.576168     -5.91673 000002@Extract/job037/Average/stack_0018_cor2.mrcs Average/stack_0018_cor2.mrc            1     3.501464     0.294397 13589.958008 11917.625977    -20.19955     0.000000     1.000000     0.000000           11    -63.66735    92.897262     0.314859     0.314859     0.571440 3.575434e+05     0.178256           19            1 
 1003.956543   152.304351            1     0.902338    -61.26632 000003@Extract/job037/Average/stack_0018_cor2.mrcs Average/stack_0018_cor2.mrc            1     3.501464     0.294397 13589.958008 11917.625977    -20.19955     0.000000     1.000000     0.000000           11    -44.67182    98.244569     0.266602     0.266602     0.557199 3.575169e+05     0.502077            4            1 
 1667.739165   587.565230            1     0.957619    -32.45010 000004@Extract/job037/Average/stack_0018_cor2.mrcs Average/stack_0018_cor2.mrc            1     3.501464     0.294397 13589.958008 11917.625977    -20.19955     0.000000     1.000000     0.000000           11   147.257591    91.957351     0.266602     0.314859     0.569169 3.577245e+05     0.152155            7            1 
 2141.347871  1773.304385            1     0.828272   118.582271 000005@Extract/job037/Average/stack_0018_cor2.mrcs Average/stack_0018_cor2.mrc            1     3.501464     0.294397 13589.958008 11917.625977    -20.19955     0.000000     1.000000     0.000000           11     3.121420    85.022549     2.206602     -0.70340     0.560100 3.575990e+05     0.090900           21            2 
  949.347846  3246.434850            1     0.796894   147.801591 000006@Extract/job037/Average/stack_0018_cor2.mrcs Average/stack_0018_cor2.mrc            1     3.501464     0.294397 13589.958008 11917.625977    -20.19955     0.000000     1.000000     0.000000           11    -47.49867    92.254028     0.314859     -0.70340     0.566561 3.574795e+05     0.220564            4            1 
  567.478273  1266.217418            1     1.112131    -90.32276 000007@Extract/job037/Average/stack_0018_cor2.mrcs Average/stack_0018_cor2.mrc            1     3.501464     0.294397 13589.958008 11917.625977    -20.19955     0.000000     1.000000     0.000000           11    -47.48952    95.845157     -0.70340     0.266602     0.563549 3.575893e+05     0.142432            7            1 
 4070.565302   954.565237            1     0.973110   -179.69662 000008@Extract/job037/Average/stack_0018_cor2.mrcs Average/stack_0018_cor2.mrc            1     3.501464     0.294397 13589.958008 11917.625977    -20.19955     0.000000     1.000000     0.000000           11   123.370165    84.729851     0.314859     -0.65514     0.565118 3.575436e+05     0.203032            4            1 
 1717.130470  2583.000053            1     0.964896   157.834930 000009@Extract/job037/Average/stack_0018_cor2.mrcs Average/stack_0018_cor2.mrc            1     3.501464     0.294397 13589.958008 11917.625977    -20.19955     0.000000     1.000000     0.000000           11   137.404603    95.525311     0.314859     -1.62514     0.562970 3.574954e+05     0.131655            4            1 
 3575.130509  2671.087012            1     0.876719    -39.69848 000010@Extract/job037/Average/stack_0018_cor2.mrcs Average/stack_0018_cor2.mrc            1     3.501464     0.294397 13589.958008 11917.625977    -20.19955     0.000000     1.000000     0.000000           11    -47.50775    88.672275     1.236602     -1.62514     0.558622 3.574992e+05     0.198450            5            1 
  898.173932  3893.782689            1     1.007342    -61.59937 000011@Extract/job037/Average/stack_0018_cor2.mrcs Average/stack_0018_cor2.mrc            1     3.501464     0.294397 13589.958008 11917.625977    -20.19955     0.000000     1.000000     0.000000           11   103.645111    96.626905     -0.65514     0.314859     0.570032 3.575745e+05     0.052174           27            1 
 4062.521823  3084.869629            1     0.628587   -106.46906 000012@Extract/job037/Average/stack_0018_cor2.mrcs Average/stack_0018_cor2.mrc            1     3.501464     0.294397 13589.958008 11917.625977    -20.19955     0.000000     1.000000     0.000000           11   161.318886    94.368929     0.314859     0.266602     0.566983 3.575229e+05     0.154454            6            2 
 4045.304432  1634.043512            1     0.893416    -70.63707 000013@Extract/job037/Average/stack_0018_cor2.mrcs Average/stack_0018_cor2.mrc            1     3.501464     0.294397 13589.958008 11917.625977    -20.19955     0.000000     1.000000     0.000000           11    -46.78808    95.243610     0.314859     0.314859     0.564189 3.575865e+05     0.175504           10            2 
 5000.652277  2147.739175            1     0.796431    39.753509 000014@Extract/job037/Average/stack_0018_cor2.mrcs Average/stack_0018_cor2.mrc            1     3.501464     0.294397 13589.958008 11917.625977    -20.19955     0.000000     1.000000     0.000000           11   152.898151    82.393481     0.314859     0.314859     0.564196 3.576111e+05     0.154390            5            2 
 3141.478326   837.173930            1     0.783577    -23.76176 000015@Extract/job037/Average/stack_0018_cor2.mrcs Average/stack_0018_cor2.mrc            1     3.501464     0.294397 13589.958008 11917.625977    -20.19955     0.000000     1.000000     0.000000           11    -46.78505    96.443820     -0.65514     0.314859     0.561893 3.575579e+05     0.202661            5            1 
 4507.434876   750.086972            1     0.982708    -68.75484 000016@Extract/job037/Average/stack_0018_cor2.mrcs Average/stack_0018_cor2.mrc            1     3.501464     0.294397 13589.958008 11917.625977    -20.19955     0.000000     1.000000     0.000000           11    -49.59360    97.654144     1.236602     0.314859     0.563231 3.574589e+05     0.410271            8            2 
 2042.217434  1914.565257            1     0.658097   167.248172 000017@Extract/job037/Average/stack_0018_cor2.mrcs Average/stack_0018_cor2.mrc            1     3.501464     0.294397 13589.958008 11917.625977    -20.19955     0.000000     1.000000     0.000000           11   151.498593    78.758795     -0.65514     -1.62514     0.555964 3.574910e+05     0.319546            5            2 
 2625.347880  3650.391380            1     0.979358   179.449593 000018@Extract/job037/Average/stack_0018_cor2.mrcs Average/stack_0018_cor2.mrc            1     3.501464     0.294397 13589.958008 11917.625977    -20.19955     0.000000     1.000000     0.000000           11   155.711201    81.191072     0.266602     0.314859     0.567775 3.575104e+05     0.169943            9            1 
 1806.608733   641.130448            1     0.762777    76.296697 000019@Extract/job037/Average/stack_0018_cor2.mrcs Average/stack_0018_cor2.mrc            1     3.501464     0.294397 13589.958008 11917.625977    -20.19955     0.000000     1.000000     0.000000           11   147.234667   104.028495     -1.62514     0.266602     0.564055 3.577139e+05     0.313878            8            2 
 3766.173991   475.782619            1     0.482689   124.376054 000020@Extract/job037/Average/stack_0018_cor2.mrcs Average/stack_0018_cor2.mrc            1     3.501464     0.294397 13589.958008 11917.625977    -20.19955     0.000000     1.000000     0.000000           11    -49.56658   107.454170     0.314859     -0.65514     0.569363 3.576034e+05     0.311655            9            2 
 5417.869678   850.434800            1     0.640077   101.872889 000021@Extract/job037/Average/stack_0018_cor2.mrcs Average/stack_0018_cor2.mrc            1     3.501464     0.294397 13589.958008 11917.625977    -20.19955     0.000000     1.000000     0.000000           11    -48.86923   105.583431     0.314859     -0.65514     0.560629 3.575743e+05     0.291556            6            2 
 3179.000066  2719.043535            1     0.756732   131.734494 000022@Extract/job037/Average/stack_0018_cor2.mrcs Average/stack_0018_cor2.mrc            1     3.501464     0.294397 13589.958008 11917.625977    -20.19955     0.000000     1.000000     0.000000           11     -4.60986   104.897782     0.314859     0.314859     0.563978 3.576180e+05     0.169258           21            2 
 3486.000072  2829.217450            1     0.536972    55.005752 000023@Extract/job037/Average/stack_0018_cor2.mrcs Average/stack_0018_cor2.mrc            1     3.501464     0.294397 13589.958008 11917.625977    -20.19955     0.000000     1.000000     0.000000           11    -50.25985   110.615611     1.236602     1.284859     0.566993 3.575740e+05     0.108024            9            1 
 1482.130465  3851.434862            1     0.472036   103.754317 000024@Extract/job037/Average/stack_0018_cor2.mrcs Average/stack_0018_cor2.mrc            1     3.501464     0.294397 13589.958008 11917.625977    -20.19955     0.000000     1.000000     0.000000           11    -50.97184   107.457889     -0.65514     0.314859     0.560736 3.575834e+05     0.361063            6            2 
 3347.956591  3574.130509            1     0.546803   -175.64482 000025@Extract/job037/Average/stack_0018_cor2.mrcs Average/stack_0018_cor2.mrc            1     3.501464     0.294397 13589.958008 11917.625977    -20.19955     0.000000     1.000000     0.000000           11    -42.55301   102.489644     0.266602     1.284859     0.565350 3.575495e+05     0.139992            9            2 
 3907.434864  3639.913119            1     0.511272   141.019360 000026@Extract/job037/Average/stack_0018_cor2.mrcs Average/stack_0018_cor2.mrc            1     3.501464     0.294397 13589.958008 11917.625977    -20.19955     0.000000     1.000000     0.000000           11   159.187735   110.927335     1.236602     -0.70340     0.563913 3.575473e+05     0.201355            4            2 
 1917.782648   861.086974            1     0.484789   155.300007 000027@Extract/job037/Average/stack_0018_cor2.mrcs Average/stack_0018_cor2.mrc            1     3.501464     0.294397 13589.958008 11917.625977    -20.19955     0.000000     1.000000     0.000000           11    -44.65329   105.572869     0.266602     -0.65514     0.563856 3.575607e+05     0.183529            6            1 
 2167.217436   342.521746            1     0.368973   178.716983 000028@Extract/job037/Average/stack_0018_cor2.mrcs Average/stack_0018_cor2.mrc            1     3.501464     0.294397 13589.958008 11917.625977    -20.19955     0.000000     1.000000     0.000000           11    -36.21364   109.311440     0.363117     -0.70340     0.564404 3.575731e+05     0.150530            9            1 
 1833.130473  1144.608719            1     0.441188   126.016309 000029@Extract/job037/Average/stack_0018_cor2.mrcs Average/stack_0018_cor2.mrc            1     3.501464     0.294397 13589.958008 11917.625977    -20.19955     0.000000     1.000000     0.000000           11   157.785238   107.140959     0.314859     -0.65514     0.558463 3.575548e+05     0.120425           11            1 
 1376.000029  2952.043539            1     0.512825   109.227114 000030@Extract/job037/Average/stack_0018_cor2.mrcs Average/stack_0018_cor2.mrc            1     3.501464     0.294397 13589.958008 11917.625977    -20.19955     0.000000     1.000000     0.000000           11     -2.50196   108.012526     0.314859     -0.65514     0.565737 3.574571e+05     0.121581            6            1 
 1426.565247  1901.956561            1     0.606952   -136.56704 000031@Extract/job037/Average/stack_0018_cor2.mrcs Average/stack_0018_cor2.mrc            1     3.501464     0.294397 13589.958008 11917.625977    -20.19955     0.000000     1.000000     0.000000           11   128.931080   107.707534     -0.65514     -0.65514     0.565861 3.575584e+05     0.318621           11            2 
 1153.217415  2101.391348            1     0.494780   112.969475 000032@Extract/job037/Average/stack_0018_cor2.mrcs Average/stack_0018_cor2.mrc            1     3.501464     0.294397 13589.958008 11917.625977    -20.19955     0.000000     1.000000     0.000000           11     -0.39493   109.907920     0.266602     0.363117     0.563856 3.575090e+05     0.075547           22            2 
 2088.347869  2500.521791            1     0.465389   -143.77733 000033@Extract/job037/Average/stack_0018_cor2.mrcs Average/stack_0018_cor2.mrc            1     3.501464     0.294397 13589.958008 11917.625977    -20.19955     0.000000     1.000000     0.000000           11    -39.74215   102.483288     0.266602     -0.65514     0.563953 3.575246e+05     0.287100            9            2 
 3116.608760  3703.739207            1     0.393781    -96.99871 000034@Extract/job037/Average/stack_0018_cor2.mrcs Average/stack_0018_cor2.mrc            1     3.501464     0.294397 13589.958008 11917.625977    -20.19955     0.000000     1.000000     0.000000           11   -171.26535    70.723971     -0.65514     -0.65514     0.568250 3.575517e+05     0.093467           12            2 
 4799.608795  1487.782640            1     0.525941   -148.54235 000001@Extract/job037/Average/stack_0020_cor2.mrcs Average/stack_0020_cor2.mrc            1     3.738542     0.054736 15809.173828 14110.530273    -20.10488     0.000000     1.000000     0.000000           12    -15.15447    96.989862     1.236602     -0.65514     0.562033 3.576015e+05     0.084091           17            1 
 4289.913132  1139.391328            1     0.682017   113.827123 000002@Extract/job037/Average/stack_0020_cor2.mrcs Average/stack_0020_cor2.mrc            1     3.738542     0.054736 15809.173828 14110.530273    -20.10488     0.000000     1.000000     0.000000           12   156.391678    97.362088     -0.70340     0.314859     0.560420 3.575315e+05     0.196769            7            1 
 2120.869609   161.913047            1     0.638840   -176.87344 000003@Extract/job037/Average/stack_0020_cor2.mrcs Average/stack_0020_cor2.mrc            1     3.738542     0.054736 15809.173828 14110.530273    -20.10488     0.000000     1.000000     0.000000           12    50.202593   100.074006     0.266602     0.266602     0.550416 3.576012e+05     0.043953           47            1 
 2210.956567   396.913052            1     0.445588    -81.01430 000004@Extract/job037/Average/stack_0020_cor2.mrcs Average/stack_0020_cor2.mrc            1     3.738542     0.054736 15809.173828 14110.530273    -20.10488     0.000000     1.000000     0.000000           12   -156.48963    89.584073     -1.62514     0.314859     0.559933 3.576294e+05     0.042903           40            1 
 3721.217469  1265.826113            1     0.573191    58.737383 000005@Extract/job037/Average/stack_0020_cor2.mrcs Average/stack_0020_cor2.mrc            1     3.738542     0.054736 15809.173828 14110.530273    -20.10488     0.000000     1.000000     0.000000           12    -46.79711    91.655027     -0.65514     0.266602     0.560654 3.575684e+05     0.239285           16            2 
 1000.130455  2363.478310            1     1.655133   -112.01216 000006@Extract/job037/Average/stack_0020_cor2.mrcs Average/stack_0020_cor2.mrc            1     3.738542     0.054736 15809.173828 14110.530273    -20.10488     0.000000     1.000000     0.000000           12   117.506275    11.071770     0.314859     1.236602     0.558358 3.576226e+05     0.356257            8            1 
  196.260874  1314.391332            1     1.019446    17.454610 000007@Extract/job037/Average/stack_0020_cor2.mrcs Average/stack_0020_cor2.mrc            1     3.738542     0.054736 15809.173828 14110.530273    -20.10488     0.000000     1.000000     0.000000           12    -34.15573    84.456720     0.266602     0.314859     0.562054 3.575711e+05     0.083715            5            1 
  949.391324  1495.782640            1     0.640246    -92.38086 000008@Extract/job037/Average/stack_0020_cor2.mrcs Average/stack_0020_cor2.mrc            1     3.738542     0.054736 15809.173828 14110.530273    -20.10488     0.000000     1.000000     0.000000           12   169.062520    83.013372     0.314859     0.266602     0.552371 3.575508e+05     0.100409           15            2 
 4381.782699  1772.521776            1     0.660056   136.280363 000009@Extract/job037/Average/stack_0020_cor2.mrcs Average/stack_0020_cor2.mrc            1     3.738542     0.054736 15809.173828 14110.530273    -20.10488     0.000000     1.000000     0.000000           12   140.228340    90.749147     0.314859     0.266602     0.556453 3.575833e+05     0.300837            5            2 
 5081.913149  3116.173978            1     0.774271    76.577305 000010@Extract/job037/Average/stack_0020_cor2.mrcs Average/stack_0020_cor2.mrc            1     3.738542     0.054736 15809.173828 14110.530273    -20.10488     0.000000     1.000000     0.000000           12    -60.16095    89.901095     0.314859     0.314859     0.565829 3.575399e+05     0.189183            5            2 
 4172.087043  3637.304423            1     1.098889   -128.10018 000011@Extract/job037/Average/stack_0020_cor2.mrcs Average/stack_0020_cor2.mrc            1     3.738542     0.054736 15809.173828 14110.530273    -20.10488     0.000000     1.000000     0.000000           12   138.117536    91.341315     0.314859     0.266602     0.558337 3.575667e+05     0.279204            9            2 
  988.695673  1328.217419            1     0.958066    -17.17698 000012@Extract/job037/Average/stack_0020_cor2.mrcs Average/stack_0020_cor2.mrc            1     3.738542     0.054736 15809.173828 14110.530273    -20.10488     0.000000     1.000000     0.000000           12    -56.67140    80.901530     1.236602     -1.62514     0.563928 3.575926e+05     0.133131           10            1 
  872.913062   707.739145            1     0.765702    -16.26584 000013@Extract/job037/Average/stack_0020_cor2.mrcs Average/stack_0020_cor2.mrc            1     3.738542     0.054736 15809.173828 14110.530273    -20.10488     0.000000     1.000000     0.000000           12    -45.40266    86.875268     0.266602     -0.70340     0.558254 3.575867e+05     0.144625            3            1 
 2986.739192   792.826103            1     0.640511    -97.93564 000014@Extract/job037/Average/stack_0020_cor2.mrcs Average/stack_0020_cor2.mrc            1     3.738542     0.054736 15809.173828 14110.530273    -20.10488     0.000000     1.000000     0.000000           12   -170.55103    90.791639     -1.62514     0.314859     0.562008 3.576242e+05     0.031575           39            1 
 3957.782691  1348.478289            1     0.619735   -150.45112 000015@Extract/job037/Average/stack_0020_cor2.mrcs Average/stack_0020_cor2.mrc            1     3.738542     0.054736 15809.173828 14110.530273    -20.10488     0.000000     1.000000     0.000000           12     -5.31709    89.803197     0.266602     -0.65514     0.557259 3.575954e+05     0.070687           11            1 
 5283.391414   887.347844            1     1.088967    -99.69681 000016@Extract/job037/Average/stack_0020_cor2.mrcs Average/stack_0020_cor2.mrc            1     3.738542     0.054736 15809.173828 14110.530273    -20.10488     0.000000     1.000000     0.000000           12    -48.21244    88.077033     -0.70340     -0.65514     0.554397 3.575635e+05     0.305105            5            1 
  697.739145  1082.000022            1     0.879872   114.665882 000017@Extract/job037/Average/stack_0020_cor2.mrcs Average/stack_0020_cor2.mrc            1     3.738542     0.054736 15809.173828 14110.530273    -20.10488     0.000000     1.000000     0.000000           12   115.620310    90.086053     0.314859     -0.65514     0.560161 3.575262e+05     0.074603           13            2 
 5331.782719  1260.391330            1     0.790061   133.396548 000018@Extract/job037/Average/stack_0020_cor2.mrcs Average/stack_0020_cor2.mrc            1     3.738542     0.054736 15809.173828 14110.530273    -20.10488     0.000000     1.000000     0.000000           12    93.817382    91.804630     1.284859     -0.65514     0.553902 3.575826e+05     0.037316           36            2 
 1204.000025  2609.695706            1     0.441304   137.148999 000019@Extract/job037/Average/stack_0020_cor2.mrcs Average/stack_0020_cor2.mrc            1     3.738542     0.054736 15809.173828 14110.530273    -20.10488     0.000000     1.000000     0.000000           12   102.234624    97.825297     -0.65514     0.314859     0.564835 3.575891e+05     0.084147           30            2 
 5338.608806  2558.739184            1     1.124578   -121.26605 000020@Extract/job037/Average/stack_0020_cor2.mrcs Average/stack_0020_cor2.mrc            1     3.738542     0.054736 15809.173828 14110.530273    -20.10488     0.000000     1.000000     0.000000           12    -45.39389    90.457605     -0.70340     -0.70340     0.560207 3.575695e+05     0.239849            7            2 
 3779.782687  2785.087014            1     0.673832   114.749351 000021@Extract/job037/Average/stack_0020_cor2.mrcs Average/stack_0020_cor2.mrc            1     3.738542     0.054736 15809.173828 14110.530273    -20.10488     0.000000     1.000000     0.000000           12   151.468860    96.753521     -0.65514     0.266602     0.554477 3.574637e+05     0.457869            4            2 
  602.000012  3118.173978            1     0.445278    30.399257 000022@Extract/job037/Average/stack_0020_cor2.mrcs Average/stack_0020_cor2.mrc            1     3.738542     0.054736 15809.173828 14110.530273    -20.10488     0.000000     1.000000     0.000000           12   159.215529    88.991223     -0.70340     -0.70340     0.553728 3.574934e+05     0.166460           12            1 
  340.130442  3152.087022            1     0.941749   -174.83821 000023@Extract/job037/Average/stack_0020_cor2.mrcs Average/stack_0020_cor2.mrc            1     3.738542     0.054736 15809.173828 14110.530273    -20.10488     0.000000     1.000000     0.000000           12     -1.80104    93.984015     0.314859     0.314859     0.561654 3.576415e+05     0.190312           10            1 
 5017.913147  3438.869637            1     0.779987    -31.37894 000024@Extract/job037/Average/stack_0020_cor2.mrcs Average/stack_0020_cor2.mrc            1     3.738542     0.054736 15809.173828 14110.530273    -20.10488     0.000000     1.000000     0.000000           12     -8.12790    93.387621     0.266602     0.314859     0.561112 3.576177e+05     0.185565            8            2 
 4098.260955  3441.043549            1     0.853899     -8.07742 000025@Extract/job037/Average/stack_0020_cor2.mrcs Average/stack_0020_cor2.mrc            1     3.738542     0.054736 15809.173828 14110.530273    -20.10488     0.000000     1.000000     0.000000           12   146.566844    85.385069     0.314859     1.236602     0.561856 3.575682e+05     0.279290            6            1 
 3095.304412  3549.043552            1     0.750442    -31.25774 000026@Extract/job037/Average/stack_0020_cor2.mrcs Average/stack_0020_cor2.mrc            1     3.738542     0.054736 15809.173828 14110.530273    -20.10488     0.000000     1.000000     0.000000           12    -48.91407    88.675880     -0.65514     0.266602     0.557249 3.576818e+05     0.155634            5            2 
 1346.869593  3612.826162            1     0.638631   -125.22119 000027@Extract/job037/Average/stack_0020_cor2.mrcs Average/stack_0020_cor2.mrc            1     3.738542     0.054736 15809.173828 14110.530273    -20.10488     0.000000     1.000000     0.000000           12   160.618985    91.380368     -0.65514     -0.65514     0.566038 3.575757e+05     0.264671            5            1 
 2376.304397  2319.739179            1     0.556674   140.183656 000028@Extract/job037/Average/stack_0020_cor2.mrcs Average/stack_0020_cor2.mrc            1     3.738542     0.054736 15809.173828 14110.530273    -20.10488     0.000000     1.000000     0.000000           12     -8.12675    95.783456     0.266602     0.314859     0.559297 3.577527e+05     0.093841            7            1 
 2417.043528   357.782616            1     2.799080     9.116061 000029@Extract/job037/Average/stack_0020_cor2.mrcs Average/stack_0020_cor2.mrc            1     3.738542     0.054736 15809.173828 14110.530273    -20.10488     0.000000     1.000000     0.000000           12    -31.39545   174.713543     -0.65514     -0.65514     0.555804 3.575020e+05     0.473525            4            1 
  382.869573  1119.913067            1     2.346412   102.433251 000030@Extract/job037/Average/stack_0020_cor2.mrcs Average/stack_0020_cor2.mrc            1     3.738542     0.054736 15809.173828 14110.530273    -20.10488     0.000000     1.000000     0.000000           12    -24.68552   173.238379     0.266602     -2.59514     0.558477 3.576837e+05     0.423107            6            2 
 3441.652245  2694.173969            1     2.805781   135.258939 000031@Extract/job037/Average/stack_0020_cor2.mrcs Average/stack_0020_cor2.mrc            1     3.738542     0.054736 15809.173828 14110.530273    -20.10488     0.000000     1.000000     0.000000           12   148.604548     5.286457     0.266602     -0.65514     0.561290 3.576841e+05     0.398880            2            2 
 4468.087049  2804.521797            1     3.066643    58.286050 000032@Extract/job037/Average/stack_0020_cor2.mrcs Average/stack_0020_cor2.mrc            1     3.738542     0.054736 15809.173828 14110.530273    -20.10488     0.000000     1.000000     0.000000           12   165.849027     2.384274     -0.65514     0.314859     0.566433 3.575480e+05     0.300559            7            1 
 5611.087073  3385.087027            1     2.498753    28.640729 000033@Extract/job037/Average/stack_0020_cor2.mrcs Average/stack_0020_cor2.mrc            1     3.738542     0.054736 15809.173828 14110.530273    -20.10488     0.000000     1.000000     0.000000           12    -44.42057   171.812336     -0.65514     0.266602     0.558402 3.576066e+05     0.227249            3            2 
 3008.217454  3386.695722            1     0.488750   165.565343 000034@Extract/job037/Average/stack_0020_cor2.mrcs Average/stack_0020_cor2.mrc            1     3.738542     0.054736 15809.173828 14110.530273    -20.10488     0.000000     1.000000     0.000000           12    -29.21138    97.007972     0.314859     1.236602     0.559908 3.575887e+05     0.664437            3            2 
 4536.130529  1728.347862            1     0.566193   144.825919 000035@Extract/job037/Average/stack_0020_cor2.mrcs Average/stack_0020_cor2.mrc            1     3.738542     0.054736 15809.173828 14110.530273    -20.10488     0.000000     1.000000     0.000000           12   174.680313    98.582341     0.266602     0.266602     0.558595 3.574736e+05     0.111320           10            1 
 4904.347928  2735.130492            1     0.901107   -159.76741 000036@Extract/job037/Average/stack_0020_cor2.mrcs Average/stack_0020_cor2.mrc            1     3.738542     0.054736 15809.173828 14110.530273    -20.10488     0.000000     1.000000     0.000000           12    -22.89133    92.803215     0.314859     1.236602     0.557039 3.575614e+05     0.256540            3            1 
 3205.869632  3443.869637            1     0.853667    -95.24474 000037@Extract/job037/Average/stack_0020_cor2.mrcs Average/stack_0020_cor2.mrc            1     3.738542     0.054736 15809.173828 14110.530273    -20.10488     0.000000     1.000000     0.000000           12    26.330157    85.641679     -0.65514     0.266602     0.562085 3.574982e+05     0.094132           21            1 
 3135.826152  3795.043557            1     0.814481    -96.20822 000038@Extract/job037/Average/stack_0020_cor2.mrcs Average/stack_0020_cor2.mrc            1     3.738542     0.054736 15809.173828 14110.530273    -20.10488     0.000000     1.000000     0.000000           12   144.454370    87.175654     0.266602     0.314859     0.558478 3.576244e+05     0.191378            8            2 
 5072.913149  3927.869647            1     0.666644   164.624996 000039@Extract/job037/Average/stack_0020_cor2.mrcs Average/stack_0020_cor2.mrc            1     3.738542     0.054736 15809.173828 14110.530273    -20.10488     0.000000     1.000000     0.000000           12    -28.51935    90.422904     -0.65514     0.314859     0.557529 3.575381e+05     0.111268            6            1 
  992.913064  1860.782647            1     0.564116   149.631849 000040@Extract/job037/Average/stack_0020_cor2.mrcs Average/stack_0020_cor2.mrc            1     3.738542     0.054736 15809.173828 14110.530273    -20.10488     0.000000     1.000000     0.000000           12    -30.61923    95.808779     1.284859     -0.70340     0.558296 3.576258e+05     0.087019           12            2 
 5415.652286  2698.608752            1     0.926327    14.647983 000041@Extract/job037/Average/stack_0020_cor2.mrcs Average/stack_0020_cor2.mrc            1     3.738542     0.054736 15809.173828 14110.530273    -20.10488     0.000000     1.000000     0.000000           12    -36.26445    85.060079     0.266602     1.236602     0.556882 3.575652e+05     0.159944            8            1 
 1905.130474  3483.608768            1     0.896141   111.268775 000042@Extract/job037/Average/stack_0020_cor2.mrcs Average/stack_0020_cor2.mrc            1     3.738542     0.054736 15809.173828 14110.530273    -20.10488     0.000000     1.000000     0.000000           12    -62.25756    94.088967     -0.65514     0.314859     0.555824 3.575806e+05     0.208254           10            2 
 1826.478299   386.478269            1     0.831397   -118.76688 000043@Extract/job037/Average/stack_0020_cor2.mrcs Average/stack_0020_cor2.mrc            1     3.738542     0.054736 15809.173828 14110.530273    -20.10488     0.000000     1.000000     0.000000           12    60.787659    86.320823     -0.65514     -0.65514     0.558121 3.575985e+05     0.043001           49            2 
 4110.304433   411.782617            1     0.751742   -169.31886 000044@Extract/job037/Average/stack_0020_cor2.mrcs Average/stack_0020_cor2.mrc            1     3.738542     0.054736 15809.173828 14110.530273    -20.10488     0.000000     1.000000     0.000000           12   149.368209    91.364115     0.314859     1.284859     0.556294 3.575042e+05     0.209933            6            2 
 2430.087007  1057.304370            1     0.691123    46.355471 000045@Extract/job037/Average/stack_0020_cor2.mrcs Average/stack_0020_cor2.mrc            1     3.738542     0.054736 15809.173828 14110.530273    -20.10488     0.000000     1.000000     0.000000           12    14.359947   101.833456     1.236602     1.236602     0.554373 3.576548e+05     0.027535           32            2 
  553.434794  1401.652203            1     1.079958   -134.58926 000046@Extract/job037/Average/stack_0020_cor2.mrcs Average/stack_0020_cor2.mrc            1     3.738542     0.054736 15809.173828 14110.530273    -20.10488     0.000000     1.000000     0.000000           12   162.729119    90.785725     -0.65514     0.266602     0.559080 3.575507e+05     0.291550            5            2 
 1191.173938  1383.608724            1     0.891121   -121.26764 000047@Extract/job037/Average/stack_0020_cor2.mrcs Average/stack_0020_cor2.mrc            1     3.738542     0.054736 15809.173828 14110.530273    -20.10488     0.000000     1.000000     0.000000           12    -44.69800    87.471047     1.236602     0.266602     0.557923 3.575455e+05     0.206333            6            2 
 1948.086997  2300.478309            1     0.813992     -5.32876 000048@Extract/job037/Average/stack_0020_cor2.mrcs Average/stack_0020_cor2.mrc            1     3.738542     0.054736 15809.173828 14110.530273    -20.10488     0.000000     1.000000     0.000000           12   119.126938    93.082291     -0.65514     1.284859     0.556806 3.576728e+05     0.048470           24            1 
 5196.913151  2829.434841            1     0.859434   140.344166 000049@Extract/job037/Average/stack_0020_cor2.mrcs Average/stack_0020_cor2.mrc            1     3.738542     0.054736 15809.173828 14110.530273    -20.10488     0.000000     1.000000     0.000000           12    -72.10816    91.729442     -0.65514     1.236602     0.559303 3.575408e+05     0.249497           10            2 
 2604.087011  2880.000060            1     0.932615    80.136193 000050@Extract/job037/Average/stack_0020_cor2.mrcs Average/stack_0020_cor2.mrc            1     3.738542     0.054736 15809.173828 14110.530273    -20.10488     0.000000     1.000000     0.000000           12   173.979157    91.987356     1.236602     0.266602     0.562193 3.575998e+05     0.153904            7            1 
 4620.000096  3076.869629            1     1.086501   -170.26480 000051@Extract/job037/Average/stack_0020_cor2.mrcs Average/stack_0020_cor2.mrc            1     3.738542     0.054736 15809.173828 14110.530273    -20.10488     0.000000     1.000000     0.000000           12   146.551003    93.748568     0.266602     -0.65514     0.559429 3.575973e+05     0.150159            7            2 
 1403.086986  2371.478310            1     0.279817   144.646784 000052@Extract/job037/Average/stack_0020_cor2.mrcs Average/stack_0020_cor2.mrc            1     3.738542     0.054736 15809.173828 14110.530273    -20.10488     0.000000     1.000000     0.000000           12   101.520945   100.847117     -1.62514     1.236602     0.562598 3.577397e+05     0.101931           31            1 
 2211.565263  2033.782651            1     0.522437    -14.53301 000053@Extract/job037/Average/stack_0020_cor2.mrcs Average/stack_0020_cor2.mrc            1     3.738542     0.054736 15809.173828 14110.530273    -20.10488     0.000000     1.000000     0.000000           12     0.308166    82.621661     -0.65514     1.284859     0.556758 3.575570e+05     0.048494           38            1 
 2346.217440  3494.260942            1     0.694148   -179.53543 000054@Extract/job037/Average/stack_0020_cor2.mrcs Average/stack_0020_cor2.mrc            1     3.738542     0.054736 15809.173828 14110.530273    -20.10488     0.000000     1.000000     0.000000           12     1.010771    93.983981     0.266602     1.236602     0.553884 3.575838e+05     0.088521            6            2 
  469.782619  3599.391379            1     0.812685    -57.80373 000055@Extract/job037/Average/stack_0020_cor2.mrcs Average/stack_0020_cor2.mrc            1     3.738542     0.054736 15809.173828 14110.530273    -20.10488     0.000000     1.000000     0.000000           12   131.805975    84.752827     0.266602     -0.65514     0.560931 3.574819e+05     0.203348            4            2 
 2941.391365  3017.652236            1     0.788663    76.567081 000056@Extract/job037/Average/stack_0020_cor2.mrcs Average/stack_0020_cor2.mrc            1     3.738542     0.054736 15809.173828 14110.530273    -20.10488     0.000000     1.000000     0.000000           12    -54.52592    93.468112     -0.70340     -0.65514     0.555974 3.575801e+05     0.302997            4            1 
  199.869569  1837.739169            1     0.906281   -155.22426 000057@Extract/job037/Average/stack_0020_cor2.mrcs Average/stack_0020_cor2.mrc            1     3.738542     0.054736 15809.173828 14110.530273    -20.10488     0.000000     1.000000     0.000000           12   159.927836    81.196517     0.314859     0.314859     0.554313 3.576004e+05     0.132929            8            1 
 4209.217478  2216.782655            1     0.544104    -92.50645 000058@Extract/job037/Average/stack_0020_cor2.mrcs Average/stack_0020_cor2.mrc            1     3.738542     0.054736 15809.173828 14110.530273    -20.10488     0.000000     1.000000     0.000000           12    54.470761    82.102986     -1.62514     0.266602     0.560868 3.575733e+05     0.033984           42            2 
  209.478265  2997.000062            1     0.494166   131.813083 000059@Extract/job037/Average/stack_0020_cor2.mrcs Average/stack_0020_cor2.mrc            1     3.738542     0.054736 15809.173828 14110.530273    -20.10488     0.000000     1.000000     0.000000           12    -28.50951    96.405647     -1.62514     0.314859     0.558503 3.575650e+05     0.131899           14            1 
 1003.739151  3746.304426            1     0.690612    -22.02325 000060@Extract/job037/Average/stack_0020_cor2.mrcs Average/stack_0020_cor2.mrc            1     3.738542     0.054736 15809.173828 14110.530273    -20.10488     0.000000     1.000000     0.000000           12     -2.50540    83.823413     -0.65514     -0.65514     0.556546 3.575693e+05     0.277614            8            2 
 5504.739244   452.130444            1     0.331840    67.525461 000061@Extract/job037/Average/stack_0020_cor2.mrcs Average/stack_0020_cor2.mrc            1     3.738542     0.054736 15809.173828 14110.530273    -20.10488     0.000000     1.000000     0.000000           12   112.382511   155.772849     -0.65514     -0.65514     0.557285 3.575756e+05     0.079403           20            1 
  754.304363   895.391323            1     0.615604    -16.22882 000062@Extract/job037/Average/stack_0020_cor2.mrcs Average/stack_0020_cor2.mrc            1     3.738542     0.054736 15809.173828 14110.530273    -20.10488     0.000000     1.000000     0.000000           12    -62.30174    79.707588     0.314859     1.284859     0.558248 3.576229e+05     0.182203            8            1 
 1409.304377  2847.695711            1     0.556705    57.752193 000001@Extract/job037/Average/stack_0021_cor2.mrcs Average/stack_0021_cor2.mrc            1     2.917886     0.310351 18053.392578 16229.059570    -21.88892     0.000000     1.000000     0.000000           13    -29.21945    92.215238     1.236602     0.314859     0.563192 3.577451e+05     0.138556           17            2 
  884.130453  3691.304424            1     0.254643    -88.45124 000002@Extract/job037/Average/stack_0021_cor2.mrcs Average/stack_0021_cor2.mrc            1     2.917886     0.310351 18053.392578 16229.059570    -21.88892     0.000000     1.000000     0.000000           13    -45.42059    79.660878     -0.65514     0.266602     0.563095 3.575843e+05     0.118430           10            1 
 1590.478294  1248.956548            1     0.616711    80.313953 000003@Extract/job037/Average/stack_0021_cor2.mrcs Average/stack_0021_cor2.mrc            1     2.917886     0.310351 18053.392578 16229.059570    -21.88892     0.000000     1.000000     0.000000           13    -53.13301    88.687156     -0.70340     0.266602     0.565425 3.575033e+05     0.160773            6            2 
 5527.608810  2855.913103            1     0.282715   115.963506 000004@Extract/job037/Average/stack_0021_cor2.mrcs Average/stack_0021_cor2.mrc            1     2.917886     0.310351 18053.392578 16229.059570    -21.88892     0.000000     1.000000     0.000000           13    -59.39138   111.280847     0.314859     0.266602     0.566050 3.576097e+05     0.084081           33            1 
 2890.434843   611.652187            1     1.312391   -174.87211 000005@Extract/job037/Average/stack_0021_cor2.mrcs Average/stack_0021_cor2.mrc            1     2.917886     0.310351 18053.392578 16229.059570    -21.88892     0.000000     1.000000     0.000000           13     8.043844    86.818943     0.266602     -1.62514     0.567566 3.576704e+05     0.067311           21            1 
 3184.217457  3589.739205            1     0.965626    -20.21215 000006@Extract/job037/Average/stack_0021_cor2.mrcs Average/stack_0021_cor2.mrc            1     2.917886     0.310351 18053.392578 16229.059570    -21.88892     0.000000     1.000000     0.000000           13   163.428193    94.969771     1.236602     0.266602     0.561922 3.576349e+05     0.174484            5            2 
 1187.739155   895.173932            1     0.912547   -105.53421 000007@Extract/job037/Average/stack_0021_cor2.mrcs Average/stack_0021_cor2.mrc            1     2.917886     0.310351 18053.392578 16229.059570    -21.88892     0.000000     1.000000     0.000000           13   160.612155    97.367372     -0.65514     -0.65514     0.564380 3.575257e+05     0.363490            4            2 
 3661.608772  1792.956559            1     0.588454    -20.29320 000008@Extract/job037/Average/stack_0021_cor2.mrcs Average/stack_0021_cor2.mrc            1     2.917886     0.310351 18053.392578 16229.059570    -21.88892     0.000000     1.000000     0.000000           13   136.691198    99.738342     1.236602     -0.70340     0.566525 3.575160e+05     0.069737           13            1 
 4175.130521  2539.869618            1     0.890863   -124.08808 000009@Extract/job037/Average/stack_0021_cor2.mrcs Average/stack_0021_cor2.mrc            1     2.917886     0.310351 18053.392578 16229.059570    -21.88892     0.000000     1.000000     0.000000           13    -40.50070    77.824581     0.314859     0.266602     0.564893 3.575896e+05     0.564457            3            2 
 4568.217486   152.521742            1     0.897115    -15.58111 000010@Extract/job037/Average/stack_0021_cor2.mrcs Average/stack_0021_cor2.mrc            1     2.917886     0.310351 18053.392578 16229.059570    -21.88892     0.000000     1.000000     0.000000           13   145.153875    88.968798     0.314859     -0.65514     0.558211 3.575864e+05     0.219179            7            2 
 4925.608798  1386.434811            1     0.987922    -13.57609 000011@Extract/job037/Average/stack_0021_cor2.mrcs Average/stack_0021_cor2.mrc            1     2.917886     0.310351 18053.392578 16229.059570    -21.88892     0.000000     1.000000     0.000000           13     -5.31598    93.386519     0.314859     0.314859     0.568034 3.575798e+05     0.147854           25            2 
 4988.652277  2393.565267            1     0.679110    -51.08091 000012@Extract/job037/Average/stack_0021_cor2.mrcs Average/stack_0021_cor2.mrc            1     2.917886     0.310351 18053.392578 16229.059570    -21.88892     0.000000     1.000000     0.000000           13     -3.91190    85.022632     0.314859     -0.65514     0.567853 3.576782e+05     0.185223           18            1 
 4983.826190  2960.869627            1     0.875828   -104.62514 000013@Extract/job037/Average/stack_0021_cor2.mrcs Average/stack_0021_cor2.mrc            1     2.917886     0.310351 18053.392578 16229.059570    -21.88892     0.000000     1.000000     0.000000           13   151.474786    93.159439     1.236602     0.314859     0.566672 3.576450e+05     0.172111            7            1 
 3422.391375  1067.130457            1     0.611331    39.068258 000014@Extract/job037/Average/stack_0021_cor2.mrcs Average/stack_0021_cor2.mrc            1     2.917886     0.310351 18053.392578 16229.059570    -21.88892     0.000000     1.000000     0.000000           13    -55.23403    91.677561     1.236602     1.236602     0.564646 3.576082e+05     0.111523           11            1 
 3148.478326  1781.913080            1     0.976294    46.443092 000015@Extract/job037/Average/stack_0021_cor2.mrcs Average/stack_0021_cor2.mrc            1     2.917886     0.310351 18053.392578 16229.059570    -21.88892     0.000000     1.000000     0.000000           13    -10.94135    90.999622     0.266602     0.314859     0.565646 3.576634e+05     0.109229           16            1 
 4919.000102  2002.869607            1     0.751125    -69.01948 000016@Extract/job037/Average/stack_0021_cor2.mrcs Average/stack_0021_cor2.mrc            1     2.917886     0.310351 18053.392578 16229.059570    -21.88892     0.000000     1.000000     0.000000           13    34.762408    89.241221     -0.65514     1.236602     0.562303 3.575595e+05     0.025573           55            2 
 2127.695696  3424.000071            1     1.156165    24.763008 000017@Extract/job037/Average/stack_0021_cor2.mrcs Average/stack_0021_cor2.mrc            1     2.917886     0.310351 18053.392578 16229.059570    -21.88892     0.000000     1.000000     0.000000           13   155.695918    91.971145     -0.65514     -0.65514     0.565230 3.575221e+05     0.111595            7            1 
 3512.304421  1159.652198            1     0.759090   -157.15420 000018@Extract/job037/Average/stack_0021_cor2.mrcs Average/stack_0021_cor2.mrc            1     2.917886     0.310351 18053.392578 16229.059570    -21.88892     0.000000     1.000000     0.000000           13   142.313414   102.181509     0.266602     0.314859     0.565711 3.576168e+05     0.228959           14            2 
 3221.521806  2477.652225            1     0.884069    -84.91106 000019@Extract/job037/Average/stack_0021_cor2.mrcs Average/stack_0021_cor2.mrc            1     2.917886     0.310351 18053.392578 16229.059570    -21.88892     0.000000     1.000000     0.000000           13   159.913704    93.171314     -0.70340     0.314859     0.564705 3.575193e+05     0.148989            6            2 
 4302.347915  2334.391353            1     0.626967   -153.16875 000020@Extract/job037/Average/stack_0021_cor2.mrcs Average/stack_0021_cor2.mrc            1     2.917886     0.310351 18053.392578 16229.059570    -21.88892     0.000000     1.000000     0.000000           13    -34.12307   101.251225     0.314859     1.236602     0.565525 3.576144e+05     0.126894            9            2 
  959.608716  2676.130490            1     0.988488    36.213954 000021@Extract/job037/Average/stack_0021_cor2.mrcs Average/stack_0021_cor2.mrc            1     2.917886     0.310351 18053.392578 16229.059570    -21.88892     0.000000     1.000000     0.000000           13    -37.65847    91.036909     0.314859     1.236602     0.560724 3.575196e+05     0.145796            6            2 
 4694.652271  3692.695729            1     1.049315   167.164827 000022@Extract/job037/Average/stack_0021_cor2.mrcs Average/stack_0021_cor2.mrc            1     2.917886     0.310351 18053.392578 16229.059570    -21.88892     0.000000     1.000000     0.000000           13   114.915324    90.680703     0.266602     -1.62514     0.564246 3.575138e+05     0.151532            7            2 
 2443.956572  3776.391383            1     0.830732   -166.25762 000023@Extract/job037/Average/stack_0021_cor2.mrcs Average/stack_0021_cor2.mrc            1     2.917886     0.310351 18053.392578 16229.059570    -21.88892     0.000000     1.000000     0.000000           13    -48.18463    98.857082     0.314859     1.236602     0.562862 3.576336e+05     0.105540           18            2 
  337.130442   246.000005            1     0.599667    -11.79352 000024@Extract/job037/Average/stack_0021_cor2.mrcs Average/stack_0021_cor2.mrc            1     2.917886     0.310351 18053.392578 16229.059570    -21.88892     0.000000     1.000000     0.000000           13   157.818729    81.797678     -0.65514     -0.65514     0.565848 3.575897e+05     0.169981           11            1 
 3344.130504  1444.826117            1     0.698890    -44.37307 000025@Extract/job037/Average/stack_0021_cor2.mrcs Average/stack_0021_cor2.mrc            1     2.917886     0.310351 18053.392578 16229.059570    -21.88892     0.000000     1.000000     0.000000           13    -53.11654    94.661073     0.314859     -0.70340     0.567293 3.575883e+05     0.151670            9            1 
 4271.217480  2737.130492            1     0.704295   118.601812 000026@Extract/job037/Average/stack_0021_cor2.mrcs Average/stack_0021_cor2.mrc            1     2.917886     0.310351 18053.392578 16229.059570    -21.88892     0.000000     1.000000     0.000000           13     -2.50323    99.396638     1.236602     -0.65514     0.566709 3.576271e+05     0.138945           14            2 
 1831.086994   303.391311            1     0.305139    49.226915 000027@Extract/job037/Average/stack_0021_cor2.mrcs Average/stack_0021_cor2.mrc            1     2.917886     0.310351 18053.392578 16229.059570    -21.88892     0.000000     1.000000     0.000000           13     -2.50270   103.050584     0.314859     0.314859     0.564703 3.576340e+05     0.139135           14            1 
  195.826091  3069.217455            1     0.453464   -113.04893 000028@Extract/job037/Average/stack_0021_cor2.mrcs Average/stack_0021_cor2.mrc            1     2.917886     0.310351 18053.392578 16229.059570    -21.88892     0.000000     1.000000     0.000000           13   156.418274    78.156651     -1.62514     -0.70340     0.573451 3.576311e+05     0.131006           13            1 
 2758.217449   305.217398            1     0.869534    83.811673 000029@Extract/job037/Average/stack_0021_cor2.mrcs Average/stack_0021_cor2.mrc            1     2.917886     0.310351 18053.392578 16229.059570    -21.88892     0.000000     1.000000     0.000000           13   151.492484    82.391233     1.236602     0.314859     0.561180 3.575494e+05     0.391187            4            1 
 4587.478356   591.956534            1     1.045967    42.807981 000030@Extract/job037/Average/stack_0021_cor2.mrcs Average/stack_0021_cor2.mrc            1     2.917886     0.310351 18053.392578 16229.059570    -21.88892     0.000000     1.000000     0.000000           13    -48.87936   101.894282     -0.65514     -0.70340     0.563863 3.576277e+05     0.379622            4            1 
  479.608706   636.304361            1     0.556623    -44.51839 000031@Extract/job037/Average/stack_0021_cor2.mrcs Average/stack_0021_cor2.mrc            1     2.917886     0.310351 18053.392578 16229.059570    -21.88892     0.000000     1.000000     0.000000           13     -3.90949    95.781981     0.266602     -0.65514     0.565010 3.576673e+05     0.111235           19            1 
 4097.478346  1361.739159            1     0.828200   -106.39585 000032@Extract/job037/Average/stack_0021_cor2.mrcs Average/stack_0021_cor2.mrc            1     2.917886     0.310351 18053.392578 16229.059570    -21.88892     0.000000     1.000000     0.000000           13     -3.20694    93.984210     -0.65514     0.266602     0.568064 3.575859e+05     0.073169           17            1 
 1505.000031  1737.000036            1     0.859200    -31.25903 000033@Extract/job037/Average/stack_0021_cor2.mrcs Average/stack_0021_cor2.mrc            1     2.917886     0.310351 18053.392578 16229.059570    -21.88892     0.000000     1.000000     0.000000           13    -46.83381    77.228663     0.314859     -0.65514     0.561977 3.575000e+05     0.299402            8            1 
  814.739147  3042.521802            1     0.962442    -46.40069 000034@Extract/job037/Average/stack_0021_cor2.mrcs Average/stack_0021_cor2.mrc            1     2.917886     0.310351 18053.392578 16229.059570    -21.88892     0.000000     1.000000     0.000000           13     -1.80080    96.382080     -0.70340     0.314859     0.565335 3.575157e+05     0.144704            6            1 
 2343.608744  3425.000071            1     0.846135     1.566092 000035@Extract/job037/Average/stack_0021_cor2.mrcs Average/stack_0021_cor2.mrc            1     2.917886     0.310351 18053.392578 16229.059570    -21.88892     0.000000     1.000000     0.000000           13    -53.10308    99.474931     0.266602     -0.65514     0.562045 3.575436e+05     0.127213           11            1 
 2355.869614  3619.260945            1     0.977850    -82.82171 000036@Extract/job037/Average/stack_0021_cor2.mrcs Average/stack_0021_cor2.mrc            1     2.917886     0.310351 18053.392578 16229.059570    -21.88892     0.000000     1.000000     0.000000           13    -48.20019    92.853308     -0.65514     0.266602     0.565044 3.575214e+05     0.175525           12            2 
 3689.695729   979.043498            1     1.125910    10.684068 000037@Extract/job037/Average/stack_0021_cor2.mrcs Average/stack_0021_cor2.mrc            1     2.917886     0.310351 18053.392578 16229.059570    -21.88892     0.000000     1.000000     0.000000           13   150.792746    80.578719     0.266602     -0.65514     0.566973 3.575920e+05     0.207064            9            2 
 2681.521795  3139.478326            1     0.653797   120.617867 000038@Extract/job037/Average/stack_0021_cor2.mrcs Average/stack_0021_cor2.mrc            1     2.917886     0.310351 18053.392578 16229.059570    -21.88892     0.000000     1.000000     0.000000           13    -47.47055   103.113991     0.314859     -0.65514     0.568259 3.575891e+05     0.247247           10            2 
 3698.304424  3534.782682            1     0.614808   110.306151 000039@Extract/job037/Average/stack_0021_cor2.mrcs Average/stack_0021_cor2.mrc            1     2.917886     0.310351 18053.392578 16229.059570    -21.88892     0.000000     1.000000     0.000000           13    -47.46725   104.343484     1.236602     0.266602     0.562723 3.576734e+05     0.284049            4            2 
  394.130443  3340.739200            1     0.972651    53.821019 000040@Extract/job037/Average/stack_0021_cor2.mrcs Average/stack_0021_cor2.mrc            1     2.917886     0.310351 18053.392578 16229.059570    -21.88892     0.000000     1.000000     0.000000           13   154.975782   103.427359     0.314859     0.314859     0.564187 3.575762e+05     0.123833           18            1 
 5389.956633   159.913047            1     0.298911    98.820678 000041@Extract/job037/Average/stack_0021_cor2.mrcs Average/stack_0021_cor2.mrc            1     2.917886     0.310351 18053.392578 16229.059570    -21.88892     0.000000     1.000000     0.000000           13   156.367697   113.499273     -0.65514     1.236602     0.564877 3.575753e+05     0.089956           16            1 
 5284.217501   478.173923            1     0.420720   157.162319 000042@Extract/job037/Average/stack_0021_cor2.mrcs Average/stack_0021_cor2.mrc            1     2.917886     0.310351 18053.392578 16229.059570    -21.88892     0.000000     1.000000     0.000000           13    -39.73349   106.182476     0.266602     -0.65514     0.565863 3.576180e+05     0.185639            7            2 
 5194.913151  1450.608726            1     0.333234   134.480467 000043@Extract/job037/Average/stack_0021_cor2.mrcs Average/stack_0021_cor2.mrc            1     2.917886     0.310351 18053.392578 16229.059570    -21.88892     0.000000     1.000000     0.000000           13    13.648883   111.190101     -0.70340     0.363117     0.568877 3.574855e+05     0.053927           38            2 
 3966.000082  1531.086988            1     0.557840    61.519082 000044@Extract/job037/Average/stack_0021_cor2.mrcs Average/stack_0021_cor2.mrc            1     2.917886     0.310351 18053.392578 16229.059570    -21.88892     0.000000     1.000000     0.000000           13    -31.28464   115.113432     -1.62514     0.314859     0.562901 3.575244e+05     0.084860           15            2 
 2694.782665  1671.782643            1     0.819059     -2.19596 000045@Extract/job037/Average/stack_0021_cor2.mrcs Average/stack_0021_cor2.mrc            1     2.917886     0.310351 18053.392578 16229.059570    -21.88892     0.000000     1.000000     0.000000           13    -46.76619   103.726153     -0.65514     1.236602     0.562053 3.574984e+05     0.223955           11            2 
 2409.217441  2227.434829            1     0.486227    -57.73578 000046@Extract/job037/Average/stack_0021_cor2.mrcs Average/stack_0021_cor2.mrc            1     2.917886     0.310351 18053.392578 16229.059570    -21.88892     0.000000     1.000000     0.000000           13   157.082331   106.517096     0.314859     -0.70340     0.562594 3.575744e+05     0.133052            3            2 
 4422.739222  3142.260935            1     0.486000   -165.32869 000047@Extract/job037/Average/stack_0021_cor2.mrcs Average/stack_0021_cor2.mrc            1     2.917886     0.310351 18053.392578 16229.059570    -21.88892     0.000000     1.000000     0.000000           13    -43.95846   102.492955     0.266602     -1.62514     0.560307 3.575818e+05     0.185298            8            1 
 3220.521806  3133.260935            1     0.576574     -6.21614 000048@Extract/job037/Average/stack_0021_cor2.mrcs Average/stack_0021_cor2.mrc            1     2.917886     0.310351 18053.392578 16229.059570    -21.88892     0.000000     1.000000     0.000000           13   143.074027    75.063545     0.314859     1.236602     0.561484 3.576075e+05     0.171917           18            1 
 3385.304418  1572.434815            1     0.902729    -35.98454 000001@Extract/job037/Average/stack_0022_cor2.mrcs Average/stack_0022_cor2.mrc            1     2.668402     0.299329 18591.904297 16761.617188    -21.66292     0.000000     1.000000     0.000000           14    -28.57607    59.134521     1.236602     0.266602     0.570772 3.575988e+05     0.147604           10            1 
  973.826107  2322.739179            1     1.177284   113.951064 000002@Extract/job037/Average/stack_0022_cor2.mrcs Average/stack_0022_cor2.mrc            1     2.668402     0.299329 18591.904297 16761.617188    -21.66292     0.000000     1.000000     0.000000           14    -13.04264   101.222515     -0.65514     0.314859     0.563698 3.576297e+05     0.271083           24            1 
 1558.000032  1293.913070            1     0.435148   176.523710 000003@Extract/job037/Average/stack_0022_cor2.mrcs Average/stack_0022_cor2.mrc            1     2.668402     0.299329 18591.904297 16761.617188    -21.66292     0.000000     1.000000     0.000000           14   139.366715   139.073353     -0.65514     0.314859     0.561183 3.575427e+05     0.086338           21            2 
 1175.739155  2457.782660            1     2.072202    17.269223 000004@Extract/job037/Average/stack_0022_cor2.mrcs Average/stack_0022_cor2.mrc            1     2.668402     0.299329 18591.904297 16761.617188    -21.66292     0.000000     1.000000     0.000000           14    45.607053     7.908255     -0.70340     -0.65514     0.570462 3.576169e+05     0.122782            6            2 
 5224.000108  1105.869588            1     1.953092    -52.89782 000005@Extract/job037/Average/stack_0022_cor2.mrcs Average/stack_0022_cor2.mrc            1     2.668402     0.299329 18591.904297 16761.617188    -21.66292     0.000000     1.000000     0.000000           14   141.928434   172.109643     0.314859     -0.65514     0.566619 3.575888e+05     0.113003            7            2 
 2083.565261  1135.173937            1     1.009443    88.367204 000006@Extract/job037/Average/stack_0022_cor2.mrcs Average/stack_0022_cor2.mrc            1     2.668402     0.299329 18591.904297 16761.617188    -21.66292     0.000000     1.000000     0.000000           14    25.314904    21.886591     -0.65514     -0.65514     0.563200 3.575897e+05     0.197657           11            1 
 3131.826152   590.173925            1     1.499195     -7.78971 000007@Extract/job037/Average/stack_0022_cor2.mrcs Average/stack_0022_cor2.mrc            1     2.668402     0.299329 18591.904297 16761.617188    -21.66292     0.000000     1.000000     0.000000           14    -63.70454    80.922514     0.314859     2.206602     0.565963 3.575519e+05     0.115940           16            2 
 1020.782630  1079.173935            1     1.695920    54.976618 000008@Extract/job037/Average/stack_0022_cor2.mrcs Average/stack_0022_cor2.mrc            1     2.668402     0.299329 18591.904297 16761.617188    -21.66292     0.000000     1.000000     0.000000           14    -41.89910    81.466914     0.266602     1.284859     0.564609 3.574512e+05     0.162194            7            2 
 1187.565242  1656.739165            1     1.715742   -152.34307 000009@Extract/job037/Average/stack_0022_cor2.mrcs Average/stack_0022_cor2.mrc            1     2.668402     0.299329 18591.904297 16761.617188    -21.66292     0.000000     1.000000     0.000000           14     -0.39523    85.620882     -0.65514     -0.70340     0.569700 3.575758e+05     0.108951           13            1 
 2657.434838  2184.869610            1     2.116706   -125.92960 000010@Extract/job037/Average/stack_0022_cor2.mrcs Average/stack_0022_cor2.mrc            1     2.668402     0.299329 18591.904297 16761.617188    -21.66292     0.000000     1.000000     0.000000           14   -124.13647    93.095835     -0.70340     -1.62514     0.565938 3.576239e+05     0.036339           46            2 
 2996.000062  2366.087006            1     0.975584    98.771168 000011@Extract/job037/Average/stack_0022_cor2.mrcs Average/stack_0022_cor2.mrc            1     2.668402     0.299329 18591.904297 16761.617188    -21.66292     0.000000     1.000000     0.000000           14   136.719652    87.756292     1.236602     -0.65514     0.561311 3.575352e+05     0.396241            4            1 
 3444.260941  2381.347876            1     1.531290    -44.46859 000012@Extract/job037/Average/stack_0022_cor2.mrcs Average/stack_0022_cor2.mrc            1     2.668402     0.299329 18591.904297 16761.617188    -21.66292     0.000000     1.000000     0.000000           14    -18.67849    88.021813     -0.65514     1.236602     0.563876 3.574345e+05     0.049350           15            1 
 4212.434870   514.304358            1     1.878619   -143.13858 000013@Extract/job037/Average/stack_0022_cor2.mrcs Average/stack_0022_cor2.mrc            1     2.668402     0.299329 18591.904297 16761.617188    -21.66292     0.000000     1.000000     0.000000           14   120.543938    89.504158     -0.70340     -0.70340     0.560860 3.575521e+05     0.172502            8            1 
 4541.956616   321.260876            1     1.286342   110.966657 000014@Extract/job037/Average/stack_0022_cor2.mrcs Average/stack_0022_cor2.mrc            1     2.668402     0.299329 18591.904297 16761.617188    -21.66292     0.000000     1.000000     0.000000           14   140.212441    97.935002     0.314859     0.266602     0.560217 3.575361e+05     0.276357            3            1 
 2295.434830   421.391313            1     1.477259   -122.20993 000015@Extract/job037/Average/stack_0022_cor2.mrcs Average/stack_0022_cor2.mrc            1     2.668402     0.299329 18591.904297 16761.617188    -21.66292     0.000000     1.000000     0.000000           14    -42.59540    84.474689     0.314859     1.236602     0.563213 3.576569e+05     0.251748            4            1 
 2034.000042   414.173922            1     1.699968    -92.20185 000016@Extract/job037/Average/stack_0022_cor2.mrcs Average/stack_0022_cor2.mrc            1     2.668402     0.299329 18591.904297 16761.617188    -21.66292     0.000000     1.000000     0.000000           14    -46.09848    89.862496     1.236602     0.266602     0.566976 3.575831e+05     0.434313            5            1 
  555.652185   939.913063            1     2.178153   167.484157 000017@Extract/job037/Average/stack_0022_cor2.mrcs Average/stack_0022_cor2.mrc            1     2.668402     0.299329 18591.904297 16761.617188    -21.66292     0.000000     1.000000     0.000000           14    -45.40266    86.875268     0.266602     -1.62514     0.559809 3.576661e+05     0.172468            7            1 
 1365.130463   948.956541            1     1.765107    -80.26468 000018@Extract/job037/Average/stack_0022_cor2.mrcs Average/stack_0022_cor2.mrc            1     2.668402     0.299329 18591.904297 16761.617188    -21.66292     0.000000     1.000000     0.000000           14   146.553269    92.553264     -0.65514     0.314859     0.561536 3.575651e+05     0.202683           13            1 
  549.217403  1439.000030            1     1.609015    -62.42252 000019@Extract/job037/Average/stack_0022_cor2.mrcs Average/stack_0022_cor2.mrc            1     2.668402     0.299329 18591.904297 16761.617188    -21.66292     0.000000     1.000000     0.000000           14   156.395005    94.961526     -0.65514     0.314859     0.560378 3.575471e+05     0.149713            8            2 
 4242.521827  1270.652200            1     1.230906   137.249173 000020@Extract/job037/Average/stack_0022_cor2.mrcs Average/stack_0022_cor2.mrc            1     2.668402     0.299329 18591.904297 16761.617188    -21.66292     0.000000     1.000000     0.000000           14   151.492484    82.391233     0.363117     -0.70340     0.563554 3.575545e+05     0.182293           11            1 
  411.173922  1990.217432            1     1.421120     1.305952 000021@Extract/job037/Average/stack_0022_cor2.mrcs Average/stack_0022_cor2.mrc            1     2.668402     0.299329 18591.904297 16761.617188    -21.66292     0.000000     1.000000     0.000000           14   149.364026    93.753685     -0.65514     0.314859     0.566010 3.574983e+05     0.125340            6            2 
 1908.956561  2622.521793            1     2.041403     -7.12071 000022@Extract/job037/Average/stack_0022_cor2.mrcs Average/stack_0022_cor2.mrc            1     2.668402     0.299329 18591.904297 16761.617188    -21.66292     0.000000     1.000000     0.000000           14   152.884999    90.773026     1.236602     -1.62514     0.563514 3.575737e+05     0.195180            4            2 
 5110.434889  3172.782675            1     1.616101   -165.55192 000023@Extract/job037/Average/stack_0022_cor2.mrcs Average/stack_0022_cor2.mrc            1     2.668402     0.299329 18591.904297 16761.617188    -21.66292     0.000000     1.000000     0.000000           14   155.002245    85.399171     0.314859     1.236602     0.565756 3.574982e+05     0.132967           12            1 
 5372.521851  3523.956595            1     1.972483    45.370482 000024@Extract/job037/Average/stack_0022_cor2.mrcs Average/stack_0022_cor2.mrc            1     2.668402     0.299329 18591.904297 16761.617188    -21.66292     0.000000     1.000000     0.000000           14   150.066256    94.353106     -0.65514     0.266602     0.562755 3.575441e+05     0.151159            6            1 
 4921.391406  3386.869635            1     1.656030    49.102202 000025@Extract/job037/Average/stack_0022_cor2.mrcs Average/stack_0022_cor2.mrc            1     2.668402     0.299329 18591.904297 16761.617188    -21.66292     0.000000     1.000000     0.000000           14   143.737997    93.743053     0.314859     0.314859     0.568782 3.575448e+05     0.104257           15            1 
 2257.913090  2336.000049            1     1.675437    -16.50615 000026@Extract/job037/Average/stack_0022_cor2.mrcs Average/stack_0022_cor2.mrc            1     2.668402     0.299329 18591.904297 16761.617188    -21.66292     0.000000     1.000000     0.000000           14   150.093194    78.756443     -0.65514     0.314859     0.564367 3.575543e+05     0.091026            5            2 
 1178.739155   736.652189            1     2.192855   130.487128 000027@Extract/job037/Average/stack_0022_cor2.mrcs Average/stack_0022_cor2.mrc            1     2.668402     0.299329 18591.904297 16761.617188    -21.66292     0.000000     1.000000     0.000000           14   -144.47517     0.882225     0.314859     -0.60688     0.564320 3.576394e+05     0.285981            7            2 
 4750.434881  1221.478286            1     2.381290    -41.43181 000028@Extract/job037/Average/stack_0022_cor2.mrcs Average/stack_0022_cor2.mrc            1     2.668402     0.299329 18591.904297 16761.617188    -21.66292     0.000000     1.000000     0.000000           14    -33.75775     4.952646     0.266602     0.314859     0.563394 3.575191e+05     0.353210            7            2 
 3173.173979  1927.434823            1     2.461005    -30.07327 000029@Extract/job037/Average/stack_0022_cor2.mrcs Average/stack_0022_cor2.mrc            1     2.668402     0.299329 18591.904297 16761.617188    -21.66292     0.000000     1.000000     0.000000           14   -154.72532     3.832846     0.266602     -0.70340     0.563113 3.577617e+05     0.539660           15            1 
 1870.043517  2089.782652            1     1.915412   -154.93325 000030@Extract/job037/Average/stack_0022_cor2.mrcs Average/stack_0022_cor2.mrc            1     2.668402     0.299329 18591.904297 16761.617188    -21.66292     0.000000     1.000000     0.000000           14   155.314482     6.761621     -0.65514     -1.62514     0.568240 3.575857e+05     0.803068            6            2 
 4904.521841  2821.000058            1     1.861092    -74.24431 000031@Extract/job037/Average/stack_0022_cor2.mrcs Average/stack_0022_cor2.mrc            1     2.668402     0.299329 18591.904297 16761.617188    -21.66292     0.000000     1.000000     0.000000           14    -33.75775     4.952646     0.363117     -0.65514     0.563732 3.575037e+05     0.254229           17            2 
 3977.652256  3397.130505            1     2.906454    -16.43852 000032@Extract/job037/Average/stack_0022_cor2.mrcs Average/stack_0022_cor2.mrc            1     2.668402     0.299329 18591.904297 16761.617188    -21.66292     0.000000     1.000000     0.000000           14   145.568042     6.744733     -1.62514     -0.65514     0.565713 3.577214e+05     0.263639            3            1 
  379.652182  3634.304423            1     2.112483    47.757612 000033@Extract/job037/Average/stack_0022_cor2.mrcs Average/stack_0022_cor2.mrc            1     2.668402     0.299329 18591.904297 16761.617188    -21.66292     0.000000     1.000000     0.000000           14    -26.04670   176.167744     0.314859     -0.65514     0.564787 3.575443e+05     0.508593            3            2 
 2804.956580   749.695668            1     1.344892    -97.03678 000034@Extract/job037/Average/stack_0022_cor2.mrcs Average/stack_0022_cor2.mrc            1     2.668402     0.299329 18591.904297 16761.617188    -21.66292     0.000000     1.000000     0.000000           14   178.198501    90.794355     -0.65514     0.266602     0.564129 3.575470e+05     0.146750           13            2 
 2921.913104  2863.347885            1     0.644256   119.647104 000035@Extract/job037/Average/stack_0022_cor2.mrcs Average/stack_0022_cor2.mrc            1     2.668402     0.299329 18591.904297 16761.617188    -21.66292     0.000000     1.000000     0.000000           14    -34.18034    72.253347     -0.65514     0.266602     0.559096 3.575817e+05     0.133500           10            2 
  966.217411  2643.826142            1     0.991034   170.210890 000036@Extract/job037/Average/stack_0022_cor2.mrcs Average/stack_0022_cor2.mrc            1     2.668402     0.299329 18591.904297 16761.617188    -21.66292     0.000000     1.000000     0.000000           14    -15.85207   102.445369     -0.65514     -0.65514     0.563445 3.575705e+05     0.122290            9            2 
 3149.304413  2757.000057            1     0.990209    43.690615 000037@Extract/job037/Average/stack_0022_cor2.mrcs Average/stack_0022_cor2.mrc            1     2.668402     0.299329 18591.904297 16761.617188    -21.66292     0.000000     1.000000     0.000000           14    -29.20932    98.212753     0.314859     0.314859     0.560981 3.576029e+05     0.300313            8            2 
 4083.217476   722.826102            1     1.953175   -158.11771 000038@Extract/job037/Average/stack_0022_cor2.mrcs Average/stack_0022_cor2.mrc            1     2.668402     0.299329 18591.904297 16761.617188    -21.66292     0.000000     1.000000     0.000000           14   131.101438    85.350200     -0.65514     -0.65514     0.562990 3.574747e+05     0.236971            5            2 
 4367.739221   341.739138            1     1.866255   105.289012 000039@Extract/job037/Average/stack_0022_cor2.mrcs Average/stack_0022_cor2.mrc            1     2.668402     0.299329 18591.904297 16761.617188    -21.66292     0.000000     1.000000     0.000000           14    63.559372    99.506744     0.314859     0.314859     0.563412 3.575986e+05     0.027487           83            1 
 5363.869676   395.304356            1     1.530164   -132.77258 000040@Extract/job037/Average/stack_0022_cor2.mrcs Average/stack_0022_cor2.mrc            1     2.668402     0.299329 18591.904297 16761.617188    -21.66292     0.000000     1.000000     0.000000           14   143.742858    91.353485     -1.62514     -0.65514     0.558830 3.575370e+05     0.162675            8            2 
  309.043485  1620.608729            1     1.711409    58.455164 000041@Extract/job037/Average/stack_0022_cor2.mrcs Average/stack_0022_cor2.mrc            1     2.668402     0.299329 18591.904297 16761.617188    -21.66292     0.000000     1.000000     0.000000           14   135.313548    87.752936     1.284859     0.314859     0.559461 3.574701e+05     0.108015           14            1 
 2415.043528  1776.739167            1     1.678147   167.186155 000042@Extract/job037/Average/stack_0022_cor2.mrcs Average/stack_0022_cor2.mrc            1     2.668402     0.299329 18591.904297 16761.617188    -21.66292     0.000000     1.000000     0.000000           14   127.594745    82.338341     0.314859     -0.65514     0.565428 3.574296e+05     0.501511            9            1 
  354.391312  2196.695698            1     1.945851    -17.25000 000043@Extract/job037/Average/stack_0022_cor2.mrcs Average/stack_0022_cor2.mrc            1     2.668402     0.299329 18591.904297 16761.617188    -21.66292     0.000000     1.000000     0.000000           14    -28.52130    89.229222     0.314859     0.266602     0.557393 3.575331e+05     0.118440            5            1 
  576.913055  2443.739181            1     1.305180    -98.99673 000044@Extract/job037/Average/stack_0022_cor2.mrcs Average/stack_0022_cor2.mrc            1     2.668402     0.299329 18591.904297 16761.617188    -21.66292     0.000000     1.000000     0.000000           14    26.343498    77.187592     -0.70340     -0.65514     0.565451 3.575563e+05     0.069673           24            1 
  448.913053  2857.521798            1     1.787997   -104.42086 000045@Extract/job037/Average/stack_0022_cor2.mrcs Average/stack_0022_cor2.mrc            1     2.668402     0.299329 18591.904297 16761.617188    -21.66292     0.000000     1.000000     0.000000           14    -34.14189    91.626870     1.236602     1.236602     0.567490 3.575692e+05     0.244698            5            2 
 3757.304426  3066.608759            1     1.766804    59.381929 000046@Extract/job037/Average/stack_0022_cor2.mrcs Average/stack_0022_cor2.mrc            1     2.668402     0.299329 18591.904297 16761.617188    -21.66292     0.000000     1.000000     0.000000           14   131.073470    96.109512     1.284859     0.266602     0.562835 3.575056e+05     0.177041           17            1 
 1736.391340  3353.000070            1     1.796748    22.968067 000047@Extract/job037/Average/stack_0022_cor2.mrcs Average/stack_0022_cor2.mrc            1     2.668402     0.299329 18591.904297 16761.617188    -21.66292     0.000000     1.000000     0.000000           14   179.604768    94.379118     0.314859     0.266602     0.568228 3.575680e+05     0.079492           13            2 
  512.304358  3848.608775            1     1.493721   163.668131 000048@Extract/job037/Average/stack_0022_cor2.mrcs Average/stack_0022_cor2.mrc            1     2.668402     0.299329 18591.904297 16761.617188    -21.66292     0.000000     1.000000     0.000000           14    -22.18443    95.795942     1.236602     -0.65514     0.562711 3.575620e+05     0.176985            6            2 
 3230.782676  3901.000081            1     1.026843    -68.93864 000049@Extract/job037/Average/stack_0022_cor2.mrcs Average/stack_0022_cor2.mrc            1     2.668402     0.299329 18591.904297 16761.617188    -21.66292     0.000000     1.000000     0.000000           14   170.468863    81.809435     0.314859     0.266602     0.569151 3.575423e+05     0.127838           13            2 
 1119.521762   359.782616            1     1.752574   -144.73746 000050@Extract/job037/Average/stack_0022_cor2.mrcs Average/stack_0022_cor2.mrc            1     2.668402     0.299329 18591.904297 16761.617188    -21.66292     0.000000     1.000000     0.000000           14    -32.73798    90.430271     -0.65514     -0.65514     0.565344 3.576395e+05     0.206196            8            1 
 4580.478356  1137.000024            1     2.329215    47.292681 000051@Extract/job037/Average/stack_0022_cor2.mrcs Average/stack_0022_cor2.mrc            1     2.668402     0.299329 18591.904297 16761.617188    -21.66292     0.000000     1.000000     0.000000           14   164.836981    92.578905     -0.65514     -0.65514     0.561700 3.575029e+05     0.144272            7            2 
 4201.000087  3197.043544            1     1.742257   -167.24609 000052@Extract/job037/Average/stack_0022_cor2.mrcs Average/stack_0022_cor2.mrc            1     2.668402     0.299329 18591.904297 16761.617188    -21.66292     0.000000     1.000000     0.000000           14    -29.24176    79.020319     0.266602     -0.70340     0.561423 3.575489e+05     0.221518            4            1 
 1451.434813  1442.826117            1     2.015740   174.696883 000053@Extract/job037/Average/stack_0022_cor2.mrcs Average/stack_0022_cor2.mrc            1     2.668402     0.299329 18591.904297 16761.617188    -21.66292     0.000000     1.000000     0.000000           14   131.793679    89.535348     0.314859     1.236602     0.561911 3.576154e+05     0.242768            5            2 
 1359.913072  2054.434825            1     2.075974    -97.93904 000054@Extract/job037/Average/stack_0022_cor2.mrcs Average/stack_0022_cor2.mrc            1     2.668402     0.299329 18591.904297 16761.617188    -21.66292     0.000000     1.000000     0.000000           14     -8.83428    86.819143     -0.65514     -0.65514     0.565571 3.576120e+05     0.073761           12            1 
 1265.826113  2583.826141            1     2.053553   -135.59287 000055@Extract/job037/Average/stack_0022_cor2.mrcs Average/stack_0022_cor2.mrc            1     2.668402     0.299329 18591.904297 16761.617188    -21.66292     0.000000     1.000000     0.000000           14   140.927605    92.541849     1.236602     0.314859     0.561977 3.575750e+05     0.117765            6            1 
 4204.608783  3647.130510            1     2.549506   -178.45017 000056@Extract/job037/Average/stack_0022_cor2.mrcs Average/stack_0022_cor2.mrc            1     2.668402     0.299329 18591.904297 16761.617188    -21.66292     0.000000     1.000000     0.000000           14    -46.80011    90.461088     0.266602     0.266602     0.569929 3.576760e+05     0.137219           12            2 
  620.260882  3382.652244            1     1.547366   -174.06603 000057@Extract/job037/Average/stack_0022_cor2.mrcs Average/stack_0022_cor2.mrc            1     2.668402     0.299329 18591.904297 16761.617188    -21.66292     0.000000     1.000000     0.000000           14   126.182136    84.737798     0.314859     -0.70340     0.562565 3.576327e+05     0.076225           14            2 
 5411.652286  3275.304416            1     1.235903    -55.77563 000058@Extract/job037/Average/stack_0022_cor2.mrcs Average/stack_0022_cor2.mrc            1     2.668402     0.299329 18591.904297 16761.617188    -21.66292     0.000000     1.000000     0.000000           14     -1.80244    79.602569     0.314859     0.266602     0.564753 3.575334e+05     0.107741           23            2 
 4301.521828  2158.782653            1     1.365202    88.491103 000059@Extract/job037/Average/stack_0022_cor2.mrcs Average/stack_0022_cor2.mrc            1     2.668402     0.299329 18591.904297 16761.617188    -21.66292     0.000000     1.000000     0.000000           14   148.657545    95.548498     -1.62514     0.314859     0.559544 3.574188e+05     0.215866            6            2 
 2539.652226  2652.826142            1     1.596503   -126.09551 000060@Extract/job037/Average/stack_0022_cor2.mrcs Average/stack_0022_cor2.mrc            1     2.668402     0.299329 18591.904297 16761.617188    -21.66292     0.000000     1.000000     0.000000           14     0.308204    81.416878     0.266602     0.266602     0.563062 3.575051e+05     0.084782           10            1 
 5478.652287  3903.217472            1     1.876743    -23.89829 000061@Extract/job037/Average/stack_0022_cor2.mrcs Average/stack_0022_cor2.mrc            1     2.668402     0.299329 18591.904297 16761.617188    -21.66292     0.000000     1.000000     0.000000           14     -2.50490    87.414554     0.266602     0.363117     0.562309 3.574235e+05     0.083580           19            2 
 3219.130502  3002.826149            1     1.746687   -164.62380 000062@Extract/job037/Average/stack_0022_cor2.mrcs Average/stack_0022_cor2.mrc            1     2.668402     0.299329 18591.904297 16761.617188    -21.66292     0.000000     1.000000     0.000000           14   152.196301    81.789547     0.314859     1.236602     0.568859 3.575953e+05     0.190770            4            1 
  837.565235  2133.913088            1     0.921283    95.049984 000063@Extract/job037/Average/stack_0022_cor2.mrcs Average/stack_0022_cor2.mrc            1     2.668402     0.299329 18591.904297 16761.617188    -21.66292     0.000000     1.000000     0.000000           14   149.334873   109.641559     1.236602     -0.65514     0.568657 3.576429e+05     0.293254            8            1 
 1319.000027  3747.869643            1     1.334496    23.728198 000064@Extract/job037/Average/stack_0022_cor2.mrcs Average/stack_0022_cor2.mrc            1     2.668402     0.299329 18591.904297 16761.617188    -21.66292     0.000000     1.000000     0.000000           14   120.595955    72.518300     -0.70340     -0.65514     0.563023 3.575936e+05     0.093867           13            1 
 4958.913146  1167.086981            1     1.309245    99.770507 000065@Extract/job037/Average/stack_0022_cor2.mrcs Average/stack_0022_cor2.mrc            1     2.668402     0.299329 18591.904297 16761.617188    -21.66292     0.000000     1.000000     0.000000           14   158.496457   101.599253     -0.65514     0.266602     0.562983 3.574943e+05     0.119927            8            2 
 4590.304443  1377.391333            1     0.980539    -84.76148 000066@Extract/job037/Average/stack_0022_cor2.mrcs Average/stack_0022_cor2.mrc            1     2.668402     0.299329 18591.904297 16761.617188    -21.66292     0.000000     1.000000     0.000000           14    -24.28528   101.234784     0.266602     0.314859     0.561737 3.575520e+05     0.301988            6            1 
  832.565235  1346.695680            1     1.450768   166.403086 000067@Extract/job037/Average/stack_0022_cor2.mrcs Average/stack_0022_cor2.mrc            1     2.668402     0.299329 18591.904297 16761.617188    -21.66292     0.000000     1.000000     0.000000           14   178.901095   101.004489     -0.65514     0.363117     0.561933 3.574924e+05     0.083499           23            2 
  171.173917  1995.869607            1     1.682716    21.954331 000068@Extract/job037/Average/stack_0022_cor2.mrcs Average/stack_0022_cor2.mrc            1     2.668402     0.299329 18591.904297 16761.617188    -21.66292     0.000000     1.000000     0.000000           14   157.115113    82.399581     -0.70340     -0.70340     0.566145 3.575533e+05     0.368380            4            2 
 2751.173970  2826.826146            1     1.761083   -143.75561 000069@Extract/job037/Average/stack_0022_cor2.mrcs Average/stack_0022_cor2.mrc            1     2.668402     0.299329 18591.904297 16761.617188    -21.66292     0.000000     1.000000     0.000000           14    -48.93608    80.275588     0.363117     1.284859     0.563232 3.575988e+05     0.080578           23            2 
 2143.347871   985.869586            1     1.512307   -123.75914 000070@Extract/job037/Average/stack_0022_cor2.mrcs Average/stack_0022_cor2.mrc            1     2.668402     0.299329 18591.904297 16761.617188    -21.66292     0.000000     1.000000     0.000000           14    23.364393   170.305728     -0.75166     0.314859     0.566362 3.576959e+05     0.147432           18            1 
 4985.826190  1562.608728            1     2.113447     -3.24548 000071@Extract/job037/Average/stack_0022_cor2.mrcs Average/stack_0022_cor2.mrc            1     2.668402     0.299329 18591.904297 16761.617188    -21.66292     0.000000     1.000000     0.000000           14   -110.43962   169.088624     0.266602     -0.65514     0.565696 3.575717e+05     0.338524            4            1 
 4552.391399  2423.260920            1     1.360422   -148.21005 000072@Extract/job037/Average/stack_0022_cor2.mrcs Average/stack_0022_cor2.mrc            1     2.668402     0.299329 18591.904297 16761.617188    -21.66292     0.000000     1.000000     0.000000           14    71.792535    19.773028     0.363117     0.314859     0.565873 3.575079e+05     0.123739            9            2 
  677.043492   769.782625            1     0.633477     0.400944 000073@Extract/job037/Average/stack_0022_cor2.mrcs Average/stack_0022_cor2.mrc            1     2.668402     0.299329 18591.904297 16761.617188    -21.66292     0.000000     1.000000     0.000000           14   160.640115    73.228868     0.314859     1.236602     0.565694 3.575602e+05     0.229796            9            1 
 1643.478295   404.130443            1     1.250516     1.207632 000074@Extract/job037/Average/stack_0022_cor2.mrcs Average/stack_0022_cor2.mrc            1     2.668402     0.299329 18591.904297 16761.617188    -21.66292     0.000000     1.000000     0.000000           14   106.419726   107.639382     0.314859     0.266602     0.562500 3.574894e+05     0.112607           19            1 
 2151.173958  2894.434843            1     0.423859    -11.72318 000075@Extract/job037/Average/stack_0022_cor2.mrcs Average/stack_0022_cor2.mrc            1     2.668402     0.299329 18591.904297 16761.617188    -21.66292     0.000000     1.000000     0.000000           14     1.009552   109.907963     -0.65514     -1.62514     0.566920 3.575946e+05     0.075713           11            1 
 2814.000058  3134.434848            1     1.054993   121.405555 000076@Extract/job037/Average/stack_0022_cor2.mrcs Average/stack_0022_cor2.mrc            1     2.668402     0.299329 18591.904297 16761.617188    -21.66292     0.000000     1.000000     0.000000           14   179.604955    78.782432     0.314859     0.266602     0.562115 3.574666e+05     0.067781           24            2 
  965.391324  3831.173992            1     1.492575   109.175759 000077@Extract/job037/Average/stack_0022_cor2.mrcs Average/stack_0022_cor2.mrc            1     2.668402     0.299329 18591.904297 16761.617188    -21.66292     0.000000     1.000000     0.000000           14   167.640876   104.670672     -0.65514     0.314859     0.561533 3.576773e+05     0.064275           26            2 
 2024.130477   907.434801            1     0.602759    43.719064 000078@Extract/job037/Average/stack_0022_cor2.mrcs Average/stack_0022_cor2.mrc            1     2.668402     0.299329 18591.904297 16761.617188    -21.66292     0.000000     1.000000     0.000000           14    -36.20773   111.864527     0.266602     0.314859     0.565070 3.577289e+05     0.141947            7            2 
 1253.173939   207.304352            1     1.007230   -178.63906 000001@Extract/job037/Average/stack_0023_cor2.mrcs Average/stack_0023_cor2.mrc            1     2.610182     0.318798 18599.314453 16753.238281    -21.43026     0.000000     1.000000     0.000000           15   166.937638   104.054585     0.266602     1.236602     0.562652 3.575886e+05     0.135779            5            2 
 1161.086981   594.956534            1     0.560455   137.508348 000002@Extract/job037/Average/stack_0023_cor2.mrcs Average/stack_0023_cor2.mrc            1     2.610182     0.318798 18599.314453 16753.238281    -21.43026     0.000000     1.000000     0.000000           15    -55.26824    79.686907     -0.65514     -0.65514     0.573681 3.577928e+05     0.138079            8            1 
 1499.565248  1942.652214            1     0.646225    70.773085 000003@Extract/job037/Average/stack_0023_cor2.mrcs Average/stack_0023_cor2.mrc            1     2.610182     0.318798 18599.314453 16753.238281    -21.43026     0.000000     1.000000     0.000000           15   177.497301    76.949416     -0.65514     -0.65514     0.565534 3.575656e+05     0.092983           10            2 
  170.391308  2127.087001            1     0.398539    84.705542 000004@Extract/job037/Average/stack_0023_cor2.mrcs Average/stack_0023_cor2.mrc            1     2.610182     0.318798 18599.314453 16753.238281    -21.43026     0.000000     1.000000     0.000000           15   138.163464    71.937663     0.266602     1.236602     0.565065 3.576014e+05     0.098387            8            1 
 1167.086981  1414.304377            1     0.784090     9.049225 000005@Extract/job037/Average/stack_0023_cor2.mrcs Average/stack_0023_cor2.mrc            1     2.610182     0.318798 18599.314453 16753.238281    -21.43026     0.000000     1.000000     0.000000           15    66.331365   166.736059     1.236602     0.314859     0.559765 3.575381e+05     0.047109           24            1 
 4344.260960   462.130444            1     1.158364   -103.64254 000006@Extract/job037/Average/stack_0023_cor2.mrcs Average/stack_0023_cor2.mrc            1     2.610182     0.318798 18599.314453 16753.238281    -21.43026     0.000000     1.000000     0.000000           15   165.545795    86.009976     -1.62514     0.266602     0.564471 3.575690e+05     0.189908            6            2 
 3671.043554  1449.608726            1     1.130617    -18.18321 000007@Extract/job037/Average/stack_0023_cor2.mrcs Average/stack_0023_cor2.mrc            1     2.610182     0.318798 18599.314453 16753.238281    -21.43026     0.000000     1.000000     0.000000           15    -29.92964    88.037634     0.266602     -0.65514     0.562574 3.576371e+05     0.078659           14            1 
 4167.695739  1954.913084            1     1.026550    66.206295 000008@Extract/job037/Average/stack_0023_cor2.mrcs Average/stack_0023_cor2.mrc            1     2.610182     0.318798 18599.314453 16753.238281    -21.43026     0.000000     1.000000     0.000000           15    -34.84143    93.420770     -0.65514     0.314859     0.563819 3.575458e+05     0.235495            7            2 
 2928.391365  2885.608755            1     0.832870   114.966201 000009@Extract/job037/Average/stack_0023_cor2.mrcs Average/stack_0023_cor2.mrc            1     2.610182     0.318798 18599.314453 16753.238281    -21.43026     0.000000     1.000000     0.000000           15    -38.37303    85.663132     1.284859     0.266602     0.564549 3.576070e+05     0.213534            7            1 
  230.782614   556.434794            1     1.180318   134.662883 000010@Extract/job037/Average/stack_0023_cor2.mrcs Average/stack_0023_cor2.mrc            1     2.610182     0.318798 18599.314453 16753.238281    -21.43026     0.000000     1.000000     0.000000           15    -41.87150    93.435742     0.266602     0.314859     0.561050 3.576549e+05     0.155069           10            1 
 1800.000037   930.913063            1     1.551879   -171.11009 000011@Extract/job037/Average/stack_0023_cor2.mrcs Average/stack_0023_cor2.mrc            1     2.610182     0.318798 18599.314453 16753.238281    -21.43026     0.000000     1.000000     0.000000           15     4.528083    85.022889     0.266602     0.314859     0.568950 3.577695e+05     0.047269           25            1 
 1961.130475  1523.086988            1     1.238350   177.802670 000012@Extract/job037/Average/stack_0023_cor2.mrcs Average/stack_0023_cor2.mrc            1     2.610182     0.318798 18599.314453 16753.238281    -21.43026     0.000000     1.000000     0.000000           15    -47.52303    82.685287     0.266602     1.236602     0.570504 3.575918e+05     0.072151            9            2 
 4634.260966  1528.478292            1     1.086468   132.784736 000013@Extract/job037/Average/stack_0023_cor2.mrcs Average/stack_0023_cor2.mrc            1     2.610182     0.318798 18599.314453 16753.238281    -21.43026     0.000000     1.000000     0.000000           15    -39.79578    78.432564     -0.65514     0.314859     0.569192 3.575441e+05     0.284149            4            1 
 2752.565274  1805.217429            1     1.457280   112.166266 000014@Extract/job037/Average/stack_0023_cor2.mrcs Average/stack_0023_cor2.mrc            1     2.610182     0.318798 18599.314453 16753.238281    -21.43026     0.000000     1.000000     0.000000           15    -43.28879    88.661954     -0.70340     0.314859     0.563793 3.576513e+05     0.259544            4            2 
 4307.347915  2922.347887            1     1.132803    -29.40536 000015@Extract/job037/Average/stack_0023_cor2.mrcs Average/stack_0023_cor2.mrc            1     2.610182     0.318798 18599.314453 16753.238281    -21.43026     0.000000     1.000000     0.000000           15    -39.77166    89.250853     0.266602     0.314859     0.562961 3.575256e+05     0.228039            7            1 
  367.217399  3055.565281            1     1.287407    22.178294 000016@Extract/job037/Average/stack_0023_cor2.mrcs Average/stack_0023_cor2.mrc            1     2.610182     0.318798 18599.314453 16753.238281    -21.43026     0.000000     1.000000     0.000000           15    -48.20019    92.853308     -0.65514     0.266602     0.563159 3.575355e+05     0.163022           10            1 
 2408.826137  3054.347889            1     1.556730   177.776882 000017@Extract/job037/Average/stack_0023_cor2.mrcs Average/stack_0023_cor2.mrc            1     2.610182     0.318798 18599.314453 16753.238281    -21.43026     0.000000     1.000000     0.000000           15    -37.67102    85.062982     0.314859     0.314859     0.564751 3.577111e+05     0.202170            7            1 
 1394.434811  3569.478335            1     1.195476    43.546396 000018@Extract/job037/Average/stack_0023_cor2.mrcs Average/stack_0023_cor2.mrc            1     2.610182     0.318798 18599.314453 16753.238281    -21.43026     0.000000     1.000000     0.000000           15    13.667891    89.211325     0.266602     0.266602     0.561532 3.574752e+05     0.069883           12            2 
  688.086971  3624.478336            1     1.361223   140.322246 000019@Extract/job037/Average/stack_0023_cor2.mrcs Average/stack_0023_cor2.mrc            1     2.610182     0.318798 18599.314453 16753.238281    -21.43026     0.000000     1.000000     0.000000           15    -57.34846    89.892821     -0.65514     0.314859     0.560499 3.576214e+05     0.125560            8            1 
 1701.086992  3790.043557            1     1.338179   -114.70334 000020@Extract/job037/Average/stack_0023_cor2.mrcs Average/stack_0023_cor2.mrc            1     2.610182     0.318798 18599.314453 16753.238281    -21.43026     0.000000     1.000000     0.000000           15    -45.40266    86.875268     0.314859     0.314859     0.571239 3.575548e+05     0.304978            6            2 
 4729.174011  3890.565298            1     1.284504    87.822289 000021@Extract/job037/Average/stack_0023_cor2.mrcs Average/stack_0023_cor2.mrc            1     2.610182     0.318798 18599.314453 16753.238281    -21.43026     0.000000     1.000000     0.000000           15    -57.35192    88.699077     1.236602     0.266602     0.563606 3.576024e+05     0.222195            6            1
[truncated: 11,259,027 more chars]
