# Supplementary material for: Functionalized graphene grids with various charges for single-particle cryo-EM
Source: Nat Commun. 2022 Nov 7;13:6718. doi: 10.1038/s41467-022-34579-w (PMC9640669; doi:10.1038/s41467-022-34579-w)
Supplement: Supplementary file 3 — Source Data [file 41467_2022_34579_MOESM3_ESM.zip › Source Data/figure3i.star]

# version 30001

data_optics

loop_ 
_rlnOpticsGroupName #1 
_rlnOpticsGroup #2 
_rlnMicrographOriginalPixelSize #3 
_rlnVoltage #4 
_rlnSphericalAberration #5 
_rlnAmplitudeContrast #6 
_rlnImagePixelSize #7 
_rlnImageSize #8 
_rlnImageDimensionality #9 
opticsGroup1            1     1.270000   200.000000     2.700000     0.100000     2.540000          128            2 
 

# version 30001

data_particles

loop_ 
_rlnCoordinateX #1 
_rlnCoordinateY #2 
_rlnAutopickFigureOfMerit #3 
_rlnClassNumber #4 
_rlnAnglePsi #5 
_rlnImageName #6 
_rlnMicrographName #7 
_rlnOpticsGroup #8 
_rlnCtfMaxResolution #9 
_rlnCtfFigureOfMerit #10 
_rlnDefocusU #11 
_rlnDefocusV #12 
_rlnDefocusAngle #13 
_rlnCtfBfactor #14 
_rlnCtfScalefactor #15 
_rlnPhaseShift #16 
_rlnGroupNumber #17 
_rlnAngleRot #18 
_rlnAngleTilt #19 
_rlnOriginXAngst #20 
_rlnOriginYAngst #21 
_rlnNormCorrection #22 
_rlnLogLikeliContribution #23 
_rlnMaxValueProbDistribution #24 
_rlnNrOfSignificantSamples #25 
_rlnRandomSubset #26 
 1559.630769  1866.830769     0.206463            1   -124.40362 000004@Extract/job013/Micrographs/stack_0045_2x_Corr2_DW.mrcs Micrographs/stack_0045_2x_Corr2_DW.mrc            1     6.452973     0.046111 15881.583008 15177.034180    27.417166     0.000000     1.000000     0.000000            1   159.240319    91.098600     -3.77159     7.539030     0.748996 55680.432926     0.445242            7            2 
 3150.769231  3899.076923     0.146150            1    20.647301 000049@Extract/job013/Micrographs/stack_0045_2x_Corr2_DW.mrcs Micrographs/stack_0045_2x_Corr2_DW.mrc            1     6.452973     0.046111 15881.583008 15177.034180    27.417166     0.000000     1.000000     0.000000            1    -64.96272   100.576495     6.388410    17.699030     0.686279 55531.392760     0.492947            1            2 
 1000.369231   771.938462     0.127632            1   -150.95871 000072@Extract/job013/Micrographs/stack_0045_2x_Corr2_DW.mrcs Micrographs/stack_0045_2x_Corr2_DW.mrc            1     6.452973     0.046111 15881.583008 15177.034180    27.417166     0.000000     1.000000     0.000000            1    -56.67342    82.521082    25.319030     3.848410     0.721627 55213.769550     0.429697            5            2 
 2615.138462  1732.923077     0.115122            1   -133.17077 000094@Extract/job013/Micrographs/stack_0045_2x_Corr2_DW.mrcs Micrographs/stack_0045_2x_Corr2_DW.mrc            1     6.452973     0.046111 15881.583008 15177.034180    27.417166     0.000000     1.000000     0.000000            1   -128.31624    92.715685     3.848410    21.628410     0.718301 56092.502416     0.409785            3            2 
 1693.538462  1583.261538     0.114738            1    90.957647 000095@Extract/job013/Micrographs/stack_0045_2x_Corr2_DW.mrcs Micrographs/stack_0045_2x_Corr2_DW.mrc            1     6.452973     0.046111 15881.583008 15177.034180    27.417166     0.000000     1.000000     0.000000            1   134.167631    58.285401     -2.62097     6.388410     0.699358 55899.379224     0.420888            1            1 
 1504.492308  3993.600000     0.113780            1   100.364977 000097@Extract/job013/Micrographs/stack_0045_2x_Corr2_DW.mrcs Micrographs/stack_0045_2x_Corr2_DW.mrc            1     6.452973     0.046111 15881.583008 15177.034180    27.417166     0.000000     1.000000     0.000000            1    -69.82992   106.146405    -15.32097    -22.94097     0.738108 56029.930940     0.345196            6            1 
 2961.723077  3647.015385     0.113346            1   141.510529 000098@Extract/job013/Micrographs/stack_0045_2x_Corr2_DW.mrcs Micrographs/stack_0045_2x_Corr2_DW.mrc            1     6.452973     0.046111 15881.583008 15177.034180    27.417166     0.000000     1.000000     0.000000            1    -51.70869    87.873913     7.539030    22.779030     0.693839 55107.103660     0.514202            3            1 
 2237.046154  3481.600000     0.088519            1    12.127277 000156@Extract/job013/Micrographs/stack_0045_2x_Corr2_DW.mrcs Micrographs/stack_0045_2x_Corr2_DW.mrc            1     6.452973     0.046111 15881.583008 15177.034180    27.417166     0.000000     1.000000     0.000000            1   -131.77711   100.552692    -10.24097     -4.01035     0.677550 55542.933735     0.333160           15            1 
 3363.446154   417.476923     0.126560            1    -16.96903 000076@Extract/job013/Micrographs/stack_0045_2x_Corr2_DW.mrcs Micrographs/stack_0045_2x_Corr2_DW.mrc            1     6.452973     0.046111 15881.583008 15177.034180    27.417166     0.000000     1.000000     0.000000            1   -137.39248   103.026057     -7.70097    -13.93159     0.729677 55455.481294     0.335703            2            1 
 1220.923077  3560.369231     0.101409            1    -95.18753 000124@Extract/job013/Micrographs/stack_0045_2x_Corr2_DW.mrcs Micrographs/stack_0045_2x_Corr2_DW.mrc            1     6.452973     0.046111 15881.583008 15177.034180    27.417166     0.000000     1.000000     0.000000            1   176.116280    93.519316    11.468410    26.708410     0.703807 56157.547666     0.343529            5            1 
  582.892308   779.815385     0.100721            1    -94.58336 000126@Extract/job013/Micrographs/stack_0045_2x_Corr2_DW.mrcs Micrographs/stack_0045_2x_Corr2_DW.mrc            1     6.452973     0.046111 15881.583008 15177.034180    27.417166     0.000000     1.000000     0.000000            1   -106.08507    64.197748     -6.31159    -17.86097     0.690218 55416.309590     0.426622            4            2 
 1732.923077  1173.661538     0.166349            1    22.346781 000023@Extract/job013/Micrographs/stack_0045_2x_Corr2_DW.mrcs Micrographs/stack_0045_2x_Corr2_DW.mrc            1     6.452973     0.046111 15881.583008 15177.034180    27.417166     0.000000     1.000000     0.000000            1   -144.48275    94.613910    -14.17035    -19.01159     0.718470 55848.355239     0.290190           11            1 
  307.200000  3347.692308     0.125256            1   -164.74060 000077@Extract/job013/Micrographs/stack_0045_2x_Corr2_DW.mrcs Micrographs/stack_0045_2x_Corr2_DW.mrc            1     6.452973     0.046111 15881.583008 15177.034180    27.417166     0.000000     1.000000     0.000000            1    -82.13470    46.512715     1.308410     7.539030     0.733012 55641.119678     0.467722            5            2 
 2764.800000  3095.630769     0.222285            1   -101.89902 000002@Extract/job013/Micrographs/stack_0045_2x_Corr2_DW.mrcs Micrographs/stack_0045_2x_Corr2_DW.mrc            1     6.452973     0.046111 15881.583008 15177.034180    27.417166     0.000000     1.000000     0.000000            1   162.139349    62.557157    24.168410    16.548410     0.723345 56422.143506     0.502648            4            1 
 2819.938462   968.861538     0.201432            1    -53.43570 000006@Extract/job013/Micrographs/stack_0045_2x_Corr2_DW.mrcs Micrographs/stack_0045_2x_Corr2_DW.mrc            1     6.452973     0.046111 15881.583008 15177.034180    27.417166     0.000000     1.000000     0.000000            1    -61.48534    96.320165    -15.32097    -10.24097     0.771876 56115.716009     0.196713            7            2 
 1992.861538  2882.953846     0.185762            1   -123.68516 000014@Extract/job013/Micrographs/stack_0045_2x_Corr2_DW.mrcs Micrographs/stack_0045_2x_Corr2_DW.mrc            1     6.452973     0.046111 15881.583008 15177.034180    27.417166     0.000000     1.000000     0.000000            1    -83.98845    95.318648    19.088410     3.609650     0.690675 55792.220202     0.419530            9            1 
 3836.061538  3394.953846     0.163088            1   -163.06059 000025@Extract/job013/Micrographs/stack_0045_2x_Corr2_DW.mrcs Micrographs/stack_0045_2x_Corr2_DW.mrc            1     6.452973     0.046111 15881.583008 15177.034180    27.417166     0.000000     1.000000     0.000000            1    -71.21055   108.663212     -1.23159     4.999030     0.718437 55754.826022     0.534969            1            1 
  575.015385  1000.369231     0.156323            1    46.933692 000035@Extract/job013/Micrographs/stack_0045_2x_Corr2_DW.mrcs Micrographs/stack_0045_2x_Corr2_DW.mrc            1     6.452973     0.046111 15881.583008 15177.034180    27.417166     0.000000     1.000000     0.000000            1    -76.20552   100.675026    -16.47159     -8.85159     0.730808 55133.404827     0.433197            8            2 
 3481.600000  2378.830769     0.155052            1   163.176449 000039@Extract/job013/Micrographs/stack_0045_2x_Corr2_DW.mrcs Micrographs/stack_0045_2x_Corr2_DW.mrc            1     6.452973     0.046111 15881.583008 15177.034180    27.417166     0.000000     1.000000     0.000000            1    -73.39448   100.649765    -11.39159    12.619030     0.745850 55845.842469     0.379633            5            2 
 3544.615385  1622.646154     0.128261            1   170.672110 000071@Extract/job013/Micrographs/stack_0045_2x_Corr2_DW.mrcs Micrographs/stack_0045_2x_Corr2_DW.mrc            1     6.452973     0.046111 15881.583008 15177.034180    27.417166     0.000000     1.000000     0.000000            1    -74.86598    93.439047    11.468410    12.619030     0.696145 55588.624286     0.413679            1            1 
 2142.523077  1669.907692     0.110993            1    19.781479 000103@Extract/job013/Micrographs/stack_0045_2x_Corr2_DW.mrcs Micrographs/stack_0045_2x_Corr2_DW.mrc            1     6.452973     0.046111 15881.583008 15177.034180    27.417166     0.000000     1.000000     0.000000            1    -80.32370   110.648500     8.928410    -16.47159     0.711589 55753.486903     0.396464            6            2 
 1291.815385  3072.000000     0.108321            1    -80.54047 000112@Extract/job013/Micrographs/stack_0045_2x_Corr2_DW.mrcs Micrographs/stack_0045_2x_Corr2_DW.mrc            1     6.452973     0.046111 15881.583008 15177.034180    27.417166     0.000000     1.000000     0.000000            1    -81.05896   107.495511     -1.23159    -12.78097     0.709860 55429.814861     0.355171            2            1 
 2418.215385  2938.092308     0.101304            1   -134.00562 000125@Extract/job013/Micrographs/stack_0045_2x_Corr2_DW.mrcs Micrographs/stack_0045_2x_Corr2_DW.mrc            1     6.452973     0.046111 15881.583008 15177.034180    27.417166     0.000000     1.000000     0.000000            1    -79.80348    91.691290    14.008410     1.308410     0.704311 55205.816328     0.246210            4            1 
 2323.692308  2347.323077     0.070491            1    -66.82084 000202@Extract/job013/Micrographs/stack_0045_2x_Corr2_DW.mrcs Micrographs/stack_0045_2x_Corr2_DW.mrc            1     6.452973     0.046111 15881.583008 15177.034180    27.417166     0.000000     1.000000     0.000000            1    -23.54623    96.087462    -22.94097     -3.77159     0.709773 55310.738381     0.495070           10            2 
 1063.384615  1599.015385     0.162367            1   156.677078 000026@Extract/job013/Micrographs/stack_0045_2x_Corr2_DW.mrcs Micrographs/stack_0045_2x_Corr2_DW.mrc            1     6.452973     0.046111 15881.583008 15177.034180    27.417166     0.000000     1.000000     0.000000            1    -73.77153    61.213534     3.848410    16.548410     0.719260 55877.291400     0.429262            5            2 
 1937.723077  2055.876923     0.127549            1     -6.54230 000073@Extract/job013/Micrographs/stack_0045_2x_Corr2_DW.mrcs Micrographs/stack_0045_2x_Corr2_DW.mrc            1     6.452973     0.046111 15881.583008 15177.034180    27.417166     0.000000     1.000000     0.000000            1    -58.90507    68.336920    -16.47159     7.539030     0.722995 55422.396238     0.320554            8            2 
 1394.215385  1228.800000     0.116928            1    -24.34943 000090@Extract/job013/Micrographs/stack_0045_2x_Corr2_DW.mrcs Micrographs/stack_0045_2x_Corr2_DW.mrc            1     6.452973     0.046111 15881.583008 15177.034180    27.417166     0.000000     1.000000     0.000000            1    -67.22074    83.208532     6.388410    -19.01159     0.698759 55298.045449     0.292793            8            1 
 1276.061538   472.615385     0.105708            1    -77.90599 000118@Extract/job013/Micrographs/stack_0045_2x_Corr2_DW.mrcs Micrographs/stack_0045_2x_Corr2_DW.mrc            1     6.452973     0.046111 15881.583008 15177.034180    27.417166     0.000000     1.000000     0.000000            1    92.270352   108.236945    -10.24097    10.079030     0.710623 55504.857859     0.410089            7            1 
 2489.107692   220.553846     0.087507            1    -15.24986 000164@Extract/job013/Micrographs/stack_0045_2x_Corr2_DW.mrcs Micrographs/stack_0045_2x_Corr2_DW.mrc            1     6.452973     0.046111 15881.583008 15177.034180    27.417166     0.000000     1.000000     0.000000            1    -23.50422   107.090568    -15.32097     -8.85159     0.733798 55361.222888     0.398100            6            2 
 1417.846154  1709.292308     0.063837            1    -21.79815 000211@Extract/job013/Micrographs/stack_0045_2x_Corr2_DW.mrcs Micrographs/stack_0045_2x_Corr2_DW.mrc            1     6.452973     0.046111 15881.583008 15177.034180    27.417166     0.000000     1.000000     0.000000            1    -24.90136   108.352455    -15.32097    -16.47159     0.691979 55182.590957     0.255915            6            2 
  189.046154   866.461538     0.170344            1    -79.92242 000022@Extract/job013/Micrographs/stack_0045_2x_Corr2_DW.mrcs Micrographs/stack_0045_2x_Corr2_DW.mrc            1     6.452973     0.046111 15881.583008 15177.034180    27.417166     0.000000     1.000000     0.000000            1   -155.09670    79.675873    16.309650     -1.47035     0.746125 55922.085209     0.359280            7            1 
 2701.784615  2693.907692     0.156219            1   -178.23596 000036@Extract/job013/Micrographs/stack_0045_2x_Corr2_DW.mrcs Micrographs/stack_0045_2x_Corr2_DW.mrc            1     6.452973     0.046111 15881.583008 15177.034180    27.417166     0.000000     1.000000     0.000000            1   -139.65838    78.379395     -0.08097    20.239030     0.696554 55222.473183     0.256619            8            2 
  220.553846  2693.907692     0.140772            1    -12.35785 000055@Extract/job013/Micrographs/stack_0045_2x_Corr2_DW.mrcs Micrographs/stack_0045_2x_Corr2_DW.mrc            1     6.452973     0.046111 15881.583008 15177.034180    27.417166     0.000000     1.000000     0.000000            1   -146.62138    89.249996    -11.39159    -12.78097     0.738558 55553.395537     0.467433            3            1 
 3268.923077  2111.015385     0.113976            1    -80.83076 000096@Extract/job013/Micrographs/stack_0045_2x_Corr2_DW.mrcs Micrographs/stack_0045_2x_Corr2_DW.mrc            1     6.452973     0.046111 15881.583008 15177.034180    27.417166     0.000000     1.000000     0.000000            1   -151.58371    80.267880     -1.47035    11.468410     0.708355 55255.720851     0.382688            2            2 
 1819.569231  3710.030769     0.110047            1    -17.12462 000106@Extract/job013/Micrographs/stack_0045_2x_Corr2_DW.mrcs Micrographs/stack_0045_2x_Corr2_DW.mrc            1     6.452973     0.046111 15881.583008 15177.034180    27.417166     0.000000     1.000000     0.000000            1   -156.48197    84.509095    18.849650    -29.41035     0.724209 55859.551677     0.520856            9            1 
  315.076923  3654.892308     0.106469            1    -41.45042 000115@Extract/job013/Micrographs/stack_0045_2x_Corr2_DW.mrcs Micrographs/stack_0045_2x_Corr2_DW.mrc            1     6.452973     0.046111 15881.583008 15177.034180    27.417166     0.000000     1.000000     0.000000            1   -150.87872    80.870512     4.999030    -10.24097     0.718258 55701.551779     0.578560            5            1 
 1346.953846  1465.107692     0.084065            1     -7.60341 000171@Extract/job013/Micrographs/stack_0045_2x_Corr2_DW.mrcs Micrographs/stack_0045_2x_Corr2_DW.mrc            1     6.452973     0.046111 15881.583008 15177.034180    27.417166     0.000000     1.000000     0.000000            1   -137.46303    92.181441     -0.08097     -8.85159     0.691288 54987.544401     0.254877            7            1 
  559.261538  3757.292308     0.059696            1   126.465694 000215@Extract/job013/Micrographs/stack_0045_2x_Corr2_DW.mrcs Micrographs/stack_0045_2x_Corr2_DW.mrc            1     6.452973     0.046111 15881.583008 15177.034180    27.417166     0.000000     1.000000     0.000000            1   -137.54807    78.975770     3.848410     -6.55035     0.709325 55613.105485     0.308910            7            1 
 3064.123077  2812.061538     0.152632            1    98.498951 000042@Extract/job013/Micrographs/stack_0045_2x_Corr2_DW.mrcs Micrographs/stack_0045_2x_Corr2_DW.mrc            1     6.452973     0.046111 15881.583008 15177.034180    27.417166     0.000000     1.000000     0.000000            1    -76.41487    77.844351    18.849650    18.849650     0.726670 55875.083460     0.175833           10            2 
 1323.323077  2386.707692     0.110776            1   -149.05733 000104@Extract/job013/Micrographs/stack_0045_2x_Corr2_DW.mrcs Micrographs/stack_0045_2x_Corr2_DW.mrc            1     6.452973     0.046111 15881.583008 15177.034180    27.417166     0.000000     1.000000     0.000000            1    -62.94053    90.349170    -21.55159    14.008410     0.740394 55269.193781     0.618427            2            1 
  740.430769  1331.200000     0.055750            1    -90.38631 000227@Extract/job013/Micrographs/stack_0045_2x_Corr2_DW.mrcs Micrographs/stack_0045_2x_Corr2_DW.mrc            1     6.452973     0.046111 15881.583008 15177.034180    27.417166     0.000000     1.000000     0.000000            1   -171.94906    76.051204     2.459030     -1.23159     0.700926 55349.954362     0.383109            4            1 
  417.476923  3135.015385     0.182096            1    -86.21465 000016@Extract/job013/Micrographs/stack_0045_2x_Corr2_DW.mrcs Micrographs/stack_0045_2x_Corr2_DW.mrc            1     6.452973     0.046111 15881.583008 15177.034180    27.417166     0.000000     1.000000     0.000000            1    -67.76219   101.818169     -6.31159    -22.94097     0.713505 55656.110216     0.216799            9            1 
 2205.538462  2914.461538     0.153180            1    -64.90672 000041@Extract/job013/Micrographs/stack_0045_2x_Corr2_DW.mrcs Micrographs/stack_0045_2x_Corr2_DW.mrc            1     6.452973     0.046111 15881.583008 15177.034180    27.417166     0.000000     1.000000     0.000000            1    -23.43258   123.017717     -6.31159    16.548410     0.770464 56865.987295     0.226133           11            1 
 1157.907692  3371.323077     0.139690            1   -167.72875 000058@Extract/job013/Micrographs/stack_0045_2x_Corr2_DW.mrcs Micrographs/stack_0045_2x_Corr2_DW.mrc            1     6.452973     0.046111 15881.583008 15177.034180    27.417166     0.000000     1.000000     0.000000            1    -81.76805   106.877007    24.168410     -1.47035     0.764670 56741.415258     0.334882            8            1 
 1717.169231  3308.307692     0.049348            1    17.988900 000241@Extract/job013/Micrographs/stack_0045_2x_Corr2_DW.mrcs Micrographs/stack_0045_2x_Corr2_DW.mrc            1     6.452973     0.046111 15881.583008 15177.034180    27.417166     0.000000     1.000000     0.000000            1    -86.51065    55.731919    15.159030    26.708410     0.704816 56250.406929     0.393527            1            1 
 1858.953846   866.461538     0.188479            1    -60.75521 000013@Extract/job013/Micrographs/stack_0045_2x_Corr2_DW.mrcs Micrographs/stack_0045_2x_Corr2_DW.mrc            1     6.452973     0.046111 15881.583008 15177.034180    27.417166     0.000000     1.000000     0.000000            1    -94.25479    55.079093     1.308410     -8.85159     0.723940 56413.238080     0.340903            8            2 
 1780.184615  3969.969231     0.136422            1   146.207890 000061@Extract/job013/Micrographs/stack_0045_2x_Corr2_DW.mrcs Micrographs/stack_0045_2x_Corr2_DW.mrc            1     6.452973     0.046111 15881.583008 15177.034180    27.417166     0.000000     1.000000     0.000000            1   -127.64408    88.531790    27.859030     1.069650     0.724268 56346.207961     0.290591           11            1 
 2489.107692  2630.892308     0.062239            1   -178.89679 000167@Extract/job013/Micrographs/stack_0046_2x_Corr2_DW.mrcs Micrographs/stack_0046_2x_Corr2_DW.mrc            1     5.730240     0.086791  5667.000000  5242.250000    29.007851     0.000000     1.000000     0.000000            2   148.827665    64.515288     -3.77159     1.069650     0.717900 55184.466714     0.513348            7            1 
 3363.446154  2008.615385     0.109842            1   177.252214 000047@Extract/job013/Micrographs/stack_0046_2x_Corr2_DW.mrcs Micrographs/stack_0046_2x_Corr2_DW.mrc            1     5.730240     0.086791  5667.000000  5242.250000    29.007851     0.000000     1.000000     0.000000            2    -71.91911   108.039997    -19.25035     4.999030     0.753689 55460.738280     0.623176            9            2 
 3103.507692  1843.200000     0.081287            1    -26.98850 000110@Extract/job013/Micrographs/stack_0046_2x_Corr2_DW.mrcs Micrographs/stack_0046_2x_Corr2_DW.mrc            1     5.730240     0.086791  5667.000000  5242.250000    29.007851     0.000000     1.000000     0.000000            2   152.325999    65.193005    -12.78097     2.459030     0.705791 54819.317939     0.235276            7            2 
 1417.846154  1638.400000     0.214567            1   170.115289 000002@Extract/job013/Micrographs/stack_0046_2x_Corr2_DW.mrcs Micrographs/stack_0046_2x_Corr2_DW.mrc            1     5.730240     0.086791  5667.000000  5242.250000    29.007851     0.000000     1.000000     0.000000            2     3.850060    93.050165     -5.16097     -9.09035     0.737267 55569.657252     0.330145            9            1 
 2898.707692  3812.430769     0.084732            1    -59.18922 000105@Extract/job013/Micrographs/stack_0046_2x_Corr2_DW.mrcs Micrographs/stack_0046_2x_Corr2_DW.mrc            1     5.730240     0.086791  5667.000000  5242.250000    29.007851     0.000000     1.000000     0.000000            2    -39.79242    81.200269     2.459030    -19.01159     0.720662 55058.198452     0.186012           10            1 
 2134.646154  3599.753846     0.078047            1    15.631677 000125@Extract/job013/Micrographs/stack_0046_2x_Corr2_DW.mrcs Micrographs/stack_0046_2x_Corr2_DW.mrc            1     5.730240     0.086791  5667.000000  5242.250000    29.007851     0.000000     1.000000     0.000000            2   -164.82224   117.794450    -10.24097    11.468410     0.737832 55236.221069     0.261425            8            2 
  732.553846  2197.661538     0.039269            1   -125.90565 000215@Extract/job013/Micrographs/stack_0046_2x_Corr2_DW.mrcs Micrographs/stack_0046_2x_Corr2_DW.mrc            1     5.730240     0.086791  5667.000000  5242.250000    29.007851     0.000000     1.000000     0.000000            2    -20.79107    79.298375    21.628410     8.689650     0.710526 55170.595884     0.395863            4            1 
 2244.923077  2646.646154     0.129938            1    -92.08612 000024@Extract/job013/Micrographs/stack_0046_2x_Corr2_DW.mrcs Micrographs/stack_0046_2x_Corr2_DW.mrc            1     5.730240     0.086791  5667.000000  5242.250000    29.007851     0.000000     1.000000     0.000000            2   -152.28859    79.664023     1.308410     3.609650     0.719278 55247.233600     0.102516           10            1 
 1819.569231  3379.200000     0.104741            1    -71.45127 000065@Extract/job013/Micrographs/stack_0046_2x_Corr2_DW.mrcs Micrographs/stack_0046_2x_Corr2_DW.mrc            1     5.730240     0.086791  5667.000000  5242.250000    29.007851     0.000000     1.000000     0.000000            2   -150.87301    82.079029     3.848410    -12.78097     0.726658 55343.272481     0.358357            5            1 
 1599.015385  1417.846154     0.078733            1    -37.67584 000123@Extract/job013/Micrographs/stack_0046_2x_Corr2_DW.mrcs Micrographs/stack_0046_2x_Corr2_DW.mrc            1     5.730240     0.086791  5667.000000  5242.250000    29.007851     0.000000     1.000000     0.000000            2   -147.32135    89.850523     6.149650    -14.17035     0.718861 55165.567285     0.186530           16            2 
 3103.507692  2914.461538     0.042728            1    70.143526 000207@Extract/job013/Micrographs/stack_0046_2x_Corr2_DW.mrcs Micrographs/stack_0046_2x_Corr2_DW.mrc            1     5.730240     0.086791  5667.000000  5242.250000    29.007851     0.000000     1.000000     0.000000            2   -146.64639    84.464653     4.999030    15.159030     0.710607 55213.968713     0.371557            4            1 
 1488.738462  3725.784615     0.102481            1    30.912559 000071@Extract/job013/Micrographs/stack_0046_2x_Corr2_DW.mrcs Micrographs/stack_0046_2x_Corr2_DW.mrc            1     5.730240     0.086791  5667.000000  5242.250000    29.007851     0.000000     1.000000     0.000000            2    -55.85426    97.478682     -3.77159    10.079030     0.743009 55102.209732     0.682767            4            2 
 2181.907692  1858.953846     0.096685            1   -122.54958 000079@Extract/job013/Micrographs/stack_0046_2x_Corr2_DW.mrcs Micrographs/stack_0046_2x_Corr2_DW.mrc            1     5.730240     0.086791  5667.000000  5242.250000    29.007851     0.000000     1.000000     0.000000            2   159.334445    63.891812     -4.01035    -10.24097     0.721502 55423.920321     0.116899            6            2 
 2150.400000  3229.538462     0.097996            1    -58.06873 000077@Extract/job013/Micrographs/stack_0046_2x_Corr2_DW.mrcs Micrographs/stack_0046_2x_Corr2_DW.mrc            1     5.730240     0.086791  5667.000000  5242.250000    29.007851     0.000000     1.000000     0.000000            2    -78.36449    95.266872    -11.63035     7.539030     0.709729 55102.543675     0.371878            6            2 
 2717.538462  1079.138462     0.137103            1   178.111094 000041@Extract/job013/Micrographs/stack_0047_2x_Corr2_DW.mrcs Micrographs/stack_0047_2x_Corr2_DW.mrc            1     3.914098     0.125522 10545.287109  9853.454102    33.307175     0.000000     1.000000     0.000000            3   -122.75633    84.305774     2.459030    14.008410     0.692241 57333.550290     0.316365            3            2 
 3780.923077  2024.369231     0.071503            1    -99.31222 000170@Extract/job013/Micrographs/stack_0047_2x_Corr2_DW.mrcs Micrographs/stack_0047_2x_Corr2_DW.mrc            1     3.914098     0.125522 10545.287109  9853.454102    33.307175     0.000000     1.000000     0.000000            3    -84.02187    91.730208     6.388410     -1.23159     0.681346 56112.242862     0.345853           14            1 
 2623.015385  3142.892308     0.132284            1   -124.86165 000049@Extract/job013/Micrographs/stack_0047_2x_Corr2_DW.mrcs Micrographs/stack_0047_2x_Corr2_DW.mrc            1     3.914098     0.125522 10545.287109  9853.454102    33.307175     0.000000     1.000000     0.000000            3   -147.35206    83.867850     -3.77159     -5.16097     0.762072 56210.314617     0.209541            9            1 
 1315.446154  1819.569231     0.162114            1    -40.39250 000018@Extract/job013/Micrographs/stack_0047_2x_Corr2_DW.mrcs Micrographs/stack_0047_2x_Corr2_DW.mrc            1     3.914098     0.125522 10545.287109  9853.454102    33.307175     0.000000     1.000000     0.000000            3   115.208153    61.600158    12.619030     8.928410     0.770319 57811.568657     0.117099           18            1 
  771.938462  3394.953846     0.080609            1    -59.93291 000152@Extract/job013/Micrographs/stack_0047_2x_Corr2_DW.mrcs Micrographs/stack_0047_2x_Corr2_DW.mrc            1     3.914098     0.125522 10545.287109  9853.454102    33.307175     0.000000     1.000000     0.000000            3    -87.50930    94.752177     -1.23159     -2.62097     0.682356 55767.580328     0.170251           18            1 
 3993.600000  2520.615385     0.162924            1    -53.49984 000008@Extract/job013/Micrographs/stack_0048_2x_Corr2_DW.mrcs Micrographs/stack_0048_2x_Corr2_DW.mrc            1     7.958666     0.046901  9984.377930  9283.092773    19.010332     0.000000     1.000000     0.000000            4    -48.95515    79.444951     -6.31159     -0.08097     0.744531 55626.299260     0.196059           12            1 
 3198.030769   764.061538     0.146969            1   108.788434 000021@Extract/job013/Micrographs/stack_0048_2x_Corr2_DW.mrcs Micrographs/stack_0048_2x_Corr2_DW.mrc            1     7.958666     0.046901  9984.377930  9283.092773    19.010332     0.000000     1.000000     0.000000            4   129.132964    73.383123     3.609650     -1.23159     0.715895 55180.760684     0.328485            7            1 
 3560.369231  1000.369231     0.140429            1   -109.63102 000028@Extract/job013/Micrographs/stack_0048_2x_Corr2_DW.mrcs Micrographs/stack_0048_2x_Corr2_DW.mrc            1     7.958666     0.046901  9984.377930  9283.092773    19.010332     0.000000     1.000000     0.000000            4    -79.14963    86.310970     1.308410     -4.01035     0.707995 55149.062329     0.264542           10            1 
 1599.015385   740.430769     0.117064            1   -172.44593 000055@Extract/job013/Micrographs/stack_0048_2x_Corr2_DW.mrcs Micrographs/stack_0048_2x_Corr2_DW.mrc            1     7.958666     0.046901  9984.377930  9283.092773    19.010332     0.000000     1.000000     0.000000            4    -78.40826    90.484534     -6.31159     -4.92221     0.730434 55398.096635     0.286992            8            2 
 2623.015385  3875.446154     0.114809            1   160.288055 000059@Extract/job013/Micrographs/stack_0048_2x_Corr2_DW.mrcs Micrographs/stack_0048_2x_Corr2_DW.mrc            1     7.958666     0.046901  9984.377930  9283.092773    19.010332     0.000000     1.000000     0.000000            4   112.789659    95.591298    -11.39159    -21.55159     0.732500 55350.350830     0.305706            6            1 
 3930.584615  3765.169231     0.120369            1   129.421267 000051@Extract/job013/Micrographs/stack_0048_2x_Corr2_DW.mrcs Micrographs/stack_0048_2x_Corr2_DW.mrc            1     7.958666     0.046901  9984.377930  9283.092773    19.010332     0.000000     1.000000     0.000000            4    -74.88749    91.049571     7.539030    17.699030     0.722877 55309.749097     0.353231           14            2 
 1977.107692  2418.215385     0.098594            1   156.620583 000097@Extract/job013/Micrographs/stack_0048_2x_Corr2_DW.mrcs Micrographs/stack_0048_2x_Corr2_DW.mrc            1     7.958666     0.046901  9984.377930  9283.092773    19.010332     0.000000     1.000000     0.000000            4    -75.49705   101.276888     -2.62097     -3.77159     0.706021 54749.326552     0.477921            7            2 
 3757.292308  1157.907692     0.106877            1    12.254759 000071@Extract/job013/Micrographs/stack_0048_2x_Corr2_DW.mrcs Micrographs/stack_0048_2x_Corr2_DW.mrc            1     7.958666     0.046901  9984.377930  9283.092773    19.010332     0.000000     1.000000     0.000000            4    -86.90111    84.586497    -15.32097     -7.70097     0.707170 55181.749711     0.219276            2            1 
 2890.830769  1047.630769     0.098059            1   -141.50698 000099@Extract/job013/Micrographs/stack_0048_2x_Corr2_DW.mrcs Micrographs/stack_0048_2x_Corr2_DW.mrc            1     7.958666     0.046901  9984.377930  9283.092773    19.010332     0.000000     1.000000     0.000000            4    -72.21689    75.353846    17.699030     3.609650     0.743534 55203.245561     0.108851           15            2 
 3261.046154  3922.707692     0.096206            1    91.796990 000110@Extract/job013/Micrographs/stack_0048_2x_Corr2_DW.mrcs Micrographs/stack_0048_2x_Corr2_DW.mrc            1     7.958666     0.046901  9984.377930  9283.092773    19.010332     0.000000     1.000000     0.000000            4    98.631523   105.180627     7.539030     6.388410     0.745979 55491.810544     0.136884           24            2 
  795.569231  3379.200000     0.097185            1    -44.24303 000106@Extract/job013/Micrographs/stack_0048_2x_Corr2_DW.mrcs Micrographs/stack_0048_2x_Corr2_DW.mrc            1     7.958666     0.046901  9984.377930  9283.092773    19.010332     0.000000     1.000000     0.000000            4   -148.04546    85.670786     1.308410     -6.31159     0.723569 55142.457972     0.374491            5            1 
  850.707692  1472.984615     0.177464            1    -16.95168 000006@Extract/job013/Micrographs/stack_0048_2x_Corr2_DW.mrcs Micrographs/stack_0048_2x_Corr2_DW.mrc            1     7.958666     0.046901  9984.377930  9283.092773    19.010332     0.000000     1.000000     0.000000            4    85.528735    77.938061    -12.78097     4.999030     0.748981 55459.765110     0.137735           16            2 
 3741.538462  3568.246154     0.183656            1   116.199822 000004@Extract/job013/Micrographs/stack_0048_2x_Corr2_DW.mrcs Micrographs/stack_0048_2x_Corr2_DW.mrc            1     7.958666     0.046901  9984.377930  9283.092773    19.010332     0.000000     1.000000     0.000000            4    -51.73491    84.285414    -25.48097    11.468410     0.753014 55723.016271     0.312048            6            1 
 2355.200000  3851.815385     0.076569            1    26.317648 000156@Extract/job013/Micrographs/stack_0048_2x_Corr2_DW.mrcs Micrographs/stack_0048_2x_Corr2_DW.mrc            1     7.958666     0.046901  9984.377930  9283.092773    19.010332     0.000000     1.000000     0.000000            4    -89.00484    85.205323     -7.70097     -1.23159     0.704048 54960.122504     0.609988            3            2 
  622.276923  2536.369231     0.072020            1    -40.33943 000170@Extract/job013/Micrographs/stack_0048_2x_Corr2_DW.mrcs Micrographs/stack_0048_2x_Corr2_DW.mrc            1     7.958666     0.046901  9984.377930  9283.092773    19.010332     0.000000     1.000000     0.000000            4   -124.82289    89.704385    -10.24097     -1.23159     0.700598 54972.990583     0.281826           19            1 
  417.476923  2268.553846     0.090025            1   -143.38558 000127@Extract/job013/Micrographs/stack_0048_2x_Corr2_DW.mrcs Micrographs/stack_0048_2x_Corr2_DW.mrc            1     7.958666     0.046901  9984.377930  9283.092773    19.010332     0.000000     1.000000     0.000000            4    -71.50746    75.963166     -1.23159     7.539030     0.707920 55173.463423     0.231073           12            1 
  204.800000  2599.384615     0.193964            1    -65.44077 000002@Extract/job013/Micrographs/stack_0048_2x_Corr2_DW.mrcs Micrographs/stack_0048_2x_Corr2_DW.mrc            1     7.958666     0.046901  9984.377930  9283.092773    19.010332     0.000000     1.000000     0.000000            4   150.213991    67.148327     -8.85159     -1.23159     0.758862 55544.803825     0.271019            3            2 
 1134.276923  2945.969231     0.109054            1    -94.00355 000079@Extract/job013/Micrographs/stack_0050_2x_Corr2_DW.mrcs Micrographs/stack_0050_2x_Corr2_DW.mrc            1     7.091881     0.058989 10444.516602  9967.715820    48.627033     0.000000     1.000000     0.000000            5   -157.20040    80.291001     -0.08097    -11.63035     0.723744 55193.184195     0.089845           18            1 
 2922.338462  3221.661538     0.076704            1   -116.18377 000139@Extract/job013/Micrographs/stack_0050_2x_Corr2_DW.mrcs Micrographs/stack_0050_2x_Corr2_DW.mrc            1     7.091881     0.058989 10444.516602  9967.715820    48.627033     0.000000     1.000000     0.000000            5    -86.10318    94.739081     -4.01035    12.619030     0.743369 55189.745146     0.310252           11            2 
 2071.630769  2788.430769     0.041825            1     1.404671 000202@Extract/job013/Micrographs/stack_0050_2x_Corr2_DW.mrcs Micrographs/stack_0050_2x_Corr2_DW.mrc            1     7.091881     0.058989 10444.516602  9967.715820    48.627033     0.000000     1.000000     0.000000            5     -0.36648    95.444436     1.308410     3.848410     0.722064 54960.508680     0.168722           15            2 
 3520.984615   527.753846     0.122484            1    -86.58875 000051@Extract/job013/Micrographs/stack_0050_2x_Corr2_DW.mrcs Micrographs/stack_0050_2x_Corr2_DW.mrc            1     7.091881     0.058989 10444.516602  9967.715820    48.627033     0.000000     1.000000     0.000000            5   -167.04294    74.185104     4.999030     -2.62097     0.731019 54891.438924     0.174325            6            1 
 2032.246154  3938.461538     0.115534            1   -144.97139 000061@Extract/job013/Micrographs/stack_0050_2x_Corr2_DW.mrcs Micrographs/stack_0050_2x_Corr2_DW.mrc            1     7.091881     0.058989 10444.516602  9967.715820    48.627033     0.000000     1.000000     0.000000            5   166.312309    72.937879     -6.55035     3.848410     0.739181 54881.545396     0.165569           21            1 
 2055.876923  1323.323077     0.094223            1   -178.07029 000108@Extract/job013/Micrographs/stack_0050_2x_Corr2_DW.mrcs Micrographs/stack_0050_2x_Corr2_DW.mrc            1     7.091881     0.058989 10444.516602  9967.715820    48.627033     0.000000     1.000000     0.000000            5    -78.38644    92.873099     7.539030    -16.47159     0.733073 55248.892563     0.122558           16            1 
 3379.200000  2323.692308     0.084468            1    -57.02166 000125@Extract/job013/Micrographs/stack_0050_2x_Corr2_DW.mrcs Micrographs/stack_0050_2x_Corr2_DW.mrc            1     7.091881     0.058989 10444.516602  9967.715820    48.627033     0.000000     1.000000     0.000000            5   145.819422   102.470011    10.079030     -4.01035     0.744603 55531.803947     0.048836           44            2 
  338.707692    94.523077     0.111781            1   158.659437 000072@Extract/job013/Micrographs/stack_0050_2x_Corr2_DW.mrcs Micrographs/stack_0050_2x_Corr2_DW.mrc            1     7.091881     0.058989 10444.516602  9967.715820    48.627033     0.000000     1.000000     0.000000            5    26.302015   101.547673     -0.08097    15.159030     0.721016 55278.044592     0.156205           20            2 
 1465.107692  1921.969231     0.079620            1   -108.68373 000134@Extract/job013/Micrographs/stack_0051_2x_Corr2_DW.mrcs Micrographs/stack_0051_2x_Corr2_DW.mrc            1     8.629879     0.043571  8687.339844  8167.795898    65.560493     0.000000     1.000000     0.000000            6    -88.22918    92.964124    10.079030    -11.39159     0.719004 54689.007492     0.196009           19            2 
 3552.492308  3024.738462     0.208834            1   110.596731 000009@Extract/job013/Micrographs/stack_0054_2x_Corr2_DW.mrcs Micrographs/stack_0054_2x_Corr2_DW.mrc            1     6.821714     0.059978 12720.219727 12437.259766    29.027395     0.000000     1.000000     0.000000            7    65.123612    78.364018     1.308410     -4.01035     0.735826 56612.089665     0.148262            7            1 
 2843.569231  3922.707692     0.122080            1     -9.28992 000086@Extract/job013/Micrographs/stack_0054_2x_Corr2_DW.mrcs Micrographs/stack_0054_2x_Corr2_DW.mrc            1     6.821714     0.059978 12720.219727 12437.259766    29.027395     0.000000     1.000000     0.000000            7    -96.84994    73.723275     6.149650    -10.24097     0.748418 56467.887968     0.121096           12            2 
 3276.800000  3733.661538     0.083555            1   155.609310 000169@Extract/job013/Micrographs/stack_0054_2x_Corr2_DW.mrcs Micrographs/stack_0054_2x_Corr2_DW.mrc            1     6.821714     0.059978 12720.219727 12437.259766    29.027395     0.000000     1.000000     0.000000            7    58.848664    71.517100     3.848410    10.079030     0.713676 56715.220335     0.266277           14            2 
 1701.415385  2599.384615     0.101322            1   154.797831 000129@Extract/job013/Micrographs/stack_0054_2x_Corr2_DW.mrcs Micrographs/stack_0054_2x_Corr2_DW.mrc            1     6.821714     0.059978 12720.219727 12437.259766    29.027395     0.000000     1.000000     0.000000            7    -92.69880    67.349542    15.159030    -11.39159     0.721648 55954.749393     0.194259           12            2 
 2772.676923  1283.938462     0.126128            1   132.257469 000076@Extract/job013/Micrographs/stack_0054_2x_Corr2_DW.mrcs Micrographs/stack_0054_2x_Corr2_DW.mrc            1     6.821714     0.059978 12720.219727 12437.259766    29.027395     0.000000     1.000000     0.000000            7    -74.35786    72.267515     -0.08097     4.999030     0.701129 55754.741055     0.078156           22            2 
 1386.338462  2922.338462     0.105287            1   -125.55869 000118@Extract/job013/Micrographs/stack_0054_2x_Corr2_DW.mrcs Micrographs/stack_0054_2x_Corr2_DW.mrc            1     6.821714     0.059978 12720.219727 12437.259766    29.027395     0.000000     1.000000     0.000000            7    -91.79481    87.623640    16.548410     6.388410     0.695450 55371.826261     0.347281            7            1 
 3237.415385  2985.353846     0.097436            1    -55.22342 000141@Extract/job013/Micrographs/stack_0054_2x_Corr2_DW.mrcs Micrographs/stack_0054_2x_Corr2_DW.mrc            1     6.821714     0.059978 12720.219727 12437.259766    29.027395     0.000000     1.000000     0.000000            7    -71.14448   115.106119     2.459030     4.999030     0.747430 56088.270536     0.269219            9            2 
 1016.123077  3804.553846     0.078120            1    -43.07494 000186@Extract/job013/Micrographs/stack_0054_2x_Corr2_DW.mrcs Micrographs/stack_0054_2x_Corr2_DW.mrc            1     6.821714     0.059978 12720.219727 12437.259766    29.027395     0.000000     1.000000     0.000000            7    -76.32603    87.480633    -11.39159     -3.77159     0.728572 55849.006864     0.532911            8            1 
 2032.246154  1811.692308     0.068989            1   111.651576 000204@Extract/job013/Micrographs/stack_0054_2x_Corr2_DW.mrcs Micrographs/stack_0054_2x_Corr2_DW.mrc            1     6.821714     0.059978 12720.219727 12437.259766    29.027395     0.000000     1.000000     0.000000            7    -71.14448   115.106119    -11.63035     3.609650     0.694608 55677.427250     0.079457           25            2 
 1622.646154  3749.415385     0.156961            1     8.533796 000035@Extract/job013/Micrographs/stack_0054_2x_Corr2_DW.mrcs Micrographs/stack_0054_2x_Corr2_DW.mrc            1     6.821714     0.059978 12720.219727 12437.259766    29.027395     0.000000     1.000000     0.000000            7    -81.72907   110.661443     -0.08097     -5.16097     0.790195 56941.760710     0.081681           16            1 
 2166.153846  3741.538462     0.125221            1    -88.02354 000078@Extract/job013/Micrographs/stack_0054_2x_Corr2_DW.mrcs Micrographs/stack_0054_2x_Corr2_DW.mrc            1     6.821714     0.059978 12720.219727 12437.259766    29.027395     0.000000     1.000000     0.000000            7    -94.78684    69.296329    17.699030    -11.39159     0.711842 55446.752871     0.155641           11            2 
 3875.446154  2591.507692     0.046437            1    77.612524 000235@Extract/job013/Micrographs/stack_0054_2x_Corr2_DW.mrcs Micrographs/stack_0054_2x_Corr2_DW.mrc            1     6.821714     0.059978 12720.219727 12437.259766    29.027395     0.000000     1.000000     0.000000            7    -30.62138    85.355744    -17.86097    12.619030     0.700799 55571.854541     0.287947           15            2 
 3205.907692  3394.953846     0.123167            1    -79.02166 000085@Extract/job013/Micrographs/stack_0054_2x_Corr2_DW.mrcs Micrographs/stack_0054_2x_Corr2_DW.mrc            1     6.821714     0.059978 12720.219727 12437.259766    29.027395     0.000000     1.000000     0.000000            7   -159.30868    79.691463     2.459030     -2.62097     0.703754 55928.591316     0.092215            9            1 
 1764.430769  3930.584615     0.065606            1   153.782513 000208@Extract/job013/Micrographs/stack_0054_2x_Corr2_DW.mrcs Micrographs/stack_0054_2x_Corr2_DW.mrc            1     6.821714     0.059978 12720.219727 12437.259766    29.027395     0.000000     1.000000     0.000000            7    -69.95041    92.797615     3.609650    -11.39159     0.728283 55647.588136     0.618951            4            1 
 2433.969231  2489.107692     0.173442            1   -144.19603 000026@Extract/job013/Micrographs/stack_0054_2x_Corr2_DW.mrcs Micrographs/stack_0054_2x_Corr2_DW.mrc            1     6.821714     0.059978 12720.219727 12437.259766    29.027395     0.000000     1.000000     0.000000            7   147.916479   105.550663     2.459030     7.539030     0.748291 56060.030981     0.431567            7            1 
  189.046154  2268.553846     0.153252            1   -108.66191 000038@Extract/job013/Micrographs/stack_0054_2x_Corr2_DW.mrcs Micrographs/stack_0054_2x_Corr2_DW.mrc            1     6.821714     0.059978 12720.219727 12437.259766    29.027395     0.000000     1.000000     0.000000            7    -92.63222    73.684018    17.699030    16.548410     0.743724 56744.118257     0.118017           27            1 
  204.800000  2008.615385     0.186889            1   -124.71716 000007@Extract/job013/Micrographs/stack_0055_2x_Corr2_DW.mrcs Micrographs/stack_0055_2x_Corr2_DW.mrc            1     5.080000     0.081118 13896.783203 13298.869141    32.138977     0.000000     1.000000     0.000000            8   -125.49395    93.889825     8.928410     6.388410     0.759271 55756.777356     0.268848            3            2 
 2843.569231  2859.323077     0.143286            1    -48.12452 000037@Extract/job013/Micrographs/stack_0055_2x_Corr2_DW.mrcs Micrographs/stack_0055_2x_Corr2_DW.mrc            1     5.080000     0.081118 13896.783203 13298.869141    32.138977     0.000000     1.000000     0.000000            8   -163.49062    90.511239     8.928410    -16.47159     0.718500 55308.858413     0.218378            4            1 
 1165.784615  3008.984615     0.130521            1    -55.30400 000062@Extract/job013/Micrographs/stack_0055_2x_Corr2_DW.mrcs Micrographs/stack_0055_2x_Corr2_DW.mrc            1     5.080000     0.081118 13896.783203 13298.869141    32.138977     0.000000     1.000000     0.000000            8    -63.62869    92.146115     -6.31159    -16.47159     0.746596 56384.944314     0.296705            5            2 
 1858.953846   693.169231     0.127468            1    39.380146 000069@Extract/job013/Micrographs/stack_0055_2x_Corr2_DW.mrcs Micrographs/stack_0055_2x_Corr2_DW.mrc            1     5.080000     0.081118 13896.783203 13298.869141    32.138977     0.000000     1.000000     0.000000            8   -122.57073   107.241961    -15.32097     2.459030     0.724047 55771.080115     0.346211            9            2 
 2898.707692  1394.215385     0.127993            1    -78.04680 000068@Extract/job013/Micrographs/stack_0055_2x_Corr2_DW.mrcs Micrographs/stack_0055_2x_Corr2_DW.mrc            1     5.080000     0.081118 13896.783203 13298.869141    32.138977     0.000000     1.000000     0.000000            8    -25.05235    70.673938     3.848410     -3.77159     0.761005 55663.073214     0.291140            7            2 
  385.969231  2370.953846     0.066046            1    -44.92784 000205@Extract/job013/Micrographs/stack_0055_2x_Corr2_DW.mrcs Micrographs/stack_0055_2x_Corr2_DW.mrc            1     5.080000     0.081118 13896.783203 13298.869141    32.138977     0.000000     1.000000     0.000000            8    -88.17253    98.967653     6.388410    20.239030     0.726736 55705.633159     0.312891           10            2 
 3710.030769  2087.384615     0.108336            1   136.247370 000100@Extract/job013/Micrographs/stack_0055_2x_Corr2_DW.mrcs Micrographs/stack_0055_2x_Corr2_DW.mrc            1     5.080000     0.081118 13896.783203 13298.869141    32.138977     0.000000     1.000000     0.000000            8   163.403216   111.895867    14.008410     -2.62097     0.688491 55659.764576     0.288329            5            2 
 3111.384615  2300.061538     0.088183            1    88.978221 000149@Extract/job013/Micrographs/stack_0055_2x_Corr2_DW.mrcs Micrographs/stack_0055_2x_Corr2_DW.mrc            1     5.080000     0.081118 13896.783203 13298.869141    32.138977     0.000000     1.000000     0.000000            8   -134.64192    93.357747     7.539030     7.539030     0.702084 55563.092995     0.234806            6            1 
  771.938462   252.061538     0.081656            1    -56.97842 000167@Extract/job013/Micrographs/stack_0055_2x_Corr2_DW.mrcs Micrographs/stack_0055_2x_Corr2_DW.mrc            1     5.080000     0.081118 13896.783203 13298.869141    32.138977     0.000000     1.000000     0.000000            8    -90.07981    52.072160     -1.23159     1.069650     0.691015 55290.381307     0.243312            8            1 
  882.215385  3985.723077     0.060307            1   123.772596 000213@Extract/job013/Micrographs/stack_0055_2x_Corr2_DW.mrcs Micrographs/stack_0055_2x_Corr2_DW.mrc            1     5.080000     0.081118 13896.783203 13298.869141    32.138977     0.000000     1.000000     0.000000            8   -116.28372   101.647871     7.539030     -3.77159     0.750949 55677.385052     0.289615            8            1 
 1425.723077  2985.353846     0.060296            1    -37.39357 000214@Extract/job013/Micrographs/stack_0055_2x_Corr2_DW.mrcs Micrographs/stack_0055_2x_Corr2_DW.mrc            1     5.080000     0.081118 13896.783203 13298.869141    32.138977     0.000000     1.000000     0.000000            8   -101.14642    66.127919    -13.93159    17.699030     0.681774 55397.935017     0.616173            5            1 
  165.415385  3796.676923     0.123712            1    54.482333 000073@Extract/job013/Micrographs/stack_0055_2x_Corr2_DW.mrcs Micrographs/stack_0055_2x_Corr2_DW.mrc            1     5.080000     0.081118 13896.783203 13298.869141    32.138977     0.000000     1.000000     0.000000            8    -78.87677   114.517362    10.079030    -11.39159     0.714394 55347.360576     0.234868           10            1 
 1512.369231  2646.646154     0.118394            1    18.817017 000082@Extract/job013/Micrographs/stack_0055_2x_Corr2_DW.mrcs Micrographs/stack_0055_2x_Corr2_DW.mrc            1     5.080000     0.081118 13896.783203 13298.869141    32.138977     0.000000     1.000000     0.000000            8    -90.33284    93.581594    -12.78097    -16.71035     0.708588 55215.484326     0.354259           10            2 
  992.492308   661.661538     0.116543            1    -26.15759 000084@Extract/job013/Micrographs/stack_0055_2x_Corr2_DW.mrcs Micrographs/stack_0055_2x_Corr2_DW.mrc            1     5.080000     0.081118 13896.783203 13298.869141    32.138977     0.000000     1.000000     0.000000            8    -83.85727   108.778065     -2.62097     -2.62097     0.745040 55921.019754     0.202533           12            1 
  315.076923  1827.446154     0.115557            1   -179.94763 000085@Extract/job013/Micrographs/stack_0055_2x_Corr2_DW.mrcs Micrographs/stack_0055_2x_Corr2_DW.mrc            1     5.080000     0.081118 13896.783203 13298.869141    32.138977     0.000000     1.000000     0.000000            8    -74.10284   100.049067    12.619030    14.008410     0.718658 55446.624540     0.321892            6            1 
 2623.015385   307.200000     0.101556            1    10.381980 000117@Extract/job013/Micrographs/stack_0055_2x_Corr2_DW.mrcs Micrographs/stack_0055_2x_Corr2_DW.mrc            1     5.080000     0.081118 13896.783203 13298.869141    32.138977     0.000000     1.000000     0.000000            8    -79.70216   102.535666     -8.85159     -3.77159     0.706811 55499.681192     0.309140            9            1 
 3922.707692  3497.353846     0.201255            1    -15.82920 000006@Extract/job013/Micrographs/stack_0055_2x_Corr2_DW.mrcs Micrographs/stack_0055_2x_Corr2_DW.mrc            1     5.080000     0.081118 13896.783203 13298.869141    32.138977     0.000000     1.000000     0.000000            8    -76.55687    63.925213    -11.63035     -5.16097     0.702544 56359.482428     0.262328            9            2 
 3520.984615  2693.907692     0.133404            1     0.059214 000055@Extract/job013/Micrographs/stack_0055_2x_Corr2_DW.mrcs Micrographs/stack_0055_2x_Corr2_DW.mrc            1     5.080000     0.081118 13896.783203 13298.869141    32.138977     0.000000     1.000000     0.000000            8    -81.24259    88.122796    10.079030    -25.48097     0.721322 55719.704744     0.359037            1            2 
  472.615385  1370.584615     0.102778            1    -30.86988 000115@Extract/job013/Micrographs/stack_0055_2x_Corr2_DW.mrcs Micrographs/stack_0055_2x_Corr2_DW.mrc            1     5.080000     0.081118 13896.783203 13298.869141    32.138977     0.000000     1.000000     0.000000            8    -95.34945    83.465004     4.999030    -21.55159     0.708475 55459.678321     0.277150            5            2 
 1882.584615  1953.476923     0.093077            1    90.017174 000140@Extract/job013/Micrographs/stack_0055_2x_Corr2_DW.mrcs Micrographs/stack_0055_2x_Corr2_DW.mrc            1     5.080000     0.081118 13896.783203 13298.869141    32.138977     0.000000     1.000000     0.000000            8    -63.73969    78.951639    -10.24097    13.769650     0.732873 55224.661676     0.357426           10            2 
 2418.215385  2552.123077     0.165299            1    -26.12980 000015@Extract/job013/Micrographs/stack_0055_2x_Corr2_DW.mrcs Micrographs/stack_0055_2x_Corr2_DW.mrc            1     5.080000     0.081118 13896.783203 13298.869141    32.138977     0.000000     1.000000     0.000000            8    -66.12971   124.009330     -1.23159     3.848410     0.758659 56451.191076     0.578951            8            2 
 3607.630769  3261.046154     0.109660            1   151.355960 000097@Extract/job013/Micrographs/stack_0055_2x_Corr2_DW.mrcs Micrographs/stack_0055_2x_Corr2_DW.mrc            1     5.080000     0.081118 13896.783203 13298.869141    32.138977     0.000000     1.000000     0.000000            8     4.572015    70.627988    12.619030     2.459030     0.714228 55724.622368     0.281541           22            1 
 2859.323077   661.661538     0.086849            1   155.922288 000151@Extract/job013/Micrographs/stack_0055_2x_Corr2_DW.mrcs Micrographs/stack_0055_2x_Corr2_DW.mrc            1     5.080000     0.081118 13896.783203 13298.869141    32.138977     0.000000     1.000000     0.000000            8    17.264327    71.908021     3.848410     -8.85159     0.701365 55840.991767     0.291920            5            2 
 2662.400000   519.876923     0.043746            1     -4.93179 000238@Extract/job013/Micrographs/stack_0055_2x_Corr2_DW.mrcs Micrographs/stack_0055_2x_Corr2_DW.mrc            1     5.080000     0.081118 13896.783203 13298.869141    32.138977     0.000000     1.000000     0.000000            8    -24.20802   106.468158    -17.86097    -21.55159     0.695510 56056.641336     0.330911            4            2 
 3544.615385  1016.123077     0.131123            1   -105.17539 000059@Extract/job013/Micrographs/stack_0055_2x_Corr2_DW.mrcs Micrographs/stack_0055_2x_Corr2_DW.mrc            1     5.080000     0.081118 13896.783203 13298.869141    32.138977     0.000000     1.000000     0.000000            8   -148.08256    78.426372     4.999030     -4.01035     0.725189 55806.357693     0.159538           15            1 
 2063.753846  3079.876923     0.106836            1    -39.55159 000104@Extract/job013/Micrographs/stack_0055_2x_Corr2_DW.mrcs Micrographs/stack_0055_2x_Corr2_DW.mrc            1     5.080000     0.081118 13896.783203 13298.869141    32.138977     0.000000     1.000000     0.000000            8   -148.07622    79.644132    12.619030     -1.23159     0.713007 55542.339899     0.315621            6            1 
 2567.876923  2315.815385     0.102192            1    -74.16500 000116@Extract/job013/Micrographs/stack_0055_2x_Corr2_DW.mrcs Micrographs/stack_0055_2x_Corr2_DW.mrc            1     5.080000     0.081118 13896.783203 13298.869141    32.138977     0.000000     1.000000     0.000000            8   -137.44774    94.572136     5.237790    -25.48097     0.725690 56125.038382     0.411488            8            1 
  756.184615  2764.800000     0.096129            1    -61.07508 000130@Extract/job013/Micrographs/stack_0055_2x_Corr2_DW.mrcs Micrographs/stack_0055_2x_Corr2_DW.mrc            1     5.080000     0.081118 13896.783203 13298.869141    32.138977     0.000000     1.000000     0.000000            8   -142.42396    85.640463     6.388410     -3.77159     0.710441 55575.307342     0.738591            4            2 
 2630.892308  1921.969231     0.094592            1   176.100385 000133@Extract/job013/Micrographs/stack_0055_2x_Corr2_DW.mrcs Micrographs/stack_0055_2x_Corr2_DW.mrc            1     5.080000     0.081118 13896.783203 13298.869141    32.138977     0.000000     1.000000     0.000000            8   -144.56227    80.232682     -0.08097    26.469650     0.691100 54976.240810     0.348413            7            1 
 2528.492308  1748.676923     0.166907            1    75.075523 000014@Extract/job013/Micrographs/stack_0055_2x_Corr2_DW.mrcs Micrographs/stack_0055_2x_Corr2_DW.mrc            1     5.080000     0.081118 13896.783203 13298.869141    32.138977     0.000000     1.000000     0.000000            8    -56.29998   125.385727    12.619030     -2.62097     0.719240 55645.536517     0.251119            9            1 
 3316.184615  3056.246154     0.135375            1     -8.30235 000049@Extract/job013/Micrographs/stack_0055_2x_Corr2_DW.mrcs Micrographs/stack_0055_2x_Corr2_DW.mrc            1     5.080000     0.081118 13896.783203 13298.869141    32.138977     0.000000     1.000000     0.000000            8    -86.56778   117.917511     -3.77159    -12.78097     0.733279 56622.241273     0.550145            5            2 
 2205.538462   275.692308     0.128373            1   -130.91898 000067@Extract/job013/Micrographs/stack_0055_2x_Corr2_DW.mrcs Micrographs/stack_0055_2x_Corr2_DW.mrc            1     5.080000     0.081118 13896.783203 13298.869141    32.138977     0.000000     1.000000     0.000000            8    -75.84672    40.159271     -5.16097     -0.08097     0.694676 55778.302004     0.207591           14            2 
 3820.307692  3135.015385     0.123634            1   173.480806 000074@Extract/job013/Micrographs/stack_0055_2x_Corr2_DW.mrcs Micrographs/stack_0055_2x_Corr2_DW.mrc            1     5.080000     0.081118 13896.783203 13298.869141    32.138977     0.000000     1.000000     0.000000            8    -67.72853   105.507186    10.079030    11.468410     0.724933 56162.770630     0.391518            7            2 
 2804.184615  1827.446154     0.100098            1    -89.90377 000122@Extract/job013/Micrographs/stack_0055_2x_Corr2_DW.mrcs Micrographs/stack_0055_2x_Corr2_DW.mrc            1     5.080000     0.081118 13896.783203 13298.869141    32.138977     0.000000     1.000000     0.000000            8    -78.90494   111.917485    17.699030    -10.24097     0.709014 55553.353950     0.251733            1            2 
 1307.569231  3158.646154     0.132904            1   -132.03161 000056@Extract/job013/Micrographs/stack_0055_2x_Corr2_DW.mrcs Micrographs/stack_0055_2x_Corr2_DW.mrc            1     5.080000     0.081118 13896.783203 13298.869141    32.138977     0.000000     1.000000     0.000000            8   145.986817    70.974523    13.769650    -12.78097     0.721527 56453.150935     0.357577            4            1 
 1906.215385  1662.030769     0.083670            1    45.388731 000159@Extract/job013/Micrographs/stack_0055_2x_Corr2_DW.mrcs Micrographs/stack_0055_2x_Corr2_DW.mrc            1     5.080000     0.081118 13896.783203 13298.869141    32.138977     0.000000     1.000000     0.000000            8     8.069882    90.665045    20.239030    14.008410     0.721786 56061.066862     0.240350            8            1 
 2465.476923    94.523077     0.072318            1   -131.05400 000186@Extract/job013/Micrographs/stack_0055_2x_Corr2_DW.mrcs Micrographs/stack_0055_2x_Corr2_DW.mrc            1     5.080000     0.081118 13896.783203 13298.869141    32.138977     0.000000     1.000000     0.000000            8   152.332960    63.865525     -1.47035     -8.85159     0.721138 55461.835718     0.368600            8            1 
 2512.738462  3623.384615     0.136561            1    -41.16930 000048@Extract/job013/Micrographs/stack_0055_2x_Corr2_DW.mrcs Micrographs/stack_0055_2x_Corr2_DW.mrc            1     5.080000     0.081118 13896.783203 13298.869141    32.138977     0.000000     1.000000     0.000000            8   141.873919    57.625942     7.539030     6.388410     0.729134 56215.963200     0.190274           22            1 
 3796.676923  1614.769231     0.139612            1    30.630963 000043@Extract/job013/Micrographs/stack_0055_2x_Corr2_DW.mrcs Micrographs/stack_0055_2x_Corr2_DW.mrc            1     5.080000     0.081118 13896.783203 13298.869141    32.138977     0.000000     1.000000     0.000000            8    -17.97050    80.500510    14.008410    12.619030     0.763487 56307.791973     0.200959            3            1 
 1118.523077  3324.061538     0.109114            1    32.348750 000099@Extract/job013/Micrographs/stack_0055_2x_Corr2_DW.mrcs Micrographs/stack_0055_2x_Corr2_DW.mrc            1     5.080000     0.081118 13896.783203 13298.869141    32.138977     0.000000     1.000000     0.000000            8     -1.06973    86.479795    -25.48097    13.769650     0.731876 56256.057953     0.298667            4            1 
 2544.246154   370.215385     0.142609            1    -42.12140 000056@Extract/job013/Micrographs/stack_0056_2x_Corr2_DW.mrcs Micrographs/stack_0056_2x_Corr2_DW.mrc            1     3.871784     0.080806 13938.211914 13353.187500    31.952326     0.000000     1.000000     0.000000            9    -84.68586    95.924923     3.848410     4.999030     0.696651 54827.313271     0.154033            5            1 
  102.400000   393.846154     0.108635            1    13.847573 000130@Extract/job013/Micrographs/stack_0056_2x_Corr2_DW.mrcs Micrographs/stack_0056_2x_Corr2_DW.mrc            1     3.871784     0.080806 13938.211914 13353.187500    31.952326     0.000000     1.000000     0.000000            9   -152.25614    86.887552    -13.93159    11.468410     0.748737 56066.713267     0.135279            5            1 
 2859.323077  1528.123077     0.104572            1    19.069701 000141@Extract/job013/Micrographs/stack_0056_2x_Corr2_DW.mrcs Micrographs/stack_0056_2x_Corr2_DW.mrc            1     3.871784     0.080806 13938.211914 13353.187500    31.952326     0.000000     1.000000     0.000000            9   165.496070   120.518993    16.548410     8.928410     0.702111 55630.123122     0.185950            8            2 
 1984.984615  1283.938462     0.164119            1   -131.19259 000029@Extract/job013/Micrographs/stack_0056_2x_Corr2_DW.mrcs Micrographs/stack_0056_2x_Corr2_DW.mrc            1     3.871784     0.080806 13938.211914 13353.187500    31.952326     0.000000     1.000000     0.000000            9    -79.84731    86.915201     7.539030     -0.08097     0.722815 55881.427512     0.453431            6            2 
  220.553846  1024.000000     0.126438            1    77.821699 000087@Extract/job013/Micrographs/stack_0056_2x_Corr2_DW.mrcs Micrographs/stack_0056_2x_Corr2_DW.mrc            1     3.871784     0.080806 13938.211914 13353.187500    31.952326     0.000000     1.000000     0.000000            9    -59.29052   106.680960     -7.46221     7.539030     0.690600 55089.716141     0.323265            6            1 
 1992.861538  2583.630769     0.097981            1   -118.99905 000160@Extract/job013/Micrographs/stack_0056_2x_Corr2_DW.mrcs Micrographs/stack_0056_2x_Corr2_DW.mrc            1     3.871784     0.080806 13938.211914 13353.187500    31.952326     0.000000     1.000000     0.000000            9    -76.18245   103.116014    14.008410    -12.78097     0.710748 55455.953470     0.717859            5            2 
  480.492308  1851.076923     0.073647            1   -123.67376 000195@Extract/job013/Micrographs/stack_0056_2x_Corr2_DW.mrcs Micrographs/stack_0056_2x_Corr2_DW.mrc            1     3.871784     0.080806 13938.211914 13353.187500    31.952326     0.000000     1.000000     0.000000            9    -76.84288   107.456950    15.159030     2.459030     0.725359 55766.652329     0.353141            7            2 
  968.861538  1638.400000     0.167342            1    -48.67931 000023@Extract/job013/Micrographs/stack_0056_2x_Corr2_DW.mrcs Micrographs/stack_0056_2x_Corr2_DW.mrc            1     3.871784     0.080806 13938.211914 13353.187500    31.952326     0.000000     1.000000     0.000000            9    -95.37228    81.055404     -1.23159    -19.01159     0.749284 56535.279517     0.367078           12            1 
 3166.523077  2040.123077     0.121024            1    81.784854 000102@Extract/job013/Micrographs/stack_0056_2x_Corr2_DW.mrcs Micrographs/stack_0056_2x_Corr2_DW.mrc            1     3.871784     0.080806 13938.211914 13353.187500    31.952326     0.000000     1.000000     0.000000            9   155.608441   119.120250     -8.85159     1.308410     0.737223 56470.911751     0.556479            5            1 
  842.830769   173.292308     0.104859            1    45.080956 000139@Extract/job013/Micrographs/stack_0056_2x_Corr2_DW.mrcs Micrographs/stack_0056_2x_Corr2_DW.mrc            1     3.871784     0.080806 13938.211914 13353.187500    31.952326     0.000000     1.000000     0.000000            9    -86.98255    76.104306    -19.01159    13.769650     0.738405 55498.311227     0.288637            2            1 
 1929.846154  2347.323077     0.220163            1    -62.89122 000004@Extract/job013/Micrographs/stack_0056_2x_Corr2_DW.mrcs Micrographs/stack_0056_2x_Corr2_DW.mrc            1     3.871784     0.080806 13938.211914 13353.187500    31.952326     0.000000     1.000000     0.000000            9    -45.46508    75.143596     -2.62097    12.619030     0.755902 56329.837014     0.263953            6            2 
 1851.076923  2882.953846     0.124506            1   -153.61538 000094@Extract/job013/Micrographs/stack_0056_2x_Corr2_DW.mrcs Micrographs/stack_0056_2x_Corr2_DW.mrc            1     3.871784     0.080806 13938.211914 13353.187500    31.952326     0.000000     1.000000     0.000000            9   145.729385   117.724692    15.159030    14.008410     0.745837 56177.606069     0.179478            9            1 
  929.476923  3883.323077     0.166136            1   103.757571 000027@Extract/job013/Micrographs/stack_0056_2x_Corr2_DW.mrcs Micrographs/stack_0056_2x_Corr2_DW.mrc            1     3.871784     0.080806 13938.211914 13353.187500    31.952326     0.000000     1.000000     0.000000            9    -17.18399   110.230151     1.308410    19.088410     0.754586 56558.960155     0.376459            2            2 
 2481.230769  2347.323077     0.114835            1   142.906810 000119@Extract/job013/Micrographs/stack_0056_2x_Corr2_DW.mrcs Micrographs/stack_0056_2x_Corr2_DW.mrc            1     3.871784     0.080806 13938.211914 13353.187500    31.952326     0.000000     1.000000     0.000000            9    -56.29042   149.379794    20.239030     -9.09035     0.761366 56446.831187     0.386909           14            1 
 2819.938462  1118.523077     0.103877            1    28.441356 000142@Extract/job013/Micrographs/stack_0056_2x_Corr2_DW.mrcs Micrographs/stack_0056_2x_Corr2_DW.mrc            1     3.871784     0.080806 13938.211914 13353.187500    31.952326     0.000000     1.000000     0.000000            9    15.052277   108.956226    -16.71035     4.999030     0.719735 56045.640304     0.350687            3            2 
 3536.738462  3977.846154     0.186284            1    -79.87809 000011@Extract/job013/Micrographs/stack_0056_2x_Corr2_DW.mrcs Micrographs/stack_0056_2x_Corr2_DW.mrc            1     3.871784     0.080806 13938.211914 13353.187500    31.952326     0.000000     1.000000     0.000000            9   -150.92092    72.254721     8.928410     3.848410     0.723928 56250.890453     0.364483            6            2 
 2741.169231  1772.307692     0.172276            1   -106.07919 000018@Extract/job013/Micrographs/stack_0056_2x_Corr2_DW.mrcs Micrographs/stack_0056_2x_Corr2_DW.mrc            1     3.871784     0.080806 13938.211914 13353.187500    31.952326     0.000000     1.000000     0.000000            9   -145.31792    70.965346    10.079030     -0.08097     0.746665 56158.711010     0.192979           11            1 
 1575.384615  1480.861538     0.127131            1    -55.50665 000086@Extract/job013/Micrographs/stack_0056_2x_Corr2_DW.mrcs Micrographs/stack_0056_2x_Corr2_DW.mrc            1     3.871784     0.080806 13938.211914 13353.187500    31.952326     0.000000     1.000000     0.000000            9   -150.90837    74.750788    15.159030     -6.55035     0.735326 56051.673403     0.290689           14            2 
 3182.276923   677.415385     0.111334            1    -29.26609 000126@Extract/job013/Micrographs/stack_0056_2x_Corr2_DW.mrcs Micrographs/stack_0056_2x_Corr2_DW.mrc            1     3.871784     0.080806 13938.211914 13353.187500    31.952326     0.000000     1.000000     0.000000            9   -151.59514    77.832199    12.619030    -17.86097     0.742675 55961.033096     0.346271           15            1 
 2741.169231  2567.876923     0.161261            1   169.934833 000031@Extract/job013/Micrographs/stack_0056_2x_Corr2_DW.mrcs Micrographs/stack_0056_2x_Corr2_DW.mrc            1     3.871784     0.080806 13938.211914 13353.187500    31.952326     0.000000     1.000000     0.000000            9   155.016445    92.277575     7.539030     -6.31159     0.743839 56469.546725     0.381809            5            1 
 3158.646154  2914.461538     0.122464            1   138.776844 000097@Extract/job013/Micrographs/stack_0056_2x_Corr2_DW.mrcs Micrographs/stack_0056_2x_Corr2_DW.mrc            1     3.871784     0.080806 13938.211914 13353.187500    31.952326     0.000000     1.000000     0.000000            9    -54.97377   118.320907    15.159030     7.539030     0.727599 55725.846855     0.352118            2            2 
 3308.307692  2307.938462     0.118084            1   167.585692 000112@Extract/job013/Micrographs/stack_0056_2x_Corr2_DW.mrcs Micrographs/stack_0056_2x_Corr2_DW.mrc            1     3.871784     0.080806 13938.211914 13353.187500    31.952326     0.000000     1.000000     0.000000            9    -22.30267    54.549299     2.459030     -8.85159     0.747554 56717.503826     0.125667           19            1 
 3150.769231  3544.615385     0.094747            1   -133.53627 000166@Extract/job013/Micrographs/stack_0056_2x_Corr2_DW.mrcs Micrographs/stack_0056_2x_Corr2_DW.mrc            1     3.871784     0.080806 13938.211914 13353.187500    31.952326     0.000000     1.000000     0.000000            9     -6.69771    86.482860     2.459030     -6.31159     0.713592 55493.684640     0.725797            7            2 
 1276.061538  2307.938462     0.097298            1   -140.63115 000161@Extract/job013/Micrographs/stack_0056_2x_Corr2_DW.mrcs Micrographs/stack_0056_2x_Corr2_DW.mrc            1     3.871784     0.080806 13938.211914 13353.187500    31.952326     0.000000     1.000000     0.000000            9    -72.69690   158.521183     -0.08097    10.079030     0.731804 56516.963704     0.516091            2            1 
  764.061538  3355.569231     0.189108            1     -2.86443 000010@Extract/job013/Micrographs/stack_0056_2x_Corr2_DW.mrcs Micrographs/stack_0056_2x_Corr2_DW.mrc            1     3.871784     0.080806 13938.211914 13353.187500    31.952326     0.000000     1.000000     0.000000            9   132.181361   131.378415     -0.08097    10.079030     0.747853 56172.918433     0.326732            1            2 
 1480.861538  3355.569231     0.117340            1    64.800745 000113@Extract/job013/Micrographs/stack_0056_2x_Corr2_DW.mrcs Micrographs/stack_0056_2x_Corr2_DW.mrc            1     3.871784     0.080806 13938.211914 13353.187500    31.952326     0.000000     1.000000     0.000000            9    -88.72977   113.302189    -15.32097     -7.70097     0.708140 55830.723575     0.705878           10            2 
 1047.630769   378.092308     0.075542            1   120.215821 000192@Extract/job013/Micrographs/stack_0056_2x_Corr2_DW.mrcs Micrographs/stack_0056_2x_Corr2_DW.mrc            1     3.871784     0.080806 13938.211914 13353.187500    31.952326     0.000000     1.000000     0.000000            9   151.476029    97.653007     7.539030    19.088410     0.696254 55403.887378     0.405114            3            1 
 2969.600000  1693.538462     0.105434            1    -43.80206 000138@Extract/job013/Micrographs/stack_0056_2x_Corr2_DW.mrcs Micrographs/stack_0056_2x_Corr2_DW.mrc            1     3.871784     0.080806 13938.211914 13353.187500    31.952326     0.000000     1.000000     0.000000            9   157.180543    77.246687     2.459030     -1.23159     0.744243 56576.664098     0.495140            4            2 
 1173.661538  3190.153846     0.057475            1   -151.96362 000221@Extract/job013/Micrographs/stack_0056_2x_Corr2_DW.mrcs Micrographs/stack_0056_2x_Corr2_DW.mrc            1     3.871784     0.080806 13938.211914 13353.187500    31.952326     0.000000     1.000000     0.000000            9   -136.13551    80.181918     1.308410    -34.25159     0.717091 55791.742466     0.343779            6            2 
 3316.184615   992.492308     0.079126            1     2.804930 000186@Extract/job013/Micrographs/stack_0056_2x_Corr2_DW.mrcs Micrographs/stack_0056_2x_Corr2_DW.mrc            1     3.871784     0.080806 13938.211914 13353.187500    31.952326     0.000000     1.000000     0.000000            9    -59.37228    96.904279     8.928410    -25.48097     0.701716 55076.108404     0.406463            1            1 
 3402.830769  1189.415385     0.071562            1    36.636422 000198@Extract/job013/Micrographs/stack_0056_2x_Corr2_DW.mrcs Micrographs/stack_0056_2x_Corr2_DW.mrc            1     3.871784     0.080806 13938.211914 13353.187500    31.952326     0.000000     1.000000     0.000000            9    -97.51033    78.039719    -19.25035    22.779030     0.703834 55848.719615     0.327554            5            2 
 3268.923077  1961.353846     0.131442            1   158.527613 000054@Extract/job013/Micrographs/stack_0057_2x_Corr2_DW.mrcs Micrographs/stack_0057_2x_Corr2_DW.mrc            1     4.712368     0.069273 14758.508789 14117.638672    32.163025     0.000000     1.000000     0.000000           10    -91.93552    73.054548     -1.23159     7.539030     0.687590 55031.708272     0.413811            5            2 
 1386.338462   338.707692     0.098431            1    -63.69539 000127@Extract/job013/Micrographs/stack_0057_2x_Corr2_DW.mrcs Micrographs/stack_0057_2x_Corr2_DW.mrc            1     4.712368     0.069273 14758.508789 14117.638672    32.163025     0.000000     1.000000     0.000000           10    -68.40131   108.638666    19.088410    -17.86097     0.697644 55403.444018     0.605008            5            2 
  236.307692  2000.738462     0.095742            1   164.147544 000137@Extract/job013/Micrographs/stack_0057_2x_Corr2_DW.mrcs Micrographs/stack_0057_2x_Corr2_DW.mrc            1     4.712368     0.069273 14758.508789 14117.638672    32.163025     0.000000     1.000000     0.000000           10    -91.21364    74.910876    -12.78097     3.848410     0.713748 55196.085499     0.424144            4            1 
 3544.615385   771.938462     0.189393            1    22.668386 000004@Extract/job013/Micrographs/stack_0057_2x_Corr2_DW.mrcs Micrographs/stack_0057_2x_Corr2_DW.mrc            1     4.712368     0.069273 14758.508789 14117.638672    32.163025     0.000000     1.000000     0.000000           10   145.832468   100.039414     -5.16097    15.159030     0.739005 55956.326996     0.450680            1            2 
 1031.876923    94.523077     0.167182            1   -155.09704 000021@Extract/job013/Micrographs/stack_0057_2x_Corr2_DW.mrcs Micrographs/stack_0057_2x_Corr2_DW.mrc            1     4.712368     0.069273 14758.508789 14117.638672    32.163025     0.000000     1.000000     0.000000           10     -5.32726    48.452632    22.779030     -1.47035     0.759220 56359.707387     0.485556            5            2 
 2118.892308  1394.215385     0.088246            1   130.054309 000151@Extract/job013/Micrographs/stack_0057_2x_Corr2_DW.mrcs Micrographs/stack_0057_2x_Corr2_DW.mrc            1     4.712368     0.069273 14758.508789 14117.638672    32.163025     0.000000     1.000000     0.000000           10    -22.81017   105.219142    -11.39159    17.699030     0.686725 55816.228852     0.471322           14            2 
 1102.769231  1654.153846     0.060184            1    79.675219 000206@Extract/job013/Micrographs/stack_0057_2x_Corr2_DW.mrcs Micrographs/stack_0057_2x_Corr2_DW.mrc            1     4.712368     0.069273 14758.508789 14117.638672    32.163025     0.000000     1.000000     0.000000           10   -122.65189    97.465274    10.079030    11.229650     0.703174 55381.627024     0.504159           10            1 
  787.692308  2331.569231     0.172278            1   146.187817 000017@Extract/job013/Micrographs/stack_0057_2x_Corr2_DW.mrcs Micrographs/stack_0057_2x_Corr2_DW.mrc            1     4.712368     0.069273 14758.508789 14117.638672    32.163025     0.000000     1.000000     0.000000           10   -131.17175    86.764840     7.539030    -10.24097     0.811286 56695.000446     0.165203            8            2 
  330.830769   645.907692     0.166288            1    -50.36109 000022@Extract/job013/Micrographs/stack_0057_2x_Corr2_DW.mrcs Micrographs/stack_0057_2x_Corr2_DW.mrc            1     4.712368     0.069273 14758.508789 14117.638672    32.163025     0.000000     1.000000     0.000000           10    -85.04091    46.539608    10.079030     -5.16097     0.745524 55381.336482     0.181595            5            1 
 1480.861538  3702.153846     0.085228            1   -164.00074 000155@Extract/job013/Micrographs/stack_0057_2x_Corr2_DW.mrcs Micrographs/stack_0057_2x_Corr2_DW.mrc            1     4.712368     0.069273 14758.508789 14117.638672    32.163025     0.000000     1.000000     0.000000           10    -83.33538    89.932986     -4.01035    -29.17159     0.704595 55097.329579     0.494918            6            2 
 2221.292308  2875.076923     0.056253            1    72.986860 000215@Extract/job013/Micrographs/stack_0057_2x_Corr2_DW.mrcs Micrographs/stack_0057_2x_Corr2_DW.mrc            1     4.712368     0.069273 14758.508789 14117.638672    32.163025     0.000000     1.000000     0.000000           10   -142.38258    92.808551     3.848410    11.468410     0.696378 55569.459638     0.675972            5            1 
  890.092308  1496.615385     0.184433            1    79.757469 000010@Extract/job013/Micrographs/stack_0057_2x_Corr2_DW.mrcs Micrographs/stack_0057_2x_Corr2_DW.mrc            1     4.712368     0.069273 14758.508789 14117.638672    32.163025     0.000000     1.000000     0.000000           10    -74.35786    72.267515    -12.78097    27.859030     0.721167 55622.554993     0.368329            5            1 
 2686.030769  2898.707692     0.156183            1   165.991953 000028@Extract/job013/Micrographs/stack_0057_2x_Corr2_DW.mrcs Micrographs/stack_0057_2x_Corr2_DW.mrc            1     4.712368     0.069273 14758.508789 14117.638672    32.163025     0.000000     1.000000     0.000000           10    -76.94756    96.454242     3.848410     3.848410     0.720477 55313.658238     0.486902            4            1 
 1693.538462  2544.246154     0.150212            1    -76.80986 000031@Extract/job013/Micrographs/stack_0057_2x_Corr2_DW.mrcs Micrographs/stack_0057_2x_Corr2_DW.mrc            1     4.712368     0.069273 14758.508789 14117.638672    32.163025     0.000000     1.000000     0.000000           10    -84.78606    85.166040    15.159030    -17.86097     0.735365 55929.452169     0.548301            7            1 
 2457.600000  2552.123077     0.137175            1   147.252783 000043@Extract/job013/Micrographs/stack_0057_2x_Corr2_DW.mrcs Micrographs/stack_0057_2x_Corr2_DW.mrc            1     4.712368     0.069273 14758.508789 14117.638672    32.163025     0.000000     1.000000     0.000000           10    -73.33626   106.800345     -7.46221     3.609650     0.686157 55103.715390     0.296530            9            2 
  921.600000   464.738462     0.117221            1    -86.18774 000077@Extract/job013/Micrographs/stack_0057_2x_Corr2_DW.mrcs Micrographs/stack_0057_2x_Corr2_DW.mrc            1     4.712368     0.069273 14758.508789 14117.638672    32.163025     0.000000     1.000000     0.000000           10    -82.59357    94.107830    12.619030     -4.01035     0.682156 56177.435354     0.465155           12            2 
 3292.553846  3024.738462     0.109658            1   141.630395 000100@Extract/job013/Micrographs/stack_0057_2x_Corr2_DW.mrcs Micrographs/stack_0057_2x_Corr2_DW.mrc            1     4.712368     0.069273 14758.508789 14117.638672    32.163025     0.000000     1.000000     0.000000           10    -68.36348   112.468707     -1.23159    12.619030     0.715042 55656.750927     0.650597            2            1 
 1236.676923  3788.800000     0.096537            1    -14.88162 000135@Extract/job013/Micrographs/stack_0057_2x_Corr2_DW.mrcs Micrographs/stack_0057_2x_Corr2_DW.mrc            1     4.712368     0.069273 14758.508789 14117.638672    32.163025     0.000000     1.000000     0.000000           10    -79.55692   116.509473    13.769650     6.388410     0.713401 55635.711832     0.442518           10            1 
 2504.861538  2134.646154     0.146684            1   135.992163 000035@Extract/job013/Micrographs/stack_0057_2x_Corr2_DW.mrcs Micrographs/stack_0057_2x_Corr2_DW.mrc            1     4.712368     0.069273 14758.508789 14117.638672    32.163025     0.000000     1.000000     0.000000           10    -67.34403    69.683143     -8.85159    21.628410     0.762872 55922.298406     0.821876            5            1 
 3725.784615  2111.015385     0.211380            1    98.582045 000002@Extract/job013/Micrographs/stack_0057_2x_Corr2_DW.mrcs Micrographs/stack_0057_2x_Corr2_DW.mrc            1     4.712368     0.069273 14758.508789 14117.638672    32.163025     0.000000     1.000000     0.000000           10    -78.79738   121.280847    -13.93159     6.388410     0.745623 56500.684173     0.348799            4            1 
 2977.476923  3757.292308     0.184361            1    -86.46950 000011@Extract/job013/Micrographs/stack_0057_2x_Corr2_DW.mrcs Micrographs/stack_0057_2x_Corr2_DW.mrc            1     4.712368     0.069273 14758.508789 14117.638672    32.163025     0.000000     1.000000     0.000000           10    -27.01337   106.479281     8.928410    -21.55159     0.716259 56019.423308     0.271312            5            2 
 3875.446154   645.907692     0.129806            1    -66.46145 000056@Extract/job013/Micrographs/stack_0057_2x_Corr2_DW.mrcs Micrographs/stack_0057_2x_Corr2_DW.mrc            1     4.712368     0.069273 14758.508789 14117.638672    32.163025     0.000000     1.000000     0.000000           10    -80.03951    67.231978     6.149650     1.308410     0.710580 55768.804298     0.430288            5            1 
  953.107692  2977.476923     0.114746            1   -166.93114 000089@Extract/job013/Micrographs/stack_0057_2x_Corr2_DW.mrcs Micrographs/stack_0057_2x_Corr2_DW.mrc            1     4.712368     0.069273 14758.508789 14117.638672    32.163025     0.000000     1.000000     0.000000           10    -50.97535    92.047519    11.468410    -15.32097     0.695022 55515.949710     0.713440            1            2 
 2701.784615  2040.123077     0.102978            1    44.031031 000115@Extract/job013/Micrographs/stack_0057_2x_Corr2_DW.mrcs Micrographs/stack_0057_2x_Corr2_DW.mrc            1     4.712368     0.069273 14758.508789 14117.638672    32.163025     0.000000     1.000000     0.000000           10    -55.23858    86.107604     -9.09035     2.459030     0.688848 55486.572941     0.407697            9            1 
 2819.938462  2623.015385     0.089166            1   111.398339 000149@Extract/job013/Micrographs/stack_0057_2x_Corr2_DW.mrcs Micrographs/stack_0057_2x_Corr2_DW.mrc            1     4.712368     0.069273 14758.508789 14117.638672    32.163025     0.000000     1.000000     0.000000           10    -30.74456    61.584373    -17.86097    15.159030     0.714025 55710.296932     0.552311            6            2 
 1921.969231  2536.369231     0.101737            1    35.481602 000120@Extract/job013/Micrographs/stack_0057_2x_Corr2_DW.mrcs Micrographs/stack_0057_2x_Corr2_DW.mrc            1     4.712368     0.069273 14758.508789 14117.638672    32.163025     0.000000     1.000000     0.000000           10   -143.11644    87.439138     -2.62097    -13.93159     0.719005 56398.708181     0.569709            2            2 
 3268.923077  2796.307692     0.097372            1   103.902013 000133@Extract/job013/Micrographs/stack_0057_2x_Corr2_DW.mrcs Micrographs/stack_0057_2x_Corr2_DW.mrc            1     4.712368     0.069273 14758.508789 14117.638672    32.163025     0.000000     1.000000     0.000000           10   -145.96662    80.240260    -26.63159     -2.62097     0.753901 55502.471609     0.395460            4            1 
  787.692308  3371.323077     0.115503            1     1.981469 000085@Extract/job013/Micrographs/stack_0057_2x_Corr2_DW.mrcs Micrographs/stack_0057_2x_Corr2_DW.mrc            1     4.712368     0.069273 14758.508789 14117.638672    32.163025     0.000000     1.000000     0.000000           10    -94.80060    68.014460    14.008410    -13.93159     0.739514 55881.653016     0.591592            2            1 
 2780.553846  3954.215385     0.114936            1   -142.48538 000086@Extract/job013/Micrographs/stack_0057_2x_Corr2_DW.mrcs Micrographs/stack_0057_2x_Corr2_DW.mrc            1     4.712368     0.069273 14758.508789 14117.638672    32.163025     0.000000     1.000000     0.000000           10   -117.70158   100.444425     7.539030    -17.86097     0.722555 55456.401505     0.200970            4            1 
 2725.415385  1165.784615     0.121362            1   -162.11668 000068@Extract/job013/Micrographs/stack_0057_2x_Corr2_DW.mrcs Micrographs/stack_0057_2x_Corr2_DW.mrc            1     4.712368     0.069273 14758.508789 14117.638672    32.163025     0.000000     1.000000     0.000000           10   -104.28211   105.841599     -5.16097    12.619030     0.752888 56436.062781     0.185443            3            2 
 2347.323077  3560.369231     0.108302            1    -93.58251 000102@Extract/job013/Micrographs/stack_0057_2x_Corr2_DW.mrcs Micrographs/stack_0057_2x_Corr2_DW.mrc            1     4.712368     0.069273 14758.508789 14117.638672    32.163025     0.000000     1.000000     0.000000           10   145.176255    91.038645    11.468410    -10.24097     0.697243 55840.611223     0.708821            3            2 
  764.061538  2859.323077     0.186284            1     7.727531 000008@Extract/job013/Micrographs/stack_0057_2x_Corr2_DW.mrcs Micrographs/stack_0057_2x_Corr2_DW.mrc            1     4.712368     0.069273 14758.508789 14117.638672    32.163025     0.000000     1.000000     0.000000           10   155.121363    66.517511    -24.09159     1.308410     0.756581 56465.522314     0.424622            2            1 
 2441.846154   512.000000     0.162520            1    31.007610 000026@Extract/job013/Micrographs/stack_0057_2x_Corr2_DW.mrcs Micrographs/stack_0057_2x_Corr2_DW.mrc            1     4.712368     0.069273 14758.508789 14117.638672    32.163025     0.000000     1.000000     0.000000           10    -86.06918    98.344270     -6.31159     -2.62097     0.704282 56024.420019     0.361749            4            1 
 3465.846154   259.938462     0.050280            1   -136.10512 000224@Extract/job013/Micrographs/stack_0057_2x_Corr2_DW.mrcs Micrographs/stack_0057_2x_Corr2_DW.mrc            1     4.712368     0.069273 14758.508789 14117.638672    32.163025     0.000000     1.000000     0.000000           10   -147.39045    76.585592    -10.24097    -28.02097     0.699227 55553.796704     0.373991            4            1 
 3631.261538  2284.307692     0.126899            1   128.399617 000062@Extract/job013/Micrographs/stack_0057_2x_Corr2_DW.mrcs Micrographs/stack_0057_2x_Corr2_DW.mrc            1     4.712368     0.069273 14758.508789 14117.638672    32.163025     0.000000     1.000000     0.000000           10    -49.43371   110.391390    -16.71035    26.708410     0.743796 56891.598542     0.231865           10            2 
  527.753846  3363.446154     0.093328            1    -82.38620 000140@Extract/job013/Micrographs/stack_0057_2x_Corr2_DW.mrcs Micrographs/stack_0057_2x_Corr2_DW.mrc            1     4.712368     0.069273 14758.508789 14117.638672    32.163025     0.000000     1.000000     0.000000           10    -68.97001   121.192940    27.859030    -12.78097     0.687660 55955.939964     0.395281            4            2 
 1543.876923  1276.061538     0.092905            1   125.006659 000142@Extract/job013/Micrographs/stack_0057_2x_Corr2_DW.mrcs Micrographs/stack_0057_2x_Corr2_DW.mrc            1     4.712368     0.069273 14758.508789 14117.638672    32.163025     0.000000     1.000000     0.000000           10   165.648513    59.130998     -7.70097     -0.08097     0.737144 55280.902093     0.439846            2            2 
  953.107692  1189.415385     0.185541            1   112.222467 000011@Extract/job013/Micrographs/stack_0058_2x_Corr2_DW.mrcs Micrographs/stack_0058_2x_Corr2_DW.mrc            1     3.673231     0.104254 15170.600586 14559.664062    30.356607     0.000000     1.000000     0.000000           11    -21.46887    87.112543    -11.39159     1.308410     0.712560 55893.293653     0.424580            8            2 
 2229.169231  1260.307692     0.125278            1   -176.28347 000066@Extract/job013/Micrographs/stack_0058_2x_Corr2_DW.mrcs Micrographs/stack_0058_2x_Corr2_DW.mrc            1     3.673231     0.104254 15170.600586 14559.664062    30.356607     0.000000     1.000000     0.000000           11   -126.25625    86.130553     -0.08097    16.548410     0.706727 55531.693742     0.243482            3            2 
 2433.969231   984.615385     0.109868            1   -137.73608 000097@Extract/job013/Micrographs/stack_0058_2x_Corr2_DW.mrcs Micrographs/stack_0058_2x_Corr2_DW.mrc            1     3.673231     0.104254 15170.600586 14559.664062    30.356607     0.000000     1.000000     0.000000           11    -92.58351    78.603456    10.079030     -5.16097     0.695628 55359.946459     0.238498            5            2 
  913.723077  2741.169231     0.101114            1    41.153612 000124@Extract/job013/Micrographs/stack_0058_2x_Corr2_DW.mrcs Micrographs/stack_0058_2x_Corr2_DW.mrc            1     3.673231     0.104254 15170.600586 14559.664062    30.356607     0.000000     1.000000     0.000000           11    -43.33964    76.971801     7.539030     1.308410     0.743245 56189.686037     0.165497            5            1 
 1087.015385  3174.400000     0.141508            1    -69.35944 000040@Extract/job013/Micrographs/stack_0058_2x_Corr2_DW.mrcs Micrographs/stack_0058_2x_Corr2_DW.mrc            1     3.673231     0.104254 15170.600586 14559.664062    30.356607     0.000000     1.000000     0.000000           11   139.143890    50.178623    -15.32097     2.459030     0.746364 56243.779254     0.445598            4            2 
 3331.938462  1693.538462     0.115781            1   -118.56907 000083@Extract/job013/Micrographs/stack_0058_2x_Corr2_DW.mrcs Micrographs/stack_0058_2x_Corr2_DW.mrc            1     3.673231     0.104254 15170.600586 14559.664062    30.356607     0.000000     1.000000     0.000000           11     -3.17945    88.272098    -10.24097     -0.08097     0.735220 55773.515339     0.323698            3            2 
 1732.923077  3520.984615     0.104813            1    33.792246 000109@Extract/job013/Micrographs/stack_0058_2x_Corr2_DW.mrcs Micrographs/stack_0058_2x_Corr2_DW.mrc            1     3.673231     0.104254 15170.600586 14559.664062    30.356607     0.000000     1.000000     0.000000           11    -66.61004    72.824747    27.859030    16.548410     0.689482 55636.477000     0.826261            5            1 
 2961.723077  1228.800000     0.150393            1     1.586226 000034@Extract/job013/Micrographs/stack_0058_2x_Corr2_DW.mrcs Micrographs/stack_0058_2x_Corr2_DW.mrc            1     3.673231     0.104254 15170.600586 14559.664062    30.356607     0.000000     1.000000     0.000000           11    -18.71580    67.467561     -5.16097    16.548410     0.733732 56081.629246     0.247151            2            1 
 1488.738462  3205.907692     0.113645            1    15.906982 000086@Extract/job013/Micrographs/stack_0058_2x_Corr2_DW.mrcs Micrographs/stack_0058_2x_Corr2_DW.mrc            1     3.673231     0.104254 15170.600586 14559.664062    30.356607     0.000000     1.000000     0.000000           11   -125.51227    91.500322     -3.77159     2.459030     0.693840 55633.043557     0.402125            5            1 
 2197.661538   622.276923     0.169722            1    81.579307 000019@Extract/job013/Micrographs/stack_0058_2x_Corr2_DW.mrcs Micrographs/stack_0058_2x_Corr2_DW.mrc            1     3.673231     0.104254 15170.600586 14559.664062    30.356607     0.000000     1.000000     0.000000           11    -65.10537    83.791016     -6.31159    16.548410     0.694119 55331.758279     0.632640            6            1 
 2567.876923  1945.600000     0.133705            1   161.290572 000049@Extract/job013/Micrographs/stack_0058_2x_Corr2_DW.mrcs Micrographs/stack_0058_2x_Corr2_DW.mrc            1     3.673231     0.104254 15170.600586 14559.664062    30.356607     0.000000     1.000000     0.000000           11    -72.79423    89.240197    14.008410    22.779030     0.729009 55911.255878     0.756641            3            1 
 2560.000000  3891.200000     0.127551            1    -65.55913 000063@Extract/job013/Micrographs/stack_0058_2x_Corr2_DW.mrcs Micrographs/stack_0058_2x_Corr2_DW.mrc            1     3.673231     0.104254 15170.600586 14559.664062    30.356607     0.000000     1.000000     0.000000           11    -83.26855    97.113432    13.769650     -5.16097     0.685070 55999.005561     0.270468           11            1 
  330.830769  1031.876923     0.119691            1    27.248442 000070@Extract/job013/Micrographs/stack_0058_2x_Corr2_DW.mrcs Micrographs/stack_0058_2x_Corr2_DW.mrc            1     3.673231     0.104254 15170.600586 14559.664062    30.356607     0.000000     1.000000     0.000000           11    -81.89608    93.503156     2.459030    -15.32097     0.702586 55385.215577     0.240195            1            1 
 1220.923077  2961.723077     0.115695            1    -85.25779 000084@Extract/job013/Micrographs/stack_0058_2x_Corr2_DW.mrcs Micrographs/stack_0058_2x_Corr2_DW.mrc            1     3.673231     0.104254 15170.600586 14559.664062    30.356607     0.000000     1.000000     0.000000           11    -78.38644    92.873099    15.159030    -17.86097     0.699534 55103.423267     0.299277            3            2 
 2315.815385   228.430769     0.099883            1    -55.63332 000129@Extract/job013/Micrographs/stack_0058_2x_Corr2_DW.mrcs Micrographs/stack_0058_2x_Corr2_DW.mrc            1     3.673231     0.104254 15170.600586 14559.664062    30.356607     0.000000     1.000000     0.000000           11    -15.87885    72.526520    -10.24097     3.848410     0.727507 56249.311458     0.405592            2            1 
  882.215385  2544.246154     0.092325            1   148.084953 000145@Extract/job013/Micrographs/stack_0058_2x_Corr2_DW.mrcs Micrographs/stack_0058_2x_Corr2_DW.mrc            1     3.673231     0.104254 15170.600586 14559.664062    30.356607     0.000000     1.000000     0.000000           11    -53.81395    88.486493    16.548410    -10.24097     0.710469 55596.838854     0.745329            5            1 
 3851.815385  1126.400000     0.076556            1    -75.88152 000176@Extract/job013/Micrographs/stack_0058_2x_Corr2_DW.mrcs Micrographs/stack_0058_2x_Corr2_DW.mrc            1     3.673231     0.104254 15170.600586 14559.664062    30.356607     0.000000     1.000000     0.000000           11    -75.50840   100.061699     7.539030     -6.31159     0.668240 55334.320259     0.430370            3            1 
 2520.615385  2252.800000     0.206166            1   139.746633 000006@Extract/job013/Micrographs/stack_0058_2x_Corr2_DW.mrcs Micrographs/stack_0058_2x_Corr2_DW.mrc            1     3.673231     0.104254 15170.600586 14559.664062    30.356607     0.000000     1.000000     0.000000           11    -72.92639    74.742839     -8.85159    11.468410     0.764431 56252.876837     0.294036            7            1 
 1110.646154   622.276923     0.150431            1    -59.81969 000033@Extract/job013/Micrographs/stack_0058_2x_Corr2_DW.mrcs Micrographs/stack_0058_2x_Corr2_DW.mrc            1     3.673231     0.104254 15170.600586 14559.664062    30.356607     0.000000     1.000000     0.000000           11    -80.90161    54.223441    17.699030     1.069650     0.742346 56444.091324     0.492210            4            2 
  653.784615   937.353846     0.136833            1   100.312194 000045@Extract/job013/Micrographs/stack_0058_2x_Corr2_DW.mrcs Micrographs/stack_0058_2x_Corr2_DW.mrc            1     3.673231     0.104254 15170.600586 14559.664062    30.356607     0.000000     1.000000     0.000000           11    -61.56365    86.755386    -12.78097    15.159030     0.704886 55927.238954     0.630483            1            2 
 1803.815385  3993.600000     0.127827            1   -148.95861 000062@Extract/job013/Micrographs/stack_0058_2x_Corr2_DW.mrcs Micrographs/stack_0058_2x_Corr2_DW.mrc            1     3.673231     0.104254 15170.600586 14559.664062    30.356607     0.000000     1.000000     0.000000           11    -78.64634    65.919296    22.779030    24.168410     0.762358 56164.646787     0.616727            8            1 
  165.415385  3883.323077     0.117521            1    -77.73208 000078@Extract/job013/Micrographs/stack_0058_2x_Corr2_DW.mrcs Micrographs/stack_0058_2x_Corr2_DW.mrc            1     3.673231     0.104254 15170.600586 14559.664062    30.356607     0.000000     1.000000     0.000000           11    -89.08599    76.737878     6.388410    -25.48097     0.703668 55598.996414     0.231736            3            2 
 1914.092308  3812.430769     0.108100            1   -157.50495 000103@Extract/job013/Micrographs/stack_0058_2x_Corr2_DW.mrcs Micrographs/stack_0058_2x_Corr2_DW.mrc            1     3.673231     0.104254 15170.600586 14559.664062    30.356607     0.000000     1.000000     0.000000           11    -58.12999    76.465004    11.468410     -6.31159     0.744394 56095.353773     0.325623           10            1 
 2465.476923  3678.523077     0.092980            1    67.536934 000143@Extract/job013/Micrographs/stack_0058_2x_Corr2_DW.mrcs Micrographs/stack_0058_2x_Corr2_DW.mrc            1     3.673231     0.104254 15170.600586 14559.664062    30.356607     0.000000     1.000000     0.000000           11    -69.35769    80.212391    -10.24097    -12.78097     0.680508 55883.113660     0.257918            4            2 
 3268.923077  3796.676923     0.104008            1    -31.95935 000113@Extract/job013/Micrographs/stack_0058_2x_Corr2_DW.mrcs Micrographs/stack_0058_2x_Corr2_DW.mrc            1     3.673231     0.104254 15170.600586 14559.664062    30.356607     0.000000     1.000000     0.000000           11    84.158712    74.235988     1.069650    10.079030     0.718103 56475.225925     0.314119            8            1 
 1213.046154   165.415385     0.101884            1    52.290907 000120@Extract/job013/Micrographs/stack_0058_2x_Corr2_DW.mrcs Micrographs/stack_0058_2x_Corr2_DW.mrc            1     3.673231     0.104254 15170.600586 14559.664062    30.356607     0.000000     1.000000     0.000000           11    -26.26662   116.128634     -0.08097     2.697790     0.682009 55925.906966     0.441037            4            1 
 2252.800000  3426.461538     0.169410            1    -68.54080 000020@Extract/job013/Micrographs/stack_0058_2x_Corr2_DW.mrcs Micrographs/stack_0058_2x_Corr2_DW.mrc            1     3.673231     0.104254 15170.600586 14559.664062    30.356607     0.000000     1.000000     0.000000           11   -137.49349    87.405248     2.459030     -0.08097     0.707270 55847.722641     0.193532            3            2 
  890.092308  1890.461538     0.162211            1    -93.90939 000026@Extract/job013/Micrographs/stack_0058_2x_Corr2_DW.mrcs Micrographs/stack_0058_2x_Corr2_DW.mrc            1     3.673231     0.104254 15170.600586 14559.664062    30.356607     0.000000     1.000000     0.000000           11   -145.22178    88.048292     6.388410    -24.09159     0.751890 56117.220598     0.276738            2            1 
  622.276923  3324.061538     0.113770            1    -82.63268 000085@Extract/job013/Micrographs/stack_0058_2x_Corr2_DW.mrcs Micrographs/stack_0058_2x_Corr2_DW.mrc            1     3.673231     0.104254 15170.600586 14559.664062    30.356607     0.000000     1.000000     0.000000           11   -141.71773    86.235035     -0.08097     1.069650     0.718943 55290.390302     0.300513           10            2 
 3962.092308  3048.369231     0.104719            1    -48.00909 000110@Extract/job013/Micrographs/stack_0058_2x_Corr2_DW.mrcs Micrographs/stack_0058_2x_Corr2_DW.mrc            1     3.673231     0.104254 15170.600586 14559.664062    30.356607     0.000000     1.000000     0.000000           11   -150.16204    83.881672     7.539030     -3.77159     0.706726 55837.664414     0.410941            5            2 
 1622.646154  2851.446154     0.094345            1    -78.05954 000141@Extract/job013/Micrographs/stack_0058_2x_Corr2_DW.mrcs Micrographs/stack_0058_2x_Corr2_DW.mrc            1     3.673231     0.104254 15170.600586 14559.664062    30.356607     0.000000     1.000000     0.000000           11   -156.50071    79.681365     8.928410     6.388410     0.726696 55822.800230     0.252775            3            1 
  551.384615  2252.800000     0.092757            1    29.807519 000144@Extract/job013/Micrographs/stack_0058_2x_Corr2_DW.mrcs Micrographs/stack_0058_2x_Corr2_DW.mrc            1     3.673231     0.104254 15170.600586 14559.664062    30.356607     0.000000     1.000000     0.000000           11   -149.43347    89.264101     8.689650    -12.78097     0.728158 56603.318228     0.519359            9            1 
 3859.692308  1835.323077     0.089625            1    43.935177 000149@Extract/job013/Micrographs/stack_0058_2x_Corr2_DW.mrcs Micrographs/stack_0058_2x_Corr2_DW.mrc            1     3.673231     0.104254 15170.600586 14559.664062    30.356607     0.000000     1.000000     0.000000           11   -141.01855    85.632238     -3.77159    -11.39159     0.705538 55981.932735     0.402759            4            1 
  291.446154  1953.476923     0.074942            1    11.111472 000179@Extract/job013/Micrographs/stack_0058_2x_Corr2_DW.mrcs Micrographs/stack_0058_2x_Corr2_DW.mrc            1     3.673231     0.104254 15170.600586 14559.664062    30.356607     0.000000     1.000000     0.000000           11   -142.39636    90.420576    -10.24097    -13.93159     0.708182 55440.496999     0.713849            3            2 
 2796.307692   448.984615     0.230607            1   114.179483 000004@Extract/job013/Micrographs/stack_0058_2x_Corr2_DW.mrcs Micrographs/stack_0058_2x_Corr2_DW.mrc            1     3.673231     0.104254 15170.600586 14559.664062    30.356607     0.000000     1.000000     0.000000           11    -25.52608   123.744509    -19.01159     7.539030     0.754085 56715.823426     0.571635            6            2 
  708.923077  1465.107692     0.128480            1    -32.54633 000060@Extract/job013/Micrographs/stack_0058_2x_Corr2_DW.mrcs Micrographs/stack_0058_2x_Corr2_DW.mrc            1     3.673231     0.104254 15170.600586 14559.664062    30.356607     0.000000     1.000000     0.000000           11   160.042469    61.873153    14.008410     -2.62097     0.719759 56311.799496     0.275594            4            2 
  803.446154  2914.461538     0.095188            1    -28.87968 000140@Extract/job013/Micrographs/stack_0058_2x_Corr2_DW.mrcs Micrographs/stack_0058_2x_Corr2_DW.mrc            1     3.673231     0.104254 15170.600586 14559.664062    30.356607     0.000000     1.000000     0.000000           11    -82.30927    54.236406     -3.77159    14.008410     0.696715 55900.271368     0.537694            2            2 
 2953.846154   850.707692     0.091106            1     -6.40534 000147@Extract/job013/Micrographs/stack_0058_2x_Corr2_DW.mrcs Micrographs/stack_0058_2x_Corr2_DW.mrc            1     3.673231     0.104254 15170.600586 14559.664062    30.356607     0.000000     1.000000     0.000000           11    -75.95234   124.095825     -1.47035    -26.63159     0.690126 55103.265726     0.298268           10            2 
 3213.784615  1283.938462     0.101678            1    48.832766 000122@Extract/job013/Micrographs/stack_0058_2x_Corr2_DW.mrcs Micrographs/stack_0058_2x_Corr2_DW.mrc            1     3.673231     0.104254 15170.600586 14559.664062    30.356607     0.000000     1.000000     0.000000           11   -104.94176   110.239414    -12.78097    16.309650     0.727403 55863.544902     0.352516            7            2 
 3056.246154  1559.630769     0.175457            1   157.810353 000015@Extract/job013/Micrographs/stack_0058_2x_Corr2_DW.mrcs Micrographs/stack_0058_2x_Corr2_DW.mrc            1     3.673231     0.104254 15170.600586 14559.664062    30.356607     0.000000     1.000000     0.000000           11   162.797593    76.034692    -11.39159     -1.23159     0.735391 56340.578121     0.305001            9            2 
 1181.538462  1055.507692     0.125849            1     -0.85308 000065@Extract/job013/Micrographs/stack_0058_2x_Corr2_DW.mrcs Micrographs/stack_0058_2x_Corr2_DW.mrc            1     3.673231     0.104254 15170.600586 14559.664062    30.356607     0.000000     1.000000     0.000000           11    -57.70102   125.396666     -0.08097     -5.16097     0.719939 55507.491654     0.805655            1            2 
 2457.600000  3410.707692     0.056164            1   -150.12323 000221@Extract/job013/Micrographs/stack_0058_2x_Corr2_DW.mrcs Micrographs/stack_0058_2x_Corr2_DW.mrc            1     3.673231     0.104254 15170.600586 14559.664062    30.356607     0.000000     1.000000     0.000000           11   -140.28337    91.004967     8.928410    -12.78097     0.704646 56103.327269     0.180703            2            1 
 2993.230769  1079.138462     0.105975            1    61.941315 000078@Extract/job013/Micrographs/stack_0059_2x_Corr2_DW.mrcs Micrographs/stack_0059_2x_Corr2_DW.mrc            1     3.914098     0.103998 15525.985352 14888.316406    32.587696     0.000000     1.000000     0.000000           12    -86.88987    85.784296    12.619030     3.848410     0.699331 56210.683812     0.416067            2            1 
  858.584615  3410.707692     0.105743            1    -39.32223 000079@Extract/job013/Micrographs/stack_0059_2x_Corr2_DW.mrcs Micrographs/stack_0059_2x_Corr2_DW.mrc            1     3.914098     0.103998 15525.985352 14888.316406    32.587696     0.000000     1.000000     0.000000           12    -77.72148    88.687611    24.168410    -22.94097     0.704809 55995.887307     0.453739           13            2 
  244.184615  1630.523077     0.091470            1   155.823243 000128@Extract/job013/Micrographs/stack_0059_2x_Corr2_DW.mrcs Micrographs/stack_0059_2x_Corr2_DW.mrc            1     3.914098     0.103998 15525.985352 14888.316406    32.587696     0.000000     1.000000     0.000000           12   157.313147    48.684623    -22.94097    16.548410     0.705164 56137.284260     0.231892            9            2 
 1260.307692  2410.338462     0.091086            1   -130.24725 000132@Extract/job013/Micrographs/stack_0059_2x_Corr2_DW.mrcs Micrographs/stack_0059_2x_Corr2_DW.mrc            1     3.914098     0.103998 15525.985352 14888.316406    32.587696     0.000000     1.000000     0.000000           12    -87.55395    89.972193     -3.77159     1.308410     0.681161 55692.235753     0.378137            9            1 
 1882.584615   417.476923     0.119380            1   169.529060 000052@Extract/job013/Micrographs/stack_0059_2x_Corr2_DW.mrcs Micrographs/stack_0059_2x_Corr2_DW.mrc            1     3.914098     0.103998 15525.985352 14888.316406    32.587696     0.000000     1.000000     0.000000           12    -31.15622   118.171184    23.929650     6.388410     0.720419 56247.685984     0.867650            1            2 
  834.953846  2922.338462     0.098651            1   160.283789 000105@Extract/job013/Micrographs/stack_0059_2x_Corr2_DW.mrcs Micrographs/stack_0059_2x_Corr2_DW.mrc            1     3.914098     0.103998 15525.985352 14888.316406    32.587696     0.000000     1.000000     0.000000           12    -55.90978    90.293023     -3.77159    34.328410     0.690322 55603.640397     0.454359            1            2 
 1496.615385  3347.692308     0.121431            1   119.130148 000044@Extract/job013/Micrographs/stack_0059_2x_Corr2_DW.mrcs Micrographs/stack_0059_2x_Corr2_DW.mrc            1     3.914098     0.103998 15525.985352 14888.316406    32.587696     0.000000     1.000000     0.000000           12    -89.00484    85.205323    -10.24097    15.159030     0.718690 56428.677806     0.453758            8            1 
  992.492308  2418.215385     0.119232            1    -43.06919 000053@Extract/job013/Micrographs/stack_0059_2x_Corr2_DW.mrcs Micrographs/stack_0059_2x_Corr2_DW.mrc            1     3.914098     0.103998 15525.985352 14888.316406    32.587696     0.000000     1.000000     0.000000           12    -79.09495    92.282057     2.459030     -8.85159     0.699030 55759.212612     0.520719            4            1 
 3127.138462  3465.846154     0.118924            1   -104.20815 000054@Extract/job013/Micrographs/stack_0059_2x_Corr2_DW.mrcs Micrographs/stack_0059_2x_Corr2_DW.mrc            1     3.914098     0.103998 15525.985352 14888.316406    32.587696     0.000000     1.000000     0.000000           12   118.154437    50.026894    -10.24097     3.848410     0.670818 56140.868646     0.568769            5            2 
 2504.861538   850.707692     0.108437            1   -102.16464 000074@Extract/job013/Micrographs/stack_0059_2x_Corr2_DW.mrcs Micrographs/stack_0059_2x_Corr2_DW.mrc            1     3.914098     0.103998 15525.985352 14888.316406    32.587696     0.000000     1.000000     0.000000           12    -67.18971    86.802486     -6.31159     -8.85159     0.714573 56023.391039     0.427792            7            1 
 2418.215385  3213.784615     0.105181            1   -138.67285 000082@Extract/job013/Micrographs/stack_0059_2x_Corr2_DW.mrcs Micrographs/stack_0059_2x_Corr2_DW.mrc            1     3.914098     0.103998 15525.985352 14888.316406    32.587696     0.000000     1.000000     0.000000           12    -74.00747   109.954232     4.999030    19.088410     0.692022 55944.509607     0.510026            1            2 
 1346.953846  1622.646154     0.102564            1    -71.23860 000090@Extract/job013/Micrographs/stack_0059_2x_Corr2_DW.mrcs Micrographs/stack_0059_2x_Corr2_DW.mrc            1     3.914098     0.103998 15525.985352 14888.316406    32.587696     0.000000     1.000000     0.000000           12    -64.36669    87.973331    -10.24097    -19.01159     0.654444 55416.822685     0.439040            6            2 
 2922.338462  2449.723077     0.097829            1   -140.56526 000109@Extract/job013/Micrographs/stack_0059_2x_Corr2_DW.mrcs Micrographs/stack_0059_2x_Corr2_DW.mrc            1     3.914098     0.103998 15525.985352 14888.316406    32.587696     0.000000     1.000000     0.000000           12    -80.56704    85.127047    21.389650    15.159030     0.730518 56046.714078     0.490575            3            1 
 3623.384615  2843.569231     0.064517            1    -11.18163 000194@Extract/job013/Micrographs/stack_0059_2x_Corr2_DW.mrcs Micrographs/stack_0059_2x_Corr2_DW.mrc            1     3.914098     0.103998 15525.985352 14888.316406    32.587696     0.000000     1.000000     0.000000           12    -86.78931    96.544949     -0.08097     -6.31159     0.691433 55799.167252     0.656391            4            1 
  748.307692  1465.107692     0.191891            1    99.486336 000001@Extract/job013/Micrographs/stack_0059_2x_Corr2_DW.mrcs Micrographs/stack_0059_2x_Corr2_DW.mrc            1     3.914098     0.103998 15525.985352 14888.316406    32.587696     0.000000     1.000000     0.000000           12    -73.92321   117.801532     -1.23159     8.928410     0.753537 56705.214439     0.267553            5            2 
 1795.938462  2040.123077     0.136449            1   137.873034 000021@Extract/job013/Micrographs/stack_0059_2x_Corr2_DW.mrcs Micrographs/stack_0059_2x_Corr2_DW.mrc            1     3.914098     0.103998 15525.985352 14888.316406    32.587696     0.000000     1.000000     0.000000           12    -63.41702   115.701699     -6.55035     6.388410     0.688159 55755.274762     0.476775            5            2 
  464.738462  2213.415385     0.124178            1   104.895590 000038@Extract/job013/Micrographs/stack_0059_2x_Corr2_DW.mrcs Micrographs/stack_0059_2x_Corr2_DW.mrc            1     3.914098     0.103998 15525.985352 14888.316406    32.587696     0.000000     1.000000     0.000000           12   106.061606    63.541489     1.308410     1.069650     0.692019 56174.852014     0.303424            6            1 
 1433.600000  1866.830769     0.095377            1    -78.76377 000116@Extract/job013/Micrographs/stack_0059_2x_Corr2_DW.mrcs Micrographs/stack_0059_2x_Corr2_DW.mrc            1     3.914098     0.103998 15525.985352 14888.316406    32.587696     0.000000     1.000000     0.000000           12    -52.93602   111.056301    22.779030    -19.01159     0.737929 56307.956460     0.449994            4            1 
 2638.769231  3261.046154     0.159118            1     4.070341 000008@Extract/job013/Micrographs/stack_0059_2x_Corr2_DW.mrcs Micrographs/stack_0059_2x_Corr2_DW.mrc            1     3.914098     0.103998 15525.985352 14888.316406    32.587696     0.000000     1.000000     0.000000           12   164.930832    65.234934    -11.63035     -1.23159     0.727583 56164.799605     0.331298           12            1 
 3528.861538  1843.200000     0.141128            1    -76.83252 000016@Extract/job013/Micrographs/stack_0059_2x_Corr2_DW.mrcs Micrographs/stack_0059_2x_Corr2_DW.mrc            1     3.914098     0.103998 15525.985352 14888.316406    32.587696     0.000000     1.000000     0.000000           12    -68.69279    75.938573     -0.08097     2.459030     0.715237 55802.292672     0.444874            5            1 
  496.246154  3402.830769     0.135260            1   -104.38843 000023@Extract/job013/Micrographs/stack_0059_2x_Corr2_DW.mrcs Micrographs/stack_0059_2x_Corr2_DW.mrc            1     3.914098     0.103998 15525.985352 14888.316406    32.587696     0.000000     1.000000     0.000000           12    -15.85653    81.098718     2.459030    -11.63035     0.728647 56866.977177     0.382246            4            1 
 1039.753846  1496.615385     0.132271            1     1.110893 000024@Extract/job013/Micrographs/stack_0059_2x_Corr2_DW.mrcs Micrographs/stack_0059_2x_Corr2_DW.mrc            1     3.914098     0.103998 15525.985352 14888.316406    32.587696     0.000000     1.000000     0.000000           12    -83.69658    55.705792     -1.23159    -24.33035     0.694922 55590.966116     0.314802            7            1 
 3560.369231  3450.092308     0.124016            1   102.237753 000039@Extract/job013/Micrographs/stack_0059_2x_Corr2_DW.mrcs Micrographs/stack_0059_2x_Corr2_DW.mrc            1     3.914098     0.103998 15525.985352 14888.316406    32.587696     0.000000     1.000000     0.000000           12    -70.54987   104.295323     -3.77159    25.319030     0.715600 56342.783231     0.514658            6            1 
 2268.553846  2276.430769     0.119732            1   -131.18866 000049@Extract/job013/Micrographs/stack_0059_2x_Corr2_DW.mrcs Micrographs/stack_0059_2x_Corr2_DW.mrc            1     3.914098     0.103998 15525.985352 14888.316406    32.587696     0.000000     1.000000     0.000000           12    -81.27579    84.534355     4.999030     -2.62097     0.694412 55632.563133     0.284859            2            2 
 3245.292308  1638.400000     0.091294            1    22.562757 000130@Extract/job013/Micrographs/stack_0059_2x_Corr2_DW.mrcs Micrographs/stack_0059_2x_Corr2_DW.mrc            1     3.914098     0.103998 15525.985352 14888.316406    32.587696     0.000000     1.000000     0.000000           12    -83.30216    93.516154     2.459030    15.159030     0.691580 55778.012571     0.382499            7            1 
 1559.630769  3639.138462     0.065519            1    -11.13040 000191@Extract/job013/Micrographs/stack_0059_2x_Corr2_DW.mrcs Micrographs/stack_0059_2x_Corr2_DW.mrc            1     3.914098     0.103998 15525.985352 14888.316406    32.587696     0.000000     1.000000     0.000000           12    -82.18659    63.976695     1.308410     -3.77159     0.712097 55803.924111     0.747366            5            2 
 1559.630769  1567.507692     0.140530            1    21.626416 000018@Extract/job013/Micrographs/stack_0059_2x_Corr2_DW.mrcs Micrographs/stack_0059_2x_Corr2_DW.mrc            1     3.914098     0.103998 15525.985352 14888.316406    32.587696     0.000000     1.000000     0.000000           12    -83.99964    94.120849     4.999030    25.319030     0.706813 55888.211283     0.304066            7            2 
 3402.830769  1465.107692     0.098551            1    -91.24622 000106@Extract/job013/Micrographs/stack_0059_2x_Corr2_DW.mrcs Micrographs/stack_0059_2x_Corr2_DW.mrc            1     3.914098     0.103998 15525.985352 14888.316406    32.587696     0.000000     1.000000     0.000000           12    -17.94016    91.280551    11.468410    -24.09159     0.704798 56314.835930     0.411839            2            2 
 2938.092308  1433.600000     0.092921            1    33.603867 000120@Extract/job013/Micrographs/stack_0059_2x_Corr2_DW.mrcs Micrographs/stack_0059_2x_Corr2_DW.mrc            1     3.914098     0.103998 15525.985352 14888.316406    32.587696     0.000000     1.000000     0.000000           12    -37.62306    91.364257     -8.85159     3.848410     0.691008 55500.419319     0.341100            3            1 
 2016.492308  2079.507692     0.090681            1    81.681967 000134@Extract/job013/Micrographs/stack_0059_2x_Corr2_DW.mrcs Micrographs/stack_0059_2x_Corr2_DW.mrc            1     3.914098     0.103998 15525.985352 14888.316406    32.587696     0.000000     1.000000     0.000000           12    -90.61141    65.375254     6.388410    16.548410     0.705306 55819.345582     0.384187            1            1 
 2512.738462  2835.692308     0.088294            1   -169.19937 000140@Extract/job013/Micrographs/stack_0059_2x_Corr2_DW.mrcs Micrographs/stack_0059_2x_Corr2_DW.mrc            1     3.914098     0.103998 15525.985352 14888.316406    32.587696     0.000000     1.000000     0.000000           12     -2.46871   110.847526     -2.62097    -10.24097     0.699853 55737.894488     0.353281            6            2 
 2796.307692   976.738462     0.085066            1   -140.19664 000150@Extract/job013/Micrographs/stack_0059_2x_Corr2_DW.mrcs Micrographs/stack_0059_2x_Corr2_DW.mrc            1     3.914098     0.103998 15525.985352 14888.316406    32.587696     0.000000     1.000000     0.000000           12   176.532296   137.891606     -5.16097    14.008410     0.764090 56599.328177     0.183928           21            1 
  181.169231  1157.907692     0.067482            1    16.671351 000183@Extract/job013/Micrographs/stack_0059_2x_Corr2_DW.mrcs Micrographs/stack_0059_2x_Corr2_DW.mrc            1     3.914098     0.103998 15525.985352 14888.316406    32.587696     0.000000     1.000000     0.000000           12   118.193336   136.042961     7.539030     -7.70097     0.707043 56198.569750     0.294634           10            1 
  905.846154   748.307692     0.113415            1   -118.28157 000062@Extract/job013/Micrographs/stack_0059_2x_Corr2_DW.mrcs Micrographs/stack_0059_2x_Corr2_DW.mrc            1     3.914098     0.103998 15525.985352 14888.316406    32.587696     0.000000     1.000000     0.000000           12   -145.25442    82.050856     -7.70097     -6.31159     0.746606 56267.903057     0.220215            2            1 
 3899.076923  1094.892308     0.112113            1    -31.10245 000064@Extract/job013/Micrographs/stack_0059_2x_Corr2_DW.mrcs Micrographs/stack_0059_2x_Corr2_DW.mrc            1     3.914098     0.103998 15525.985352 14888.316406    32.587696     0.000000     1.000000     0.000000           12   -145.91519    89.843200    12.619030    -16.71035     0.745893 56462.762233     0.138420           16            1 
 2638.769231  1520.246154     0.109625            1    -77.97632 000069@Extract/job013/Micrographs/stack_0059_2x_Corr2_DW.mrcs Micrographs/stack_0059_2x_Corr2_DW.mrc            1     3.914098     0.103998 15525.985352 14888.316406    32.587696     0.000000     1.000000     0.000000           12   -145.94062    85.060730     6.388410     7.539030     0.664766 55596.185791     0.499561            6            2 
  504.123077   819.200000     0.107796            1    -89.21564 000076@Extract/job013/Micrographs/stack_0059_2x_Corr2_DW.mrcs Micrographs/stack_0059_2x_Corr2_DW.mrc            1     3.914098     0.103998 15525.985352 14888.316406    32.587696     0.000000     1.000000     0.000000           12   -145.27465    78.411750     1.308410     -1.23159     0.669481 55678.100469     0.705689            4            1 
 3135.015385  2835.692308     0.102114            1   -140.79915 000091@Extract/job013/Micrographs/stack_0059_2x_Corr2_DW.mrcs Micrographs/stack_0059_2x_Corr2_DW.mrc            1     3.914098     0.103998 15525.985352 14888.316406    32.587696     0.000000     1.000000     0.000000           12   -147.35206    83.867850     7.539030    12.619030     0.709461 55642.261173     0.250184            3            1 
 2150.400000   267.815385     0.095572            1    -62.90180 000115@Extract/job013/Micrographs/stack_0059_2x_Corr2_DW.mrcs Micrographs/stack_0059_2x_Corr2_DW.mrc            1     3.914098     0.103998 15525.985352 14888.316406    32.587696     0.000000     1.000000     0.000000           12   -135.38088    87.989027     8.928410     1.069650     0.714380 55762.034121     0.275311            8            1 
  527.753846   543.507692     0.091228            1   -154.83918 000131@Extract/job013/Micrographs/stack_0059_2x_Corr2_DW.mrcs Micrographs/stack_0059_2x_Corr2_DW.mrc            1     3.914098     0.103998 15525.985352 14888.316406    32.587696     0.000000     1.000000     0.000000           12   -145.28156    77.188453    10.079030     7.539030     0.699770 56045.516638     0.351703            2            2 
 2079.507692  2749.046154     0.065091            1    91.781633 000193@Extract/job013/Micrographs/stack_0059_2x_Corr2_DW.mrcs Micrographs/stack_0059_2x_Corr2_DW.mrc            1     3.914098     0.103998 15525.985352 14888.316406    32.587696     0.000000     1.000000     0.000000           12   -136.09557    86.200177     -2.62097     4.999030     0.697836 54975.343086     0.762166            4            2 
  630.153846  1906.215385     0.059883            1    -71.39006 000203@Extract/job013/Micrographs/stack_0059_2x_Corr2_DW.mrcs Micrographs/stack_0059_2x_Corr2_DW.mrc            1     3.914098     0.103998 15525.985352 14888.316406    32.587696     0.000000     1.000000     0.000000           12   -143.15085    81.435443     -6.31159     -7.70097     0.665362 55635.888100     0.472948            4            2 
 3544.615385  1622.646154     0.044764            1   171.417678 000226@Extract/job013/Micrographs/stack_0059_2x_Corr2_DW.mrcs Micrographs/stack_0059_2x_Corr2_DW.mrc            1     3.914098     0.103998 15525.985352 14888.316406    32.587696     0.000000     1.000000     0.000000           12   -143.85661    80.834635     -6.31159     8.689650     0.734265 56486.003339     0.407694            4            1 
 3993.600000   559.261538     0.038175            1   -118.26123 000238@Extract/job013/Micrographs/stack_0059_2x_Corr2_DW.mrcs Micrographs/stack_0059_2x_Corr2_DW.mrc            1     3.914098     0.103998 15525.985352 14888.316406    32.587696     0.000000     1.000000     0.000000           12   -142.43792    83.239940     -8.85159     8.689650     0.715110 56243.776249     0.535705            5            2 
 2709.661538  2812.061538     0.100992            1    28.728786 000095@Extract/job013/Micrographs/stack_0059_2x_Corr2_DW.mrcs Micrographs/stack_0059_2x_Corr2_DW.mrc            1     3.914098     0.103998 15525.985352 14888.316406    32.587696     0.000000     1.000000     0.000000           12    -15.12271    93.664055     -5.16097     6.149650     0.696347 55615.968561     0.238016            9            2 
 1118.523077   842.830769     0.092414            1    44.661961 000124@Extract/job013/Micrographs/stack_0059_2x_Corr2_DW.mrcs Micrographs/stack_0059_2x_Corr2_DW.mrc            1     3.914098     0.103998 15525.985352 14888.316406    32.587696     0.000000     1.000000     0.000000           12    -13.08301    62.198376     4.999030     3.609650     0.689710 55502.546019     0.421786            4            2 
  307.200000  2772.676923     0.079711            1   133.241206 000162@Extract/job013/Micrographs/stack_0059_2x_Corr2_DW.mrcs Micrographs/stack_0059_2x_Corr2_DW.mrc            1     3.914098     0.103998 15525.985352 14888.316406    32.587696     0.000000     1.000000     0.000000           12    -69.57808    58.419251     1.308410    -11.39159     0.694296 56340.408402     0.157918            3            1 
 3253.169231   275.692308     0.098679            1     5.549728 000104@Extract/job013/Micrographs/stack_0059_2x_Corr2_DW.mrcs Micrographs/stack_0059_2x_Corr2_DW.mrc            1     3.914098     0.103998 15525.985352 14888.316406    32.587696     0.000000     1.000000     0.000000           12    -41.67568   116.207938    -13.93159    -19.25035     0.669610 56129.671098     0.189094            5            1 
  850.707692  3166.523077     0.097037            1   -161.02322 000112@Extract/job013/Micrographs/stack_0059_2x_Corr2_DW.mrcs Micrographs/stack_0059_2x_Corr2_DW.mrc            1     3.914098     0.103998 15525.985352 14888.316406    32.587696     0.000000     1.000000     0.000000           12    -83.78457    49.706880     2.697790    20.239030     0.699700 56180.005261     0.390747            3            2 
 3899.076923  1984.984615     0.172587            1    46.036281 000002@Extract/job013/Micrographs/stack_0059_2x_Corr2_DW.mrcs Micrographs/stack_0059_2x_Corr2_DW.mrc            1     3.914098     0.103998 15525.985352 14888.316406    32.587696     0.000000     1.000000     0.000000           12   143.262685    59.042793     4.999030    14.008410     0.753172 56803.694356     0.317600            4            2 
 1898.338462  2835.692308     0.114857            1   -173.59429 000059@Extract/job013/Micrographs/stack_0059_2x_Corr2_DW.mrcs Micrographs/stack_0059_2x_Corr2_DW.mrc            1     3.914098     0.103998 15525.985352 14888.316406    32.587696     0.000000     1.000000     0.000000           12    -36.22363    90.162546    10.079030     -6.31159     0.694264 55314.984977     0.330457            7            1 
 1339.076923   401.723077     0.097376            1   108.309311 000110@Extract/job013/Micrographs/stack_0059_2x_Corr2_DW.mrcs Micrographs/stack_0059_2x_Corr2_DW.mrc            1     3.914098     0.103998 15525.985352 14888.316406    32.587696     0.000000     1.000000     0.000000           12   -177.55018    97.714754    -19.01159     2.459030     0.665613 55762.442094     0.339805            2            2 
 2788.430769  3906.953846     0.091022            1   155.703576 000133@Extract/job013/Micrographs/stack_0059_2x_Corr2_DW.mrcs Micrographs/stack_0059_2x_Corr2_DW.mrc            1     3.914098     0.103998 15525.985352 14888.316406    32.587696     0.000000     1.000000     0.000000           12    -69.04536   114.429420    18.849650     -7.70097     0.715108 56242.678656     0.416444            6            2 
 2756.923077   448.984615     0.070090            1    55.323309 000176@Extract/job013/Micrographs/stack_0059_2x_Corr2_DW.mrcs Micrographs/stack_0059_2x_Corr2_DW.mrc            1     3.914098     0.103998 15525.985352 14888.316406    32.587696     0.000000     1.000000     0.000000           12   122.779586    77.657677     -0.08097    26.708410     0.699466 56000.090543     0.270633           13            1 
 3426.461538  3985.723077     0.057995            1    93.853848 000207@Extract/job013/Micrographs/stack_0059_2x_Corr2_DW.mrcs Micrographs/stack_0059_2x_Corr2_DW.mrc            1     3.914098     0.103998 15525.985352 14888.316406    32.587696     0.000000     1.000000     0.000000           12   136.783623    83.813372     4.999030     6.388410     0.787709 56553.754099     0.144396            7            2 
 2370.953846  2465.476923     0.082595            1   -170.70359 000155@Extract/job013/Micrographs/stack_0059_2x_Corr2_DW.mrcs Micrographs/stack_0059_2x_Corr2_DW.mrc            1     3.914098     0.103998 15525.985352 14888.316406    32.587696     0.000000     1.000000     0.000000           12    71.856717   111.221066    -22.94097     -5.16097     0.746242 56651.712385     0.133176           11            2 
 1725.046154  3363.446154     0.151128            1    -77.74296 000011@Extract/job013/Micrographs/stack_0059_2x_Corr2_DW.mrcs Micrographs/stack_0059_2x_Corr2_DW.mrc            1     3.914098     0.103998 15525.985352 14888.316406    32.587696     0.000000     1.000000     0.000000           12    -69.47527    67.782658    -10.24097     2.459030     0.690207 55948.383182     0.419185            6            2 
  960.984615  2623.015385     0.128183            1   -148.77115 000030@Extract/job013/Micrographs/stack_0059_2x_Corr2_DW.mrcs Micrographs/stack_0059_2x_Corr2_DW.mrc            1     3.914098     0.103998 15525.985352 14888.316406    32.587696     0.000000     1.000000     0.000000           12    17.967422    72.535075    11.468410    -22.94097     0.672502 55824.052959     0.338149            7            1 
 1252.430769  1110.646154     0.125328            1   131.900338 000036@Extract/job013/Micrographs/stack_0059_2x_Corr2_DW.mrcs Micrographs/stack_0059_2x_Corr2_DW.mrc            1     3.914098     0.103998 15525.985352 14888.316406    32.587696     0.000000     1.000000     0.000000           12    -20.02056   100.302878     -0.08097    -22.94097     0.699414 55658.656166     0.385920            4            2 
 3497.353846  3261.046154     0.193933            1    97.095310 000016@Extract/job013/Micrographs/stack_0060_2x_Corr2_DW.mrcs Micrographs/stack_0060_2x_Corr2_DW.mrc            1     3.789841     0.090968 16159.741211 15576.707031    29.215351     0.000000     1.000000     0.000000           13     -7.40187    85.885789     7.539030    12.619030     0.771965 56376.854306     0.243957            6            1 
 3229.538462   567.138462     0.183533            1    -17.44320 000025@Extract/job013/Micrographs/stack_0060_2x_Corr2_DW.mrcs Micrographs/stack_0060_2x_Corr2_DW.mrc            1     3.789841     0.090968 16159.741211 15576.707031    29.215351     0.000000     1.000000     0.000000           13   169.062535   104.387904     -1.23159    -24.09159     0.733054 56433.374320     0.380871            5            1 
 2024.369231  1079.138462     0.147365            1   -121.82248 000064@Extract/job013/Micrographs/stack_0060_2x_Corr2_DW.mrcs Micrographs/stack_0060_2x_Corr2_DW.mrc            1     3.789841     0.090968 16159.741211 15576.707031    29.215351     0.000000     1.000000     0.000000           13    -76.35871    83.889640     4.999030     -3.77159     0.699918 56011.099366     0.514713            6            1 
 3158.646154  2796.307692     0.131915            1   120.054177 000085@Extract/job013/Micrographs/stack_0060_2x_Corr2_DW.mrcs Micrographs/stack_0060_2x_Corr2_DW.mrc            1     3.789841     0.090968 16159.741211 15576.707031    29.215351     0.000000     1.000000     0.000000           13    -70.82124    74.105141     -5.16097    23.929650     0.693920 55669.056461     0.291583            5            1 
 2528.492308   252.061538     0.126332            1    83.495619 000090@Extract/job013/Micrographs/stack_0060_2x_Corr2_DW.mrcs Micrographs/stack_0060_2x_Corr2_DW.mrc            1     3.789841     0.090968 16159.741211 15576.707031    29.215351     0.000000     1.000000     0.000000           13    -79.85832    85.719229    16.309650     -2.62097     0.713107 55994.327304     0.339874            5            1 
 3639.138462   669.538462     0.118927            1   165.025213 000113@Extract/job013/Micrographs/stack_0060_2x_Corr2_DW.mrcs Micrographs/stack_0060_2x_Corr2_DW.mrc            1     3.789841     0.090968 16159.741211 15576.707031    29.215351     0.000000     1.000000     0.000000           13    -65.15770    77.745694     -9.09035    -10.24097     0.671872 55972.515895     0.617034            5            2 
 3213.784615  2000.738462     0.104005            1   -149.98814 000143@Extract/job013/Micrographs/stack_0060_2x_Corr2_DW.mrcs Micrographs/stack_0060_2x_Corr2_DW.mrc            1     3.789841     0.090968 16159.741211 15576.707031    29.215351     0.000000     1.000000     0.000000           13    -64.37672    86.778652     -7.70097     6.388410     0.715453 55750.951176     0.590324            3            2 
  173.292308  2323.692308     0.081441            1   144.100164 000182@Extract/job013/Micrographs/stack_0060_2x_Corr2_DW.mrcs Micrographs/stack_0060_2x_Corr2_DW.mrc            1     3.789841     0.090968 16159.741211 15576.707031    29.215351     0.000000     1.000000     0.000000           13   -159.27173    90.498324    -16.71035    20.239030     0.709964 55994.138034     0.302109            9            1 
 1606.892308  3111.384615     0.082665            1    18.124486 000179@Extract/job013/Micrographs/stack_0060_2x_Corr2_DW.mrcs Micrographs/stack_0060_2x_Corr2_DW.mrc            1     3.789841     0.090968 16159.741211 15576.707031    29.215351     0.000000     1.000000     0.000000           13   162.728598   101.319035     6.388410     7.539030     0.710801 56348.267249     0.385647            5            2 
 3717.907692  3938.461538     0.076535            1    99.399412 000193@Extract/job013/Micrographs/stack_0060_2x_Corr2_DW.mrcs Micrographs/stack_0060_2x_Corr2_DW.mrc            1     3.789841     0.090968 16159.741211 15576.707031    29.215351     0.000000     1.000000     0.000000           13   -114.89770    99.210214    10.079030     1.308410     0.718774 56548.070306     0.216922           10            2 
 1496.615385  2103.138462     0.188465            1    -56.09868 000022@Extract/job013/Micrographs/stack_0060_2x_Corr2_DW.mrcs Micrographs/stack_0060_2x_Corr2_DW.mrc            1     3.789841     0.090968 16159.741211 15576.707031    29.215351     0.000000     1.000000     0.000000           13   145.281900    71.602677    -16.47159     -2.62097     0.733521 56533.327264     0.330647            5            1 
 2158.276923  2701.784615     0.178609            1   146.020862 000028@Extract/job013/Micrographs/stack_0060_2x_Corr2_DW.mrcs Micrographs/stack_0060_2x_Corr2_DW.mrc            1     3.789841     0.090968 16159.741211 15576.707031    29.215351     0.000000     1.000000     0.000000           13    -27.10104    85.938379    15.159030    15.159030     0.751160 56517.207577     0.321801            4            1 
  819.200000  2827.815385     0.153404            1    64.748675 000053@Extract/job013/Micrographs/stack_0060_2x_Corr2_DW.mrcs Micrographs/stack_0060_2x_Corr2_DW.mrc            1     3.789841     0.090968 16159.741211 15576.707031    29.215351     0.000000     1.000000     0.000000           13    -82.64885    88.135773     -2.62097     6.388410     0.702512 56175.469834     0.726198            8            1 
  685.292308  1110.646154     0.143454            1   -141.51457 000072@Extract/job013/Micrographs/stack_0060_2x_Corr2_DW.mrcs Micrographs/stack_0060_2x_Corr2_DW.mrc            1     3.789841     0.090968 16159.741211 15576.707031    29.215351     0.000000     1.000000     0.000000           13    -75.59593    90.459018    10.079030     3.848410     0.708102 56956.145456     0.326553            6            2 
 3410.707692  1165.784615     0.124544            1   -105.87106 000097@Extract/job013/Micrographs/stack_0060_2x_Corr2_DW.mrcs Micrographs/stack_0060_2x_Corr2_DW.mrc            1     3.789841     0.090968 16159.741211 15576.707031    29.215351     0.000000     1.000000     0.000000           13    -76.87929   103.736289     -2.62097     -2.62097     0.682399 55996.575736     0.201966            2            1 
 1543.876923  2300.061538     0.120741            1   -133.06061 000108@Extract/job013/Micrographs/stack_0060_2x_Corr2_DW.mrcs Micrographs/stack_0060_2x_Corr2_DW.mrc            1     3.789841     0.090968 16159.741211 15576.707031    29.215351     0.000000     1.000000     0.000000           13    -78.30819   101.302394    17.699030     2.459030     0.708280 56161.338375     0.300501            3            2 
 2693.907692  2591.507692     0.119156            1     4.750422 000112@Extract/job013/Micrographs/stack_0060_2x_Corr2_DW.mrcs Micrographs/stack_0060_2x_Corr2_DW.mrc            1     3.789841     0.090968 16159.741211 15576.707031    29.215351     0.000000     1.000000     0.000000           13    -81.98457    83.941085    -24.33035     -7.70097     0.723206 55293.759720     0.727615            2            2 
 1543.876923  1795.938462     0.109087            1   -144.31603 000132@Extract/job013/Micrographs/stack_0060_2x_Corr2_DW.mrcs Micrographs/stack_0060_2x_Corr2_DW.mrc            1     3.789841     0.090968 16159.741211 15576.707031    29.215351     0.000000     1.000000     0.000000           13    -81.23159    89.316688    21.628410     -3.77159     0.692450 55651.370089     0.465151            5            2 
  834.953846  3166.523077     0.107762            1   150.040572 000137@Extract/job013/Micrographs/stack_0060_2x_Corr2_DW.mrcs Micrographs/stack_0060_2x_Corr2_DW.mrc            1     3.789841     0.090968 16159.741211 15576.707031    29.215351     0.000000     1.000000     0.000000           13    -72.79423    89.240197     2.459030    16.548410     0.711185 56574.233137     0.385317            3            1 
 1102.769231  1465.107692     0.099794            1    78.812358 000147@Extract/job013/Micrographs/stack_0060_2x_Corr2_DW.mrcs Micrographs/stack_0060_2x_Corr2_DW.mrc            1     3.789841     0.090968 16159.741211 15576.707031    29.215351     0.000000     1.000000     0.000000           13    -82.67101    85.745131    -14.17035    10.079030     0.712707 56108.750331     0.335253           15            2 
 3079.876923  3284.676923     0.177479            1    -88.09794 000029@Extract/job013/Micrographs/stack_0060_2x_Corr2_DW.mrcs Micrographs/stack_0060_2x_Corr2_DW.mrc            1     3.789841     0.090968 16159.741211 15576.707031    29.215351     0.000000     1.000000     0.000000           13    -60.66055   110.476741    11.468410     -8.85159     0.715594 56476.631172     0.302628            8            1 
 2599.384615   559.261538     0.126011            1    -43.99304 000092@Extract/job013/Micrographs/stack_0060_2x_Corr2_DW.mrcs Micrographs/stack_0060_2x_Corr2_DW.mrc            1     3.789841     0.090968 16159.741211 15576.707031    29.215351     0.000000     1.000000     0.000000           13    -80.41087   101.931220    -12.54221     6.388410     0.700068 55734.390103     0.330962            4            2 
 3647.015385  3016.861538     0.110032            1    99.448150 000131@Extract/job013/Micrographs/stack_0060_2x_Corr2_DW.mrcs Micrographs/stack_0060_2x_Corr2_DW.mrc            1     3.789841     0.090968 16159.741211 15576.707031    29.215351     0.000000     1.000000     0.000000           13    -66.93267   115.069494     -0.08097    29.009650     0.698551 55482.812711     0.326326            8            2 
 3339.815385  3788.800000     0.209419            1   -157.63966 000008@Extract/job013/Micrographs/stack_0060_2x_Corr2_DW.mrcs Micrographs/stack_0060_2x_Corr2_DW.mrc            1     3.789841     0.090968 16159.741211 15576.707031    29.215351     0.000000     1.000000     0.000000           13    -38.36370    84.797377     -1.23159    -11.39159     0.686367 56003.744794     0.477959            3            2 
  803.446154  3654.892308     0.204829            1    63.417334 000013@Extract/job013/Micrographs/stack_0060_2x_Corr2_DW.mrcs Micrographs/stack_0060_2x_Corr2_DW.mrc            1     3.789841     0.090968 16159.741211 15576.707031    29.215351     0.000000     1.000000     0.000000           13   -166.26920   104.995786     2.459030    12.619030     0.736666 56263.722280     0.221255           13            1 
 3292.553846  1402.092308     0.124429            1   103.207413 000099@Extract/job013/Micrographs/stack_0060_2x_Corr2_DW.mrcs Micrographs/stack_0060_2x_Corr2_DW.mrc            1     3.789841     0.090968 16159.741211 15576.707031    29.215351     0.000000     1.000000     0.000000           13    -65.31889    61.140082     -3.77159     1.308410     0.724974 55670.059273     0.542864            5            1 
 1795.938462  2008.615385     0.099336            1   125.667919 000148@Extract/job013/Micrographs/stack_0060_2x_Corr2_DW.mrcs Micrographs/stack_0060_2x_Corr2_DW.mrc            1     3.789841     0.090968 16159.741211 15576.707031    29.215351     0.000000     1.000000     0.000000           13    -72.83689    84.457849     1.069650     7.539030     0.702560 55503.421203     0.213108            5            1 
 3182.276923  1756.553846     0.096681            1   -144.29431 000156@Extract/job013/Micrographs/stack_0060_2x_Corr2_DW.mrcs Micrographs/stack_0060_2x_Corr2_DW.mrc            1     3.789841     0.090968 16159.741211 15576.707031    29.215351     0.000000     1.000000     0.000000           13    -82.07800    74.206812    10.079030    11.468410     0.689527 56140.213246     0.616257            4            1 
 1299.692308  1543.876923     0.144569            1    16.015171 000069@Extract/job013/Micrographs/stack_0060_2x_Corr2_DW.mrcs Micrographs/stack_0060_2x_Corr2_DW.mrc            1     3.789841     0.090968 16159.741211 15576.707031    29.215351     0.000000     1.000000     0.000000           13    40.587265    63.652178     7.539030     3.848410     0.726485 56534.972336     0.227978            7            2 
 2260.676923  2914.461538     0.118916            1   148.765290 000114@Extract/job013/Micrographs/stack_0060_2x_Corr2_DW.mrcs Micrographs/stack_0060_2x_Corr2_DW.mrc            1     3.789841     0.090968 16159.741211 15576.707031    29.215351     0.000000     1.000000     0.000000           13   -170.16613   146.399461     1.069650    13.769650     0.701305 56280.571389     0.359483            3            1 
 2749.046154  2244.923077     0.108348            1     -6.85812 000136@Extract/job013/Micrographs/stack_0060_2x_Corr2_DW.mrcs Micrographs/stack_0060_2x_Corr2_DW.mrc            1     3.789841     0.090968 16159.741211 15576.707031    29.215351     0.000000     1.000000     0.000000           13    -18.69520    73.777983    -21.55159     -6.55035     0.688838 55401.473646     0.237225            9            2 
 2268.553846  3883.323077     0.148671            1   -151.11322 000062@Extract/job013/Micrographs/stack_0060_2x_Corr2_DW.mrcs Micrographs/stack_0060_2x_Corr2_DW.mrc            1     3.789841     0.090968 16159.741211 15576.707031    29.215351     0.000000     1.000000     0.000000           13   -148.80699    74.119791     4.999030    15.159030     0.768371 56470.395236     0.186767           18            2 
 2717.538462  1213.046154     0.122651            1    -29.20552 000105@Extract/job013/Micrographs/stack_0060_2x_Corr2_DW.mrcs Micrographs/stack_0060_2x_Corr2_DW.mrc            1     3.789841     0.090968 16159.741211 15576.707031    29.215351     0.000000     1.000000     0.000000           13   -143.12324    86.243135     -3.77159    -11.39159     0.728608 56650.133696     0.418323            4            2 
 1835.323077  3347.692308     0.112930            1    -12.37279 000120@Extract/job013/Micrographs/stack_0060_2x_Corr2_DW.mrcs Micrographs/stack_0060_2x_Corr2_DW.mrc            1     3.789841     0.090968 16159.741211 15576.707031    29.215351     0.000000     1.000000     0.000000           13   -148.75706    83.874898    -12.78097    -13.93159     0.707822 56297.861704     0.266716            2            2 
 2292.184615   701.046154     0.108963            1   -124.82756 000133@Extract/job013/Micrographs/stack_0060_2x_Corr2_DW.mrcs Micrographs/stack_0060_2x_Corr2_DW.mrc            1     3.789841     0.090968 16159.741211 15576.707031    29.215351     0.000000     1.000000     0.000000           13   -143.15085    81.435443     6.388410     -0.08097     0.702628 55706.252778     0.271453            4            1 
 2418.215385  3032.615385     0.078845            1    49.588823 000184@Extract/job013/Micrographs/stack_0060_2x_Corr2_DW.mrcs Micrographs/stack_0060_2x_Corr2_DW.mrc            1     3.789841     0.090968 16159.741211 15576.707031    29.215351     0.000000     1.000000     0.000000           13   -136.78674    87.998218     6.388410     7.539030     0.717543 56939.568644     0.376720            4            2 
 1236.676923  3331.938462     0.047085            1    -78.97844 000230@Extract/job013/Micrographs/stack_0060_2x_Corr2_DW.mrcs Micrographs/stack_0060_2x_Corr2_DW.mrc            1     3.789841     0.090968 16159.741211 15576.707031    29.215351     0.000000     1.000000     0.000000           13   -154.39727    79.064789    -12.78097     -6.31159     0.690954 56090.086030     0.318410            6            1 
 1331.200000  3505.230769     0.192956            1   163.797413 000018@Extract/job013/Micrographs/stack_0060_2x_Corr2_DW.mrcs Micrographs/stack_0060_2x_Corr2_DW.mrc            1     3.789841     0.090968 16159.741211 15576.707031    29.215351     0.000000     1.000000     0.000000           13    -22.11101   104.597622    20.239030     -7.70097     0.718919 55914.040604     0.266577            7            2 
 1961.353846  2670.276923     0.151372            1    -62.73071 000057@Extract/job013/Micrographs/stack_0060_2x_Corr2_DW.mrcs Micrographs/stack_0060_2x_Corr2_DW.mrc            1     3.789841     0.090968 16159.741211 15576.707031    29.215351     0.000000     1.000000     0.000000           13    -86.01013   104.435969    -10.24097    -21.79035     0.760969 56824.344595     0.139205           33            2 
 2969.600000  3481.600000     0.107182            1     4.787750 000139@Extract/job013/Micrographs/stack_0060_2x_Corr2_DW.mrcs Micrographs/stack_0060_2x_Corr2_DW.mrc            1     3.789841     0.090968 16159.741211 15576.707031    29.215351     0.000000     1.000000     0.000000           13    -96.19260    69.309403     0.157790     -8.85159     0.716200 56383.025030     0.367755            5            2 
 3977.846154  2867.200000     0.079539            1    80.977987 000183@Extract/job013/Micrographs/stack_0060_2x_Corr2_DW.mrcs Micrographs/stack_0060_2x_Corr2_DW.mrc            1     3.789841     0.090968 16159.741211 15576.707031    29.215351     0.000000     1.000000     0.000000           13    -84.19647    40.235669     4.999030    11.468410     0.706149 55853.572852     0.476010            5            1 
 1748.676923  2213.415385     0.074268            1   -112.67134 000197@Extract/job013/Micrographs/stack_0060_2x_Corr2_DW.mrcs Micrographs/stack_0060_2x_Corr2_DW.mrc            1     3.789841     0.090968 16159.741211 15576.707031    29.215351     0.000000     1.000000     0.000000           13    -29.75612   118.164637     -3.77159     -3.77159     0.697147 55516.242481     0.452511            5            2 
 3095.630769  2465.476923     0.168650            1     5.795687 000036@Extract/job013/Micrographs/stack_0060_2x_Corr2_DW.mrcs Micrographs/stack_0060_2x_Corr2_DW.mrc            1     3.789841     0.090968 16159.741211 15576.707031    29.215351     0.000000     1.000000     0.000000           13   153.094017    53.309806    18.849650     -3.77159     0.741745 56213.557947     0.224685           11            2 
 2512.738462   874.338462     0.075100            1    40.932535 000196@Extract/job013/Micrographs/stack_0060_2x_Corr2_DW.mrcs Micrographs/stack_0060_2x_Corr2_DW.mrc            1     3.789841     0.090968 16159.741211 15576.707031    29.215351     0.000000     1.000000     0.000000           13   -164.21111    83.933553     -9.09035     -1.47035     0.743893 55890.879463     0.215192           17            2 
  882.215385  1331.200000     0.069667            1   141.803890 000202@Extract/job013/Micrographs/stack_0060_2x_Corr2_DW.mrcs Micrographs/stack_0060_2x_Corr2_DW.mrc            1     3.789841     0.090968 16159.741211 15576.707031    29.215351     0.000000     1.000000     0.000000           13    24.203741    99.714344     -6.55035     -5.16097     0.713565 56467.671825     0.110323           21            2 
 1961.353846  2914.461538     0.125492            1   130.417093 000094@Extract/job013/Micrographs/stack_0060_2x_Corr2_DW.mrcs Micrographs/stack_0060_2x_Corr2_DW.mrc            1     3.789841     0.090968 16159.741211 15576.707031    29.215351     0.000000     1.000000     0.000000           13    -75.14905    63.912518     -0.08097    12.619030     0.715535 56012.325156     0.242219            5            2 
 3702.153846  1677.784615     0.204683            1    -94.40676 000014@Extract/job013/Micrographs/stack_0060_2x_Corr2_DW.mrcs Micrographs/stack_0060_2x_Corr2_DW.mrc            1     3.789841     0.090968 16159.741211 15576.707031    29.215351     0.000000     1.000000     0.000000           13   160.724923    66.536779    11.468410     6.388410     0.771271 56765.119282     0.394560            6            1 
 2567.876923  2323.692308     0.089858            1    -51.67162 000172@Extract/job013/Micrographs/stack_0060_2x_Corr2_DW.mrcs Micrographs/stack_0060_2x_Corr2_DW.mrc            1     3.789841     0.090968 16159.741211 15576.707031    29.215351     0.000000     1.000000     0.000000           13    -42.51760    95.581785     -3.77159     2.459030     0.731773 55891.783852     0.320234            3            1 
  803.446154  2323.692308     0.160120            1    -11.19157 000018@Extract/job013/Micrographs/stack_0061_2x_Corr2_DW.mrcs Micrographs/stack_0061_2x_Corr2_DW.mrc            1     4.116552     0.102966 14780.564453 14178.247070    31.133720     0.000000     1.000000     0.000000           14    -77.78749    81.496121    -20.40097     1.308410     0.725785 56420.033615     0.318893            7            1 
  756.184615   370.215385     0.123958            1   128.487406 000060@Extract/job013/Micrographs/stack_0061_2x_Corr2_DW.mrcs Micrographs/stack_0061_2x_Corr2_DW.mrc            1     4.116552     0.102966 14780.564453 14178.247070    31.133720     0.000000     1.000000     0.000000           14    -57.05586   120.397643    -20.40097    19.088410     0.709505 56389.529999     0.634653            4            1 
 3560.369231  2733.292308     0.113449            1   152.798525 000088@Extract/job013/Micrographs/stack_0061_2x_Corr2_DW.mrcs Micrographs/stack_0061_2x_Corr2_DW.mrc            1     4.116552     0.102966 14780.564453 14178.247070    31.133720     0.000000     1.000000     0.000000           14    -58.08055    82.532069     -6.55035    14.008410     0.692645 56147.481056     0.372780            4            2 
   94.523077   874.338462     0.081881            1   152.825867 000162@Extract/job013/Micrographs/stack_0061_2x_Corr2_DW.mrcs Micrographs/stack_0061_2x_Corr2_DW.mrc            1     4.116552     0.102966 14780.564453 14178.247070    31.133720     0.000000     1.000000     0.000000           14    -56.42664   113.018840    16.548410     -3.77159     0.759311 56606.282626     0.509403            1            1 
  551.384615  1858.953846     0.080441            1    31.942105 000165@Extract/job013/Micrographs/stack_0061_2x_Corr2_DW.mrcs Micrographs/stack_0061_2x_Corr2_DW.mrc            1     4.116552     0.102966 14780.564453 14178.247070    31.133720     0.000000     1.000000     0.000000           14    -92.43654    94.199457     -1.23159     -3.77159     0.716154 56331.493831     0.303089            4            2 
 2260.676923  1898.338462     0.131632            1    -40.25156 000047@Extract/job013/Micrographs/stack_0061_2x_Corr2_DW.mrcs Micrographs/stack_0061_2x_Corr2_DW.mrc            1     4.116552     0.102966 14780.564453 14178.247070    31.133720     0.000000     1.000000     0.000000           14    -81.89608    93.503156     8.928410    23.017790     0.690692 56205.280630     0.267922            5            1 
   94.523077  2126.769231     0.088791            1    -16.98170 000151@Extract/job013/Micrographs/stack_0061_2x_Corr2_DW.mrcs Micrographs/stack_0061_2x_Corr2_DW.mrc            1     4.116552     0.102966 14780.564453 14178.247070    31.133720     0.000000     1.000000     0.000000           14   -138.95236    78.984599     3.848410     7.539030     0.714326 56590.770270     0.288995            7            1 
  456.861538  3331.938462     0.084211            1    -22.38329 000158@Extract/job013/Micrographs/stack_0061_2x_Corr2_DW.mrcs Micrographs/stack_0061_2x_Corr2_DW.mrc            1     4.116552     0.102966 14780.564453 14178.247070    31.133720     0.000000     1.000000     0.000000           14    -84.98551    65.322839    -12.78097    17.699030     0.693697 56609.062773     0.325529            9            1 
 3867.569231  2008.615385     0.081699            1     -2.67535 000163@Extract/job013/Micrographs/stack_0061_2x_Corr2_DW.mrcs Micrographs/stack_0061_2x_Corr2_DW.mrc            1     4.116552     0.102966 14780.564453 14178.247070    31.133720     0.000000     1.000000     0.000000           14   142.446302    76.564774    22.779030    13.769650     0.699336 56094.486038     0.240782           10            1 
 3142.892308  2496.984615     0.058791            1   -173.77148 000203@Extract/job013/Micrographs/stack_0061_2x_Corr2_DW.mrcs Micrographs/stack_0061_2x_Corr2_DW.mrc            1     4.116552     0.102966 14780.564453 14178.247070    31.133720     0.000000     1.000000     0.000000           14    -14.38728   107.690833     1.308410    10.079030     0.703849 56271.221087     0.276056            7            1 
 3804.553846  3969.969231     0.053936            1   101.412829 000214@Extract/job013/Micrographs/stack_0061_2x_Corr2_DW.mrcs Micrographs/stack_0061_2x_Corr2_DW.mrc            1     4.116552     0.102966 14780.564453 14178.247070    31.133720     0.000000     1.000000     0.000000           14    -83.67748    57.137401    15.159030     -0.08097     0.738018 55707.135088     0.195394            2            1 
 2930.215385  2772.676923     0.107522            1   139.621917 000102@Extract/job013/Micrographs/stack_0061_2x_Corr2_DW.mrcs Micrographs/stack_0061_2x_Corr2_DW.mrc            1     4.116552     0.102966 14780.564453 14178.247070    31.133720     0.000000     1.000000     0.000000           14   -131.88726    84.973780    22.779030     6.388410     0.714147 55874.739278     0.258004            8            1 
 2024.369231   173.292308     0.093173            1   148.156693 000140@Extract/job013/Micrographs/stack_0061_2x_Corr2_DW.mrcs Micrographs/stack_0061_2x_Corr2_DW.mrc            1     4.116552     0.102966 14780.564453 14178.247070    31.133720     0.000000     1.000000     0.000000           14   -115.55275   104.704183     3.848410     1.308410     0.716272 55985.697509     0.306135            4            2 
 1536.000000  3111.384615     0.090076            1   174.416894 000146@Extract/job013/Micrographs/stack_0061_2x_Corr2_DW.mrcs Micrographs/stack_0061_2x_Corr2_DW.mrc            1     4.116552     0.102966 14780.564453 14178.247070    31.133720     0.000000     1.000000     0.000000           14   -109.41908    82.390053     -1.23159    11.468410     0.685716 56383.087863     0.350512            7            2 
 2378.830769  3702.153846     0.089610            1   140.863810 000149@Extract/job013/Micrographs/stack_0061_2x_Corr2_DW.mrcs Micrographs/stack_0061_2x_Corr2_DW.mrc            1     4.116552     0.102966 14780.564453 14178.247070    31.133720     0.000000     1.000000     0.000000           14    -87.31518    48.953305    12.619030    -12.78097     0.693823 55991.359657     0.349064            5            2 
  976.738462   590.769231     0.073946            1   -148.91964 000179@Extract/job013/Micrographs/stack_0061_2x_Corr2_DW.mrcs Micrographs/stack_0061_2x_Corr2_DW.mrc            1     4.116552     0.102966 14780.564453 14178.247070    31.133720     0.000000     1.000000     0.000000           14    -80.13207    59.210425    -11.39159     4.999030     0.696494 56060.150539     0.649282            3            1 
 2709.661538   638.030769     0.058223            1     -9.16736 000205@Extract/job013/Micrographs/stack_0061_2x_Corr2_DW.mrcs Micrographs/stack_0061_2x_Corr2_DW.mrc            1     4.116552     0.102966 14780.564453 14178.247070    31.133720     0.000000     1.000000     0.000000           14    -94.29749    52.111506     -8.85159    16.548410     0.705351 55916.305947     0.257799            4            1 
 2055.876923  3938.461538     0.047269            1   174.313387 000228@Extract/job013/Micrographs/stack_0061_2x_Corr2_DW.mrcs Micrographs/stack_0061_2x_Corr2_DW.mrc            1     4.116552     0.102966 14780.564453 14178.247070    31.133720     0.000000     1.000000     0.000000           14   -131.18027    85.568000     4.999030     -4.01035     0.732752 56391.390233     0.427343           13            2 
 2095.261538   378.092308     0.150192            1    98.499836 000028@Extract/job013/Micrographs/stack_0061_2x_Corr2_DW.mrcs Micrographs/stack_0061_2x_Corr2_DW.mrc            1     4.116552     0.102966 14780.564453 14178.247070    31.133720     0.000000     1.000000     0.000000           14    -74.05682   104.943730     -5.16097     6.388410     0.710898 55874.234697     0.240885            3            2 
 1725.046154  3962.092308     0.148364            1    -66.49022 000031@Extract/job013/Micrographs/stack_0061_2x_Corr2_DW.mrcs Micrographs/stack_0061_2x_Corr2_DW.mrc            1     4.116552     0.102966 14780.564453 14178.247070    31.133720     0.000000     1.000000     0.000000           14    -92.56015    81.029206    10.079030    -13.93159     0.743930 56883.776744     0.148930           11            2 
 3213.784615  1079.138462     0.148199            1   -153.70704 000032@Extract/job013/Micrographs/stack_0061_2x_Corr2_DW.mrcs Micrographs/stack_0061_2x_Corr2_DW.mrc            1     4.116552     0.102966 14780.564453 14178.247070    31.133720     0.000000     1.000000     0.000000           14    -70.58367   100.624882     -5.16097     1.308410     0.691350 56082.003433     0.344805            3            1 
  362.338462  3670.646154     0.146371            1    24.436757 000033@Extract/job013/Micrographs/stack_0061_2x_Corr2_DW.mrcs Micrographs/stack_0061_2x_Corr2_DW.mrc            1     4.116552     0.102966 14780.564453 14178.247070    31.133720     0.000000     1.000000     0.000000           14    -83.33538    89.932986     -5.16097    12.619030     0.697860 55830.406878     0.374290            5            2 
 1236.676923  2016.492308     0.139443            1   129.401155 000041@Extract/job013/Micrographs/stack_0061_2x_Corr2_DW.mrcs Micrographs/stack_0061_2x_Corr2_DW.mrc            1     4.116552     0.102966 14780.564453 14178.247070    31.133720     0.000000     1.000000     0.000000           14    -65.65995   101.190643    -10.24097     -5.16097     0.711857 55587.355351     0.218292            5            1 
 3938.461538  1567.507692     0.118653            1    -35.54294 000078@Extract/job013/Micrographs/stack_0061_2x_Corr2_DW.mrcs Micrographs/stack_0061_2x_Corr2_DW.mrc            1     4.116552     0.102966 14780.564453 14178.247070    31.133720     0.000000     1.000000     0.000000           14   -100.37031    73.132843     -6.31159    -22.94097     0.697843 56103.744607     0.307529            7            2 
  748.307692  3623.384615     0.167368            1    15.868469 000011@Extract/job013/Micrographs/stack_0061_2x_Corr2_DW.mrcs Micrographs/stack_0061_2x_Corr2_DW.mrc            1     4.116552     0.102966 14780.564453 14178.247070    31.133720     0.000000     1.000000     0.000000           14    84.639187    97.738065     6.388410     4.999030     0.724212 56186.519737     0.314527            8            1 
 2709.661538  3591.876923     0.159435            1    91.928813 000020@Extract/job013/Micrographs/stack_0061_2x_Corr2_DW.mrcs Micrographs/stack_0061_2x_Corr2_DW.mrc            1     4.116552     0.102966 14780.564453 14178.247070    31.133720     0.000000     1.000000     0.000000           14    -76.36973    82.688090    -17.86097    16.548410     0.717422 56237.689309     0.445298            7            1 
 3741.538462  3520.984615     0.121148            1   161.311021 000067@Extract/job013/Micrographs/stack_0061_2x_Corr2_DW.mrcs Micrographs/stack_0061_2x_Corr2_DW.mrc            1     4.116552     0.102966 14780.564453 14178.247070    31.133720     0.000000     1.000000     0.000000           14    -75.71720    77.227098     6.388410    15.159030     0.693452 55983.453632     0.459400            1            1 
 2749.046154   882.215385     0.114255            1   143.463246 000085@Extract/job013/Micrographs/stack_0061_2x_Corr2_DW.mrcs Micrographs/stack_0061_2x_Corr2_DW.mrc            1     4.116552     0.102966 14780.564453 14178.247070    31.133720     0.000000     1.000000     0.000000           14    -67.89811    86.210733     7.539030    17.699030     0.701704 55506.275782     0.701629            4            2 
 3584.000000   827.076923     0.114011            1   151.193574 000087@Extract/job013/Micrographs/stack_0061_2x_Corr2_DW.mrcs Micrographs/stack_0061_2x_Corr2_DW.mrc            1     4.116552     0.102966 14780.564453 14178.247070    31.133720     0.000000     1.000000     0.000000           14    98.854034   152.788599    -21.55159     -7.70097     0.761436 56765.701829     0.309362           15            2 
 1646.276923  1173.661538     0.107805            1   -153.76175 000100@Extract/job013/Micrographs/stack_0061_2x_Corr2_DW.mrcs Micrographs/stack_0061_2x_Corr2_DW.mrc            1     4.116552     0.102966 14780.564453 14178.247070    31.133720     0.000000     1.000000     0.000000           14    -53.26852    68.293648     6.149650     4.999030     0.662111 55699.628895     0.493833            6            1 
  968.861538   133.907692     0.105092            1   -164.27023 000107@Extract/job013/Micrographs/stack_0061_2x_Corr2_DW.mrcs Micrographs/stack_0061_2x_Corr2_DW.mrc            1     4.116552     0.102966 14780.564453 14178.247070    31.133720     0.000000     1.000000     0.000000           14    -28.56305    73.813973     -1.23159     1.308410     0.715874 56352.320742     0.388347            4            2 
 2701.784615  3182.276923     0.092255            1    36.346284 000143@Extract/job013/Micrographs/stack_0061_2x_Corr2_DW.mrcs Micrographs/stack_0061_2x_Corr2_DW.mrc            1     4.116552     0.102966 14780.564453 14178.247070    31.133720     0.000000     1.000000     0.000000           14    -24.85299   118.826156    10.079030     6.388410     0.791799 56688.305978     0.143150            9            1 
 1551.753846   732.553846     0.148859            1    -24.44305 000030@Extract/job013/Micrographs/stack_0061_2x_Corr2_DW.mrcs Micrographs/stack_0061_2x_Corr2_DW.mrc            1     4.116552     0.102966 14780.564453 14178.247070    31.133720     0.000000     1.000000     0.000000           14    87.574713    84.602745     -5.16097    21.628410     0.745561 56579.893250     0.163992            5            2 
  354.461538  1087.015385     0.144579            1    68.961105 000034@Extract/job013/Micrographs/stack_0061_2x_Corr2_DW.mrcs Micrographs/stack_0061_2x_Corr2_DW.mrc            1     4.116552     0.102966 14780.564453 14178.247070    31.133720     0.000000     1.000000     0.000000           14   -174.75136    79.725073     -1.23159     -1.23159     0.732412 56512.685421     0.352947            8            1 
 2741.169231  3804.553846     0.114905            1   125.558534 000083@Extract/job013/Micrographs/stack_0061_2x_Corr2_DW.mrcs Micrographs/stack_0061_2x_Corr2_DW.mrc            1     4.116552     0.102966 14780.564453 14178.247070    31.133720     0.000000     1.000000     0.000000           14    73.311938   106.186729     6.388410     -5.16097     0.712531 55927.481486     0.311833            7            1 
  220.553846  1906.215385     0.092894            1    -21.67710 000141@Extract/job013/Micrographs/stack_0061_2x_Corr2_DW.mrcs Micrographs/stack_0061_2x_Corr2_DW.mrc            1     4.116552     0.102966 14780.564453 14178.247070    31.133720     0.000000     1.000000     0.000000           14    -37.77702    65.604423     -5.16097    -10.24097     0.698358 55651.433177     0.789925            8            1 
 3812.430769  3710.030769     0.072898            1    -15.05427 000183@Extract/job013/Micrographs/stack_0061_2x_Corr2_DW.mrcs Micrographs/stack_0061_2x_Corr2_DW.mrc            1     4.116552     0.102966 14780.564453 14178.247070    31.133720     0.000000     1.000000     0.000000           14    76.323892    84.498823    -12.78097     7.539030     0.747340 56293.404768     0.190510            7            2 
 2544.246154  1536.000000     0.057146            1   -125.90982 000209@Extract/job013/Micrographs/stack_0061_2x_Corr2_DW.mrcs Micrographs/stack_0061_2x_Corr2_DW.mrc            1     4.116552     0.102966 14780.564453 14178.247070    31.133720     0.000000     1.000000     0.000000           14    -20.09676    76.248059    12.619030    -12.78097     0.683881 56066.500097     0.600474            3            1 
 2914.461538   299.323077     0.197813            1   -103.43598 000003@Extract/job013/Micrographs/stack_0061_2x_Corr2_DW.mrcs Micrographs/stack_0061_2x_Corr2_DW.mrc            1     4.116552     0.102966 14780.564453 14178.247070    31.133720     0.000000     1.000000     0.000000           14    -16.48134   110.867870     1.308410     -8.85159     0.724694 56167.851438     0.337018            4            1 
  598.646154  3891.200000     0.120893            1    -36.27692 000070@Extract/job013/Micrographs/stack_0061_2x_Corr2_DW.mrcs Micrographs/stack_0061_2x_Corr2_DW.mrc            1     4.116552     0.102966 14780.564453 14178.247070    31.133720     0.000000     1.000000     0.000000           14   159.987372    77.256042    12.619030     7.539030     0.764254 56464.022487     0.207811            8            2 
 2615.138462   448.984615     0.205726            1    -96.68586 000001@Extract/job013/Micrographs/stack_0061_2x_Corr2_DW.mrcs Micrographs/stack_0061_2x_Corr2_DW.mrc            1     4.116552     0.102966 14780.564453 14178.247070    31.133720     0.000000     1.000000     0.000000           14    75.855478    61.241895     -5.16097     -9.09035     0.715204 56901.013031     0.298435            8            2 
 3363.446154  2040.123077     0.151336            1   150.148941 000026@Extract/job013/Micrographs/stack_0061_2x_Corr2_DW.mrcs Micrographs/stack_0061_2x_Corr2_DW.mrc            1     4.116552     0.102966 14780.564453 14178.247070    31.133720     0.000000     1.000000     0.000000           14   144.569537    73.480568     8.928410     -9.09035     0.710763 56360.897592     0.323482            6            1 
 1827.446154   196.923077     0.104399            1    83.338345 000109@Extract/job013/Micrographs/stack_0061_2x_Corr2_DW.mrcs Micrographs/stack_0061_2x_Corr2_DW.mrc            1     4.116552     0.102966 14780.564453 14178.247070    31.133720     0.000000     1.000000     0.000000           14    -43.18504   101.022094    -17.86097    -16.47159     0.676271 56102.174566     0.342760            4            2 
 3780.923077   630.153846     0.077777            1   155.668920 000172@Extract/job013/Micrographs/stack_0061_2x_Corr2_DW.mrcs Micrographs/stack_0061_2x_Corr2_DW.mrc            1     4.116552     0.102966 14780.564453 14178.247070    31.133720     0.000000     1.000000     0.000000           14    -62.74788   112.421141    15.159030    10.079030     0.700073 56254.479754     0.742126            5            1 
 3985.723077   653.784615     0.164149            1    -39.21981 000013@Extract/job013/Micrographs/stack_0061_2x_Corr2_DW.mrcs Micrographs/stack_0061_2x_Corr2_DW.mrc            1     4.116552     0.102966 14780.564453 14178.247070    31.133720     0.000000     1.000000     0.000000           14   146.706522    67.779767     -5.16097     1.308410     0.747782 56245.927201     0.203491           13            2 
 1181.538462   299.323077     0.094433            1    -49.71715 000137@Extract/job013/Micrographs/stack_0061_2x_Corr2_DW.mrcs Micrographs/stack_0061_2x_Corr2_DW.mrc            1     4.116552     0.102966 14780.564453 14178.247070    31.133720     0.000000     1.000000     0.000000           14   112.924154    80.012577     6.149650     -4.01035     0.693704 56099.055530     0.371698           13            2 
 1307.569231  1606.892308     0.060837            1    15.650877 000201@Extract/job013/Micrographs/stack_0061_2x_Corr2_DW.mrcs Micrographs/stack_0061_2x_Corr2_DW.mrc            1     4.116552     0.102966 14780.564453 14178.247070    31.133720     0.000000     1.000000     0.000000           14   -160.69320    85.722765     -5.16097     -2.62097     0.723683 55823.520504     0.280946            4            1 
  732.553846  3749.415385     0.111174            1    -76.78579 000075@Extract/job013/Micrographs/stack_0062_2x_Corr2_DW.mrcs Micrographs/stack_0062_2x_Corr2_DW.mrc            1     5.190435     0.110944 11900.883789 11395.216797    29.728668     0.000000     1.000000     0.000000           15    -77.90822    69.139829    16.548410    -17.86097     0.695878 55446.774844     0.229546            9            1 
 3788.800000  1205.169231     0.106253            1    46.943894 000085@Extract/job013/Micrographs/stack_0062_2x_Corr2_DW.mrcs Micrographs/stack_0062_2x_Corr2_DW.mrc            1     5.190435     0.110944 11900.883789 11395.216797    29.728668     0.000000     1.000000     0.000000           15    -90.31032    95.977324     1.308410    16.309650     0.758873 56912.036887     0.292797           12            1 
 3418.584615  2701.784615     0.136926            1    -69.00367 000023@Extract/job013/Micrographs/stack_0062_2x_Corr2_DW.mrcs Micrographs/stack_0062_2x_Corr2_DW.mrc            1     5.190435     0.110944 11900.883789 11395.216797    29.728668     0.000000     1.000000     0.000000           15    -89.17039    39.504200     -6.31159     -1.23159     0.742462 57076.185027     0.617096            5            2 
 3891.200000  1575.384615     0.088917            1   163.098211 000135@Extract/job013/Micrographs/stack_0062_2x_Corr2_DW.mrcs Micrographs/stack_0062_2x_Corr2_DW.mrc            1     5.190435     0.110944 11900.883789 11395.216797    29.728668     0.000000     1.000000     0.000000           15   -124.83210    88.510478    12.619030     -2.62097     0.709281 56159.799442     0.312431            7            2 
 1362.707692  2662.400000     0.061579            1    -43.02968 000194@Extract/job013/Micrographs/stack_0062_2x_Corr2_DW.mrcs Micrographs/stack_0062_2x_Corr2_DW.mrc            1     5.190435     0.110944 11900.883789 11395.216797    29.728668     0.000000     1.000000     0.000000           15    -84.55355   109.416373     8.928410     4.999030     0.693383 55928.669055     0.350970            8            2 
 3906.953846  2339.446154     0.048175            1   -148.07135 000218@Extract/job013/Micrographs/stack_0062_2x_Corr2_DW.mrcs Micrographs/stack_0062_2x_Corr2_DW.mrc            1     5.190435     0.110944 11900.883789 11395.216797    29.728668     0.000000     1.000000     0.000000           15    -73.38319   101.867491     2.459030     -7.70097     0.717450 56751.619207     0.278753            8            1 
 3465.846154  1236.676923     0.119537            1   -134.02854 000055@Extract/job013/Micrographs/stack_0062_2x_Corr2_DW.mrcs Micrographs/stack_0062_2x_Corr2_DW.mrc            1     5.190435     0.110944 11900.883789 11395.216797    29.728668     0.000000     1.000000     0.000000           15    -64.19982   107.346193     -2.62097    -21.55159     0.691243 56204.530436     0.277451            5            2 
  519.876923  1150.030769     0.159354            1   165.012529 000007@Extract/job013/Micrographs/stack_0062_2x_Corr2_DW.mrcs Micrographs/stack_0062_2x_Corr2_DW.mrc            1     5.190435     0.110944 11900.883789 11395.216797    29.728668     0.000000     1.000000     0.000000           15    -64.38678    85.582672     7.539030     4.999030     0.719851 57527.787763     0.171039            6            1 
 3552.492308  2882.953846     0.127227            1   114.435015 000043@Extract/job013/Micrographs/stack_0062_2x_Corr2_DW.mrcs Micrographs/stack_0062_2x_Corr2_DW.mrc            1     5.190435     0.110944 11900.883789 11395.216797    29.728668     0.000000     1.000000     0.000000           15    -68.75207    69.695269     -8.85159    27.859030     0.735175 56917.953495     0.204853           13            2 
 2158.276923  2536.369231     0.093131            1   -155.52916 000128@Extract/job013/Micrographs/stack_0062_2x_Corr2_DW.mrcs Micrographs/stack_0062_2x_Corr2_DW.mrc            1     5.190435     0.110944 11900.883789 11395.216797    29.728668     0.000000     1.000000     0.000000           15   139.410597   113.079340     -7.70097     3.848410     0.756167 56628.262517     0.288240           13            2 
   94.523077  3182.276923     0.088431            1    61.492745 000136@Extract/job013/Micrographs/stack_0062_2x_Corr2_DW.mrcs Micrographs/stack_0062_2x_Corr2_DW.mrc            1     5.190435     0.110944 11900.883789 11395.216797    29.728668     0.000000     1.000000     0.000000           15   -171.22620    89.930839     -6.31159     -4.01035     0.687043 55613.610618     0.114719            9            1 
 2693.907692   716.800000     0.123905            1     -4.89057 000047@Extract/job013/Micrographs/stack_0062_2x_Corr2_DW.mrcs Micrographs/stack_0062_2x_Corr2_DW.mrc            1     5.190435     0.110944 11900.883789 11395.216797    29.728668     0.000000     1.000000     0.000000           15   -150.85614    85.684336    -11.39159     -7.70097     0.711567 56176.671575     0.213159           10            1 
 1843.200000  3914.830769     0.056457            1    -93.52141 000205@Extract/job013/Micrographs/stack_0062_2x_Corr2_DW.mrcs Micrographs/stack_0062_2x_Corr2_DW.mrc            1     5.190435     0.110944 11900.883789 11395.216797    29.728668     0.000000     1.000000     0.000000           15    -85.19193    49.719931     -6.31159    10.079030     0.712028 55829.868855     0.424796            2            2 
 1977.107692  3631.261538     0.109248            1   -130.94490 000076@Extract/job013/Micrographs/stack_0062_2x_Corr2_DW.mrcs Micrographs/stack_0062_2x_Corr2_DW.mrc            1     5.190435     0.110944 11900.883789 11395.216797    29.728668     0.000000     1.000000     0.000000           15    15.869305    66.817349    -15.32097     8.928410     0.709392 56007.865961     0.273629            8            1 
  866.461538  2087.384615     0.113818            1    50.691435 000072@Extract/job013/Micrographs/stack_0062_2x_Corr2_DW.mrcs Micrographs/stack_0062_2x_Corr2_DW.mrc            1     5.190435     0.110944 11900.883789 11395.216797    29.728668     0.000000     1.000000     0.000000           15    -93.21215    86.441502    -20.40097    10.079030     0.711611 56035.736609     0.661329            4            1 
 3623.384615  2095.261538     0.104120            1   -140.92042 000089@Extract/job013/Micrographs/stack_0062_2x_Corr2_DW.mrcs Micrographs/stack_0062_2x_Corr2_DW.mrc            1     5.190435     0.110944 11900.883789 11395.216797    29.728668     0.000000     1.000000     0.000000           15    -18.59775   106.449466     -0.08097     -0.08097     0.705231 56663.368813     0.199909            9            2 
  567.138462  3993.600000     0.081017            1     5.688021 000157@Extract/job013/Micrographs/stack_0062_2x_Corr2_DW.mrcs Micrographs/stack_0062_2x_Corr2_DW.mrc            1     5.190435     0.110944 11900.883789 11395.216797    29.728668     0.000000     1.000000     0.000000           15    -99.44563    96.662704     7.539030    -19.25035     0.743666 55796.743987     0.307216            4            2 
 2331.569231  3828.184615     0.123269            1   -134.19691 000049@Extract/job013/Micrographs/stack_0062_2x_Corr2_DW.mrcs Micrographs/stack_0062_2x_Corr2_DW.mrc            1     5.190435     0.110944 11900.883789 11395.216797    29.728668     0.000000     1.000000     0.000000           15    -34.96340    64.275960     -1.23159     -0.08097     0.751259 56158.762480     0.779090            2            1 
  976.738462  3300.430769     0.139245            1    -61.52277 000023@Extract/job013/Micrographs/stack_0063_2x_Corr2_DW.mrcs Micrographs/stack_0063_2x_Corr2_DW.mrc            1     6.511636     0.073775 10905.225586 10457.236328    38.034538     0.000000     1.000000     0.000000           16   168.439042    61.893812    10.079030     -4.01035     0.733412 55916.271957     0.344956           10            2 
 2575.753846   448.984615     0.096369            1    -15.86536 000100@Extract/job013/Micrographs/stack_0063_2x_Corr2_DW.mrcs Micrographs/stack_0063_2x_Corr2_DW.mrc            1     6.511636     0.073775 10905.225586 10457.236328    38.034538     0.000000     1.000000     0.000000           16    -94.67504    80.444120    -10.24097     2.459030     0.702293 54969.084732     0.197698           11            1 
 2402.461538  3536.738462     0.071986            1   -173.49022 000160@Extract/job013/Micrographs/stack_0063_2x_Corr2_DW.mrcs Micrographs/stack_0063_2x_Corr2_DW.mrc            1     6.511636     0.073775 10905.225586 10457.236328    38.034538     0.000000     1.000000     0.000000           16   102.300253    88.924991     1.069650    16.548410     0.702900 55815.001672     0.197983           13            2 
 1528.123077  2875.076923     0.069227            1   168.769467 000170@Extract/job013/Micrographs/stack_0063_2x_Corr2_DW.mrcs Micrographs/stack_0063_2x_Corr2_DW.mrc            1     6.511636     0.073775 10905.225586 10457.236328    38.034538     0.000000     1.000000     0.000000           16    -65.12599    81.384721     -3.77159     2.459030     0.712601 55476.316097     0.340486            4            1 
 3875.446154  1583.261538     0.062919            1    63.665114 000190@Extract/job013/Micrographs/stack_0063_2x_Corr2_DW.mrcs Micrographs/stack_0063_2x_Corr2_DW.mrc            1     6.511636     0.073775 10905.225586 10457.236328    38.034538     0.000000     1.000000     0.000000           16    -46.02671    96.204888     -2.62097     -1.23159     0.715442 55738.208706     0.820553            4            1 
 3520.984615  3922.707692     0.058862            1    11.345100 000197@Extract/job013/Micrographs/stack_0063_2x_Corr2_DW.mrcs Micrographs/stack_0063_2x_Corr2_DW.mrc            1     6.511636     0.073775 10905.225586 10457.236328    38.034538     0.000000     1.000000     0.000000           16    -79.61433   111.281581    -11.39159     4.999030     0.721856 55379.979040     0.299028           11            2 
 1472.984615   945.230769     0.066966            1    -35.58264 000180@Extract/job013/Micrographs/stack_0063_2x_Corr2_DW.mrcs Micrographs/stack_0063_2x_Corr2_DW.mrc            1     6.511636     0.073775 10905.225586 10457.236328    38.034538     0.000000     1.000000     0.000000           16    -70.07767    78.397507    25.319030    -16.71035     0.714331 55155.745275     0.268502            4            2 
  834.953846   614.400000     0.050615            1   122.190694 000210@Extract/job013/Micrographs/stack_0063_2x_Corr2_DW.mrcs Micrographs/stack_0063_2x_Corr2_DW.mrc            1     6.511636     0.073775 10905.225586 10457.236328    38.034538     0.000000     1.000000     0.000000           16    14.465296    64.200815     -0.08097    16.548410     0.723376 55416.994045     0.408408            5            2 
  771.938462   409.600000     0.144311            1   165.948219 000017@Extract/job013/Micrographs/stack_0063_2x_Corr2_DW.mrcs Micrographs/stack_0063_2x_Corr2_DW.mrc            1     6.511636     0.073775 10905.225586 10457.236328    38.034538     0.000000     1.000000     0.000000           16    -57.14578   111.088349    11.468410    -13.93159     0.724404 55731.238611     0.336078            9            1 
 2552.123077   252.061538     0.126154            1   140.747169 000037@Extract/job013/Micrographs/stack_0063_2x_Corr2_DW.mrcs Micrographs/stack_0063_2x_Corr2_DW.mrc            1     6.511636     0.073775 10905.225586 10457.236328    38.034538     0.000000     1.000000     0.000000           16    39.738307    85.410412     7.539030    17.699030     0.732762 55487.243070     0.304101            3            2 
 2032.246154   890.092308     0.075108            1   -103.99951 000154@Extract/job013/Micrographs/stack_0063_2x_Corr2_DW.mrcs Micrographs/stack_0063_2x_Corr2_DW.mrc            1     6.511636     0.073775 10905.225586 10457.236328    38.034538     0.000000     1.000000     0.000000           16    -79.20543    80.300478    -39.33159     -6.31159     0.688387 55390.272937     0.232195            7            1 
  559.261538  1150.030769     0.152911            1     4.544125 000008@Extract/job013/Micrographs/stack_0063_2x_Corr2_DW.mrcs Micrographs/stack_0063_2x_Corr2_DW.mrc            1     6.511636     0.073775 10905.225586 10457.236328    38.034538     0.000000     1.000000     0.000000           16    -36.85545   102.817383     7.539030    14.008410     0.749233 55961.147331     0.113838           24            2 
 1205.169231  2055.876923     0.113659            1   128.495823 000071@Extract/job013/Micrographs/stack_0063_2x_Corr2_DW.mrcs Micrographs/stack_0063_2x_Corr2_DW.mrc            1     6.511636     0.073775 10905.225586 10457.236328    38.034538     0.000000     1.000000     0.000000           16    -80.54496    87.519121     2.459030    27.859030     0.715308 55658.956790     0.291508           13            2 
  417.476923  1780.184615     0.097120            1    67.596231 000098@Extract/job013/Micrographs/stack_0063_2x_Corr2_DW.mrcs Micrographs/stack_0063_2x_Corr2_DW.mrc            1     6.511636     0.073775 10905.225586 10457.236328    38.034538     0.000000     1.000000     0.000000           16    -90.88698   108.843544    -15.32097     -5.16097     0.732164 55767.340448     0.537441            9            1 
  275.692308   157.538462     0.048552            1   135.987202 000213@Extract/job013/Micrographs/stack_0063_2x_Corr2_DW.mrcs Micrographs/stack_0063_2x_Corr2_DW.mrc            1     6.511636     0.073775 10905.225586 10457.236328    38.034538     0.000000     1.000000     0.000000           16    -76.31522    88.674851     8.928410     8.928410     0.742293 55703.947497     0.156714            3            1 
 3647.015385  2441.846154     0.139121            1    59.014879 000024@Extract/job013/Micrographs/stack_0063_2x_Corr2_DW.mrcs Micrographs/stack_0063_2x_Corr2_DW.mrc            1     6.511636     0.073775 10905.225586 10457.236328    38.034538     0.000000     1.000000     0.000000           16   105.864048    83.571110    -13.93159    22.779030     0.739814 56048.625793     0.258137            3            1 
  165.415385   677.415385     0.110040            1    -40.24827 000075@Extract/job013/Micrographs/stack_0063_2x_Corr2_DW.mrcs Micrographs/stack_0063_2x_Corr2_DW.mrc            1     6.511636     0.073775 10905.225586 10457.236328    38.034538     0.000000     1.000000     0.000000           16    -99.57874    82.301010     -8.85159    -11.39159     0.720356 55415.715958     0.226120           18            2 
 2347.323077   551.384615     0.092117            1   172.155510 000115@Extract/job013/Micrographs/stack_0063_2x_Corr2_DW.mrcs Micrographs/stack_0063_2x_Corr2_DW.mrc            1     6.511636     0.073775 10905.225586 10457.236328    38.034538     0.000000     1.000000     0.000000           16    -13.70166   100.894518     3.609650     -0.08097     0.722928 55656.469703     0.227085            5            2 
 1858.953846  3867.569231     0.056199            1   -175.29056 000201@Extract/job013/Micrographs/stack_0063_2x_Corr2_DW.mrcs Micrographs/stack_0063_2x_Corr2_DW.mrc            1     6.511636     0.073775 10905.225586 10457.236328    38.034538     0.000000     1.000000     0.000000           16    -66.40989    95.760814     -0.08097     7.539030     0.690791 54941.524900     0.285205            4            2 
 1110.646154  3843.938462     0.121499            1   -116.17622 000049@Extract/job013/Micrographs/stack_0063_2x_Corr2_DW.mrcs Micrographs/stack_0063_2x_Corr2_DW.mrc            1     6.511636     0.073775 10905.225586 10457.236328    38.034538     0.000000     1.000000     0.000000           16    -75.06776    71.646675     2.459030    -13.93159     0.739704 55710.284120     0.254177           10            2 
 3859.692308  3465.846154     0.089725            1    72.849656 000120@Extract/job013/Micrographs/stack_0063_2x_Corr2_DW.mrcs Micrographs/stack_0063_2x_Corr2_DW.mrc            1     6.511636     0.073775 10905.225586 10457.236328    38.034538     0.000000     1.000000     0.000000           16    -21.42867    99.094560     -1.23159     7.539030     0.682651 55348.612257     0.469669            5            2 
  196.923077   338.707692     0.121065            1     8.891196 000051@Extract/job013/Micrographs/stack_0063_2x_Corr2_DW.mrcs Micrographs/stack_0063_2x_Corr2_DW.mrc            1     6.511636     0.073775 10905.225586 10457.236328    38.034538     0.000000     1.000000     0.000000           16     1.043134    77.440780     -3.77159    20.239030     0.710428 55342.152267     0.617021            4            1 
 1669.907692   472.615385     0.132143            1    92.923716 000030@Extract/job013/Micrographs/stack_0063_2x_Corr2_DW.mrcs Micrographs/stack_0063_2x_Corr2_DW.mrc            1     6.511636     0.073775 10905.225586 10457.236328    38.034538     0.000000     1.000000     0.000000           16    -58.38618    51.031840     -6.31159    17.699030     0.703014 55165.191369     0.122016            6            1 
 2733.292308  1362.707692     0.099819            1    57.371339 000091@Extract/job013/Micrographs/stack_0063_2x_Corr2_DW.mrcs Micrographs/stack_0063_2x_Corr2_DW.mrc            1     6.511636     0.073775 10905.225586 10457.236328    38.034538     0.000000     1.000000     0.000000           16    -82.95471   125.616558    -21.55159     -5.16097     0.710196 56020.257553     0.371172            4            2 
  575.015385  2032.246154     0.093448            1   -152.75966 000108@Extract/job013/Micrographs/stack_0063_2x_Corr2_DW.mrcs Micrographs/stack_0063_2x_Corr2_DW.mrc            1     6.511636     0.073775 10905.225586 10457.236328    38.034538     0.000000     1.000000     0.000000           16    -72.67482   102.472133    22.779030    16.548410     0.717095 55328.255338     0.214543            8            1 
 3796.676923   897.969231     0.078447            1    46.961624 000145@Extract/job013/Micrographs/stack_0063_2x_Corr2_DW.mrcs Micrographs/stack_0063_2x_Corr2_DW.mrc            1     6.511636     0.073775 10905.225586 10457.236328    38.034538     0.000000     1.000000     0.000000           16    -82.46452   107.508481     6.388410     -3.77159     0.709454 55819.905141     0.359800            6            2 
 3103.507692  2654.523077     0.100965            1    -70.23952 000090@Extract/job013/Micrographs/stack_0064_2x_Corr2_DW.mrcs Micrographs/stack_0064_2x_Corr2_DW.mrc            1     3.935604     0.106105  7958.780273  7427.929688    34.242455     0.000000     1.000000     0.000000           17   131.844673    86.777022    -21.55159     8.689650     0.739960 55630.105604     0.269522           11            2 
  330.830769  2000.738462     0.069605            1     7.534185 000171@Extract/job013/Micrographs/stack_0064_2x_Corr2_DW.mrcs Micrographs/stack_0064_2x_Corr2_DW.mrc            1     3.935604     0.106105  7958.780273  7427.929688    34.242455     0.000000     1.000000     0.000000           17    -70.67962    89.818381     1.308410    22.779030     0.715984 55201.755045     0.195730           12            1 
 2126.769231  1898.338462     0.106695            1    10.906050 000069@Extract/job013/Micrographs/stack_0064_2x_Corr2_DW.mrcs Micrographs/stack_0064_2x_Corr2_DW.mrc            1     3.935604     0.106105  7958.780273  7427.929688    34.242455     0.000000     1.000000     0.000000           17    -13.69895   102.114982    -24.09159     -7.70097     0.727351 55005.054846     0.167028           18            1 
  622.276923  2418.215385     0.055939            1   128.347575 000198@Extract/job013/Micrographs/stack_0064_2x_Corr2_DW.mrcs Micrographs/stack_0064_2x_Corr2_DW.mrc            1     3.935604     0.106105  7958.780273  7427.929688    34.242455     0.000000     1.000000     0.000000           17   -136.12739    81.392510    -10.24097    -11.39159     0.730260 55530.966519     0.240320            9            2 
  535.630769   330.830769     0.133318            1    31.200486 000024@Extract/job013/Micrographs/stack_0064_2x_Corr2_DW.mrcs Micrographs/stack_0064_2x_Corr2_DW.mrc            1     3.935604     0.106105  7958.780273  7427.929688    34.242455     0.000000     1.000000     0.000000           17   157.167098    80.900610     -6.31159     -2.62097     0.738220 55692.241455     0.338461           10            2 
  527.753846  3198.030769     0.103960            1    83.489977 000080@Extract/job013/Micrographs/stack_0064_2x_Corr2_DW.mrcs Micrographs/stack_0064_2x_Corr2_DW.mrc            1     3.935604     0.106105  7958.780273  7427.929688    34.242455     0.000000     1.000000     0.000000           17    -69.82992   106.146405    12.619030     -7.70097     0.710992 55428.681131     0.208526           11            1 
 1614.769231  1008.246154     0.099002            1    -73.05755 000095@Extract/job013/Micrographs/stack_0064_2x_Corr2_DW.mrcs Micrographs/stack_0064_2x_Corr2_DW.mrc            1     3.935604     0.106105  7958.780273  7427.929688    34.242455     0.000000     1.000000     0.000000           17    -85.50610    83.373250    10.079030     -7.70097     0.715127 55682.767147     0.107154            5            2 
 2733.292308  3867.569231     0.094915            1     3.865412 000107@Extract/job013/Micrographs/stack_0064_2x_Corr2_DW.mrcs Micrographs/stack_0064_2x_Corr2_DW.mrc            1     3.935604     0.106105  7958.780273  7427.929688    34.242455     0.000000     1.000000     0.000000           17    -78.15205   116.496621    17.699030     7.539030     0.728449 55379.047372     0.503850           10            1 
  724.676923  2591.507692     0.112596            1   125.614583 000061@Extract/job013/Micrographs/stack_0064_2x_Corr2_DW.mrcs Micrographs/stack_0064_2x_Corr2_DW.mrc            1     3.935604     0.106105  7958.780273  7427.929688    34.242455     0.000000     1.000000     0.000000           17    -58.66475    97.500624    -10.24097     -1.47035     0.699122 55089.463229     0.239577           11            1 
 1213.046154  2347.323077     0.079636            1   -171.52360 000144@Extract/job013/Micrographs/stack_0064_2x_Corr2_DW.mrcs Micrographs/stack_0064_2x_Corr2_DW.mrc            1     3.935604     0.106105  7958.780273  7427.929688    34.242455     0.000000     1.000000     0.000000           17    -69.36860    78.999584    12.619030    14.008410     0.687892 55224.647348     0.348450            6            2 
 3190.153846  1331.200000     0.078094            1    -74.93511 000147@Extract/job013/Micrographs/stack_0064_2x_Corr2_DW.mrcs Micrographs/stack_0064_2x_Corr2_DW.mrc            1     3.935604     0.106105  7958.780273  7427.929688    34.242455     0.000000     1.000000     0.000000           17    -86.84530    90.562458    -15.32097     -0.08097     0.716486 55320.875923     0.206302            7            2 
 3040.492308  1142.153846     0.124627            1    49.740765 000037@Extract/job013/Micrographs/stack_0064_2x_Corr2_DW.mrcs Micrographs/stack_0064_2x_Corr2_DW.mrc            1     3.935604     0.106105  7958.780273  7427.929688    34.242455     0.000000     1.000000     0.000000           17    -74.81122    99.449548     -2.62097    11.468410     0.717413 55421.951004     0.355572            5            2 
  126.030769   267.815385     0.106331            1   143.558403 000070@Extract/job013/Micrographs/stack_0064_2x_Corr2_DW.mrcs Micrographs/stack_0064_2x_Corr2_DW.mrc            1     3.935604     0.106105  7958.780273  7427.929688    34.242455     0.000000     1.000000     0.000000           17   140.177741   103.662119     4.999030     -1.23159     0.741996 55984.583990     0.089657           40            1 
 3733.661538  2772.676923     0.080520            1   158.338634 000141@Extract/job013/Micrographs/stack_0064_2x_Corr2_DW.mrcs Micrographs/stack_0064_2x_Corr2_DW.mrc            1     3.935604     0.106105  7958.780273  7427.929688    34.242455     0.000000     1.000000     0.000000           17   -136.77903    89.192460     -7.70097     8.928410     0.702492 54963.302702     0.229439            3            1 
  141.784615  1087.015385     0.060135            1   -113.56895 000187@Extract/job013/Micrographs/stack_0064_2x_Corr2_DW.mrcs Micrographs/stack_0064_2x_Corr2_DW.mrc            1     3.935604     0.106105  7958.780273  7427.929688    34.242455     0.000000     1.000000     0.000000           17   -141.73188    83.837012    20.239030    15.159030     0.717268 55521.237758     0.236809           10            1 
 2418.215385  2087.384615     0.188443            1    84.305585 000004@Extract/job013/Micrographs/stack_0064_2x_Corr2_DW.mrcs Micrographs/stack_0064_2x_Corr2_DW.mrc            1     3.935604     0.106105  7958.780273  7427.929688    34.242455     0.000000     1.000000     0.000000           17    98.880417    78.671828    -12.78097     4.999030     0.714644 55361.027414     0.319342            4            2 
 1126.400000  3717.907692     0.074934            1   160.371308 000159@Extract/job013/Micrographs/stack_0064_2x_Corr2_DW.mrcs Micrographs/stack_0064_2x_Corr2_DW.mrc            1     3.935604     0.106105  7958.780273  7427.929688    34.242455     0.000000     1.000000     0.000000           17    -80.49003    93.490206     -0.08097     -7.70097     0.747485 55976.317968     0.222153           12            2 
 3962.092308  2252.800000     0.063930            1    -71.28768 000181@Extract/job013/Micrographs/stack_0064_2x_Corr2_DW.mrcs Micrographs/stack_0064_2x_Corr2_DW.mrc            1     3.935604     0.106105  7958.780273  7427.929688    34.242455     0.000000     1.000000     0.000000           17    -45.57413    60.990477    -14.17035    17.699030     0.716619 55137.136303     0.512432            8            2 
 1921.969231  3016.861538     0.050794            1   -107.74167 000211@Extract/job013/Micrographs/stack_0064_2x_Corr2_DW.mrcs Micrographs/stack_0064_2x_Corr2_DW.mrc            1     3.935604     0.106105  7958.780273  7427.929688    34.242455     0.000000     1.000000     0.000000           17    -95.20368    99.033218     8.689650     -5.16097     0.717612 55623.517683     0.121702           25            2 
 1748.676923  3544.615385     0.077253            1    -55.44151 000153@Extract/job013/Micrographs/stack_0064_2x_Corr2_DW.mrcs Micrographs/stack_0064_2x_Corr2_DW.mrc            1     3.935604     0.106105  7958.780273  7427.929688    34.242455     0.000000     1.000000     0.000000           17   100.596774   118.735538    -10.24097     -6.31159     0.732266 55415.191729     0.144606           17            2 
 2496.984615  1189.415385     0.098354            1    -83.37112 000097@Extract/job013/Micrographs/stack_0064_2x_Corr2_DW.mrcs Micrographs/stack_0064_2x_Corr2_DW.mrc            1     3.935604     0.106105  7958.780273  7427.929688    34.242455     0.000000     1.000000     0.000000           17    -92.50348    87.032735     -0.08097    11.468410     0.715769 55678.405994     0.120423           17            2 
  669.538462  3198.030769     0.156416            1     -0.09496 000008@Extract/job013/Micrographs/stack_0065_2x_Corr2_DW.mrcs Micrographs/stack_0065_2x_Corr2_DW.mrc            1     4.621161     0.114124  8038.270020  7491.523438    32.966396     0.000000     1.000000     0.000000           18    93.331172    71.195801    15.159030    -11.63035     0.749330 55867.980234     0.276252            5            2 
 1110.646154  3040.492308     0.091807            1   -158.45262 000099@Extract/job013/Micrographs/stack_0065_2x_Corr2_DW.mrcs Micrographs/stack_0065_2x_Corr2_DW.mrc            1     4.621161     0.114124  8038.270020  7491.523438    32.966396     0.000000     1.000000     0.000000           18    -58.07095    83.733630     2.459030     -3.77159     0.714741 54985.856935     0.544998            5            1 
 3087.753846  2638.769231     0.047151            1   -167.92055 000210@Extract/job013/Micrographs/stack_0065_2x_Corr2_DW.mrcs Micrographs/stack_0065_2x_Corr2_DW.mrc            1     4.621161     0.114124  8038.270020  7491.523438    32.966396     0.000000     1.000000     0.000000           18    -40.55464    72.007390     1.069650    12.619030     0.713494 55189.141278     0.213181           12            1 
  827.076923  2977.476923     0.172173            1    -86.35228 000002@Extract/job013/Micrographs/stack_0065_2x_Corr2_DW.mrcs Micrographs/stack_0065_2x_Corr2_DW.mrc            1     4.621161     0.114124  8038.270020  7491.523438    32.966396     0.000000     1.000000     0.000000           18   -137.50881    85.011423     -5.16097    -20.40097     0.723287 55553.979054     0.144922           10            1 
 3639.138462  1331.200000     0.096042            1    -88.33463 000088@Extract/job013/Micrographs/stack_0065_2x_Corr2_DW.mrcs Micrographs/stack_0065_2x_Corr2_DW.mrc            1     4.621161     0.114124  8038.270020  7491.523438    32.966396     0.000000     1.000000     0.000000           18   -153.02170    72.891307    -19.25035     -4.01035     0.747090 55518.766838     0.183696           12            2 
 1488.738462   819.200000     0.171900            1    -98.37192 000003@Extract/job013/Micrographs/stack_0065_2x_Corr2_DW.mrcs Micrographs/stack_0065_2x_Corr2_DW.mrc            1     4.621161     0.114124  8038.270020  7491.523438    32.966396     0.000000     1.000000     0.000000           18    -88.26261    89.381932    26.469650     -1.23159     0.722863 55212.415477     0.210411            7            1 
  756.184615  2465.476923     0.121358            1    -98.37238 000041@Extract/job013/Micrographs/stack_0065_2x_Corr2_DW.mrcs Micrographs/stack_0065_2x_Corr2_DW.mrc            1     4.621161     0.114124  8038.270020  7491.523438    32.966396     0.000000     1.000000     0.000000           18    -86.83417    91.756349    11.468410     4.999030     0.687562 55139.791080     0.205908            5            1 
 1268.184615  1654.153846     0.097928            1    -24.34666 000083@Extract/job013/Micrographs/stack_0065_2x_Corr2_DW.mrcs Micrographs/stack_0065_2x_Corr2_DW.mrc            1     4.621161     0.114124  8038.270020  7491.523438    32.966396     0.000000     1.000000     0.000000           18    -67.80507    96.974410     -7.70097    -13.93159     0.700107 55294.964321     0.263033            4            1 
 1929.846154  3686.400000     0.057784            1    56.341372 000191@Extract/job013/Micrographs/stack_0065_2x_Corr2_DW.mrcs Micrographs/stack_0065_2x_Corr2_DW.mrc            1     4.621161     0.114124  8038.270020  7491.523438    32.966396     0.000000     1.000000     0.000000           18    -74.67651   113.172831    -13.93159    17.699030     0.708493 54918.672775     0.269344            1            2 
  953.107692  1866.830769     0.152604            1   -168.75004 000013@Extract/job013/Micrographs/stack_0065_2x_Corr2_DW.mrcs Micrographs/stack_0065_2x_Corr2_DW.mrc            1     4.621161     0.114124  8038.270020  7491.523438    32.966396     0.000000     1.000000     0.000000           18   118.494929    86.077819    16.309650    -17.86097     0.749861 55620.266583     0.401789           11            1 
  653.784615  1575.384615     0.115263            1     -9.33446 000054@Extract/job013/Micrographs/stack_0065_2x_Corr2_DW.mrcs Micrographs/stack_0065_2x_Corr2_DW.mrc            1     4.621161     0.114124  8038.270020  7491.523438    32.966396     0.000000     1.000000     0.000000           18    -72.78361    90.433833    -11.39159    17.699030     0.712982 55044.379270     0.188640           11            1 
  291.446154  3710.030769     0.103662            1     4.808090 000072@Extract/job013/Micrographs/stack_0065_2x_Corr2_DW.mrcs Micrographs/stack_0065_2x_Corr2_DW.mrc            1     4.621161     0.114124  8038.270020  7491.523438    32.966396     0.000000     1.000000     0.000000           18    -74.48365    60.537655     4.999030     -7.70097     0.718285 55427.463955     0.444448            9            2 
 1323.323077  3142.892308     0.075298            1   -179.48644 000145@Extract/job013/Micrographs/stack_0065_2x_Corr2_DW.mrcs Micrographs/stack_0065_2x_Corr2_DW.mrc            1     4.621161     0.114124  8038.270020  7491.523438    32.966396     0.000000     1.000000     0.000000           18   -176.16605    65.908844     6.149650     3.848410     0.730348 55490.851210     0.119553           15            1 
 1559.630769  1134.276923     0.113940            1   147.537255 000059@Extract/job013/Micrographs/stack_0065_2x_Corr2_DW.mrcs Micrographs/stack_0065_2x_Corr2_DW.mrc            1     4.621161     0.114124  8038.270020  7491.523438    32.966396     0.000000     1.000000     0.000000           18    12.297907    85.895303     2.459030    -17.86097     0.730043 55253.201834     0.296341            5            2 
 2780.553846  1969.230769     0.100110            1    56.279577 000079@Extract/job013/Micrographs/stack_0065_2x_Corr2_DW.mrcs Micrographs/stack_0065_2x_Corr2_DW.mrc            1     4.621161     0.114124  8038.270020  7491.523438    32.966396     0.000000     1.000000     0.000000           18    -69.27341    89.806093     -7.46221    -16.47159     0.750559 55462.608372     0.069933           29            1 
 1669.907692  2205.538462     0.088770            1    31.002312 000108@Extract/job013/Micrographs/stack_0065_2x_Corr2_DW.mrcs Micrographs/stack_0065_2x_Corr2_DW.mrc            1     4.621161     0.114124  8038.270020  7491.523438    32.966396     0.000000     1.000000     0.000000           18    -78.51931    78.473041     -7.70097     3.848410     0.721690 55069.601541     0.527187            5            1 
 1079.138462   330.830769     0.066783            1    -25.44211 000170@Extract/job013/Micrographs/stack_0065_2x_Corr2_DW.mrcs Micrographs/stack_0065_2x_Corr2_DW.mrc            1     4.621161     0.114124  8038.270020  7491.523438    32.966396     0.000000     1.000000     0.000000           18    -37.73560    71.991013     -4.01035     -1.47035     0.707595 54948.798382     0.264243           13            1 
 2189.784615   984.615385     0.145621            1    64.269837 000015@Extract/job013/Micrographs/stack_0065_2x_Corr2_DW.mrcs Micrographs/stack_0065_2x_Corr2_DW.mrc            1     4.621161     0.114124  8038.270020  7491.523438    32.966396     0.000000     1.000000     0.000000           18     -5.31341    60.153927     -2.62097     2.459030     0.743832 55406.893408     0.240938           10            2 
 2465.476923  2268.553846     0.083520            1   114.737173 000119@Extract/job013/Micrographs/stack_0065_2x_Corr2_DW.mrcs Micrographs/stack_0065_2x_Corr2_DW.mrc            1     4.621161     0.114124  8038.270020  7491.523438    32.966396     0.000000     1.000000     0.000000           18    10.870841    96.656604     8.928410    11.468410     0.748739 55098.082654     0.075696           32            1 
  417.476923   133.907692     0.064502            1   120.526432 000175@Extract/job013/Micrographs/stack_0065_2x_Corr2_DW.mrcs Micrographs/stack_0065_2x_Corr2_DW.mrc            1     4.621161     0.114124  8038.270020  7491.523438    32.966396     0.000000     1.000000     0.000000           18     -6.70012    84.088988     2.459030     2.459030     0.730300 55378.633283     0.267130           12            2 
 2536.369231  3142.892308     0.135610            1    30.804348 000025@Extract/job013/Micrographs/stack_0065_2x_Corr2_DW.mrcs Micrographs/stack_0065_2x_Corr2_DW.mrc            1     4.621161     0.114124  8038.270020  7491.523438    32.966396     0.000000     1.000000     0.000000           18   -141.68274    92.207246    -11.63035     -3.77159     0.747437 55501.914851     0.205889           19            1 
 1157.907692  3394.953846     0.094637            1    71.156195 000093@Extract/job013/Micrographs/stack_0065_2x_Corr2_DW.mrcs Micrographs/stack_0065_2x_Corr2_DW.mrc            1     4.621161     0.114124  8038.270020  7491.523438    32.966396     0.000000     1.000000     0.000000           18   -136.08773    87.396173     4.999030     7.539030     0.745243 55725.503297     0.234778            4            2 
 1276.061538  2008.615385     0.069391            1    -63.99465 000163@Extract/job013/Micrographs/stack_0065_2x_Corr2_DW.mrcs Micrographs/stack_0065_2x_Corr2_DW.mrc            1     4.621161     0.114124  8038.270020  7491.523438    32.966396     0.000000     1.000000     0.000000           18   -155.75833    89.888658     -1.23159    -10.24097     0.709498 55156.579282     0.289594           12            1 
 1528.123077  3245.292308     0.067260            1    -62.95352 000169@Extract/job013/Micrographs/stack_0065_2x_Corr2_DW.mrcs Micrographs/stack_0065_2x_Corr2_DW.mrc            1     4.621161     0.114124  8038.270020  7491.523438    32.966396     0.000000     1.000000     0.000000           18   -143.14387    82.642008    12.619030     1.308410     0.738132 55639.258605     0.409396            4            1 
  126.030769  2536.369231     0.042551            1    -94.86329 000218@Extract/job013/Micrographs/stack_0065_2x_Corr2_DW.mrcs Micrographs/stack_0065_2x_Corr2_DW.mrc            1     4.621161     0.114124  8038.270020  7491.523438    32.966396     0.000000     1.000000     0.000000           18   -147.31525    91.044191    20.239030     -3.77159     0.725943 55605.560721     0.360229            4            2 
 3639.138462  2867.200000     0.095826            1   -147.35733 000090@Extract/job013/Micrographs/stack_0065_2x_Corr2_DW.mrcs Micrographs/stack_0065_2x_Corr2_DW.mrc            1     4.621161     0.114124  8038.270020  7491.523438    32.966396     0.000000     1.000000     0.000000           18    -31.42324    66.222874    19.088410     6.388410     0.721277 55240.923158     0.306244            6            2 
 2394.584615  3717.907692     0.155303            1    13.008876 000011@Extract/job013/Micrographs/stack_0065_2x_Corr2_DW.mrcs Micrographs/stack_0065_2x_Corr2_DW.mrc            1     4.621161     0.114124  8038.270020  7491.523438    32.966396     0.000000     1.000000     0.000000           18    -39.15328    70.742470     -0.08097     -3.77159     0.750652 55540.299026     0.700362            1            1 
 3261.046154  1520.246154     0.116327            1    43.806642 000051@Extract/job013/Micrographs/stack_0065_2x_Corr2_DW.mrcs Micrographs/stack_0065_2x_Corr2_DW.mrc            1     4.621161     0.114124  8038.270020  7491.523438    32.966396     0.000000     1.000000     0.000000           18   -157.18225    85.111507     2.459030    11.468410     0.702778 55460.868445     0.326886           12            1 
 1150.030769  3418.584615     0.111102            1   165.047626 000084@Extract/job013/Micrographs/stack_0066_2x_Corr2_DW.mrcs Micrographs/stack_0066_2x_Corr2_DW.mrc            1     4.562293     0.108959 10547.020508  9943.421875    33.459995     0.000000     1.000000     0.000000           19   -107.17609    97.334182     1.308410    11.229650     0.750724 55859.362089     0.430505            6            1 
 2363.076923   866.461538     0.088635            1    -43.81445 000140@Extract/job013/Micrographs/stack_0066_2x_Corr2_DW.mrcs Micrographs/stack_0066_2x_Corr2_DW.mrc            1     4.562293     0.108959 10547.020508  9943.421875    33.459995     0.000000     1.000000     0.000000           19   155.777089    77.241562    19.088410    21.628410     0.701328 55320.925081     0.320071           10            2 
 2142.523077  3741.538462     0.141790            1    55.427260 000025@Extract/job013/Micrographs/stack_0066_2x_Corr2_DW.mrcs Micrographs/stack_0066_2x_Corr2_DW.mrc            1     4.562293     0.108959 10547.020508  9943.421875    33.459995     0.000000     1.000000     0.000000           19   139.469515   104.271856     -0.08097    -13.93159     0.747223 55782.224421     0.202382            8            1 
 2189.784615  1732.923077     0.106518            1    -92.75418 000094@Extract/job013/Micrographs/stack_0066_2x_Corr2_DW.mrcs Micrographs/stack_0066_2x_Corr2_DW.mrc            1     4.562293     0.108959 10547.020508  9943.421875    33.459995     0.000000     1.000000     0.000000           19    -80.54496    87.519121    -24.09159     7.539030     0.723371 55092.037648     0.641274            3            2 
 1914.092308  3962.092308     0.135938            1   103.990586 000036@Extract/job013/Micrographs/stack_0066_2x_Corr2_DW.mrcs Micrographs/stack_0066_2x_Corr2_DW.mrc            1     4.562293     0.108959 10547.020508  9943.421875    33.459995     0.000000     1.000000     0.000000           19   -133.20196    98.145307    11.468410     2.459030     0.728645 55566.060215     0.634769            3            1 
 3796.676923  2174.030769     0.112483            1   -107.80976 000078@Extract/job013/Micrographs/stack_0066_2x_Corr2_DW.mrcs Micrographs/stack_0066_2x_Corr2_DW.mrc            1     4.562293     0.108959 10547.020508  9943.421875    33.459995     0.000000     1.000000     0.000000           19   -119.14919    95.635652     -6.31159     -9.09035     0.714624 55689.078320     0.306839            8            1 
  236.307692   575.015385     0.146614            1     9.534724 000021@Extract/job013/Micrographs/stack_0066_2x_Corr2_DW.mrcs Micrographs/stack_0066_2x_Corr2_DW.mrc            1     4.562293     0.108959 10547.020508  9943.421875    33.459995     0.000000     1.000000     0.000000           19   147.411131    67.134946    17.699030     -2.62097     0.766082 56020.241569     0.250712            5            2 
 2709.661538  1362.707692     0.141634            1    -76.01629 000027@Extract/job013/Micrographs/stack_0066_2x_Corr2_DW.mrcs Micrographs/stack_0066_2x_Corr2_DW.mrc            1     4.562293     0.108959 10547.020508  9943.421875    33.459995     0.000000     1.000000     0.000000           19   111.663532    64.918417    -22.94097     -4.01035     0.709400 55442.660430     0.205722            6            2 
 3379.200000  2213.415385     0.129802            1     4.751446 000046@Extract/job013/Micrographs/stack_0066_2x_Corr2_DW.mrcs Micrographs/stack_0066_2x_Corr2_DW.mrc            1     4.562293     0.108959 10547.020508  9943.421875    33.459995     0.000000     1.000000     0.000000           19    -81.29823    82.131123    -24.09159     -1.47035     0.711441 55339.504561     0.365654            5            2 
 3040.492308  1402.092308     0.076691            1   -166.82823 000168@Extract/job013/Micrographs/stack_0066_2x_Corr2_DW.mrcs Micrographs/stack_0066_2x_Corr2_DW.mrc            1     4.562293     0.108959 10547.020508  9943.421875    33.459995     0.000000     1.000000     0.000000           19    -74.24345    84.470400    11.468410     -6.31159     0.743665 55664.768262     0.284280            5            1 
  905.846154  3576.123077     0.062225            1   143.473847 000197@Extract/job013/Micrographs/stack_0066_2x_Corr2_DW.mrcs Micrographs/stack_0066_2x_Corr2_DW.mrc            1     4.562293     0.108959 10547.020508  9943.421875    33.459995     0.000000     1.000000     0.000000           19    -69.90812    97.594638     1.308410    -11.39159     0.679433 55244.956981     0.340283            3            1 
 3946.338462  1291.815385     0.105932            1    16.903343 000095@Extract/job013/Micrographs/stack_0066_2x_Corr2_DW.mrcs Micrographs/stack_0066_2x_Corr2_DW.mrc            1     4.562293     0.108959 10547.020508  9943.421875    33.459995     0.000000     1.000000     0.000000           19    -67.80507    96.974410    14.008410    22.779030     0.719916 55216.723642     0.418003            6            1 
 3292.553846  3694.276923     0.094684            1   105.867790 000128@Extract/job013/Micrographs/stack_0066_2x_Corr2_DW.mrcs Micrographs/stack_0066_2x_Corr2_DW.mrc            1     4.562293     0.108959 10547.020508  9943.421875    33.459995     0.000000     1.000000     0.000000           19    81.804279   100.129072     -8.85159     -8.85159     0.745116 55336.928706     0.266527            9            1 
 2166.153846   882.215385     0.110613            1   159.297220 000087@Extract/job013/Micrographs/stack_0066_2x_Corr2_DW.mrcs Micrographs/stack_0066_2x_Corr2_DW.mrc            1     4.562293     0.108959 10547.020508  9943.421875    33.459995     0.000000     1.000000     0.000000           19    -47.48916    87.844177    20.239030     -0.08097     0.730883 55810.773970     0.241697           12            1 
 1189.415385  2670.276923     0.066735            1    -93.62179 000190@Extract/job013/Micrographs/stack_0066_2x_Corr2_DW.mrcs Micrographs/stack_0066_2x_Corr2_DW.mrc            1     4.562293     0.108959 10547.020508  9943.421875    33.459995     0.000000     1.000000     0.000000           19    -77.29977    60.563048    15.159030     -9.09035     0.728628 55795.359662     0.347953            3            2 
 3891.200000  3780.923077     0.115758            1    12.261568 000071@Extract/job013/Micrographs/stack_0066_2x_Corr2_DW.mrcs Micrographs/stack_0066_2x_Corr2_DW.mrc            1     4.562293     0.108959 10547.020508  9943.421875    33.459995     0.000000     1.000000     0.000000           19    -51.34312    49.432642    -21.55159    -10.24097     0.734567 55761.116861     0.553597            9            1 
 1866.830769  2268.553846     0.157330            1    31.624988 000012@Extract/job013/Micrographs/stack_0066_2x_Corr2_DW.mrcs Micrographs/stack_0066_2x_Corr2_DW.mrc            1     4.562293     0.108959 10547.020508  9943.421875    33.459995     0.000000     1.000000     0.000000           19   -156.47737    85.708051     5.237790     -9.09035     0.727825 55804.877271     0.221511           15            2 
 3079.876923  1866.830769     0.130817            1    -45.23258 000043@Extract/job013/Micrographs/stack_0066_2x_Corr2_DW.mrcs Micrographs/stack_0066_2x_Corr2_DW.mrc            1     4.562293     0.108959 10547.020508  9943.421875    33.459995     0.000000     1.000000     0.000000           19   -154.36201    87.494368     6.149650    -16.47159     0.719323 55236.488046     0.391445            7            1 
 3387.076923  3355.569231     0.128304            1   146.022608 000049@Extract/job013/Micrographs/stack_0066_2x_Corr2_DW.mrcs Micrographs/stack_0066_2x_Corr2_DW.mrc            1     4.562293     0.108959 10547.020508  9943.421875    33.459995     0.000000     1.000000     0.000000           19   -154.40251    77.844333     -3.77159    15.159030     0.710093 55545.971530     0.357647            3            2 
 2780.553846  2977.476923     0.124151            1    46.704993 000054@Extract/job013/Micrographs/stack_0066_2x_Corr2_DW.mrcs Micrographs/stack_0066_2x_Corr2_DW.mrc            1     4.562293     0.108959 10547.020508  9943.421875    33.459995     0.000000     1.000000     0.000000           19   -146.60272    92.831712    -10.24097     -6.31159     0.725910 55758.449373     0.275857            2            2 
 2307.938462  2630.892308     0.122526            1    16.659806 000056@Extract/job013/Micrographs/stack_0066_2x_Corr2_DW.mrcs Micrographs/stack_0066_2x_Corr2_DW.mrc            1     4.562293     0.108959 10547.020508  9943.421875    33.459995     0.000000     1.000000     0.000000           19   -152.23500    91.664576    -17.86097     -0.08097     0.721952 55702.879260     0.565143            3            2 
 3324.061538  3048.369231     0.120917            1    10.108686 000059@Extract/job013/Micrographs/stack_0066_2x_Corr2_DW.mrcs Micrographs/stack_0066_2x_Corr2_DW.mrc            1     4.562293     0.108959 10547.020508  9943.421875    33.459995     0.000000     1.000000     0.000000           19   -150.83400    90.464477     -6.31159    -26.63159     0.712069 55717.603238     0.281606            6            2 
 3261.046154   307.200000     0.096059            1    70.050128 000125@Extract/job013/Micrographs/stack_0066_2x_Corr2_DW.mrcs Micrographs/stack_0066_2x_Corr2_DW.mrc            1     4.562293     0.108959 10547.020508  9943.421875    33.459995     0.000000     1.000000     0.000000           19   -157.87833    86.910116    -20.40097     -1.23159     0.725489 55581.017964     0.141106           18            1 
 2969.600000  3591.876923     0.081760            1    -64.87807 000159@Extract/job013/Micrographs/stack_0066_2x_Corr2_DW.mrcs Micrographs/stack_0066_2x_Corr2_DW.mrc            1     4.562293     0.108959 10547.020508  9943.421875    33.459995     0.000000     1.000000     0.000000           19   -150.19751    76.599399    10.079030     -2.38221     0.718507 55771.778480     0.232234           10            2 
  582.892308  1898.338462     0.077164            1    -13.36944 000167@Extract/job013/Micrographs/stack_0066_2x_Corr2_DW.mrcs Micrographs/stack_0066_2x_Corr2_DW.mrc            1     4.562293     0.108959 10547.020508  9943.421875    33.459995     0.000000     1.000000     0.000000           19   -155.76768    87.500012     1.308410    -16.47159     0.694861 54948.139146     0.238403           11            2 
 1685.661538  2134.646154     0.086273            1   -107.24588 000145@Extract/job013/Micrographs/stack_0066_2x_Corr2_DW.mrcs Micrographs/stack_0066_2x_Corr2_DW.mrc            1     4.562293     0.108959 10547.020508  9943.421875    33.459995     0.000000     1.000000     0.000000           19   -171.98554    54.843407    10.079030    -12.78097     0.715580 55727.182606     0.259227           14            1 
  708.923077  2977.476923     0.051799            1    62.501220 000218@Extract/job013/Micrographs/stack_0066_2x_Corr2_DW.mrcs Micrographs/stack_0066_2x_Corr2_DW.mrc            1     4.562293     0.108959 10547.020508  9943.421875    33.459995     0.000000     1.000000     0.000000           19    -17.27481    77.463194    -15.32097    11.468410     0.729968 55849.951591     0.547336           11            1 
  866.461538   598.646154     0.149461            1   131.912788 000017@Extract/job013/Micrographs/stack_0066_2x_Corr2_DW.mrcs Micrographs/stack_0066_2x_Corr2_DW.mrc            1     4.562293     0.108959 10547.020508  9943.421875    33.459995     0.000000     1.000000     0.000000           19   -160.02541    75.405962     -1.47035     4.999030     0.731874 55490.469443     0.166867            8            1 
 2678.153846  3150.769231     0.110803            1   127.007895 000086@Extract/job013/Micrographs/stack_0066_2x_Corr2_DW.mrcs Micrographs/stack_0066_2x_Corr2_DW.mrc            1     4.562293     0.108959 10547.020508  9943.421875    33.459995     0.000000     1.000000     0.000000           19     1.752642    65.496219    -20.40097    24.168410     0.733318 56064.814614     0.377860            9            2 
  701.046154  1520.246154     0.104531            1    29.434328 000103@Extract/job013/Micrographs/stack_0066_2x_Corr2_DW.mrcs Micrographs/stack_0066_2x_Corr2_DW.mrc            1     4.562293     0.108959 10547.020508  9943.421875    33.459995     0.000000     1.000000     0.000000           19     9.449587   106.431161     3.848410    25.319030     0.711313 55524.625485     0.617359            5            1 
 1016.123077  3891.200000     0.102527            1   156.189540 000107@Extract/job013/Micrographs/stack_0066_2x_Corr2_DW.mrcs Micrographs/stack_0066_2x_Corr2_DW.mrc            1     4.562293     0.108959 10547.020508  9943.421875    33.459995     0.000000     1.000000     0.000000           19   -170.54609    76.049086    -16.47159    17.699030     0.693074 55559.398901     0.209670            3            2 
 2095.261538  3135.015385     0.178404            1   125.659912 000023@Extract/job013/Micrographs/stack_0067_2x_Corr2_DW.mrcs Micrographs/stack_0067_2x_Corr2_DW.mrc            1     3.979333     0.097983 14551.521484 13889.321289    29.155039     0.000000     1.000000     0.000000           20    -59.92842   113.698052    -11.39159    15.159030     0.754227 56347.718359     0.109515            7            1 
  354.461538   330.830769     0.146999            1    59.898189 000049@Extract/job013/Micrographs/stack_0067_2x_Corr2_DW.mrcs Micrographs/stack_0067_2x_Corr2_DW.mrc            1     3.979333     0.097983 14551.521484 13889.321289    29.155039     0.000000     1.000000     0.000000           20   -137.44005    95.769962    -11.39159    -10.24097     0.723950 55847.967080     0.438378            9            2 
 3040.492308   330.830769     0.145021            1     5.574616 000051@Extract/job013/Micrographs/stack_0067_2x_Corr2_DW.mrcs Micrographs/stack_0067_2x_Corr2_DW.mrc            1     3.979333     0.097983 14551.521484 13889.321289    29.155039     0.000000     1.000000     0.000000           20   115.848399    67.567175     -6.31159    21.628410     0.709636 55652.300520     0.278669           13            2 
 3560.369231   756.184615     0.144031            1   -117.30837 000053@Extract/job013/Micrographs/stack_0067_2x_Corr2_DW.mrcs Micrographs/stack_0067_2x_Corr2_DW.mrc            1     3.979333     0.097983 14551.521484 13889.321289    29.155039     0.000000     1.000000     0.000000           20    96.922577    64.123729    -22.94097     -1.23159     0.712542 55466.793269     0.261827           10            2 
 3489.476923   370.215385     0.126409            1    -26.31186 000083@Extract/job013/Micrographs/stack_0067_2x_Corr2_DW.mrcs Micrographs/stack_0067_2x_Corr2_DW.mrc            1     3.979333     0.097983 14551.521484 13889.321289    29.155039     0.000000     1.000000     0.000000           20    96.675673    88.873317    -11.63035    30.637790     0.712847 55679.186127     0.207016           13            2 
  196.923077   519.876923     0.123163            1    61.819836 000093@Extract/job013/Micrographs/stack_0067_2x_Corr2_DW.mrcs Micrographs/stack_0067_2x_Corr2_DW.mrc            1     3.979333     0.097983 14551.521484 13889.321289    29.155039     0.000000     1.000000     0.000000           20    -50.95808    94.439633     -2.62097    16.309650     0.733949 55333.003681     0.328206            5            2 
 3174.400000  2670.276923     0.121672            1   149.052547 000098@Extract/job013/Micrographs/stack_0067_2x_Corr2_DW.mrcs Micrographs/stack_0067_2x_Corr2_DW.mrc            1     3.979333     0.097983 14551.521484 13889.321289    29.155039     0.000000     1.000000     0.000000           20   136.347851    50.161158     8.928410     3.848410     0.733769 55650.604932     0.494157           11            2 
 3686.400000   575.015385     0.106280            1    54.291980 000126@Extract/job013/Micrographs/stack_0067_2x_Corr2_DW.mrcs Micrographs/stack_0067_2x_Corr2_DW.mrc            1     3.979333     0.097983 14551.521484 13889.321289    29.155039     0.000000     1.000000     0.000000           20    94.411646   105.141562    14.008410     8.928410     0.726732 55644.646075     0.408581            5            2 
 3993.600000  2504.861538     0.105365            1    18.295950 000131@Extract/job013/Micrographs/stack_0067_2x_Corr2_DW.mrcs Micrographs/stack_0067_2x_Corr2_DW.mrc            1     3.979333     0.097983 14551.521484 13889.321289    29.155039     0.000000     1.000000     0.000000           20   -178.95970    91.728269     3.848410     -6.31159     0.727044 55730.971862     0.341814            6            1 
 3914.830769  1220.923077     0.200505            1   155.789864 000010@Extract/job013/Micrographs/stack_0067_2x_Corr2_DW.mrcs Micrographs/stack_0067_2x_Corr2_DW.mrc            1     3.979333     0.097983 14551.521484 13889.321289    29.155039     0.000000     1.000000     0.000000           20    34.078475    91.350726    -11.39159     -2.62097     0.751499 56570.769468     0.267402           12            2 
  354.461538  2977.476923     0.125897            1   -106.09165 000084@Extract/job013/Micrographs/stack_0067_2x_Corr2_DW.mrcs Micrographs/stack_0067_2x_Corr2_DW.mrc            1     3.979333     0.097983 14551.521484 13889.321289    29.155039     0.000000     1.000000     0.000000           20   -144.51559    88.641688     8.689650    -16.47159     0.713257 56107.660816     0.178809           13            2 
 1189.415385  2882.953846     0.122604            1   -146.39365 000095@Extract/job013/Micrographs/stack_0067_2x_Corr2_DW.mrcs Micrographs/stack_0067_2x_Corr2_DW.mrc            1     3.979333     0.097983 14551.521484 13889.321289    29.155039     0.000000     1.000000     0.000000           20   -144.59042    75.337890     3.848410     6.388410     0.762937 56446.924960     0.323392            6            1 
  480.492308   921.600000     0.083463            1   137.723197 000167@Extract/job013/Micrographs/stack_0067_2x_Corr2_DW.mrcs Micrographs/stack_0067_2x_Corr2_DW.mrc            1     3.979333     0.097983 14551.521484 13889.321289    29.155039     0.000000     1.000000     0.000000           20   -135.38088    87.989027     7.539030    15.159030     0.711250 55953.058024     0.562483            4            2 
 2772.676923  1945.600000     0.160174            1    29.183726 000034@Extract/job013/Micrographs/stack_0067_2x_Corr2_DW.mrcs Micrographs/stack_0067_2x_Corr2_DW.mrc            1     3.979333     0.097983 14551.521484 13889.321289    29.155039     0.000000     1.000000     0.000000           20    -86.59889   115.247072     -7.70097     -0.08097     0.698904 55729.883809     0.490460            5            2 
 1654.153846  2646.646154     0.118103            1    -58.03894 000106@Extract/job013/Micrographs/stack_0067_2x_Corr2_DW.mrcs Micrographs/stack_0067_2x_Corr2_DW.mrc            1     3.979333     0.097983 14551.521484 13889.321289    29.155039     0.000000     1.000000     0.000000           20    -79.64075   108.739164     -1.47035     2.459030     0.695358 55251.900196     0.466686            5            1 
  677.415385  1024.000000     0.115201            1    -84.33864 000110@Extract/job013/Micrographs/stack_0067_2x_Corr2_DW.mrcs Micrographs/stack_0067_2x_Corr2_DW.mrc            1     3.979333     0.097983 14551.521484 13889.321289    29.155039     0.000000     1.000000     0.000000           20    -69.18923    99.399795     7.539030     -2.62097     0.702376 55400.203785     0.225352            8            2 
 1047.630769  1528.123077     0.110268            1   119.118482 000117@Extract/job013/Micrographs/stack_0067_2x_Corr2_DW.mrcs Micrographs/stack_0067_2x_Corr2_DW.mrc            1     3.979333     0.097983 14551.521484 13889.321289    29.155039     0.000000     1.000000     0.000000           20    -75.50840   100.061699    -16.47159    12.619030     0.738185 56113.695499     0.482107           10            1 
 1409.969231   685.292308     0.105813            1   141.572690 000129@Extract/job013/Micrographs/stack_0067_2x_Corr2_DW.mrcs Micrographs/stack_0067_2x_Corr2_DW.mrc            1     3.979333     0.097983 14551.521484 13889.321289    29.155039     0.000000     1.000000     0.000000           20    -62.15256   100.553105     -5.16097     -3.77159     0.729968 55425.962189     0.499821            3            1 
 2772.676923  2174.030769     0.231704            1    -55.30255 000003@Extract/job013/Micrographs/stack_0067_2x_Corr2_DW.mrcs Micrographs/stack_0067_2x_Corr2_DW.mrc            1     3.979333     0.097983 14551.521484 13889.321289    29.155039     0.000000     1.000000     0.000000           20    -43.65215   129.838842     -2.62097    -12.78097     0.800169 57025.358320     0.072074           49            1 
 3339.815385  3780.923077     0.141718            1    -86.16206 000058@Extract/job013/Micrographs/stack_0067_2x_Corr2_DW.mrcs Micrographs/stack_0067_2x_Corr2_DW.mrc            1     3.979333     0.097983 14551.521484 13889.321289    29.155039     0.000000     1.000000     0.000000           20    -74.40968    67.180913    15.397790     -6.55035     0.716450 56412.420348     0.156077           15            2 
 2985.353846  2008.615385     0.136073            1   156.537661 000069@Extract/job013/Micrographs/stack_0067_2x_Corr2_DW.mrcs Micrographs/stack_0067_2x_Corr2_DW.mrc            1     3.979333     0.097983 14551.521484 13889.321289    29.155039     0.000000     1.000000     0.000000           20    65.790047    82.604256    22.779030     -4.01035     0.740369 56434.853417     0.202912            6            2 
  677.415385   259.938462     0.129860            1    -61.84321 000079@Extract/job013/Micrographs/stack_0067_2x_Corr2_DW.mrcs Micrographs/stack_0067_2x_Corr2_DW.mrc            1     3.979333     0.097983 14551.521484 13889.321289    29.155039     0.000000     1.000000     0.000000           20    -65.87782    75.914459     -1.23159     -7.70097     0.706883 55540.204932     0.316841            8            1 
 1386.338462  3962.092308     0.135349            1    -14.30532 000070@Extract/job013/Micrographs/stack_0067_2x_Corr2_DW.mrcs Micrographs/stack_0067_2x_Corr2_DW.mrc            1     3.979333     0.097983 14551.521484 13889.321289    29.155039     0.000000     1.000000     0.000000           20   -155.78659    82.702840     4.999030    -13.93159     0.725117 55761.055520     0.289064           14            2 
 2331.569231   850.707692     0.097063            1   125.536058 000145@Extract/job013/Micrographs/stack_0067_2x_Corr2_DW.mrcs Micrographs/stack_0067_2x_Corr2_DW.mrc            1     3.979333     0.097983 14551.521484 13889.321289    29.155039     0.000000     1.000000     0.000000           20   -135.38881    86.793747    -16.47159     2.459030     0.681160 55494.327410     0.194797            3            1 
 1228.800000  1165.784615     0.082071            1   -124.87734 000173@Extract/job013/Micrographs/stack_0067_2x_Corr2_DW.mrcs Micrographs/stack_0067_2x_Corr2_DW.mrc            1     3.979333     0.097983 14551.521484 13889.321289    29.155039     0.000000     1.000000     0.000000           20   -149.46839    82.072395     -4.01035     3.848410     0.730389 56168.324870     0.377846            5            2 
 2339.446154  1858.953846     0.231377            1   115.513734 000004@Extract/job013/Micrographs/stack_0067_2x_Corr2_DW.mrcs Micrographs/stack_0067_2x_Corr2_DW.mrc            1     3.979333     0.097983 14551.521484 13889.321289    29.155039     0.000000     1.000000     0.000000           20   -166.72658    11.499824    -15.32097     -6.31159     0.793219 56218.769511     0.475544           13            1 
 3300.430769  2945.969231     0.201754            1     1.335781 000009@Extract/job013/Micrographs/stack_0067_2x_Corr2_DW.mrcs Micrographs/stack_0067_2x_Corr2_DW.mrc            1     3.979333     0.097983 14551.521484 13889.321289    29.155039     0.000000     1.000000     0.000000           20   171.902649    87.544564     1.308410     2.459030     0.747145 56256.384832     0.245160           15            1 
 2867.200000  1386.338462     0.140988            1    37.694022 000060@Extract/job013/Micrographs/stack_0067_2x_Corr2_DW.mrcs Micrographs/stack_0067_2x_Corr2_DW.mrc            1     3.979333     0.097983 14551.521484 13889.321289    29.155039     0.000000     1.000000     0.000000           20    -81.52877   127.087039     2.459030    -12.78097     0.701713 55668.115865     0.415022            9            2 
  385.969231  1173.661538     0.139290            1   156.075228 000063@Extract/job013/Micrographs/stack_0067_2x_Corr2_DW.mrcs Micrographs/stack_0067_2x_Corr2_DW.mrc            1     3.979333     0.097983 14551.521484 13889.321289    29.155039     0.000000     1.000000     0.000000           20   177.528272    77.898791     7.539030    -10.24097     0.731249 56076.813660     0.138741            9            2 
  275.692308  2433.969231     0.121165            1    -63.25326 000099@Extract/job013/Micrographs/stack_0067_2x_Corr2_DW.mrcs Micrographs/stack_0067_2x_Corr2_DW.mrc            1     3.979333     0.097983 14551.521484 13889.321289    29.155039     0.000000     1.000000     0.000000           20   -177.55078    96.513155     3.848410    -10.24097     0.739294 55367.856460     0.419687            2            1 
 2969.600000  2670.276923     0.192149            1   -162.16674 000014@Extract/job013/Micrographs/stack_0067_2x_Corr2_DW.mrcs Micrographs/stack_0067_2x_Corr2_DW.mrc            1     3.979333     0.097983 14551.521484 13889.321289    29.155039     0.000000     1.000000     0.000000           20    -54.98689   116.969580     -2.62097    -31.95035     0.735422 55626.764446     0.543640            6            1 
 1496.615385  2134.646154     0.089271            1    25.248668 000153@Extract/job013/Micrographs/stack_0067_2x_Corr2_DW.mrcs Micrographs/stack_0067_2x_Corr2_DW.mrc            1     3.979333     0.097983 14551.521484 13889.321289    29.155039     0.000000     1.000000     0.000000           20   -132.47666   101.164589    -15.32097     2.459030     0.737716 55535.147747     0.301522           10            2 
 1977.107692  1709.292308     0.130253            1    -99.15789 000077@Extract/job013/Micrographs/stack_0067_2x_Corr2_DW.mrcs Micrographs/stack_0067_2x_Corr2_DW.mrc            1     3.979333     0.097983 14551.521484 13889.321289    29.155039     0.000000     1.000000     0.000000           20   154.430315    64.539791     -0.08097     3.609650     0.716486 55314.213397     0.558243            9            1 
  126.030769   157.538462     0.094540            1    -42.30124 000147@Extract/job013/Micrographs/stack_0067_2x_Corr2_DW.mrcs Micrographs/stack_0067_2x_Corr2_DW.mrc            1     3.979333     0.097983 14551.521484 13889.321289    29.155039     0.000000     1.000000     0.000000           20   -139.64300    80.809979    -13.93159    12.619030     0.741219 56251.543046     0.166477            9            2 
 1567.507692  1126.400000     0.124506            1   174.298585 000088@Extract/job013/Micrographs/stack_0067_2x_Corr2_DW.mrcs Micrographs/stack_0067_2x_Corr2_DW.mrc            1     3.979333     0.097983 14551.521484 13889.321289    29.155039     0.000000     1.000000     0.000000           20    87.416493   101.396544     -0.08097     4.999030     0.734954 55657.781944     0.544467            4            2 
 1606.892308  3339.815385     0.131332            1     -2.81730 000036@Extract/job013/Micrographs/stack_0068_2x_Corr2_DW.mrcs Micrographs/stack_0068_2x_Corr2_DW.mrc            1     3.957348     0.104266 14613.209961 13897.207031    23.707260     0.000000     1.000000     0.000000           21   123.550242    69.556648     8.928410     6.388410     0.747146 55485.594992     0.357531            2            2 
  189.046154  1811.692308     0.119104            1    82.565979 000056@Extract/job013/Micrographs/stack_0068_2x_Corr2_DW.mrcs Micrographs/stack_0068_2x_Corr2_DW.mrc            1     3.957348     0.104266 14613.209961 13897.207031    23.707260     0.000000     1.000000     0.000000           21    -91.06385    90.601806    10.079030    23.929650     0.717295 55795.467734     0.136928            9            2 
 2882.953846  3639.138462     0.117292            1    95.742306 000059@Extract/job013/Micrographs/stack_0068_2x_Corr2_DW.mrcs Micrographs/stack_0068_2x_Corr2_DW.mrc            1     3.957348     0.104266 14613.209961 13897.207031    23.707260     0.000000     1.000000     0.000000           21    -80.77939    63.963734     3.848410     -6.31159     0.697501 55823.138124     0.339652            5            1 
 1142.153846  3402.830769     0.113234            1    19.325090 000069@Extract/job013/Micrographs/stack_0068_2x_Corr2_DW.mrcs Micrographs/stack_0068_2x_Corr2_DW.mrc            1     3.957348     0.104266 14613.209961 13897.207031    23.707260     0.000000     1.000000     0.000000           21   -169.12691    84.544992     -2.62097    -14.17035     0.715290 55511.996603     0.443625           11            1 
 3765.169231  1803.815385     0.112245            1   148.197571 000072@Extract/job013/Micrographs/stack_0068_2x_Corr2_DW.mrcs Micrographs/stack_0068_2x_Corr2_DW.mrc            1     3.957348     0.104266 14613.209961 13897.207031    23.707260     0.000000     1.000000     0.000000           21    -89.74781    81.002962    -16.71035    25.319030     0.710529 55538.671064     0.707221            2            2 
 2945.969231   551.384615     0.104698            1    28.163994 000086@Extract/job013/Micrographs/stack_0068_2x_Corr2_DW.mrcs Micrographs/stack_0068_2x_Corr2_DW.mrc            1     3.957348     0.104266 14613.209961 13897.207031    23.707260     0.000000     1.000000     0.000000           21    -72.10698    87.442856     1.308410     4.999030     0.716326 56000.871392     0.444292            2            2 
  606.523077  2599.384615     0.090575            1     8.354158 000113@Extract/job013/Micrographs/stack_0068_2x_Corr2_DW.mrcs Micrographs/stack_0068_2x_Corr2_DW.mrc            1     3.957348     0.104266 14613.209961 13897.207031    23.707260     0.000000     1.000000     0.000000           21    78.211624   108.106391    -17.86097     1.308410     0.737585 55512.246484     0.102070            7            2 
 3150.769231  3544.615385     0.063296            1     -6.61724 000180@Extract/job013/Micrographs/stack_0068_2x_Corr2_DW.mrcs Micrographs/stack_0068_2x_Corr2_DW.mrc            1     3.957348     0.104266 14613.209961 13897.207031    23.707260     0.000000     1.000000     0.000000           21    77.686506    89.293975    -22.94097     7.539030     0.706904 55791.111828     0.525416            8            1 
 1346.953846  2851.446154     0.158699            1    31.174869 000015@Extract/job013/Micrographs/stack_0068_2x_Corr2_DW.mrcs Micrographs/stack_0068_2x_Corr2_DW.mrc            1     3.957348     0.104266 14613.209961 13897.207031    23.707260     0.000000     1.000000     0.000000           21   157.958875    58.407334    -21.79035    10.079030     0.726396 55418.950547     0.417420            7            1 
 1173.661538  3717.907692     0.127917            1    10.969930 000043@Extract/job013/Micrographs/stack_0068_2x_Corr2_DW.mrcs Micrographs/stack_0068_2x_Corr2_DW.mrc            1     3.957348     0.104266 14613.209961 13897.207031    23.707260     0.000000     1.000000     0.000000           21    96.329663   161.718828    -12.78097    -12.78097     0.729210 55702.165671     0.330142            2            1 
  960.984615  1150.030769     0.104502            1   124.197281 000087@Extract/job013/Micrographs/stack_0068_2x_Corr2_DW.mrcs Micrographs/stack_0068_2x_Corr2_DW.mrc            1     3.957348     0.104266 14613.209961 13897.207031    23.707260     0.000000     1.000000     0.000000           21    67.252752    30.874523     -1.23159     -5.16097     0.685232 55757.729543     0.505875            2            1 
 3647.015385  3158.646154     0.088160            1   145.858263 000123@Extract/job013/Micrographs/stack_0068_2x_Corr2_DW.mrcs Micrographs/stack_0068_2x_Corr2_DW.mrc            1     3.957348     0.104266 14613.209961 13897.207031    23.707260     0.000000     1.000000     0.000000           21     -8.79936    93.054155     -1.47035     7.539030     0.688108 55576.801469     0.664612            5            2 
  701.046154   267.815385     0.112881            1    -74.78210 000070@Extract/job013/Micrographs/stack_0068_2x_Corr2_DW.mrcs Micrographs/stack_0068_2x_Corr2_DW.mrc            1     3.957348     0.104266 14613.209961 13897.207031    23.707260     0.000000     1.000000     0.000000           21   155.857167    59.101561     1.308410    -16.47159     0.738454 55704.234823     0.484521            2            1 
 2118.892308  2788.430769     0.057995            1    -76.98311 000188@Extract/job013/Micrographs/stack_0068_2x_Corr2_DW.mrcs Micrographs/stack_0068_2x_Corr2_DW.mrc            1     3.957348     0.104266 14613.209961 13897.207031    23.707260     0.000000     1.000000     0.000000           21   -138.94457    80.199815     -4.01035     4.999030     0.698786 55255.008723     0.409976            6            1 
 2284.307692  1433.600000     0.205540            1   -105.06356 000002@Extract/job013/Micrographs/stack_0068_2x_Corr2_DW.mrcs Micrographs/stack_0068_2x_Corr2_DW.mrc            1     3.957348     0.104266 14613.209961 13897.207031    23.707260     0.000000     1.000000     0.000000           21    96.708978    85.287028    -16.71035    -19.01159     0.759850 55942.334855     0.368838            7            1 
 3489.476923  1866.830769     0.137953            1    -58.13586 000029@Extract/job013/Micrographs/stack_0068_2x_Corr2_DW.mrcs Micrographs/stack_0068_2x_Corr2_DW.mrc            1     3.957348     0.104266 14613.209961 13897.207031    23.707260     0.000000     1.000000     0.000000           21    -59.42038    90.917464    -10.24097    -20.40097     0.714170 55738.846924     0.511291            6            2 
 1031.876923  2103.138462     0.134888            1   -162.25740 000032@Extract/job013/Micrographs/stack_0068_2x_Corr2_DW.mrcs Micrographs/stack_0068_2x_Corr2_DW.mrc            1     3.957348     0.104266 14613.209961 13897.207031    23.707260     0.000000     1.000000     0.000000           21   100.062271   102.734504    12.619030    -11.39159     0.754298 55715.769036     0.442696           10            2 
 1614.769231  1134.276923     0.111044            1   146.203424 000074@Extract/job013/Micrographs/stack_0068_2x_Corr2_DW.mrcs Micrographs/stack_0068_2x_Corr2_DW.mrc            1     3.957348     0.104266 14613.209961 13897.207031    23.707260     0.000000     1.000000     0.000000           21   105.123254    87.756211    29.248410     -1.47035     0.701018 55673.485036     0.424257            5            1 
 2953.846154  1977.107692     0.067176            1    22.592262 000172@Extract/job013/Micrographs/stack_0068_2x_Corr2_DW.mrcs Micrographs/stack_0068_2x_Corr2_DW.mrc            1     3.957348     0.104266 14613.209961 13897.207031    23.707260     0.000000     1.000000     0.000000           21    -78.20917   111.268727     7.539030     2.459030     0.727182 55948.212357     0.329896            7            2 
 2693.907692   299.323077     0.164843            1    -14.99132 000013@Extract/job013/Micrographs/stack_0068_2x_Corr2_DW.mrcs Micrographs/stack_0068_2x_Corr2_DW.mrc            1     3.957348     0.104266 14613.209961 13897.207031    23.707260     0.000000     1.000000     0.000000           21    -57.86456   109.183195    -13.93159    21.628410     0.748408 56117.844653     0.524801            9            2 
 1008.246154  2323.692308     0.115305            1    95.556041 000064@Extract/job013/Micrographs/stack_0068_2x_Corr2_DW.mrcs Micrographs/stack_0068_2x_Corr2_DW.mrc            1     3.957348     0.104266 14613.209961 13897.207031    23.707260     0.000000     1.000000     0.000000           21   106.676013    71.947516     2.459030     3.848410     0.730274 55496.636465     0.207739            4            2 
 3599.753846   370.215385     0.152446            1    -83.37225 000018@Extract/job013/Micrographs/stack_0068_2x_Corr2_DW.mrcs Micrographs/stack_0068_2x_Corr2_DW.mrc            1     3.957348     0.104266 14613.209961 13897.207031    23.707260     0.000000     1.000000     0.000000           21    -79.91446    79.701097     3.848410     -8.85159     0.690823 55041.740610     0.413969            4            2 
 3402.830769  2804.184615     0.129932            1    74.200794 000038@Extract/job013/Micrographs/stack_0068_2x_Corr2_DW.mrcs Micrographs/stack_0068_2x_Corr2_DW.mrc            1     3.957348     0.104266 14613.209961 13897.207031    23.707260     0.000000     1.000000     0.000000           21    -71.71785    56.315987    -21.55159     1.308410     0.702134 55399.672596     0.412861            6            1 
 3418.584615  2315.815385     0.109740            1   174.242852 000076@Extract/job013/Micrographs/stack_0068_2x_Corr2_DW.mrcs Micrographs/stack_0068_2x_Corr2_DW.mrc            1     3.957348     0.104266 14613.209961 13897.207031    23.707260     0.000000     1.000000     0.000000           21    -32.19389    56.034337    20.239030     1.308410     0.702656 55812.666975     0.254926            6            1 
 3048.369231  1457.230769     0.090186            1     -2.73814 000116@Extract/job013/Micrographs/stack_0068_2x_Corr2_DW.mrcs Micrographs/stack_0068_2x_Corr2_DW.mrc            1     3.957348     0.104266 14613.209961 13897.207031    23.707260     0.000000     1.000000     0.000000           21    -71.58073    68.443496     -7.70097     1.069650     0.682996 55452.943455     0.317267            6            1 
 3631.261538  3749.415385     0.089377            1    88.249260 000120@Extract/job013/Micrographs/stack_0068_2x_Corr2_DW.mrcs Micrographs/stack_0068_2x_Corr2_DW.mrc            1     3.957348     0.104266 14613.209961 13897.207031    23.707260     0.000000     1.000000     0.000000           21    -34.58310   149.236066     -1.23159     3.848410     0.712771 55471.885114     0.845470            2            1 
 2780.553846  1417.846154     0.167825            1    -49.84543 000010@Extract/job013/Micrographs/stack_0068_2x_Corr2_DW.mrcs Micrographs/stack_0068_2x_Corr2_DW.mrc            1     3.957348     0.104266 14613.209961 13897.207031    23.707260     0.000000     1.000000     0.000000           21   -145.98002    77.804589     -1.23159    -12.78097     0.732826 56178.320994     0.347097            2            2 
 3079.876923   732.553846     0.167373            1    72.911447 000011@Extract/job013/Micrographs/stack_0068_2x_Corr2_DW.mrcs Micrographs/stack_0068_2x_Corr2_DW.mrc            1     3.957348     0.104266 14613.209961 13897.207031    23.707260     0.000000     1.000000     0.000000           21   -152.27218    83.290154    -16.47159     -1.23159     0.754259 55941.427822     0.207730            3            1 
 2103.138462  3135.015385     0.158668            1   163.967279 000016@Extract/job013/Micrographs/stack_0068_2x_Corr2_DW.mrcs Micrographs/stack_0068_2x_Corr2_DW.mrc            1     3.957348     0.104266 14613.209961 13897.207031    23.707260     0.000000     1.000000     0.000000           21   -138.27874    74.681601     7.539030    16.309650     0.698368 55991.702279     0.502360            8            1 
 3379.200000   267.815385     0.101726            1   -123.88061 000091@Extract/job013/Micrographs/stack_0068_2x_Corr2_DW.mrcs Micrographs/stack_0068_2x_Corr2_DW.mrc            1     3.957348     0.104266 14613.209961 13897.207031    23.707260     0.000000     1.000000     0.000000           21   -141.73902    82.633911     1.308410     -6.31159     0.721485 55284.856174     0.529415            3            1 
 3119.261538  2126.769231     0.091329            1   112.381912 000110@Extract/job013/Micrographs/stack_0068_2x_Corr2_DW.mrcs Micrographs/stack_0068_2x_Corr2_DW.mrc            1     3.957348     0.104266 14613.209961 13897.207031    23.707260     0.000000     1.000000     0.000000           21   -139.59845    88.015895    -10.24097     6.388410     0.700559 55601.061085     0.495682            9            2 
 3969.969231  2347.323077     0.079795            1   117.035078 000145@Extract/job013/Micrographs/stack_0068_2x_Corr2_DW.mrcs Micrographs/stack_0068_2x_Corr2_DW.mrc            1     3.957348     0.104266 14613.209961 13897.207031    23.707260     0.000000     1.000000     0.000000           21   -144.54201    83.852952    -11.39159     8.928410     0.727023 56027.818847     0.174034            7            1 
 3308.307692  2567.876923     0.068866            1    -48.86663 000166@Extract/job013/Micrographs/stack_0068_2x_Corr2_DW.mrcs Micrographs/stack_0068_2x_Corr2_DW.mrc            1     3.957348     0.104266 14613.209961 13897.207031    23.707260     0.000000     1.000000     0.000000           21   -139.62051    84.424821     6.388410    -16.47159     0.740944 56252.551362     0.490453           11            2 
 1693.538462  1488.738462     0.067803            1    81.358686 000169@Extract/job013/Micrographs/stack_0068_2x_Corr2_DW.mrcs Micrographs/stack_0068_2x_Corr2_DW.mrc            1     3.957348     0.104266 14613.209961 13897.207031    23.707260     0.000000     1.000000     0.000000           21   -150.83400    90.464477     -2.62097     8.928410     0.698329 55425.252634     0.375544            9            2 
 1071.261538   126.030769     0.041455            1    -33.63212 000219@Extract/job013/Micrographs/stack_0068_2x_Corr2_DW.mrcs Micrographs/stack_0068_2x_Corr2_DW.mrc            1     3.957348     0.104266 14613.209961 13897.207031    23.707260     0.000000     1.000000     0.000000           21    40.430785    87.208163     -0.08097     -2.62097     0.742556 55478.428673     0.250833            2            1 
 3954.215385  2812.061538     0.065070            1   -160.44259 000177@Extract/job013/Micrographs/stack_0068_2x_Corr2_DW.mrcs Micrographs/stack_0068_2x_Corr2_DW.mrc            1     3.957348     0.104266 14613.209961 13897.207031    23.707260     0.000000     1.000000     0.000000           21   -142.47397    77.172784     -5.16097    -16.47159     0.695605 55788.760987     0.536523            3            2 
 3513.107692  2969.600000     0.070130            1   -136.59405 000161@Extract/job013/Micrographs/stack_0068_2x_Corr2_DW.mrcs Micrographs/stack_0068_2x_Corr2_DW.mrc            1     3.957348     0.104266 14613.209961 13897.207031    23.707260     0.000000     1.000000     0.000000           21   162.154614    58.420414    10.079030     -5.16097     0.681585 55415.344925     0.369860            5            1 
 3142.892308  3670.646154     0.125835            1    48.097879 000012@Extract/job013/Micrographs/stack_0069_2x_Corr2_DW.mrcs Micrographs/stack_0069_2x_Corr2_DW.mrc            1     3.871784     0.118114 13816.165039 13164.812500    22.617765     0.000000     1.000000     0.000000           22    -86.35284    44.964644    -10.24097     1.308410     0.679264 55027.184891     0.475354            3            1 
 2749.046154  1323.323077     0.100522            1   -118.93879 000059@Extract/job013/Micrographs/stack_0069_2x_Corr2_DW.mrcs Micrographs/stack_0069_2x_Corr2_DW.mrc            1     3.871784     0.118114 13816.165039 13164.812500    22.617765     0.000000     1.000000     0.000000           22    -78.69142    61.935797     2.459030     6.149650     0.722375 55940.440851     0.611112            5            2 
 2095.261538   480.492308     0.099307            1    -97.54531 000062@Extract/job013/Micrographs/stack_0069_2x_Corr2_DW.mrcs Micrographs/stack_0069_2x_Corr2_DW.mrc            1     3.871784     0.118114 13816.165039 13164.812500    22.617765     0.000000     1.000000     0.000000           22    72.802204    85.066284    -19.01159    10.079030     0.689836 55579.946023     0.916849            1            1 
 1031.876923  1213.046154     0.060244            1   -100.53375 000188@Extract/job013/Micrographs/stack_0069_2x_Corr2_DW.mrcs Micrographs/stack_0069_2x_Corr2_DW.mrc            1     3.871784     0.118114 13816.165039 13164.812500    22.617765     0.000000     1.000000     0.000000           22    -26.29784   109.624109     -5.16097     7.539030     0.687689 55547.945080     0.302845            4            1 
 2386.707692  1157.907692     0.075470            1    -73.18351 000138@Extract/job013/Micrographs/stack_0069_2x_Corr2_DW.mrcs Micrographs/stack_0069_2x_Corr2_DW.mrc            1     3.871784     0.118114 13816.165039 13164.812500    22.617765     0.000000     1.000000     0.000000           22   -131.76826   101.767900     -1.47035    -11.39159     0.715880 55909.224562     0.137958            3            2 
  519.876923  3434.338462     0.047227            1   -116.57658 000218@Extract/job013/Micrographs/stack_0069_2x_Corr2_DW.mrcs Micrographs/stack_0069_2x_Corr2_DW.mrc            1     3.871784     0.118114 13816.165039 13164.812500    22.617765     0.000000     1.000000     0.000000           22    -14.36720   115.425333     6.388410    22.779030     0.692336 55782.641441     0.272593            6            2 
  149.661538  2961.723077     0.116407            1   135.857141 000025@Extract/job013/Micrographs/stack_0069_2x_Corr2_DW.mrcs Micrographs/stack_0069_2x_Corr2_DW.mrc            1     3.871784     0.118114 13816.165039 13164.812500    22.617765     0.000000     1.000000     0.000000           22   -133.96692    89.173849     -3.77159    10.079030     0.711950 55429.188869     0.235915            6            2 
  236.307692  2686.030769     0.070642            1    76.774389 000154@Extract/job013/Micrographs/stack_0069_2x_Corr2_DW.mrcs Micrographs/stack_0069_2x_Corr2_DW.mrc            1     3.871784     0.118114 13816.165039 13164.812500    22.617765     0.000000     1.000000     0.000000           22   -137.52430    82.608137    14.008410     -3.77159     0.695001 55464.667289     0.544566            5            2 
 1220.923077   559.261538     0.070623            1   112.451893 000155@Extract/job013/Micrographs/stack_0069_2x_Corr2_DW.mrcs Micrographs/stack_0069_2x_Corr2_DW.mrc            1     3.871784     0.118114 13816.165039 13164.812500    22.617765     0.000000     1.000000     0.000000           22   -129.66999    99.931820    14.008410     -1.47035     0.691925 55457.512607     0.244733            6            2 
 2662.400000  1717.169231     0.106913            1    -84.30890 000045@Extract/job013/Micrographs/stack_0069_2x_Corr2_DW.mrcs Micrographs/stack_0069_2x_Corr2_DW.mrc            1     3.871784     0.118114 13816.165039 13164.812500    22.617765     0.000000     1.000000     0.000000           22    -84.68586    95.924923    21.628410     -5.16097     0.694805 54753.924995     0.637869            2            1 
 1339.076923  2969.600000     0.102536            1    54.441029 000057@Extract/job013/Micrographs/stack_0069_2x_Corr2_DW.mrcs Micrographs/stack_0069_2x_Corr2_DW.mrc            1     3.871784     0.118114 13816.165039 13164.812500    22.617765     0.000000     1.000000     0.000000           22    -83.40223    82.752539    -28.02097     8.928410     0.692085 55204.072150     0.338448            4            1 
 2788.430769  2843.569231     0.094010            1    27.248675 000070@Extract/job013/Micrographs/stack_0069_2x_Corr2_DW.mrcs Micrographs/stack_0069_2x_Corr2_DW.mrc            1     3.871784     0.118114 13816.165039 13164.812500    22.617765     0.000000     1.000000     0.000000           22    -82.64885    88.135773     -3.77159     -0.08097     0.687135 55340.751892     0.341494            1            2 
 2827.815385  1142.153846     0.090307            1   -144.30187 000087@Extract/job013/Micrographs/stack_0069_2x_Corr2_DW.mrcs Micrographs/stack_0069_2x_Corr2_DW.mrc            1     3.871784     0.118114 13816.165039 13164.812500    22.617765     0.000000     1.000000     0.000000           22    -67.64142   114.417268    -16.47159     7.539030     0.715391 55448.293606     0.189517            2            2 
 2489.107692  2402.461538     0.089193            1   -168.75531 000090@Extract/job013/Micrographs/stack_0069_2x_Corr2_DW.mrcs Micrographs/stack_0069_2x_Corr2_DW.mrc            1     3.871784     0.118114 13816.165039 13164.812500    22.617765     0.000000     1.000000     0.000000           22    -60.17648    84.350189    26.708410     -5.16097     0.681105 55298.433055     0.264773            4            2 
 3324.061538   393.846154     0.087915            1    46.934410 000096@Extract/job013/Micrographs/stack_0069_2x_Corr2_DW.mrcs Micrographs/stack_0069_2x_Corr2_DW.mrc            1     3.871784     0.118114 13816.165039 13164.812500    22.617765     0.000000     1.000000     0.000000           22    -79.05079    97.074595    -13.93159     8.928410     0.713671 55681.624372     0.443080            2            1 
 1662.030769  1780.184615     0.085341            1    86.317397 000107@Extract/job013/Micrographs/stack_0069_2x_Corr2_DW.mrcs Micrographs/stack_0069_2x_Corr2_DW.mrc            1     3.871784     0.118114 13816.165039 13164.812500    22.617765     0.000000     1.000000     0.000000           22    -83.25719    98.318162    -19.01159    10.317790     0.711002 55384.308527     0.245715            4            1 
  338.707692   126.030769     0.082655            1    -21.88330 000115@Extract/job013/Micrographs/stack_0069_2x_Corr2_DW.mrcs Micrographs/stack_0069_2x_Corr2_DW.mrc            1     3.871784     0.118114 13816.165039 13164.812500    22.617765     0.000000     1.000000     0.000000           22    -16.52499    94.865362    -13.93159     6.149650     0.727454 55889.788629     0.400317            8            2 
 2307.938462  2914.461538     0.078351            1    58.955735 000131@Extract/job013/Micrographs/stack_0069_2x_Corr2_DW.mrcs Micrographs/stack_0069_2x_Corr2_DW.mrc            1     3.871784     0.118114 13816.165039 13164.812500    22.617765     0.000000     1.000000     0.000000           22    96.183334    67.391918     6.388410     -1.23159     0.691779 55757.648423     0.521189            2            2 
 1189.415385  2103.138462     0.138053            1   -153.72150 000007@Extract/job013/Micrographs/stack_0069_2x_Corr2_DW.mrcs Micrographs/stack_0069_2x_Corr2_DW.mrc            1     3.871784     0.118114 13816.165039 13164.812500    22.617765     0.000000     1.000000     0.000000           22    -67.24180    80.798916    10.079030    16.309650     0.712422 55568.496941     0.158559           10            2 
  543.507692  3686.400000     0.102817            1    28.976416 000056@Extract/job013/Micrographs/stack_0069_2x_Corr2_DW.mrcs Micrographs/stack_0069_2x_Corr2_DW.mrc            1     3.871784     0.118114 13816.165039 13164.812500    22.617765     0.000000     1.000000     0.000000           22    82.440901   106.893119     -1.23159    14.008410     0.742454 55956.933179     0.462606           14            1 
  945.230769  2496.984615     0.097699            1    -62.67958 000065@Extract/job013/Micrographs/stack_0069_2x_Corr2_DW.mrcs Micrographs/stack_0069_2x_Corr2_DW.mrc            1     3.871784     0.118114 13816.165039 13164.812500    22.617765     0.000000     1.000000     0.000000           22    -75.90842    59.171997    10.079030     4.999030     0.673729 55164.441121     0.473736            5            1 
 2623.015385  3079.876923     0.096183            1   100.512187 000067@Extract/job013/Micrographs/stack_0069_2x_Corr2_DW.mrcs Micrographs/stack_0069_2x_Corr2_DW.mrc            1     3.871784     0.118114 13816.165039 13164.812500    22.617765     0.000000     1.000000     0.000000           22    29.210849    79.941558     -5.16097     8.928410     0.681866 55649.353476     0.271540           12            2 
  811.323077   669.538462     0.087285            1    49.765990 000098@Extract/job013/Micrographs/stack_0069_2x_Corr2_DW.mrcs Micrographs/stack_0069_2x_Corr2_DW.mrc            1     3.871784     0.118114 13816.165039 13164.812500    22.617765     0.000000     1.000000     0.000000           22    -73.68583    69.101762     -8.85159     -2.62097     0.728133 55612.510368     0.288929            2            1 
 1638.400000  3316.184615     0.085939            1   -140.62605 000103@Extract/job013/Micrographs/stack_0069_2x_Corr2_DW.mrcs Micrographs/stack_0069_2x_Corr2_DW.mrc            1     3.871784     0.118114 13816.165039 13164.812500    22.617765     0.000000     1.000000     0.000000           22    -61.53438    90.337614     4.999030    16.548410     0.677153 55723.433115     0.400779            5            1 
 3985.723077  1599.015385     0.125203            1   -152.00079 000014@Extract/job013/Micrographs/stack_0069_2x_Corr2_DW.mrcs Micrographs/stack_0069_2x_Corr2_DW.mrc            1     3.871784     0.118114 13816.165039 13164.812500    22.617765     0.000000     1.000000     0.000000           22   116.001321    53.813851     3.609650     -6.31159     0.703144 55802.407577     0.298498            8            1 
 3111.384615  3977.846154     0.044038            1   -114.92536 000225@Extract/job013/Micrographs/stack_0069_2x_Corr2_DW.mrcs Micrographs/stack_0069_2x_Corr2_DW.mrc            1     3.871784     0.118114 13816.165039 13164.812500    22.617765     0.000000     1.000000     0.000000           22     8.086850    78.664386     7.539030     2.459030     0.715559 55551.705987     0.277461            6            1 
 2496.984615   299.323077     0.149642            1    -49.83553 000004@Extract/job013/Micrographs/stack_0069_2x_Corr2_DW.mrcs Micrographs/stack_0069_2x_Corr2_DW.mrc            1     3.871784     0.118114 13816.165039 13164.812500    22.617765     0.000000     1.000000     0.000000           22   -143.82935    85.648436     3.848410    -15.32097     0.705047 55459.148964     0.250682            4            1 
 1386.338462  2441.846154     0.132530            1    -32.96212 000009@Extract/job013/Micrographs/stack_0069_2x_Corr2_DW.mrcs Micrographs/stack_0069_2x_Corr2_DW.mrc            1     3.871784     0.118114 13816.165039 13164.812500    22.617765     0.000000     1.000000     0.000000           22   -144.56227    80.232682     8.689650    -19.01159     0.713386 55887.211325     0.165412            7            2 
 1063.384615  1701.415385     0.117205            1    -22.61583 000024@Extract/job013/Micrographs/stack_0069_2x_Corr2_DW.mrcs Micrographs/stack_0069_2x_Corr2_DW.mrc            1     3.871784     0.118114 13816.165039 13164.812500    22.617765     0.000000     1.000000     0.000000           22   -139.62795    83.223245     2.459030     -5.16097     0.698111 55199.505215     0.194323            8            2 
 1575.384615  2977.476923     0.094929            1     7.361658 000068@Extract/job013/Micrographs/stack_0069_2x_Corr2_DW.mrcs Micrographs/stack_0069_2x_Corr2_DW.mrc            1     3.871784     0.118114 13816.165039 13164.812500    22.617765     0.000000     1.000000     0.000000           22   -142.41013    88.032600     2.459030     -2.62097     0.685802 55672.368887     0.243400           10            2 
 2536.369231  2607.261538     0.092154            1    -33.91417 000076@Extract/job013/Micrographs/stack_0069_2x_Corr2_DW.mrcs Micrographs/stack_0069_2x_Corr2_DW.mrc            1     3.871784     0.118114 13816.165039 13164.812500    22.617765     0.000000     1.000000     0.000000           22   -146.67862    78.419195    15.159030     -1.23159     0.722406 55668.127233     0.728247            6            2 
 3024.738462  2457.600000     0.090763            1   102.951578 000085@Extract/job013/Micrographs/stack_0069_2x_Corr2_DW.mrcs Micrographs/stack_0069_2x_Corr2_DW.mrc            1     3.871784     0.118114 13816.165039 13164.812500    22.617765     0.000000     1.000000     0.000000           22   -147.35830    82.664745    -15.32097     1.308410     0.717519 55715.972903     0.247250            5            2 
 2843.569231   606.523077     0.085687            1   -163.22728 000106@Extract/job013/Micrographs/stack_0069_2x_Corr2_DW.mrcs Micrographs/stack_0069_2x_Corr2_DW.mrc            1     3.871784     0.118114 13816.165039 13164.812500    22.617765     0.000000     1.000000     0.000000           22   -137.50881    85.011423     3.848410    11.468410     0.711070 55498.427077     0.220128            4            1 
 3536.738462  1914.092308     0.084292            1   -104.14704 000110@Extract/job013/Micrographs/stack_0069_2x_Corr2_DW.mrcs Micrographs/stack_0069_2x_Corr2_DW.mrc            1     3.871784     0.118114 13816.165039 13164.812500    22.617765     0.000000     1.000000     0.000000           22   -134.68196    87.386869     3.848410     3.848410     0.705441 55524.362341     0.643048            4            2 
 2315.815385  3142.892308     0.080178            1   168.621819 000124@Extract/job013/Micrographs/stack_0069_2x_Corr2_DW.mrcs Micrographs/stack_0069_2x_Corr2_DW.mrc            1     3.871784     0.118114 13816.165039 13164.812500    22.617765     0.000000     1.000000     0.000000           22   -140.98300    91.606072     3.848410     1.308410     0.756273 56015.999163     0.454499            9            2 
 1465.107692  2772.676923     0.077004            1    95.479151 000136@Extract/job013/Micrographs/stack_0069_2x_Corr2_DW.mrcs Micrographs/stack_0069_2x_Corr2_DW.mrc            1     3.871784     0.118114 13816.165039 13164.812500    22.617765     0.000000     1.000000     0.000000           22   -143.84972    82.043146     7.539030    11.229650     0.712641 55815.436842     0.374977            9            2 
 2945.969231  3599.753846     0.069733            1    -14.18503 000160@Extract/job013/Micrographs/stack_0069_2x_Corr2_DW.mrcs Micrographs/stack_0069_2x_Corr2_DW.mrc            1     3.871784     0.118114 13816.165039 13164.812500    22.617765     0.000000     1.000000     0.000000           22   -140.31221    86.226684    -13.93159     1.308410     0.718846 55627.988815     0.305666            3            1 
 2055.876923  3434.338462     0.060125            1    -29.13841 000189@Extract/job013/Micrographs/stack_0069_2x_Corr2_DW.mrcs Micrographs/stack_0069_2x_Corr2_DW.mrc            1     3.871784     0.118114 13816.165039 13164.812500    22.617765     0.000000     1.000000     0.000000           22   -133.25979    89.765949     1.308410    -10.24097     0.704299 55833.459159     0.303560            3            1 
 3465.846154   685.292308     0.124975            1    -68.76834 000015@Extract/job013/Micrographs/stack_0069_2x_Corr2_DW.mrcs Micrographs/stack_0069_2x_Corr2_DW.mrc            1     3.871784     0.118114 13816.165039 13164.812500    22.617765     0.000000     1.000000     0.000000           22   -165.59576    92.307440     -6.31159    -16.71035     0.719053 55587.762113     0.152021           10            1 
  590.769231  1961.353846     0.114974            1    18.854593 000028@Extract/job013/Micrographs/stack_0069_2x_Corr2_DW.mrcs Micrographs/stack_0069_2x_Corr2_DW.mrc            1     3.871784     0.118114 13816.165039 13164.812500    22.617765     0.000000     1.000000     0.000000           22    -75.14905    63.912518     2.459030    21.628410     0.734632 55845.341370     0.473524            5            1 
 3623.384615   803.446154     0.106233            1   153.912102 000048@Extract/job013/Micrographs/stack_0069_2x_Corr2_DW.mrcs Micrographs/stack_0069_2x_Corr2_DW.mrc            1     3.871784     0.118114 13816.165039 13164.812500    22.617765     0.000000     1.000000     0.000000           22    -80.16818    56.392122    16.309650    -10.24097     0.697449 55511.438080     0.167991            9            2 
 2764.800000  3993.600000     0.090257            1   -151.66353 000088@Extract/job013/Micrographs/stack_0069_2x_Corr2_DW.mrcs Micrographs/stack_0069_2x_Corr2_DW.mrc            1     3.871784     0.118114 13816.165039 13164.812500    22.617765     0.000000     1.000000     0.000000           22    -83.76051    51.252766     -6.31159     -1.23159     0.681635 55346.513628     0.814782            2            1 
 2386.707692  3339.815385     0.069592            1   -140.01170 000162@Extract/job013/Micrographs/stack_0069_2x_Corr2_DW.mrcs Micrographs/stack_0069_2x_Corr2_DW.mrc            1     3.871784     0.118114 13816.165039 13164.812500    22.617765     0.000000     1.000000     0.000000           22    -15.86582    77.459569     1.308410     1.308410     0.732595 55463.517620     0.357270            3            2 
 1228.800000  3434.338462     0.052117            1   145.903711 000206@Extract/job013/Micrographs/stack_0069_2x_Corr2_DW.mrcs Micrographs/stack_0069_2x_Corr2_DW.mrc            1     3.871784     0.118114 13816.165039 13164.812500    22.617765     0.000000     1.000000     0.000000           22    -13.71477    94.858753     3.848410     -1.23159     0.751897 56252.536746     0.582022            2            1 
 1929.846154   716.800000     0.033182            1   153.145003 000250@Extract/job013/Micrographs/stack_0069_2x_Corr2_DW.mrcs Micrographs/stack_0069_2x_Corr2_DW.mrc            1     3.871784     0.118114 13816.165039 13164.812500    22.617765     0.000000     1.000000     0.000000           22   164.888735    81.528188     -3.77159    -12.78097     0.667619 55418.473052     0.218270            2            2 
  401.723077  1228.800000     0.111379            1    -58.17348 000036@Extract/job013/Micrographs/stack_0069_2x_Corr2_DW.mrcs Micrographs/stack_0069_2x_Corr2_DW.mrc            1     3.871784     0.118114 13816.165039 13164.812500    22.617765     0.000000     1.000000     0.000000           22    69.367782    75.953762     4.999030    -13.93159     0.691102 55061.073274     0.765992            7            1 
 1851.076923   913.723077     0.077096            1    -61.93639 000135@Extract/job013/Micrographs/stack_0069_2x_Corr2_DW.mrcs Micrographs/stack_0069_2x_Corr2_DW.mrc            1     3.871784     0.118114 13816.165039 13164.812500    22.617765     0.000000     1.000000     0.000000           22   120.305005   120.275187     -6.31159    19.088410     0.717281 55887.410974     0.191324            8            2 
 2166.153846  3804.553846     0.121594            1   -115.36923 000019@Extract/job013/Micrographs/stack_0069_2x_Corr2_DW.mrcs Micrographs/stack_0069_2x_Corr2_DW.mrc            1     3.871784     0.118114 13816.165039 13164.812500    22.617765     0.000000     1.000000     0.000000           22   127.210107    53.902609     8.689650     2.459030     0.720406 55662.307553     0.267028            6            2 
 1197.292308   133.907692     0.111454            1    83.947211 000035@Extract/job013/Micrographs/stack_0069_2x_Corr2_DW.mrcs Micrographs/stack_0069_2x_Corr2_DW.mrc            1     3.871784     0.118114 13816.165039 13164.812500    22.617765     0.000000     1.000000     0.000000           22   -176.14994    86.949835     -5.16097    20.239030     0.712527 55813.353024     0.236712            5            2 
 2599.384615  1071.261538     0.094832            1   135.866150 000069@Extract/job013/Micrographs/stack_0069_2x_Corr2_DW.mrcs Micrographs/stack_0069_2x_Corr2_DW.mrc            1     3.871784     0.118114 13816.165039 13164.812500    22.617765     0.000000     1.000000     0.000000           22   -132.54430    91.551649    14.008410    21.628410     0.731906 55634.901346     0.537367            5            1 
 2615.138462  3623.384615     0.086087            1   155.583659 000102@Extract/job013/Micrographs/stack_0069_2x_Corr2_DW.mrcs Micrographs/stack_0069_2x_Corr2_DW.mrc            1     3.871784     0.118114 13816.165039 13164.812500    22.617765     0.000000     1.000000     0.000000           22   -128.95239   101.747744     -0.08097     1.308410     0.706476 55460.295277     0.479187           12            2 
 2347.323077  1559.630769     0.109925            1    97.615959 000037@Extract/job013/Micrographs/stack_0069_2x_Corr2_DW.mrcs Micrographs/stack_0069_2x_Corr2_DW.mrc            1     3.871784     0.118114 13816.165039 13164.812500    22.617765     0.000000     1.000000     0.000000           22    -71.79347   119.829484    -11.39159    20.239030     0.680264 55208.706320     0.628562           10            2 
 1283.938462  2686.030769     0.112183            1   -178.29689 000034@Extract/job013/Micrographs/stack_0069_2x_Corr2_DW.mrcs Micrographs/stack_0069_2x_Corr2_DW.mrc            1     3.871784     0.118114 13816.165039 13164.812500    22.617765     0.000000     1.000000     0.000000           22    -31.18741   112.858225    17.699030     -6.31159     0.698940 55839.979622     0.311850            5            2 
 3001.107692  3812.430769     0.071187            1   -155.69458 000153@Extract/job013/Micrographs/stack_0069_2x_Corr2_DW.mrcs Micrographs/stack_0069_2x_Corr2_DW.mrc            1     3.871784     0.118114 13816.165039 13164.812500    22.617765     0.000000     1.000000     0.000000           22   -132.59416    84.378916     -7.70097    17.699030     0.690220 55526.071094     0.382759            4            2 
  771.938462  3182.276923     0.066735            1    76.354574 000170@Extract/job013/Micrographs/stack_0069_2x_Corr2_DW.mrcs Micrographs/stack_0069_2x_Corr2_DW.mrc            1     3.871784     0.118114 13816.165039 13164.812500    22.617765     0.000000     1.000000     0.000000           22   174.018133    79.725381     -2.62097    -19.01159     0.658905 55638.417153     0.282363            4            2 
 1851.076923  1173.661538     0.092435            1    70.244357 000075@Extract/job013/Micrographs/stack_0069_2x_Corr2_DW.mrcs Micrographs/stack_0069_2x_Corr2_DW.mrc            1     3.871784     0.118114 13816.165039 13164.812500    22.617765     0.000000     1.000000     0.000000           22    92.501975    84.048911     4.999030     7.539030     0.687849 55424.801014     0.675712           12            2 
 2867.200000   181.169231     0.156468            1   -148.19117 000003@Extract/job013/Micrographs/stack_0070_2x_Corr2_DW.mrcs Micrographs/stack_0070_2x_Corr2_DW.mrc            1     4.188772     0.112624 11825.956055 11275.587891    31.353455     0.000000     1.000000     0.000000           23   106.351962   107.113790     -0.08097    -19.01159     0.694443 55210.682235     0.644180            5            1 
  803.446154  2567.876923     0.123775            1   -169.66250 000035@Extract/job013/Micrographs/stack_0070_2x_Corr2_DW.mrcs Micrographs/stack_0070_2x_Corr2_DW.mrc            1     4.188772     0.112624 11825.956055 11275.587891    31.353455     0.000000     1.000000     0.000000           23    -64.23339   103.625508     3.848410    17.699030     0.723183 55922.442948     0.433436            7            2 
 1921.969231  2150.400000     0.116926            1   142.546630 000048@Extract/job013/Micrographs/stack_0070_2x_Corr2_DW.mrcs Micrographs/stack_0070_2x_Corr2_DW.mrc            1     4.188772     0.112624 11825.956055 11275.587891    31.353455     0.000000     1.000000     0.000000           23    -72.70839    98.825957     -3.77159    -11.39159     0.708727 56475.077524     0.246524            3            1 
 2024.369231   638.030769     0.075158            1   161.512839 000148@Extract/job013/Micrographs/stack_0070_2x_Corr2_DW.mrcs Micrographs/stack_0070_2x_Corr2_DW.mrc            1     4.188772     0.112624 11825.956055 11275.587891    31.353455     0.000000     1.000000     0.000000           23   157.778035   106.831797     -8.85159     2.459030     0.676197 55354.776736     0.342579           13            2 
 3127.138462  3166.523077     0.129622            1   177.353480 000027@Extract/job013/Micrographs/stack_0070_2x_Corr2_DW.mrcs Micrographs/stack_0070_2x_Corr2_DW.mrc            1     4.188772     0.112624 11825.956055 11275.587891    31.353455     0.000000     1.000000     0.000000           23    -79.47384    55.666908     -7.70097    -16.47159     0.714678 55291.285535     0.349841            4            1 
 2741.169231  3473.723077     0.101814            1    -59.99498 000079@Extract/job013/Micrographs/stack_0070_2x_Corr2_DW.mrcs Micrographs/stack_0070_2x_Corr2_DW.mrc            1     4.188772     0.112624 11825.956055 11275.587891    31.353455     0.000000     1.000000     0.000000           23   -120.70325    77.632685    12.619030    -16.47159     0.667881 55709.585152     0.513365            3            2 
 1323.323077  1354.830769     0.091961            1   -120.74766 000108@Extract/job013/Micrographs/stack_0070_2x_Corr2_DW.mrcs Micrographs/stack_0070_2x_Corr2_DW.mrc            1     4.188772     0.112624 11825.956055 11275.587891    31.353455     0.000000     1.000000     0.000000           23    30.531607    97.927605     -5.16097    11.468410     0.724468 56183.576326     0.344092            3            1 
 2040.123077  1488.738462     0.088327            1    22.449182 000114@Extract/job013/Micrographs/stack_0070_2x_Corr2_DW.mrcs Micrographs/stack_0070_2x_Corr2_DW.mrc            1     4.188772     0.112624 11825.956055 11275.587891    31.353455     0.000000     1.000000     0.000000           23   -129.68786    97.518572     -8.85159     4.999030     0.732661 56547.568664     0.407469            9            1 
 1898.338462  2489.107692     0.070365            1   173.403091 000162@Extract/job013/Micrographs/stack_0070_2x_Corr2_DW.mrcs Micrographs/stack_0070_2x_Corr2_DW.mrc            1     4.188772     0.112624 11825.956055 11275.587891    31.353455     0.000000     1.000000     0.000000           23   -126.21999    90.908786     -7.70097     -6.55035     0.700965 55877.785988     0.437611           11            1 
 2000.738462  3016.861538     0.069449            1   161.444989 000165@Extract/job013/Micrographs/stack_0070_2x_Corr2_DW.mrcs Micrographs/stack_0070_2x_Corr2_DW.mrc            1     4.188772     0.112624 11825.956055 11275.587891    31.353455     0.000000     1.000000     0.000000           23    -78.82163    51.967928    -17.86097     -5.16097     0.686134 55285.547148     0.818571            2            2 
 3977.846154  1055.507692     0.051070            1    61.489582 000208@Extract/job013/Micrographs/stack_0070_2x_Corr2_DW.mrcs Micrographs/stack_0070_2x_Corr2_DW.mrc            1     4.188772     0.112624 11825.956055 11275.587891    31.353455     0.000000     1.000000     0.000000           23    90.860422   141.271934    -19.25035     -7.70097     0.696052 56016.113281     0.246893            5            2 
 3788.800000  2638.769231     0.156146            1    48.823884 000004@Extract/job013/Micrographs/stack_0070_2x_Corr2_DW.mrcs Micrographs/stack_0070_2x_Corr2_DW.mrc            1     4.188772     0.112624 11825.956055 11275.587891    31.353455     0.000000     1.000000     0.000000           23    -82.51359   102.561557     -6.31159    -11.39159     0.744158 56023.266609     0.453956            3            1 
 3796.676923   622.276923     0.137963            1   -172.46932 000016@Extract/job013/Micrographs/stack_0070_2x_Corr2_DW.mrcs Micrographs/stack_0070_2x_Corr2_DW.mrc            1     4.188772     0.112624 11825.956055 11275.587891    31.353455     0.000000     1.000000     0.000000           23    -64.21122   106.098288     -5.16097     -7.70097     0.701221 56178.711193     0.338180            8            1 
 3261.046154  2867.200000     0.128412            1   171.623300 000029@Extract/job013/Micrographs/stack_0070_2x_Corr2_DW.mrcs Micrographs/stack_0070_2x_Corr2_DW.mrc            1     4.188772     0.112624 11825.956055 11275.587891    31.353455     0.000000     1.000000     0.000000           23    -80.57816    83.928133     1.308410    17.699030     0.697340 55639.750842     0.326030           11            2 
 2496.984615  1811.692308     0.119892            1   -169.64097 000044@Extract/job013/Micrographs/stack_0070_2x_Corr2_DW.mrcs Micrographs/stack_0070_2x_Corr2_DW.mrc            1     4.188772     0.112624 11825.956055 11275.587891    31.353455     0.000000     1.000000     0.000000           23    -67.71692   106.751038    14.008410     -7.70097     0.678500 54905.473929     0.802537            5            1 
 1205.169231  1197.292308     0.113820            1    90.932858 000052@Extract/job013/Micrographs/stack_0070_2x_Corr2_DW.mrcs Micrographs/stack_0070_2x_Corr2_DW.mrc            1     4.188772     0.112624 11825.956055 11275.587891    31.353455     0.000000     1.000000     0.000000           23    -55.76449   108.535028     -3.77159    14.008410     0.661412 55904.831078     0.593013            5            2 
  385.969231   740.430769     0.081314            1    56.315848 000130@Extract/job013/Micrographs/stack_0070_2x_Corr2_DW.mrcs Micrographs/stack_0070_2x_Corr2_DW.mrc            1     4.188772     0.112624 11825.956055 11275.587891    31.353455     0.000000     1.000000     0.000000           23    -91.77252    90.011551     -7.70097     3.848410     0.693443 56329.642978     0.316806            4            2 
  559.261538  3182.276923     0.133959            1   -120.07901 000019@Extract/job013/Micrographs/stack_0070_2x_Corr2_DW.mrcs Micrographs/stack_0070_2x_Corr2_DW.mrc            1     4.188772     0.112624 11825.956055 11275.587891    31.353455     0.000000     1.000000     0.000000           23   112.372434    64.262630    -15.32097     -5.16097     0.743702 56459.318662     0.268344           11            1 
 2331.569231  2985.353846     0.133918            1   176.515173 000020@Extract/job013/Micrographs/stack_0070_2x_Corr2_DW.mrcs Micrographs/stack_0070_2x_Corr2_DW.mrc            1     4.188772     0.112624 11825.956055 11275.587891    31.353455     0.000000     1.000000     0.000000           23   159.329193    65.219298    -10.24097     -0.08097     0.752807 56170.290542     0.499450            1            2 
  393.846154  3064.123077     0.096049            1   -131.18814 000093@Extract/job013/Micrographs/stack_0070_2x_Corr2_DW.mrcs Micrographs/stack_0070_2x_Corr2_DW.mrc            1     4.188772     0.112624 11825.956055 11275.587891    31.353455     0.000000     1.000000     0.000000           23    -81.97341    85.139999     1.308410    15.159030     0.715207 55714.411323     0.282483            5            2 
 1118.523077  1685.661538     0.131509            1    41.310330 000023@Extract/job013/Micrographs/stack_0070_2x_Corr2_DW.mrcs Micrographs/stack_0070_2x_Corr2_DW.mrc            1     4.188772     0.112624 11825.956055 11275.587891    31.353455     0.000000     1.000000     0.000000           23   129.697811    92.136209    -11.63035     2.459030     0.721058 56106.600604     0.504224            4            1 
  189.046154  3836.061538     0.100555            1    60.082700 000081@Extract/job013/Micrographs/stack_0070_2x_Corr2_DW.mrcs Micrographs/stack_0070_2x_Corr2_DW.mrc            1     4.188772     0.112624 11825.956055 11275.587891    31.353455     0.000000     1.000000     0.000000           23    -79.98648    72.318569    -15.32097     -8.85159     0.705283 56170.553493     0.208291            7            1 
 3623.384615  1362.707692     0.088768            1    -21.45964 000112@Extract/job013/Micrographs/stack_0070_2x_Corr2_DW.mrcs Micrographs/stack_0070_2x_Corr2_DW.mrc            1     4.188772     0.112624 11825.956055 11275.587891    31.353455     0.000000     1.000000     0.000000           23    -91.97496    69.270116     3.848410    -19.01159     0.730642 56446.185834     0.289400            8            1 
 2166.153846  3127.138462     0.077156            1   -110.55548 000140@Extract/job013/Micrographs/stack_0070_2x_Corr2_DW.mrcs Micrographs/stack_0070_2x_Corr2_DW.mrc            1     4.188772     0.112624 11825.956055 11275.587891    31.353455     0.000000     1.000000     0.000000           23    -82.72760    79.727003    25.319030    14.008410     0.696502 55418.940895     0.776142            7            2 
 3457.969231  1512.369231     0.065747            1    -52.58686 000174@Extract/job013/Micrographs/stack_0070_2x_Corr2_DW.mrcs Micrographs/stack_0070_2x_Corr2_DW.mrc            1     4.188772     0.112624 11825.956055 11275.587891    31.353455     0.000000     1.000000     0.000000           23    -46.08263    87.834697     1.308410     -2.62097     0.739493 56409.182484     0.330892            3            1 
 3213.784615  3710.030769     0.117958            1    11.927455 000047@Extract/job013/Micrographs/stack_0070_2x_Corr2_DW.mrcs Micrographs/stack_0070_2x_Corr2_DW.mrc            1     4.188772     0.112624 11825.956055 11275.587891    31.353455     0.000000     1.000000     0.000000           23   -157.90022    80.899409     -7.70097     6.388410     0.676594 55850.407628     0.330860            5            2 
 2701.784615  1992.861538     0.076683            1     -0.12749 000143@Extract/job013/Micrographs/stack_0070_2x_Corr2_DW.mrcs Micrographs/stack_0070_2x_Corr2_DW.mrc            1     4.188772     0.112624 11825.956055 11275.587891    31.353455     0.000000     1.000000     0.000000           23   -140.96877    93.995603     7.539030    -15.32097     0.692810 55832.012620     0.298925            1            1 
 2552.123077  3387.076923     0.056732            1    -41.33454 000196@Extract/job013/Micrographs/stack_0070_2x_Corr2_DW.mrcs Micrographs/stack_0070_2x_Corr2_DW.mrc            1     4.188772     0.112624 11825.956055 11275.587891    31.353455     0.000000     1.000000     0.000000           23   -134.68196    87.386869     -0.08097     -7.70097     0.692143 55788.182548     0.324374            4            2 
 2166.153846  2552.123077     0.044355            1    -93.91417 000218@Extract/job013/Micrographs/stack_0070_2x_Corr2_DW.mrcs Micrographs/stack_0070_2x_Corr2_DW.mrc            1     4.188772     0.112624 11825.956055 11275.587891    31.353455     0.000000     1.000000     0.000000           23   -146.67862    78.419195    10.079030    10.079030     0.697522 55930.624332     0.496358            4            1 
 2063.753846   165.415385     0.146182            1    -82.10909 000010@Extract/job013/Micrographs/stack_0070_2x_Corr2_DW.mrcs Micrographs/stack_0070_2x_Corr2_DW.mrc            1     4.188772     0.112624 11825.956055 11275.587891    31.353455     0.000000     1.000000     0.000000           23   171.184472    98.914694     -1.23159     -5.16097     0.729472 55659.600944     0.245032            5            2 
 1331.200000  1654.153846     0.097814            1   135.125234 000088@Extract/job013/Micrographs/stack_0070_2x_Corr2_DW.mrcs Micrographs/stack_0070_2x_Corr2_DW.mrc            1     4.188772     0.112624 11825.956055 11275.587891    31.353455     0.000000     1.000000     0.000000           23    -87.81381    64.028924     3.848410     1.308410     0.696713 56035.712530     0.407235            2            1 
  661.661538  3993.600000     0.077306            1    -44.27605 000139@Extract/job013/Micrographs/stack_0070_2x_Corr2_DW.mrcs Micrographs/stack_0070_2x_Corr2_DW.mrc            1     4.188772     0.112624 11825.956055 11275.587891    31.353455     0.000000     1.000000     0.000000           23   -152.27218    83.290154     -3.77159    12.619030     0.735402 56291.361366     0.466109            5            1 
 2678.153846    94.523077     0.110123            1    -82.60969 000057@Extract/job013/Micrographs/stack_0070_2x_Corr2_DW.mrcs Micrographs/stack_0070_2x_Corr2_DW.mrc            1     4.188772     0.112624 11825.956055 11275.587891    31.353455     0.000000     1.000000     0.000000           23    92.926208   112.702929     -1.47035    11.229650     0.766550 55832.964706     0.244417            5            2 
 1087.015385  1370.584615     0.067539            1   -155.45246 000172@Extract/job013/Micrographs/stack_0070_2x_Corr2_DW.mrcs Micrographs/stack_0070_2x_Corr2_DW.mrc            1     4.188772     0.112624 11825.956055 11275.587891    31.353455     0.000000     1.000000     0.000000           23    -90.01728    56.483463    -20.40097    19.088410     0.696051 55852.937051     0.804324            4            1 
 2890.830769  2166.153846     0.102029            1    57.295483 000077@Extract/job013/Micrographs/stack_0070_2x_Corr2_DW.mrcs Micrographs/stack_0070_2x_Corr2_DW.mrc            1     4.188772     0.112624 11825.956055 11275.587891    31.353455     0.000000     1.000000     0.000000           23    -67.56683   121.180795    -16.71035     8.928410     0.690448 55440.050720     0.667851            5            2 
 2607.261538  3647.015385     0.138821            1    -12.32495 000015@Extract/job013/Micrographs/stack_0070_2x_Corr2_DW.mrcs Micrographs/stack_0070_2x_Corr2_DW.mrc            1     4.188772     0.112624 11825.956055 11275.587891    31.353455     0.000000     1.000000     0.000000           23    -36.11299   109.670913    12.619030    11.468410     0.740129 56438.236289     0.522809            7            2 
 2835.692308  3946.338462     0.078479            1   -178.49733 000136@Extract/job013/Micrographs/stack_0070_2x_Corr2_DW.mrcs Micrographs/stack_0070_2x_Corr2_DW.mrc            1     4.188772     0.112624 11825.956055 11275.587891    31.353455     0.000000     1.000000     0.000000           23    -10.90862    92.459528     -4.92221     -6.31159     0.743056 56280.168041     0.372958            6            2 
 3513.107692  1992.861538     0.076254            1    -24.49698 000145@Extract/job013/Micrographs/stack_0070_2x_Corr2_DW.mrcs Micrographs/stack_0070_2x_Corr2_DW.mrc            1     4.188772     0.112624 11825.956055 11275.587891    31.353455     0.000000     1.000000     0.000000           23   -140.31948    85.028855     8.928410    14.008410     0.745663 56522.686623     0.182668            5            2 
 3867.569231  2843.569231     0.048325            1    -89.39580 000211@Extract/job013/Micrographs/stack_0070_2x_Corr2_DW.mrcs Micrographs/stack_0070_2x_Corr2_DW.mrc            1     4.188772     0.112624 11825.956055 11275.587891    31.353455     0.000000     1.000000     0.000000           23   -166.33709    76.040840    -15.32097    -13.93159     0.740876 55955.961717     0.218131            4            1 
 3229.538462  1268.184615     0.115533            1    -14.22906 000050@Extract/job013/Micrographs/stack_0070_2x_Corr2_DW.mrcs Micrographs/stack_0070_2x_Corr2_DW.mrc            1     4.188772     0.112624 11825.956055 11275.587891    31.353455     0.000000     1.000000     0.000000           23    -34.84264    85.376718     -6.31159    14.008410     0.699843 55845.161427     0.226028            4            2 
 1685.661538  1276.061538     0.150833            1    -42.12260 000014@Extract/job013/Micrographs/stack_0071_2x_Corr2_DW.mrcs Micrographs/stack_0071_2x_Corr2_DW.mrc            1     3.528473     0.135137 11800.719727 11270.059570    34.521568     0.000000     1.000000     0.000000           24    -86.85641    89.368826    15.159030     -3.77159     0.742143 56053.877790     0.337151            6            2 
  638.030769  2796.307692     0.065672            1   -151.97834 000190@Extract/job013/Micrographs/stack_0071_2x_Corr2_DW.mrcs Micrographs/stack_0071_2x_Corr2_DW.mrc            1     3.528473     0.135137 11800.719727 11270.059570    34.521568     0.000000     1.000000     0.000000           24   128.455560   133.744732     8.928410     -0.08097     0.715982 56571.799584     0.295595            3            2 
 1205.169231  1819.569231     0.107802            1    -35.54802 000076@Extract/job013/Micrographs/stack_0071_2x_Corr2_DW.mrcs Micrographs/stack_0071_2x_Corr2_DW.mrc            1     3.528473     0.135137 11800.719727 11270.059570    34.521568     0.000000     1.000000     0.000000           24    -85.32529   102.587627    24.168410    10.079030     0.706533 56355.731276     0.124215            9            1 
 3450.092308   653.784615     0.107448            1    -97.37039 000079@Extract/job013/Micrographs/stack_0071_2x_Corr2_DW.mrcs Micrographs/stack_0071_2x_Corr2_DW.mrc            1     3.528473     0.135137 11800.719727 11270.059570    34.521568     0.000000     1.000000     0.000000           24   141.578935   104.899779    -17.86097    -20.40097     0.725447 56268.936984     0.337330           12            2 
 3001.107692  1811.692308     0.174678            1    68.526588 000005@Extract/job013/Micrographs/stack_0071_2x_Corr2_DW.mrcs Micrographs/stack_0071_2x_Corr2_DW.mrc            1     3.528473     0.135137 11800.719727 11270.059570    34.521568     0.000000     1.000000     0.000000           24    -76.80414   111.255941     4.999030     7.539030     0.778570 56722.813494     0.230988            3            2 
 2000.738462   732.553846     0.101308            1   168.788869 000088@Extract/job013/Micrographs/stack_0071_2x_Corr2_DW.mrcs Micrographs/stack_0071_2x_Corr2_DW.mrc            1     3.528473     0.135137 11800.719727 11270.059570    34.521568     0.000000     1.000000     0.000000           24    -72.06467    92.218700     2.459030     -7.70097     0.715577 55630.761045     0.297162            3            1 
 2292.184615  3127.138462     0.075071            1   -119.93774 000154@Extract/job013/Micrographs/stack_0071_2x_Corr2_DW.mrcs Micrographs/stack_0071_2x_Corr2_DW.mrc            1     3.528473     0.135137 11800.719727 11270.059570    34.521568     0.000000     1.000000     0.000000           24    -78.31968   100.087206    12.619030     3.848410     0.735517 56763.489517     0.235784            6            1 
 3040.492308   677.415385     0.156320            1   169.748116 000010@Extract/job013/Micrographs/stack_0071_2x_Corr2_DW.mrcs Micrographs/stack_0071_2x_Corr2_DW.mrc            1     3.528473     0.135137 11800.719727 11270.059570    34.521568     0.000000     1.000000     0.000000           24    -71.22281   107.406637     4.999030    15.159030     0.738454 56007.872272     0.287362            2            1 
 2205.538462   299.323077     0.115212            1    16.941279 000058@Extract/job013/Micrographs/stack_0071_2x_Corr2_DW.mrcs Micrographs/stack_0071_2x_Corr2_DW.mrc            1     3.528473     0.135137 11800.719727 11270.059570    34.521568     0.000000     1.000000     0.000000           24    -87.52051    93.555359    -19.25035     2.459030     0.686188 55698.206996     0.256925           14            1 
 1465.107692  1559.630769     0.107461            1    14.132534 000078@Extract/job013/Micrographs/stack_0071_2x_Corr2_DW.mrcs Micrographs/stack_0071_2x_Corr2_DW.mrc            1     3.528473     0.135137 11800.719727 11270.059570    34.521568     0.000000     1.000000     0.000000           24    -77.14782    74.780771    -21.55159    -19.01159     0.703266 56013.384934     0.522498            5            2 
 1323.323077  2489.107692     0.148794            1   138.785351 000018@Extract/job013/Micrographs/stack_0071_2x_Corr2_DW.mrcs Micrographs/stack_0071_2x_Corr2_DW.mrc            1     3.528473     0.135137 11800.719727 11270.059570    34.521568     0.000000     1.000000     0.000000           24    -67.76219   101.818169     2.459030    -16.47159     0.729929 56010.711433     0.500257            7            2 
 1764.430769  2441.846154     0.084714            1   -157.43281 000136@Extract/job013/Micrographs/stack_0071_2x_Corr2_DW.mrcs Micrographs/stack_0071_2x_Corr2_DW.mrc            1     3.528473     0.135137 11800.719727 11270.059570    34.521568     0.000000     1.000000     0.000000           24    -65.52901   115.057534    11.468410     -6.31159     0.683247 55244.743015     0.202363           11            1 
 1528.123077  3331.938462     0.066950            1    -23.51025 000187@Extract/job013/Micrographs/stack_0071_2x_Corr2_DW.mrcs Micrographs/stack_0071_2x_Corr2_DW.mrc            1     3.528473     0.135137 11800.719727 11270.059570    34.521568     0.000000     1.000000     0.000000           24   103.853519    73.174400    -15.32097    -13.93159     0.711515 55842.270868     0.183866            7            1 
 2851.446154    94.523077     0.114784            1    74.109031 000060@Extract/job013/Micrographs/stack_0071_2x_Corr2_DW.mrcs Micrographs/stack_0071_2x_Corr2_DW.mrc            1     3.528473     0.135137 11800.719727 11270.059570    34.521568     0.000000     1.000000     0.000000           24    -67.71692   106.751038     8.928410     -9.09035     0.731952 56200.888434     0.184823           11            2 
 1236.676923  3930.584615     0.074893            1     -8.43308 000156@Extract/job013/Micrographs/stack_0071_2x_Corr2_DW.mrcs Micrographs/stack_0071_2x_Corr2_DW.mrc            1     3.528473     0.135137 11800.719727 11270.059570    34.521568     0.000000     1.000000     0.000000           24    -61.46532    98.729790     -8.85159     -1.23159     0.684382 55563.793221     0.719812            4            2 
 2268.553846   653.784615     0.091284            1    -23.52067 000109@Extract/job013/Micrographs/stack_0071_2x_Corr2_DW.mrcs Micrographs/stack_0071_2x_Corr2_DW.mrc            1     3.528473     0.135137 11800.719727 11270.059570    34.521568     0.000000     1.000000     0.000000           24   -135.43737    79.570307     1.308410    12.619030     0.724872 55786.360086     0.493740            7            1 
 3268.923077  3481.600000     0.114508            1   -134.88714 000043@Extract/job013/Micrographs/stack_0073_2x_Corr2_DW.mrcs Micrographs/stack_0073_2x_Corr2_DW.mrc            1     4.164418     0.137139  9565.100586  8981.402344    34.382923     0.000000     1.000000     0.000000           25    -87.78417    66.655309     2.459030     -1.23159     0.748084 56097.214495     0.251610            4            1 
  401.723077  2229.169231     0.100164            1    -56.17980 000078@Extract/job013/Micrographs/stack_0073_2x_Corr2_DW.mrcs Micrographs/stack_0073_2x_Corr2_DW.mrc            1     4.164418     0.137139  9565.100586  8981.402344    34.382923     0.000000     1.000000     0.000000           25    -90.43370    82.817987    10.079030     2.459030     0.730041 56265.028269     0.219393           11            2 
 2181.907692  1016.123077     0.092326            1    -20.51577 000099@Extract/job013/Micrographs/stack_0073_2x_Corr2_DW.mrcs Micrographs/stack_0073_2x_Corr2_DW.mrc            1     4.164418     0.137139  9565.100586  8981.402344    34.382923     0.000000     1.000000     0.000000           25    -83.56416    66.616088    -12.78097     -0.08097     0.680686 55684.889417     0.264469            5            1 
 3253.169231  2496.984615     0.091795            1    59.292783 000101@Extract/job013/Micrographs/stack_0073_2x_Corr2_DW.mrcs Micrographs/stack_0073_2x_Corr2_DW.mrc            1     4.164418     0.137139  9565.100586  8981.402344    34.382923     0.000000     1.000000     0.000000           25   153.669242    77.845709    -17.86097    22.779030     0.691260 55859.303108     0.263432            6            2 
 2756.923077  1929.846154     0.089037            1    83.508279 000107@Extract/job013/Micrographs/stack_0073_2x_Corr2_DW.mrcs Micrographs/stack_0073_2x_Corr2_DW.mrc            1     4.164418     0.137139  9565.100586  8981.402344    34.382923     0.000000     1.000000     0.000000           25   -103.58464   105.216169     -6.31159     2.459030     0.781712 56519.295290     0.150522           11            2 
 3426.461538  3599.753846     0.059768            1   -151.60983 000172@Extract/job013/Micrographs/stack_0073_2x_Corr2_DW.mrcs Micrographs/stack_0073_2x_Corr2_DW.mrc            1     4.164418     0.137139  9565.100586  8981.402344    34.382923     0.000000     1.000000     0.000000           25   159.329193    65.219298     7.539030    -24.09159     0.698847 55808.470071     0.666984            2            1 
 2583.630769   157.538462     0.036934            1    75.040258 000230@Extract/job013/Micrographs/stack_0073_2x_Corr2_DW.mrcs Micrographs/stack_0073_2x_Corr2_DW.mrc            1     4.164418     0.137139  9565.100586  8981.402344    34.382923     0.000000     1.000000     0.000000           25    -70.06665    79.612698    -12.78097    12.619030     0.720797 56014.059407     0.497198           10            2 
 1339.076923  1047.630769     0.124691            1   160.388978 000029@Extract/job013/Micrographs/stack_0073_2x_Corr2_DW.mrcs Micrographs/stack_0073_2x_Corr2_DW.mrc            1     4.164418     0.137139  9565.100586  8981.402344    34.382923     0.000000     1.000000     0.000000           25    -76.13403   108.077737     1.069650     6.149650     0.722752 55117.888397     0.183301           10            1 
 1134.276923   614.400000     0.118655            1   171.759671 000035@Extract/job013/Micrographs/stack_0073_2x_Corr2_DW.mrcs Micrographs/stack_0073_2x_Corr2_DW.mrc            1     4.164418     0.137139  9565.100586  8981.402344    34.382923     0.000000     1.000000     0.000000           25   149.355787    99.451974    11.468410    10.079030     0.739733 56091.999106     0.249247            6            2 
 1874.707692  1914.092308     0.088326            1   -143.32971 000108@Extract/job013/Micrographs/stack_0073_2x_Corr2_DW.mrcs Micrographs/stack_0073_2x_Corr2_DW.mrc            1     4.164418     0.137139  9565.100586  8981.402344    34.382923     0.000000     1.000000     0.000000           25    -88.74394   112.008611     7.539030     3.848410     0.735777 56422.265378     0.093328           35            2 
 1087.015385  1110.646154     0.068216            1    -43.06675 000153@Extract/job013/Micrographs/stack_0073_2x_Corr2_DW.mrcs Micrographs/stack_0073_2x_Corr2_DW.mrc            1     4.164418     0.137139  9565.100586  8981.402344    34.382923     0.000000     1.000000     0.000000           25    -80.50104    92.294951    19.088410    -12.78097     0.720507 55801.721478     0.164081            4            2 
 1646.276923  2504.861538     0.111790            1   -102.94701 000049@Extract/job013/Micrographs/stack_0073_2x_Corr2_DW.mrcs Micrographs/stack_0073_2x_Corr2_DW.mrc            1     4.164418     0.137139  9565.100586  8981.402344    34.382923     0.000000     1.000000     0.000000           25    -90.73011    55.771260    12.619030     -8.85159     0.708824 55546.735025     0.713543            2            1 
 1685.661538  2142.523077     0.071004            1   -138.81335 000143@Extract/job013/Micrographs/stack_0073_2x_Corr2_DW.mrcs Micrographs/stack_0073_2x_Corr2_DW.mrc            1     4.164418     0.137139  9565.100586  8981.402344    34.382923     0.000000     1.000000     0.000000           25    95.269514    88.860278     6.388410     4.999030     0.754738 56399.762703     0.309283            5            1 
 2402.461538  2560.000000     0.066998            1    63.858255 000158@Extract/job013/Micrographs/stack_0073_2x_Corr2_DW.mrcs Micrographs/stack_0073_2x_Corr2_DW.mrc            1     4.164418     0.137139  9565.100586  8981.402344    34.382923     0.000000     1.000000     0.000000           25    -85.22228   112.621133    11.229650     2.459030     0.734335 55237.892509     0.365913            8            2 
 3394.953846  3875.446154     0.152718            1    -24.31344 000006@Extract/job013/Micrographs/stack_0073_2x_Corr2_DW.mrcs Micrographs/stack_0073_2x_Corr2_DW.mrc            1     4.164418     0.137139  9565.100586  8981.402344    34.382923     0.000000     1.000000     0.000000           25    -98.11694    88.279697    -10.24097     -0.08097     0.751156 56264.084151     0.320727            9            1 
 3773.046154  2520.615385     0.095116            1    43.221894 000093@Extract/job013/Micrographs/stack_0073_2x_Corr2_DW.mrcs Micrographs/stack_0073_2x_Corr2_DW.mrc            1     4.164418     0.137139  9565.100586  8981.402344    34.382923     0.000000     1.000000     0.000000           25    -82.12952    69.178531    -19.25035     -1.23159     0.726132 55901.870547     0.252910           16            2 
 3623.384615  1709.292308     0.073351            1    32.335243 000135@Extract/job013/Micrographs/stack_0073_2x_Corr2_DW.mrcs Micrographs/stack_0073_2x_Corr2_DW.mrc            1     4.164418     0.137139  9565.100586  8981.402344    34.382923     0.000000     1.000000     0.000000           25     0.334273   107.048115    -10.24097    -11.39159     0.758205 56472.081527     0.169479           13            2 
 1622.646154  3355.569231     0.098256            1    -97.30482 000086@Extract/job013/Micrographs/stack_0073_2x_Corr2_DW.mrcs Micrographs/stack_0073_2x_Corr2_DW.mrc            1     4.164418     0.137139  9565.100586  8981.402344    34.382923     0.000000     1.000000     0.000000           25   148.700782    89.265716    -10.24097    -10.24097     0.725622 56217.400712     0.261684           12            1 
 2386.707692  3985.723077     0.091281            1    -69.30494 000103@Extract/job013/Micrographs/stack_0073_2x_Corr2_DW.mrcs Micrographs/stack_0073_2x_Corr2_DW.mrc            1     4.164418     0.137139  9565.100586  8981.402344    34.382923     0.000000     1.000000     0.000000           25    46.673695    99.836899    -15.32097     6.388410     0.755751 56038.874949     0.238782            5            1 
 3568.246154  1307.569231     0.104573            1   170.806198 000065@Extract/job013/Micrographs/stack_0073_2x_Corr2_DW.mrcs Micrographs/stack_0073_2x_Corr2_DW.mrc            1     4.164418     0.137139  9565.100586  8981.402344    34.382923     0.000000     1.000000     0.000000           25    -65.48809    47.961470     1.308410    25.319030     0.683883 55787.160150     0.403104           13            1 
 3024.738462  2150.400000     0.082302            1   160.701045 000117@Extract/job013/Micrographs/stack_0073_2x_Corr2_DW.mrcs Micrographs/stack_0073_2x_Corr2_DW.mrc            1     4.164418     0.137139  9565.100586  8981.402344    34.382923     0.000000     1.000000     0.000000           25     6.708686    56.672351     6.388410     -3.77159     0.741010 56023.503368     0.291082            2            1 
 3481.600000  3418.584615     0.178548            1   -118.02597 000003@Extract/job013/Micrographs/stack_0074_2x_Corr2_DW.mrcs Micrographs/stack_0074_2x_Corr2_DW.mrc            1     4.533418     0.117011 10071.118164  9472.912109    37.833023     0.000000     1.000000     0.000000           26    -70.24266    61.860199    11.468410     8.928410     0.745309 56360.492317     0.509308            5            1 
  141.784615   472.615385     0.140558            1   -164.11957 000028@Extract/job013/Micrographs/stack_0074_2x_Corr2_DW.mrcs Micrographs/stack_0074_2x_Corr2_DW.mrc            1     4.533418     0.117011 10071.118164  9472.912109    37.833023     0.000000     1.000000     0.000000           26    72.638867   103.093761    12.619030     -3.77159     0.732910 55938.880572     0.112716            7            1 
 3048.369231   189.046154     0.128521            1   170.725628 000039@Extract/job013/Micrographs/stack_0074_2x_Corr2_DW.mrcs Micrographs/stack_0074_2x_Corr2_DW.mrc            1     4.533418     0.117011 10071.118164  9472.912109    37.833023     0.000000     1.000000     0.000000           26    -91.26514    69.900394    17.699030    11.468410     0.725482 55481.589374     0.262750            3            2 
 1921.969231   606.523077     0.099197            1   -135.04206 000102@Extract/job013/Micrographs/stack_0074_2x_Corr2_DW.mrcs Micrographs/stack_0074_2x_Corr2_DW.mrc            1     4.533418     0.117011 10071.118164  9472.912109    37.833023     0.000000     1.000000     0.000000           26   118.668262    66.290572     4.999030     -8.85159     0.718901 55532.486862     0.500893            4            1 
 2709.661538  2087.384615     0.088908            1   158.371798 000126@Extract/job013/Micrographs/stack_0074_2x_Corr2_DW.mrcs Micrographs/stack_0074_2x_Corr2_DW.mrc            1     4.533418     0.117011 10071.118164  9472.912109    37.833023     0.000000     1.000000     0.000000           26    79.701269    99.503791     7.539030    15.159030     0.716240 55355.189740     0.571700            7            1 
 1638.400000  3174.400000     0.084251            1   -157.61725 000133@Extract/job013/Micrographs/stack_0074_2x_Corr2_DW.mrcs Micrographs/stack_0074_2x_Corr2_DW.mrc            1     4.533418     0.117011 10071.118164  9472.912109    37.833023     0.000000     1.000000     0.000000           26   102.557969    62.840299     8.928410    -22.94097     0.724010 55244.357049     0.563477            7            2 
 2221.292308  3930.584615     0.063360            1    44.728704 000194@Extract/job013/Micrographs/stack_0074_2x_Corr2_DW.mrcs Micrographs/stack_0074_2x_Corr2_DW.mrc            1     4.533418     0.117011 10071.118164  9472.912109    37.833023     0.000000     1.000000     0.000000           26    -22.17433    86.517438    -14.17035     -4.01035     0.686906 55253.754077     0.574535            3            1 
  866.461538  1504.492308     0.133078            1    -56.22183 000037@Extract/job013/Micrographs/stack_0074_2x_Corr2_DW.mrcs Micrographs/stack_0074_2x_Corr2_DW.mrc            1     4.533418     0.117011 10071.118164  9472.912109    37.833023     0.000000     1.000000     0.000000           26   131.304980    65.073435    -15.32097     -7.70097     0.708142 55834.138149     0.390710            8            2 
 3647.015385   740.430769     0.092663            1   -144.47181 000122@Extract/job013/Micrographs/stack_0074_2x_Corr2_DW.mrcs Micrographs/stack_0074_2x_Corr2_DW.mrc            1     4.533418     0.117011 10071.118164  9472.912109    37.833023     0.000000     1.000000     0.000000           26   -137.54807    78.975770     3.609650     -7.70097     0.699562 55382.651223     0.172264            8            2 
 1591.138462  1977.107692     0.151882            1    62.870426 000017@Extract/job013/Micrographs/stack_0074_2x_Corr2_DW.mrcs Micrographs/stack_0074_2x_Corr2_DW.mrc            1     4.533418     0.117011 10071.118164  9472.912109    37.833023     0.000000     1.000000     0.000000           26    -80.51203    91.100734     -6.31159    11.229650     0.769250 56086.109609     0.258614            6            1 
 2284.307692  1606.892308     0.142969            1   123.829007 000026@Extract/job013/Micrographs/stack_0074_2x_Corr2_DW.mrcs Micrographs/stack_0074_2x_Corr2_DW.mrc            1     4.533418     0.117011 10071.118164  9472.912109    37.833023     0.000000     1.000000     0.000000           26    -67.62757   115.737370     -9.09035    -13.93159     0.723598 55284.549463     0.321499            4            1 
  157.538462  1016.123077     0.137593            1   117.251890 000034@Extract/job013/Micrographs/stack_0074_2x_Corr2_DW.mrcs Micrographs/stack_0074_2x_Corr2_DW.mrc            1     4.533418     0.117011 10071.118164  9472.912109    37.833023     0.000000     1.000000     0.000000           26    -78.30819   101.302394    -20.40097    -13.93159     0.722954 56067.182650     0.171882            3            1 
 1291.815385  2646.646154     0.111911            1    71.189058 000067@Extract/job013/Micrographs/stack_0074_2x_Corr2_DW.mrcs Micrographs/stack_0074_2x_Corr2_DW.mrc            1     4.533418     0.117011 10071.118164  9472.912109    37.833023     0.000000     1.000000     0.000000           26    98.103916    86.496844     -3.77159     -0.08097     0.756897 56172.556950     0.246400            3            1 
 1228.800000  2103.138462     0.104458            1    -74.01773 000089@Extract/job013/Micrographs/stack_0074_2x_Corr2_DW.mrcs Micrographs/stack_0074_2x_Corr2_DW.mrc            1     4.533418     0.117011 10071.118164  9472.912109    37.833023     0.000000     1.000000     0.000000           26    -71.47365    79.625049     -6.31159    -24.09159     0.738782 55791.739862     0.616323            4            2 
 2717.538462  1496.615385     0.104117            1    -12.09659 000091@Extract/job013/Micrographs/stack_0074_2x_Corr2_DW.mrcs Micrographs/stack_0074_2x_Corr2_DW.mrc            1     4.533418     0.117011 10071.118164  9472.912109    37.833023     0.000000     1.000000     0.000000           26    -86.68179   107.547631     -8.85159    -10.24097     0.692171 55515.111192     0.192857            9            2 
 3702.153846  2945.969231     0.103814            1   -173.38096 000092@Extract/job013/Micrographs/stack_0074_2x_Corr2_DW.mrcs Micrographs/stack_0074_2x_Corr2_DW.mrc            1     4.533418     0.117011 10071.118164  9472.912109    37.833023     0.000000     1.000000     0.000000           26    -65.55544   112.444653    -10.24097     -1.47035     0.736490 56527.679149     0.380608            4            2 
 1165.784615  3867.569231     0.083850            1   110.667645 000137@Extract/job013/Micrographs/stack_0074_2x_Corr2_DW.mrcs Micrographs/stack_0074_2x_Corr2_DW.mrc            1     4.533418     0.117011 10071.118164  9472.912109    37.833023     0.000000     1.000000     0.000000           26    -72.74098    95.216181     -1.47035     -0.08097     0.761252 56021.156427     0.267389            7            1 
 2307.938462  3560.369231     0.067726            1   -105.89115 000182@Extract/job013/Micrographs/stack_0074_2x_Corr2_DW.mrcs Micrographs/stack_0074_2x_Corr2_DW.mrc            1     4.533418     0.117011 10071.118164  9472.912109    37.833023     0.000000     1.000000     0.000000           26    -73.42763    97.023745     7.539030     -2.62097     0.734060 55583.919950     0.613631            2            2 
 2993.230769  1165.784615     0.062890            1    -55.24825 000197@Extract/job013/Micrographs/stack_0074_2x_Corr2_DW.mrcs Micrographs/stack_0074_2x_Corr2_DW.mrc            1     4.533418     0.117011 10071.118164  9472.912109    37.833023     0.000000     1.000000     0.000000           26    -84.70826    93.529192     6.388410     -3.77159     0.739239 56148.638555     0.469145            4            1 
  827.076923   259.938462     0.119164            1    64.778824 000058@Extract/job013/Micrographs/stack_0074_2x_Corr2_DW.mrcs Micrographs/stack_0074_2x_Corr2_DW.mrc            1     4.533418     0.117011 10071.118164  9472.912109    37.833023     0.000000     1.000000     0.000000           26    -78.91845   110.635614    -17.86097     -6.31159     0.722424 55693.791635     0.417942            1            2 
 1339.076923   543.507692     0.073242            1     1.038593 000167@Extract/job013/Micrographs/stack_0074_2x_Corr2_DW.mrcs Micrographs/stack_0074_2x_Corr2_DW.mrc            1     4.533418     0.117011 10071.118164  9472.912109    37.833023     0.000000     1.000000     0.000000           26    -71.82464   117.109234    27.859030     -3.77159     0.714798 55256.067842     0.480595            3            2 
 1433.600000  1520.246154     0.138553            1   120.864885 000032@Extract/job013/Micrographs/stack_0074_2x_Corr2_DW.mrcs Micrographs/stack_0074_2x_Corr2_DW.mrc            1     4.533418     0.117011 10071.118164  9472.912109    37.833023     0.000000     1.000000     0.000000           26    84.616145   100.155161    10.079030    -11.39159     0.749094 56414.734299     0.487954            5            1 
 3804.553846  1622.646154     0.124723            1    -87.28885 000046@Extract/job013/Micrographs/stack_0074_2x_Corr2_DW.mrcs Micrographs/stack_0074_2x_Corr2_DW.mrc            1     4.533418     0.117011 10071.118164  9472.912109    37.833023     0.000000     1.000000     0.000000           26   -138.97639    75.305045     -1.23159    15.159030     0.707973 56278.967913     0.595631            4            1 
 3284.676923  2969.600000     0.109235            1   -165.00524 000073@Extract/job013/Micrographs/stack_0074_2x_Corr2_DW.mrcs Micrographs/stack_0074_2x_Corr2_DW.mrc            1     4.533418     0.117011 10071.118164  9472.912109    37.833023     0.000000     1.000000     0.000000           26    -52.91360   113.643758    15.159030    10.079030     0.752450 56176.752218     0.321263            1            1 
 1157.907692  2827.815385     0.122024            1    -80.81047 000051@Extract/job013/Micrographs/stack_0074_2x_Corr2_DW.mrcs Micrographs/stack_0074_2x_Corr2_DW.mrc            1     4.533418     0.117011 10071.118164  9472.912109    37.833023     0.000000     1.000000     0.000000           26   -149.49264    77.209977    17.699030     3.848410     0.718910 55662.384609     0.564193            2            1 
 2945.969231  3284.676923     0.105890            1     -7.57468 000085@Extract/job013/Micrographs/stack_0074_2x_Corr2_DW.mrcs Micrographs/stack_0074_2x_Corr2_DW.mrc            1     4.533418     0.117011 10071.118164  9472.912109    37.833023     0.000000     1.000000     0.000000           26   -133.22697    94.544207     -5.16097    -12.78097     0.720869 55969.337432     0.493822            4            2 
 3135.015385  2142.523077     0.084167            1     1.689138 000135@Extract/job013/Micrographs/stack_0074_2x_Corr2_DW.mrcs Micrographs/stack_0074_2x_Corr2_DW.mrc            1     4.533418     0.117011 10071.118164  9472.912109    37.833023     0.000000     1.000000     0.000000           26   -148.75110    85.075097     -8.85159    -11.63035     0.739231 55754.709295     0.251115           10            2 
 1740.800000  3394.953846     0.062638            1    42.064826 000198@Extract/job013/Micrographs/stack_0074_2x_Corr2_DW.mrcs Micrographs/stack_0074_2x_Corr2_DW.mrc            1     4.533418     0.117011 10071.118164  9472.912109    37.833023     0.000000     1.000000     0.000000           26   -140.26894    93.393588    -11.63035    -15.32097     0.728004 55431.736118     0.632006            4            1 
  858.584615  2678.153846     0.112333            1    77.768062 000065@Extract/job013/Micrographs/stack_0074_2x_Corr2_DW.mrcs Micrographs/stack_0074_2x_Corr2_DW.mrc            1     4.533418     0.117011 10071.118164  9472.912109    37.833023     0.000000     1.000000     0.000000           26    -49.45371   107.859038     7.539030    16.548410     0.733942 56004.182584     0.554383            6            1 
 1236.676923   716.800000     0.088014            1   -179.03114 000128@Extract/job013/Micrographs/stack_0074_2x_Corr2_DW.mrcs Micrographs/stack_0074_2x_Corr2_DW.mrc            1     4.533418     0.117011 10071.118164  9472.912109    37.833023     0.000000     1.000000     0.000000           26    -60.64860   111.758625     -0.08097    15.159030     0.713004 55277.701857     0.312818            5            2 
 1213.046154  1173.661538     0.091227            1    -13.34046 000124@Extract/job013/Micrographs/stack_0074_2x_Corr2_DW.mrcs Micrographs/stack_0074_2x_Corr2_DW.mrc            1     4.533418     0.117011 10071.118164  9472.912109    37.833023     0.000000     1.000000     0.000000           26    98.339153   129.535388     -0.08097    -10.24097     0.713838 56117.815884     0.411490            5            2 
 1512.369231  3457.969231     0.172232            1     3.837886 000005@Extract/job013/Micrographs/stack_0074_2x_Corr2_DW.mrcs Micrographs/stack_0074_2x_Corr2_DW.mrc            1     4.533418     0.117011 10071.118164  9472.912109    37.833023     0.000000     1.000000     0.000000           26    -72.56279   113.805492     -6.31159     1.308410     0.761476 56193.825201     0.902996            3            1 
 3276.800000  3741.538462     0.122569            1   -114.62777 000049@Extract/job013/Micrographs/stack_0074_2x_Corr2_DW.mrcs Micrographs/stack_0074_2x_Corr2_DW.mrc            1     4.533418     0.117011 10071.118164  9472.912109    37.833023     0.000000     1.000000     0.000000           26   -158.65183    67.826442     8.928410    -16.47159     0.741130 56025.913837     0.575733            3            1 
 3450.092308  2205.538462     0.161777            1   104.177903 000002@Extract/job013/Micrographs/stack_0075_2x_Corr2_DW.mrcs Micrographs/stack_0075_2x_Corr2_DW.mrc            1     3.599397     0.162367  8233.945312  7579.411621    31.338152     0.000000     1.000000     0.000000           27    -75.32750   117.814153     -7.70097    15.159030     0.717919 55675.493178     0.547932            8            1 
 3788.800000   787.692308     0.067664            1   -168.38101 000155@Extract/job013/Micrographs/stack_0075_2x_Corr2_DW.mrcs Micrographs/stack_0075_2x_Corr2_DW.mrc            1     3.599397     0.162367  8233.945312  7579.411621    31.338152     0.000000     1.000000     0.000000           27     9.513189    68.731070    -11.39159     -7.70097     0.712204 55275.089803     0.200309            2            1 
 1331.200000  2875.076923     0.155809            1    64.746387 000004@Extract/job013/Micrographs/stack_0075_2x_Corr2_DW.mrcs Micrographs/stack_0075_2x_Corr2_DW.mrc            1     3.599397     0.162367  8233.945312  7579.411621    31.338152     0.000000     1.000000     0.000000           27    -79.77044    95.279733     -1.23159     -6.55035     0.696051 55481.262774     0.463697            9            1 
  299.323077   630.153846     0.109989            1     -7.38433 000036@Extract/job013/Micrographs/stack_0075_2x_Corr2_DW.mrcs Micrographs/stack_0075_2x_Corr2_DW.mrc            1     3.599397     0.162367  8233.945312  7579.411621    31.338152     0.000000     1.000000     0.000000           27   138.144389    90.998448     -6.31159    -16.47159     0.717404 55615.708511     0.353914            4            2 
 2512.738462   472.615385     0.078692            1   -155.68841 000124@Extract/job013/Micrographs/stack_0075_2x_Corr2_DW.mrcs Micrographs/stack_0075_2x_Corr2_DW.mrc            1     3.599397     0.162367  8233.945312  7579.411621    31.338152     0.000000     1.000000     0.000000           27   104.968742   104.621044     1.308410     -3.77159     0.706536 55298.344904     0.574312            4            1 
  149.661538  2048.000000     0.087149            1    66.607222 000096@Extract/job013/Micrographs/stack_0075_2x_Corr2_DW.mrcs Micrographs/stack_0075_2x_Corr2_DW.mrc            1     3.599397     0.162367  8233.945312  7579.411621    31.338152     0.000000     1.000000     0.000000           27    -70.08884    77.177088    -21.79035     -6.31159     0.751485 56119.558619     0.227853            8            2 
 3402.830769  3213.784615     0.087412            1   141.931274 000094@Extract/job013/Micrographs/stack_0075_2x_Corr2_DW.mrcs Micrographs/stack_0075_2x_Corr2_DW.mrc            1     3.599397     0.162367  8233.945312  7579.411621    31.338152     0.000000     1.000000     0.000000           27    10.169554    96.054184     1.308410     7.539030     0.736832 55636.020412     0.232256            5            1 
 1142.153846  2969.600000     0.109605            1   100.646205 000038@Extract/job013/Micrographs/stack_0075_2x_Corr2_DW.mrcs Micrographs/stack_0075_2x_Corr2_DW.mrc            1     3.599397     0.162367  8233.945312  7579.411621    31.338152     0.000000     1.000000     0.000000           27    12.941571   112.149666    10.079030    12.619030     0.739123 56036.688389     0.305664            8            2 
 3993.600000  1819.569231     0.097013            1   103.182082 000068@Extract/job013/Micrographs/stack_0075_2x_Corr2_DW.mrcs Micrographs/stack_0075_2x_Corr2_DW.mrc            1     3.599397     0.162367  8233.945312  7579.411621    31.338152     0.000000     1.000000     0.000000           27    -66.26381   111.805348     -3.77159     2.459030     0.703336 55296.200080     0.176403            7            2 
 1575.384615  2481.230769     0.099291            1   129.357660 000059@Extract/job013/Micrographs/stack_0075_2x_Corr2_DW.mrcs Micrographs/stack_0075_2x_Corr2_DW.mrc            1     3.599397     0.162367  8233.945312  7579.411621    31.338152     0.000000     1.000000     0.000000           27    -58.04251    87.324660     -1.23159    19.088410     0.716665 55396.509325     0.410636            5            2 
 1788.061538  1244.553846     0.127444            1   -176.30993 000008@Extract/job013/Micrographs/stack_0076_2x_Corr2_DW.mrcs Micrographs/stack_0076_2x_Corr2_DW.mrc            1     3.545940     0.150017  8194.690430  7521.263672    30.764782     0.000000     1.000000     0.000000           28   -131.19744    83.167497     6.388410    20.239030     0.727062 55798.817828     0.279951            4            2 
  118.153846   984.615385     0.114793            1   179.262754 000019@Extract/job013/Micrographs/stack_0076_2x_Corr2_DW.mrcs Micrographs/stack_0076_2x_Corr2_DW.mrc            1     3.545940     0.150017  8194.690430  7521.263672    30.764782     0.000000     1.000000     0.000000           28    -78.12873    51.201025    15.159030    22.779030     0.719320 55357.386276     0.366209            7            1 
  834.953846  1559.630769     0.107880            1    -88.06864 000024@Extract/job013/Micrographs/stack_0076_2x_Corr2_DW.mrcs Micrographs/stack_0076_2x_Corr2_DW.mrc            1     3.545940     0.150017  8194.690430  7521.263672    30.764782     0.000000     1.000000     0.000000           28    -79.08399    93.477313    26.708410    14.008410     0.708882 55067.087810     0.449693            3            1 
 3859.692308  2465.476923     0.104324            1    55.344463 000029@Extract/job013/Micrographs/stack_0076_2x_Corr2_DW.mrcs Micrographs/stack_0076_2x_Corr2_DW.mrc            1     3.545940     0.150017  8194.690430  7521.263672    30.764782     0.000000     1.000000     0.000000           28    -69.98173    89.215404    21.389650    11.468410     0.706607 55318.435201     0.189592            4            1 
 3788.800000  2008.615385     0.101458            1   -113.42693 000031@Extract/job013/Micrographs/stack_0076_2x_Corr2_DW.mrcs Micrographs/stack_0076_2x_Corr2_DW.mrc            1     3.545940     0.150017  8194.690430  7521.263672    30.764782     0.000000     1.000000     0.000000           28    -63.59865    95.737132     -7.70097    14.008410     0.719579 55186.171437     0.405398            5            2 
 3867.569231   575.015385     0.088945            1    87.512821 000056@Extract/job013/Micrographs/stack_0076_2x_Corr2_DW.mrcs Micrographs/stack_0076_2x_Corr2_DW.mrc            1     3.545940     0.150017  8194.690430  7521.263672    30.764782     0.000000     1.000000     0.000000           28   165.507845   116.463486    -11.39159    24.168410     0.714810 55684.128685     0.360804            4            1 
  409.600000  1283.938462     0.088904            1   148.171321 000057@Extract/job013/Micrographs/stack_0076_2x_Corr2_DW.mrcs Micrographs/stack_0076_2x_Corr2_DW.mrc            1     3.545940     0.150017  8194.690430  7521.263672    30.764782     0.000000     1.000000     0.000000           28    -74.90895    88.662170     -1.23159    35.479030     0.690285 54923.496322     0.213648            3            1 
 3465.846154  1961.353846     0.084344            1   145.316299 000070@Extract/job013/Micrographs/stack_0076_2x_Corr2_DW.mrcs Micrographs/stack_0076_2x_Corr2_DW.mrc            1     3.545940     0.150017  8194.690430  7521.263672    30.764782     0.000000     1.000000     0.000000           28   -121.19443   103.521131    -15.32097    27.859030     0.715373 55440.679988     0.252290            6            1 
  638.030769   378.092308     0.076639            1   144.769450 000092@Extract/job013/Micrographs/stack_0076_2x_Corr2_DW.mrcs Micrographs/stack_0076_2x_Corr2_DW.mrc            1     3.545940     0.150017  8194.690430  7521.263672    30.764782     0.000000     1.000000     0.000000           28     7.378456    81.687648     -2.62097    19.088410     0.709570 54564.879884     0.627193            5            2 
 1591.138462  3497.353846     0.036282            1    47.887462 000211@Extract/job013/Micrographs/stack_0076_2x_Corr2_DW.mrcs Micrographs/stack_0076_2x_Corr2_DW.mrc            1     3.545940     0.150017  8194.690430  7521.263672    30.764782     0.000000     1.000000     0.000000           28    -81.35636    76.052155    20.239030    11.468410     0.701210 55566.286609     0.476687            7            2 
  189.046154   598.646154     0.030873            1   121.388720 000225@Extract/job013/Micrographs/stack_0076_2x_Corr2_DW.mrcs Micrographs/stack_0076_2x_Corr2_DW.mrc            1     3.545940     0.150017  8194.690430  7521.263672    30.764782     0.000000     1.000000     0.000000           28   178.155221   136.318551     -1.47035     -0.08097     0.740196 55399.594680     0.225519           18            1 
 3686.400000   362.338462     0.078554            1    -91.38483 000088@Extract/job013/Micrographs/stack_0076_2x_Corr2_DW.mrcs Micrographs/stack_0076_2x_Corr2_DW.mrc            1     3.545940     0.150017  8194.690430  7521.263672    30.764782     0.000000     1.000000     0.000000           28   -178.25439    97.113893     -2.62097    -16.47159     0.717409 55047.236388     0.219989            6            2 
  480.492308  2087.384615     0.073476            1   -111.30541 000099@Extract/job013/Micrographs/stack_0076_2x_Corr2_DW.mrcs Micrographs/stack_0076_2x_Corr2_DW.mrc            1     3.545940     0.150017  8194.690430  7521.263672    30.764782     0.000000     1.000000     0.000000           28    -87.98953    47.364156    -10.24097     -4.01035     0.711993 55267.593410     0.335182            5            2 
 3481.600000  3568.246154     0.065503            1   -156.80668 000125@Extract/job013/Micrographs/stack_0076_2x_Corr2_DW.mrcs Micrographs/stack_0076_2x_Corr2_DW.mrc            1     3.545940     0.150017  8194.690430  7521.263672    30.764782     0.000000     1.000000     0.000000           28   -155.77237    86.303999     -6.31159     1.069650     0.704047 55369.623646     0.074575           35            1 
 3568.246154   708.923077     0.159113            1    82.569176 000002@Extract/job013/Micrographs/stack_0076_2x_Corr2_DW.mrcs Micrographs/stack_0076_2x_Corr2_DW.mrc            1     3.545940     0.150017  8194.690430  7521.263672    30.764782     0.000000     1.000000     0.000000           28    -74.74132   106.812929     4.999030    15.159030     0.725507 55492.726331     0.359435            3            2 
 3883.323077   354.461538     0.130331            1    21.556372 000007@Extract/job013/Micrographs/stack_0076_2x_Corr2_DW.mrcs Micrographs/stack_0076_2x_Corr2_DW.mrc            1     3.545940     0.150017  8194.690430  7521.263672    30.764782     0.000000     1.000000     0.000000           28   143.122338    42.288529    16.548410     3.848410     0.777517 56148.041084     0.127854           17            1 
 2095.261538  3127.138462     0.122383            1   -155.56647 000012@Extract/job013/Micrographs/stack_0076_2x_Corr2_DW.mrcs Micrographs/stack_0076_2x_Corr2_DW.mrc            1     3.545940     0.150017  8194.690430  7521.263672    30.764782     0.000000     1.000000     0.000000           28    49.561056    89.060109     1.308410    -22.94097     0.714280 54954.345710     0.307773           10            1 
 2016.492308  3859.692308     0.090454            1   -135.88815 000051@Extract/job013/Micrographs/stack_0076_2x_Corr2_DW.mrcs Micrographs/stack_0076_2x_Corr2_DW.mrc            1     3.545940     0.150017  8194.690430  7521.263672    30.764782     0.000000     1.000000     0.000000           28    -69.84159   104.906420     2.459030    19.088410     0.733220 55409.989154     0.356519            9            1 
 2386.707692  3962.092308     0.070429            1   112.536327 000107@Extract/job013/Micrographs/stack_0076_2x_Corr2_DW.mrcs Micrographs/stack_0076_2x_Corr2_DW.mrc            1     3.545940     0.150017  8194.690430  7521.263672    30.764782     0.000000     1.000000     0.000000           28    -57.08383   117.659352    -12.78097    11.229650     0.721912 55360.645636     0.210720           11            2 
  701.046154  2812.061538     0.061353            1    91.909261 000148@Extract/job013/Micrographs/stack_0076_2x_Corr2_DW.mrcs Micrographs/stack_0076_2x_Corr2_DW.mrc            1     3.545940     0.150017  8194.690430  7521.263672    30.764782     0.000000     1.000000     0.000000           28    -70.66914    91.012083     8.928410    20.239030     0.726512 55510.310199     0.194869            6            1 
  905.846154  1339.076923     0.123234            1     8.530812 000010@Extract/job013/Micrographs/stack_0076_2x_Corr2_DW.mrcs Micrographs/stack_0076_2x_Corr2_DW.mrc            1     3.545940     0.150017  8194.690430  7521.263672    30.764782     0.000000     1.000000     0.000000           28    -87.37831   108.181332     7.539030     4.999030     0.704285 55140.618539     0.194841           11            1 
 2481.230769  1795.938462     0.117998            1    12.162355 000015@Extract/job013/Micrographs/stack_0076_2x_Corr2_DW.mrcs Micrographs/stack_0076_2x_Corr2_DW.mrc            1     3.545940     0.150017  8194.690430  7521.263672    30.764782     0.000000     1.000000     0.000000           28   112.892488    83.632767    16.548410    20.239030     0.744314 55495.644692     0.352215            9            2 
 3158.646154  1150.030769     0.079873            1   171.717749 000084@Extract/job013/Micrographs/stack_0076_2x_Corr2_DW.mrcs Micrographs/stack_0076_2x_Corr2_DW.mrc            1     3.545940     0.150017  8194.690430  7521.263672    30.764782     0.000000     1.000000     0.000000           28   147.851517   117.065815     4.999030    15.159030     0.694787 55273.649233     0.354397           10            2 
 2512.738462  2449.723077     0.063695            1   128.522817 000135@Extract/job013/Micrographs/stack_0076_2x_Corr2_DW.mrcs Micrographs/stack_0076_2x_Corr2_DW.mrc            1     3.545940     0.150017  8194.690430  7521.263672    30.764782     0.000000     1.000000     0.000000           28    -77.19797    69.770275     -7.70097    19.088410     0.691363 55124.620074     0.312504            2            1 
 3308.307692  3773.046154     0.061075            1    -45.89273 000150@Extract/job013/Micrographs/stack_0076_2x_Corr2_DW.mrcs Micrographs/stack_0076_2x_Corr2_DW.mrc            1     3.545940     0.150017  8194.690430  7521.263672    30.764782     0.000000     1.000000     0.000000           28    -71.47365    79.625049     -1.23159    -10.24097     0.711851 55338.412484     0.324813           13            1 
  953.107692  3993.600000     0.048639            1    -50.55049 000179@Extract/job013/Micrographs/stack_0076_2x_Corr2_DW.mrcs Micrographs/stack_0076_2x_Corr2_DW.mrc            1     3.545940     0.150017  8194.690430  7521.263672    30.764782     0.000000     1.000000     0.000000           28    -89.75943    79.792398     8.928410    -11.63035     0.720538 55905.775970     0.392858           10            2 
  362.338462   110.276923     0.064168            1    25.117591 000132@Extract/job013/Micrographs/stack_0076_2x_Corr2_DW.mrcs Micrographs/stack_0076_2x_Corr2_DW.mrc            1     3.545940     0.150017  8194.690430  7521.263672    30.764782     0.000000     1.000000     0.000000           28   113.480318   132.829347     -4.01035    11.468410     0.695813 55079.903898     0.241995            6            1 
 2189.784615   882.215385     0.107767            1    36.444211 000025@Extract/job013/Micrographs/stack_0076_2x_Corr2_DW.mrcs Micrographs/stack_0076_2x_Corr2_DW.mrc            1     3.545940     0.150017  8194.690430  7521.263672    30.764782     0.000000     1.000000     0.000000           28   -139.58384    90.403866    -15.32097     -7.70097     0.700428 55609.944782     0.337287            5            2 
 1425.723077  2000.738462     0.079456            1    -48.93631 000086@Extract/job013/Micrographs/stack_0076_2x_Corr2_DW.mrcs Micrographs/stack_0076_2x_Corr2_DW.mrc            1     3.545940     0.150017  8194.690430  7521.263672    30.764782     0.000000     1.000000     0.000000           28   -148.74517    86.272933    10.079030     4.999030     0.700983 54968.178424     0.177131            3            1 
 2292.184615   582.892308     0.055497            1   103.001773 000161@Extract/job013/Micrographs/stack_0076_2x_Corr2_DW.mrcs Micrographs/stack_0076_2x_Corr2_DW.mrc            1     3.545940     0.150017  8194.690430  7521.263672    30.764782     0.000000     1.000000     0.000000           28   -140.28337    91.004967     -0.08097    -10.24097     0.734595 55442.177129     0.160028           20            2 
  204.800000  1323.323077     0.046106            1   -107.00645 000185@Extract/job013/Micrographs/stack_0076_2x_Corr2_DW.mrcs Micrographs/stack_0076_2x_Corr2_DW.mrc            1     3.545940     0.150017  8194.690430  7521.263672    30.764782     0.000000     1.000000     0.000000           28   -141.73188    83.837012     -1.23159     6.388410     0.757186 55405.592557     0.437909            3            1 
 1717.169231  3938.461538     0.035656            1    61.659806 000213@Extract/job013/Micrographs/stack_0076_2x_Corr2_DW.mrcs Micrographs/stack_0076_2x_Corr2_DW.mrc            1     3.545940     0.150017  8194.690430  7521.263672    30.764782     0.000000     1.000000     0.000000           28   -152.23500    91.664576     -5.16097     0.157790     0.721618 55535.890774     0.407949            9            1 
 2441.846154   370.215385     0.104780            1   -160.16930 000028@Extract/job013/Micrographs/stack_0076_2x_Corr2_DW.mrcs Micrographs/stack_0076_2x_Corr2_DW.mrc            1     3.545940     0.150017  8194.690430  7521.263672    30.764782     0.000000     1.000000     0.000000           28    -73.12676    56.328461    -11.39159     -5.16097     0.747926 55498.235293     0.274820            5            1 
 2843.569231  2150.400000     0.069065            1    -26.39438 000113@Extract/job013/Micrographs/stack_0076_2x_Corr2_DW.mrcs Micrographs/stack_0076_2x_Corr2_DW.mrc            1     3.545940     0.150017  8194.690430  7521.263672    30.764782     0.000000     1.000000     0.000000           28    -36.13565   105.900288    -12.78097     4.999030     0.724363 54975.125818     0.175384           11            1 
 2512.738462  2788.430769     0.036454            1   -153.70717 000210@Extract/job013/Micrographs/stack_0076_2x_Corr2_DW.mrcs Micrographs/stack_0076_2x_Corr2_DW.mrc            1     3.545940     0.150017  8194.690430  7521.263672    30.764782     0.000000     1.000000     0.000000           28    -57.07013   119.019310     3.848410    -16.71035     0.722608 55062.219594     0.285599            5            1 
 3221.661538  2914.461538     0.076154            1    -57.53988 000094@Extract/job013/Micrographs/stack_0076_2x_Corr2_DW.mrcs Micrographs/stack_0076_2x_Corr2_DW.mrc            1     3.545940     0.150017  8194.690430  7521.263672    30.764782     0.000000     1.000000     0.000000           28    -13.03522    83.498784     -4.01035    10.079030     0.702390 55206.610773     0.342903            5            2 
 2583.630769   992.492308     0.142186            1   -101.49581 000003@Extract/job013/Micrographs/stack_0076_2x_Corr2_DW.mrcs Micrographs/stack_0076_2x_Corr2_DW.mrc            1     3.545940     0.150017  8194.690430  7521.263672    30.764782     0.000000     1.000000     0.000000           28    -25.00218    82.933652    10.079030     -7.70097     0.705563 55534.979557     0.202610            3            1 
  677.415385  1126.400000     0.079166            1   110.181078 000087@Extract/job013/Micrographs/stack_0076_2x_Corr2_DW.mrcs Micrographs/stack_0076_2x_Corr2_DW.mrc            1     3.545940     0.150017  8194.690430  7521.263672    30.764782     0.000000     1.000000     0.000000           28     -3.18152    83.486690     3.848410    26.469650     0.705552 55202.315272     0.395524            9            2 
 3678.523077  3796.676923     0.062784            1   108.365559 000139@Extract/job013/Micrographs/stack_0076_2x_Corr2_DW.mrcs Micrographs/stack_0076_2x_Corr2_DW.mrc            1     3.545940     0.150017  8194.690430  7521.263672    30.764782     0.000000     1.000000     0.000000           28     -9.49416    98.461110     6.149650     -0.08097     0.713137 55262.525615     0.178233            9            2 
 1882.584615  1630.523077     0.139546            1   -129.34177 000004@Extract/job013/Micrographs/stack_0076_2x_Corr2_DW.mrcs Micrographs/stack_0076_2x_Corr2_DW.mrc            1     3.545940     0.150017  8194.690430  7521.263672    30.764782     0.000000     1.000000     0.000000           28    -61.02439    67.711523     3.609650     6.388410     0.752437 55815.451809     0.371559            8            2 
 2111.015385   275.692308     0.085435            1   119.984163 000068@Extract/job013/Micrographs/stack_0076_2x_Corr2_DW.mrcs Micrographs/stack_0076_2x_Corr2_DW.mrc            1     3.545940     0.150017  8194.690430  7521.263672    30.764782     0.000000     1.000000     0.000000           28   115.582696    98.018386    39.408410    16.548410     0.700168 55327.850504     0.365253            3            1 
 1276.061538  1803.815385     0.083290            1   107.738542 000047@Extract/job013/Micrographs/stack_0077_2x_Corr2_DW.mrcs Micrographs/stack_0077_2x_Corr2_DW.mrc            1     4.024045     0.168070  7768.939453  7140.560059    25.726868     0.000000     1.000000     0.000000           29    93.953996    79.234454    -15.32097    15.397790     0.738963 55235.656880     0.378131           10            1 
 3418.584615  1520.246154     0.053570            1   -129.30824 000158@Extract/job013/Micrographs/stack_0077_2x_Corr2_DW.mrcs Micrographs/stack_0077_2x_Corr2_DW.mrc            1     4.024045     0.168070  7768.939453  7140.560059    25.726868     0.000000     1.000000     0.000000           29    41.998296    63.660930     -3.77159     -3.77159     0.715182 55140.051278     0.153318            5            2 
  275.692308   275.692308     0.047527            1    15.184684 000177@Extract/job013/Micrographs/stack_0077_2x_Corr2_DW.mrcs Micrographs/stack_0077_2x_Corr2_DW.mrc            1     4.024045     0.168070  7768.939453  7140.560059    25.726868     0.000000     1.000000     0.000000           29   147.941639   100.655855     -5.16097     -2.62097     0.719663 55079.873225     0.319359            3            2 
  464.738462  2181.907692     0.085706            1    -85.74164 000043@Extract/job013/Micrographs/stack_0077_2x_Corr2_DW.mrcs Micrographs/stack_0077_2x_Corr2_DW.mrc            1     4.024045     0.168070  7768.939453  7140.560059    25.726868     0.000000     1.000000     0.000000           29   -176.83114   119.846811     -2.62097     7.539030     0.714863 55171.192095     0.262124            8            1 
  693.169231  1835.323077     0.081951            1    61.838445 000051@Extract/job013/Micrographs/stack_0077_2x_Corr2_DW.mrcs Micrographs/stack_0077_2x_Corr2_DW.mrc            1     4.024045     0.168070  7768.939453  7140.560059    25.726868     0.000000     1.000000     0.000000           29   -127.56321    99.311573     7.539030    12.619030     0.705955 55098.889100     0.225301            8            1 
 1851.076923  3158.646154     0.065675            1    63.170039 000110@Extract/job013/Micrographs/stack_0077_2x_Corr2_DW.mrcs Micrographs/stack_0077_2x_Corr2_DW.mrc            1     4.024045     0.168070  7768.939453  7140.560059    25.726868     0.000000     1.000000     0.000000           29   167.702067    79.108315     3.848410    15.159030     0.706089 54970.263879     0.137102            6            2 
 1417.846154   496.246154     0.064500            1    37.405863 000114@Extract/job013/Micrographs/stack_0077_2x_Corr2_DW.mrcs Micrographs/stack_0077_2x_Corr2_DW.mrc            1     4.024045     0.168070  7768.939453  7140.560059    25.726868     0.000000     1.000000     0.000000           29   -136.06430    90.978445     -5.16097    24.168410     0.699399 55052.885645     0.351952            5            1 
 3292.553846   897.969231     0.113672            1    23.117796 000013@Extract/job013/Micrographs/stack_0077_2x_Corr2_DW.mrcs Micrographs/stack_0077_2x_Corr2_DW.mrc            1     4.024045     0.168070  7768.939453  7140.560059    25.726868     0.000000     1.000000     0.000000           29    -16.51557    98.475270    -21.55159    19.088410     0.748145 55463.918520     0.508897            4            1 
 3347.692308  2780.553846     0.100343            1    49.757610 000021@Extract/job013/Micrographs/stack_0077_2x_Corr2_DW.mrcs Micrographs/stack_0077_2x_Corr2_DW.mrc            1     4.024045     0.168070  7768.939453  7140.560059    25.726868     0.000000     1.000000     0.000000           29    -86.06918    98.344270     -2.62097    -15.32097     0.700523 55020.045078     0.321229           10            1 
 1819.569231  1567.507692     0.095660            1   107.889431 000029@Extract/job013/Micrographs/stack_0077_2x_Corr2_DW.mrcs Micrographs/stack_0077_2x_Corr2_DW.mrc            1     4.024045     0.168070  7768.939453  7140.560059    25.726868     0.000000     1.000000     0.000000           29    -74.71633   109.326274     3.609650     -2.62097     0.691414 54900.853114     0.274664            5            1 
  614.400000   811.323077     0.081365            1   144.310263 000053@Extract/job013/Micrographs/stack_0077_2x_Corr2_DW.mrcs Micrographs/stack_0077_2x_Corr2_DW.mrc            1     4.024045     0.168070  7768.939453  7140.560059    25.726868     0.000000     1.000000     0.000000           29    -49.59472    88.455829     7.539030     1.308410     0.730834 55275.532263     0.144206           24            2 
 1567.507692  2788.430769     0.078196            1    24.315310 000064@Extract/job013/Micrographs/stack_0077_2x_Corr2_DW.mrcs Micrographs/stack_0077_2x_Corr2_DW.mrc            1     4.024045     0.168070  7768.939453  7140.560059    25.726868     0.000000     1.000000     0.000000           29    98.746384    93.071874    -11.39159    22.779030     0.718562 55098.805899     0.299482            7            2 
 2599.384615   787.692308     0.065874            1    32.739484 000108@Extract/job013/Micrographs/stack_0077_2x_Corr2_DW.mrcs Micrographs/stack_0077_2x_Corr2_DW.mrc            1     4.024045     0.168070  7768.939453  7140.560059    25.726868     0.000000     1.000000     0.000000           29   -133.21036    96.942214     -1.23159     4.999030     0.696062 55119.208769     0.390308            4            2 
 2623.015385   456.861538     0.054917            1    -73.10825 000155@Extract/job013/Micrographs/stack_0077_2x_Corr2_DW.mrcs Micrographs/stack_0077_2x_Corr2_DW.mrc            1     4.024045     0.168070  7768.939453  7140.560059    25.726868     0.000000     1.000000     0.000000           29    -64.27582    98.753035    14.008410     -6.31159     0.726034 54985.760811     0.373959            4            2 
 1780.184615  1039.753846     0.114441            1    -49.59316 000011@Extract/job013/Micrographs/stack_0077_2x_Corr2_DW.mrcs Micrographs/stack_0077_2x_Corr2_DW.mrc            1     4.024045     0.168070  7768.939453  7140.560059    25.726868     0.000000     1.000000     0.000000           29    -73.72664    65.220005     -9.09035    -20.40097     0.697135 55064.605498     0.311977            6            1 
 2772.676923  1937.723077     0.110790            1   -142.39090 000014@Extract/job013/Micrographs/stack_0077_2x_Corr2_DW.mrcs Micrographs/stack_0077_2x_Corr2_DW.mrc            1     4.024045     0.168070  7768.939453  7140.560059    25.726868     0.000000     1.000000     0.000000           29   138.219249    78.986679     -2.62097     7.539030     0.715586 55214.631790     0.268175           17            2 
 2008.615385   409.600000     0.068285            1   -151.15985 000097@Extract/job013/Micrographs/stack_0077_2x_Corr2_DW.mrcs Micrographs/stack_0077_2x_Corr2_DW.mrc            1     4.024045     0.168070  7768.939453  7140.560059    25.726868     0.000000     1.000000     0.000000           29    -24.39156    60.879750    -12.78097     -5.16097     0.726532 55431.203737     0.129341           18            2 
  464.738462  2536.369231     0.126065            1    48.853191 000005@Extract/job013/Micrographs/stack_0077_2x_Corr2_DW.mrcs Micrographs/stack_0077_2x_Corr2_DW.mrc            1     4.024045     0.168070  7768.939453  7140.560059    25.726868     0.000000     1.000000     0.000000           29    -74.64800   115.799226    10.079030    24.168410     0.687654 55221.494266     0.549488            6            2 
 3969.969231  3647.015385     0.058831            1    -48.10573 000144@Extract/job013/Micrographs/stack_0077_2x_Corr2_DW.mrcs Micrographs/stack_0077_2x_Corr2_DW.mrc            1     4.024045     0.168070  7768.939453  7140.560059    25.726868     0.000000     1.000000     0.000000           29    -18.70316    71.281898    -11.39159    -16.71035     0.727338 55182.251734     0.280695           10            2 
  874.338462  1583.261538     0.102747            1   -156.51369 000019@Extract/job013/Micrographs/stack_0077_2x_Corr2_DW.mrcs Micrographs/stack_0077_2x_Corr2_DW.mrc            1     4.024045     0.168070  7768.939453  7140.560059    25.726868     0.000000     1.000000     0.000000           29   -106.47823    96.726746     6.388410    16.548410     0.722835 55559.148388     0.350476            7            2 
 2623.015385  1283.938462     0.077779            1   -155.80357 000067@Extract/job013/Micrographs/stack_0077_2x_Corr2_DW.mrcs Micrographs/stack_0077_2x_Corr2_DW.mrc            1     4.024045     0.168070  7768.939453  7140.560059    25.726868     0.000000     1.000000     0.000000           29   -148.06376    82.065485    12.619030    26.708410     0.712193 54885.783247     0.285206            8            2 
 3694.276923  2142.523077     0.074352            1    63.626820 000076@Extract/job013/Micrographs/stack_0077_2x_Corr2_DW.mrcs Micrographs/stack_0077_2x_Corr2_DW.mrc            1     4.024045     0.168070  7768.939453  7140.560059    25.726868     0.000000     1.000000     0.000000           29   -140.29776    88.617384     -0.08097     7.539030     0.701834 55259.140584     0.098660            6            2 
  133.907692  3599.753846     0.064121            1   -116.38758 000115@Extract/job013/Micrographs/stack_0077_2x_Corr2_DW.mrcs Micrographs/stack_0077_2x_Corr2_DW.mrc            1     4.024045     0.168070  7768.939453  7140.560059    25.726868     0.000000     1.000000     0.000000           29   -142.42396    85.640463     7.539030    11.468410     0.707235 55163.190947     0.368900           11            2 
 2197.661538  1851.076923     0.058239            1    54.069825 000146@Extract/job013/Micrographs/stack_0077_2x_Corr2_DW.mrcs Micrographs/stack_0077_2x_Corr2_DW.mrc            1     4.024045     0.168070  7768.939453  7140.560059    25.726868     0.000000     1.000000     0.000000           29   -162.80281    85.129920     -5.16097     3.848410     0.704149 55138.384366     0.197963            3            2 
  803.446154   882.215385     0.070807            1   -107.26532 000086@Extract/job013/Micrographs/stack_0077_2x_Corr2_DW.mrcs Micrographs/stack_0077_2x_Corr2_DW.mrc            1     4.024045     0.168070  7768.939453  7140.560059    25.726868     0.000000     1.000000     0.000000           29     -8.81888    78.663924     1.308410     -6.55035     0.717808 55249.765640     0.240181            5            1 
 2284.307692  2229.169231     0.067824            1   101.780121 000101@Extract/job013/Micrographs/stack_0077_2x_Corr2_DW.mrcs Micrographs/stack_0077_2x_Corr2_DW.mrc            1     4.024045     0.168070  7768.939453  7140.560059    25.726868     0.000000     1.000000     0.000000           29   -174.04878    80.331377    -11.39159     1.308410     0.706167 55108.653641     0.246057            7            1 
 1851.076923  3379.200000     0.055004            1    -20.14468 000154@Extract/job013/Micrographs/stack_0077_2x_Corr2_DW.mrcs Micrographs/stack_0077_2x_Corr2_DW.mrc            1     4.024045     0.168070  7768.939453  7140.560059    25.726868     0.000000     1.000000     0.000000           29     -1.77190    93.048724    11.468410     -6.31159     0.791189 55955.635048     0.270645           13            1 
 2339.446154  3276.800000     0.073540            1    -86.89213 000078@Extract/job013/Micrographs/stack_0077_2x_Corr2_DW.mrcs Micrographs/stack_0077_2x_Corr2_DW.mrc            1     4.024045     0.168070  7768.939453  7140.560059    25.726868     0.000000     1.000000     0.000000           29   160.632288    95.885501     -8.85159    -16.47159     0.698359 55063.481317     0.479839           14            2 
 2638.769231  1000.369231     0.069272            1   115.248773 000090@Extract/job013/Micrographs/stack_0077_2x_Corr2_DW.mrcs Micrographs/stack_0077_2x_Corr2_DW.mrc            1     4.024045     0.168070  7768.939453  7140.560059    25.726868     0.000000     1.000000     0.000000           29    98.846012    82.304113     -1.47035    14.008410     0.705703 55201.868519     0.085861           21            2 
 1914.092308  1780.184615     0.103347            1    49.622916 000017@Extract/job013/Micrographs/stack_0077_2x_Corr2_DW.mrcs Micrographs/stack_0077_2x_Corr2_DW.mrc            1     4.024045     0.168070  7768.939453  7140.560059    25.726868     0.000000     1.000000     0.000000           29   -133.84936   106.081060     -6.31159     7.539030     0.740690 55254.941028     0.210713           14            2 
 1063.384615  3788.800000     0.078392            1   -114.23059 000062@Extract/job013/Micrographs/stack_0077_2x_Corr2_DW.mrcs Micrographs/stack_0077_2x_Corr2_DW.mrc            1     4.024045     0.168070  7768.939453  7140.560059    25.726868     0.000000     1.000000     0.000000           29   144.584373    70.967151    -11.63035     4.999030     0.692609 55132.993681     0.181410           16            2 
 1480.861538  3174.400000     0.045614            1   -130.29312 000187@Extract/job013/Micrographs/stack_0077_2x_Corr2_DW.mrcs Micrographs/stack_0077_2x_Corr2_DW.mrc            1     4.024045     0.168070  7768.939453  7140.560059    25.726868     0.000000     1.000000     0.000000           29    56.601985    87.918994     7.539030    -10.24097     0.712317 55350.015041     0.293792            5            2 
 3867.569231  3757.292308     0.110882            1    -44.06126 000021@Extract/job013/Micrographs/stack_0078_2x_Corr2_DW.mrcs Micrographs/stack_0078_2x_Corr2_DW.mrc            1     3.957348     0.152338  8789.961914  8143.305176    28.416943     0.000000     1.000000     0.000000           30   -119.83776    97.442709     8.928410    -14.17035     0.689605 54894.201954     0.251019           11            1 
  756.184615  1370.584615     0.103884            1    -85.37618 000033@Extract/job013/Micrographs/stack_0078_2x_Corr2_DW.mrcs Micrographs/stack_0078_2x_Corr2_DW.mrc            1     3.957348     0.152338  8789.961914  8143.305176    28.416943     0.000000     1.000000     0.000000           30    95.280613    87.666063    -21.79035     6.388410     0.753516 55329.246843     0.264122            7            1 
 3977.846154  2473.353846     0.075527            1   -162.25456 000110@Extract/job013/Micrographs/stack_0078_2x_Corr2_DW.mrcs Micrographs/stack_0078_2x_Corr2_DW.mrc            1     3.957348     0.152338  8789.961914  8143.305176    28.416943     0.000000     1.000000     0.000000           30   100.286144    78.684747     -3.77159    20.239030     0.720730 55260.118895     0.256182            2            2 
 1591.138462   638.030769     0.062916            1   -123.87384 000154@Extract/job013/Micrographs/stack_0078_2x_Corr2_DW.mrcs Micrographs/stack_0078_2x_Corr2_DW.mrc            1     3.957348     0.152338  8789.961914  8143.305176    28.416943     0.000000     1.000000     0.000000           30   115.290885    54.546162    -13.93159     1.308410     0.731244 54855.007371     0.277895            3            1 
  803.446154  2363.076923     0.049411            1   179.496079 000191@Extract/job013/Micrographs/stack_0078_2x_Corr2_DW.mrcs Micrographs/stack_0078_2x_Corr2_DW.mrc            1     3.957348     0.152338  8789.961914  8143.305176    28.416943     0.000000     1.000000     0.000000           30   176.134396    62.580628    25.319030     3.609650     0.715822 55053.726120     0.269183           10            1 
 2032.246154  2032.246154     0.042570            1   100.298190 000210@Extract/job013/Micrographs/stack_0078_2x_Corr2_DW.mrcs Micrographs/stack_0078_2x_Corr2_DW.mrc            1     3.957348     0.152338  8789.961914  8143.305176    28.416943     0.000000     1.000000     0.000000           30   117.150136    78.832889    10.079030    -16.71035     0.730263 55185.905181     0.128307            9            2 
 2111.015385  3851.815385     0.104114            1    -87.27204 000032@Extract/job013/Micrographs/stack_0078_2x_Corr2_DW.mrcs Micrographs/stack_0078_2x_Corr2_DW.mrc            1     3.957348     0.152338  8789.961914  8143.305176    28.416943     0.000000     1.000000     0.000000           30   -134.68196    87.386869    -22.94097     -2.62097     0.705337 54889.396615     0.527484            8            2 
  551.384615  3473.723077     0.088871            1    76.915049 000067@Extract/job013/Micrographs/stack_0078_2x_Corr2_DW.mrcs Micrographs/stack_0078_2x_Corr2_DW.mrc            1     3.957348     0.152338  8789.961914  8143.305176    28.416943     0.000000     1.000000     0.000000           30   -111.36384   100.997482    15.159030    13.769650     0.720444 55480.195200     0.395754            4            1 
 1701.415385  1205.169231     0.088123            1   -108.99139 000069@Extract/job013/Micrographs/stack_0078_2x_Corr2_DW.mrcs Micrographs/stack_0078_2x_Corr2_DW.mrc            1     3.957348     0.152338  8789.961914  8143.305176    28.416943     0.000000     1.000000     0.000000           30   -155.79626    80.285656     6.388410    26.708410     0.710706 55193.872880     0.305415            4            1 
 2063.753846  1055.507692     0.069420            1    -44.91266 000134@Extract/job013/Micrographs/stack_0078_2x_Corr2_DW.mrcs Micrographs/stack_0078_2x_Corr2_DW.mrc            1     3.957348     0.152338  8789.961914  8143.305176    28.416943     0.000000     1.000000     0.000000           30    -64.77674   119.768788     -8.85159    12.619030     0.701663 55097.717796     0.646903           10            1 
 2599.384615  2623.015385     0.123592            1    -76.48750 000009@Extract/job013/Micrographs/stack_0078_2x_Corr2_DW.mrcs Micrographs/stack_0078_2x_Corr2_DW.mrc            1     3.957348     0.152338  8789.961914  8143.305176    28.416943     0.000000     1.000000     0.000000           30   172.652918    51.848732     8.928410     3.848410     0.695438 54792.943406     0.274865            7            1 
 1937.723077   330.830769     0.122475            1    -11.31756 000011@Extract/job013/Micrographs/stack_0078_2x_Corr2_DW.mrcs Micrographs/stack_0078_2x_Corr2_DW.mrc            1     3.957348     0.152338  8789.961914  8143.305176    28.416943     0.000000     1.000000     0.000000           30   -132.61109    81.972593     3.848410     -6.31159     0.720865 55276.921611     0.376808            2            2 
 2890.830769  3773.046154     0.105306            1    93.978366 000030@Extract/job013/Micrographs/stack_0078_2x_Corr2_DW.mrcs Micrographs/stack_0078_2x_Corr2_DW.mrc            1     3.957348     0.152338  8789.961914  8143.305176    28.416943     0.000000     1.000000     0.000000           30   155.621339   116.433765     -1.23159    20.239030     0.732783 55084.107790     0.319308            8            2 
 1079.138462   645.907692     0.089547            1    -50.78965 000064@Extract/job013/Micrographs/stack_0078_2x_Corr2_DW.mrcs Micrographs/stack_0078_2x_Corr2_DW.mrc            1     3.957348     0.152338  8789.961914  8143.305176    28.416943     0.000000     1.000000     0.000000           30   -145.92787    87.454570    -17.86097     -8.85159     0.710976 54935.651279     0.623877            7            1 
 1063.384615   858.584615     0.086989            1    -49.75007 000074@Extract/job013/Micrographs/stack_0078_2x_Corr2_DW.mrcs Micrographs/stack_0078_2x_Corr2_DW.mrc            1     3.957348     0.152338  8789.961914  8143.305176    28.416943     0.000000     1.000000     0.000000           30   -131.16326    87.960116     1.308410     8.928410     0.751617 55317.195664     0.579709            3            1 
  638.030769  2796.307692     0.075046            1   132.253935 000112@Extract/job013/Micrographs/stack_0078_2x_Corr2_DW.mrcs Micrographs/stack_0078_2x_Corr2_DW.mrc            1     3.957348     0.152338  8789.961914  8143.305176    28.416943     0.000000     1.000000     0.000000           30    -93.21215    86.441502    34.328410     3.609650     0.703559 55308.250208     0.321415            8            2 
 2339.446154  1087.015385     0.072395            1    18.642066 000123@Extract/job013/Micrographs/stack_0078_2x_Corr2_DW.mrcs Micrographs/stack_0078_2x_Corr2_DW.mrc            1     3.957348     0.152338  8789.961914  8143.305176    28.416943     0.000000     1.000000     0.000000           30   -138.20013    86.811893    -11.39159    18.849650     0.709005 55212.477607     0.219839            9            2 
 2213.415385  3678.523077     0.134141            1    87.138529 000003@Extract/job013/Micrographs/stack_0078_2x_Corr2_DW.mrcs Micrographs/stack_0078_2x_Corr2_DW.mrc            1     3.957348     0.152338  8789.961914  8143.305176    28.416943     0.000000     1.000000     0.000000           30   107.119401   100.362495    11.468410     1.308410     0.709004 54916.129895     0.378126            2            1 
  181.169231  2882.953846     0.127556            1    53.485589 000007@Extract/job013/Micrographs/stack_0078_2x_Corr2_DW.mrcs Micrographs/stack_0078_2x_Corr2_DW.mrc            1     3.957348     0.152338  8789.961914  8143.305176    28.416943     0.000000     1.000000     0.000000           30    -74.94129    85.075872    -11.39159    14.008410     0.732138 55103.843585     0.735338            7            1 
 3544.615385  1551.753846     0.093716            1     3.835409 000055@Extract/job013/Micrographs/stack_0078_2x_Corr2_DW.mrcs Micrographs/stack_0078_2x_Corr2_DW.mrc            1     3.957348     0.152338  8789.961914  8143.305176    28.416943     0.000000     1.000000     0.000000           30    -96.53832   106.391475    -12.78097    -16.47159     0.712931 55186.933215     0.385236            7            1 
 3954.215385   189.046154     0.086126            1   146.317258 000078@Extract/job013/Micrographs/stack_0078_2x_Corr2_DW.mrcs Micrographs/stack_0078_2x_Corr2_DW.mrc            1     3.957348     0.152338  8789.961914  8143.305176    28.416943     0.000000     1.000000     0.000000           30    -81.13118   100.112986     -8.85159     3.609650     0.693848 54692.457628     0.319159            4            2 
 1551.753846  1472.984615     0.085370            1   166.794446 000082@Extract/job013/Micrographs/stack_0078_2x_Corr2_DW.mrcs Micrographs/stack_0078_2x_Corr2_DW.mrc            1     3.957348     0.152338  8789.961914  8143.305176    28.416943     0.000000     1.000000     0.000000           30    95.395753    75.577100    15.159030     -1.23159     0.704913 55109.771651     0.432160            2            2 
 3292.553846  2906.584615     0.110228            1   170.624245 000023@Extract/job013/Micrographs/stack_0078_2x_Corr2_DW.mrcs Micrographs/stack_0078_2x_Corr2_DW.mrc            1     3.957348     0.152338  8789.961914  8143.305176    28.416943     0.000000     1.000000     0.000000           30   123.924245   110.408691     3.848410    23.929650     0.722219 54996.884456     0.308120           12            2 
 2544.246154  3355.569231     0.095259            1    -79.55602 000051@Extract/job013/Micrographs/stack_0078_2x_Corr2_DW.mrcs Micrographs/stack_0078_2x_Corr2_DW.mrc            1     3.957348     0.152338  8789.961914  8143.305176    28.416943     0.000000     1.000000     0.000000           30    -78.70757    60.575859    16.548410     -1.23159     0.701357 54864.559636     0.210595            2            2 
 1228.800000   346.584615     0.069710            1    71.974542 000132@Extract/job013/Micrographs/stack_0078_2x_Corr2_DW.mrcs Micrographs/stack_0078_2x_Corr2_DW.mrc            1     3.957348     0.152338  8789.961914  8143.305176    28.416943     0.000000     1.000000     0.000000           30    -27.86116    73.189970     1.308410    15.159030     0.702086 55103.863071     0.431009            3            2 
 3316.184615  1142.153846     0.106882            1    27.654668 000028@Extract/job013/Micrographs/stack_0078_2x_Corr2_DW.mrcs Micrographs/stack_0078_2x_Corr2_DW.mrc            1     3.957348     0.152338  8789.961914  8143.305176    28.416943     0.000000     1.000000     0.000000           30     -0.36615    83.486123     -7.70097    22.779030     0.726810 54840.463119     0.722044            3            2 
 3103.507692  2465.476923     0.094384            1   117.984178 000052@Extract/job013/Micrographs/stack_0078_2x_Corr2_DW.mrcs Micrographs/stack_0078_2x_Corr2_DW.mrc            1     3.957348     0.152338  8789.961914  8143.305176    28.416943     0.000000     1.000000     0.000000           30    -38.32261    91.965467     3.848410    16.548410     0.724272 55477.934191     0.288790            4            1 
 1276.061538  1630.523077     0.122558            1    -30.38156 000010@Extract/job013/Micrographs/stack_0078_2x_Corr2_DW.mrcs Micrographs/stack_0078_2x_Corr2_DW.mrc            1     3.957348     0.152338  8789.961914  8143.305176    28.416943     0.000000     1.000000     0.000000           30   -171.23711    82.744975    -11.39159     1.308410     0.729359 55111.027720     0.540768            3            1 
 1346.953846  2166.153846     0.115095            1    80.497677 000014@Extract/job013/Micrographs/stack_0078_2x_Corr2_DW.mrcs Micrographs/stack_0078_2x_Corr2_DW.mrc            1     3.957348     0.152338  8789.961914  8143.305176    28.416943     0.000000     1.000000     0.000000           30   -141.01855    85.632238     -6.31159    17.699030     0.704831 54684.739875     0.193198            8            2 
 3993.600000  2867.200000     0.115062            1   -169.87922 000015@Extract/job013/Micrographs/stack_0078_2x_Corr2_DW.mrcs Micrographs/stack_0078_2x_Corr2_DW.mrc            1     3.957348     0.152338  8789.961914  8143.305176    28.416943     0.000000     1.000000     0.000000           30   -149.45080    85.677699     -6.55035    16.548410     0.739266 55422.528838     0.324590            6            2 
  850.707692   740.430769     0.110763            1    89.961726 000022@Extract/job013/Micrographs/stack_0078_2x_Corr2_DW.mrcs Micrographs/stack_0078_2x_Corr2_DW.mrc            1     3.957348     0.152338  8789.961914  8143.305176    28.416943     0.000000     1.000000     0.000000           30   -126.93660    89.123552    -12.78097     6.149650     0.735856 54946.563249     0.486617            4            1 
 2024.369231  2229.169231     0.100154            1   -141.70434 000038@Extract/job013/Micrographs/stack_0078_2x_Corr2_DW.mrcs Micrographs/stack_0078_2x_Corr2_DW.mrc            1     3.957348     0.152338  8789.961914  8143.305176    28.416943     0.000000     1.000000     0.000000           30   -143.13695    83.845110     1.308410    26.708410     0.713844 55324.624280     0.365818            8            2 
 3749.415385  2504.861538     0.096751            1     1.707518 000046@Extract/job013/Micrographs/stack_0078_2x_Corr2_DW.mrcs Micrographs/stack_0078_2x_Corr2_DW.mrc            1     3.957348     0.152338  8789.961914  8143.305176    28.416943     0.000000     1.000000     0.000000           30   -146.65910    82.058304    -17.86097     -0.08097     0.700774 55443.848421     0.254757            5            1 
 1283.938462  3843.938462     0.093067            1   -125.76198 000056@Extract/job013/Micrographs/stack_0078_2x_Corr2_DW.mrcs Micrographs/stack_0078_2x_Corr2_DW.mrc            1     3.957348     0.152338  8789.961914  8143.305176    28.416943     0.000000     1.000000     0.000000           30   -142.43092    84.441518    24.168410     8.928410     0.759288 55380.105402     0.259390            5            2 
 2457.600000  3048.369231     0.089577            1    -68.57852 000062@Extract/job013/Micrographs/stack_0078_2x_Corr2_DW.mrcs Micrographs/stack_0078_2x_Corr2_DW.mrc            1     3.957348     0.152338  8789.961914  8143.305176    28.416943     0.000000     1.000000     0.000000           30   -143.14387    82.642008    22.779030     -0.08097     0.697183 54840.578834     0.268122           11            1 
  362.338462  3339.815385     0.085698            1    -41.37732 000079@Extract/job013/Micrographs/stack_0078_2x_Corr2_DW.mrcs Micrographs/stack_0078_2x_Corr2_DW.mrc            1     3.957348     0.152338  8789.961914  8143.305176    28.416943     0.000000     1.000000     0.000000           30   -141.01855    85.632238    14.008410     -0.08097     0.721691 55399.551739     0.198055            3            1 
 2764.800000  1764.430769     0.085463            1   -119.19518 000081@Extract/job013/Micrographs/stack_0078_2x_Corr2_DW.mrcs Micrographs/stack_0078_2x_Corr2_DW.mrc            1     3.957348     0.152338  8789.961914  8143.305176    28.416943     0.000000     1.000000     0.000000           30   -141.71773    86.235035    17.699030    22.779030     0.713565 55057.434176     0.343451            3            2 
  283.569231  2363.076923     0.061886            1    -93.91653 000157@Extract/job013/Micrographs/stack_0078_2x_Corr2_DW.mrcs Micrographs/stack_0078_2x_Corr2_DW.mrc            1     3.957348     0.152338  8789.961914  8143.305176    28.416943     0.000000     1.000000     0.000000           30   -146.66554    80.849792     4.999030     2.459030     0.701989 55627.424213     0.519008            3            2 
 3710.030769  1827.446154     0.101393            1    -84.90218 000035@Extract/job013/Micrographs/stack_0078_2x_Corr2_DW.mrcs Micrographs/stack_0078_2x_Corr2_DW.mrc            1     3.957348     0.152338  8789.961914  8143.305176    28.416943     0.000000     1.000000     0.000000           30   173.316852    79.116484     3.848410    27.859030     0.715026 54963.475046     0.287046            1            1 
  779.815385    94.523077     0.044691            1    -99.52245 000202@Extract/job013/Micrographs/stack_0078_2x_Corr2_DW.mrcs Micrographs/stack_0078_2x_Corr2_DW.mrc            1     3.957348     0.152338  8789.961914  8143.305176    28.416943     0.000000     1.000000     0.000000           30   -143.83609    84.449490    -16.47159    25.319030     0.721023 55510.275912     0.272011            6            2 
 1543.876923  1732.923077     0.070625            1    35.387264 000130@Extract/job013/Micrographs/stack_0078_2x_Corr2_DW.mrcs Micrographs/stack_0078_2x_Corr2_DW.mrc            1     3.957348     0.152338  8789.961914  8143.305176    28.416943     0.000000     1.000000     0.000000           30   -155.03360    95.262861    -19.25035    -12.78097     0.708541 54738.412184     0.256515            4            2 
 2788.430769  1339.076923     0.052238            1    -84.77009 000188@Extract/job013/Micrographs/stack_0078_2x_Corr2_DW.mrcs Micrographs/stack_0078_2x_Corr2_DW.mrc            1     3.957348     0.152338  8789.961914  8143.305176    28.416943     0.000000     1.000000     0.000000           30   -172.62777    93.515148     7.539030    -19.01159     0.715444 54964.876585     0.293545            8            1 
 1528.123077  2449.723077     0.055040            1   -134.10869 000176@Extract/job013/Micrographs/stack_0078_2x_Corr2_DW.mrcs Micrographs/stack_0078_2x_Corr2_DW.mrc            1     3.957348     0.152338  8789.961914  8143.305176    28.416943     0.000000     1.000000     0.000000           30   -128.34267    89.134019     -4.01035     -3.77159     0.715262 54674.883461     0.346364            6            1 
  346.584615  3142.892308     0.093975            1   153.966113 000053@Extract/job013/Micrographs/stack_0078_2x_Corr2_DW.mrcs Micrographs/stack_0078_2x_Corr2_DW.mrc            1     3.957348     0.152338  8789.961914  8143.305176    28.416943     0.000000     1.000000     0.000000           30    -89.38817    51.305116     6.388410     7.539030     0.698098 55286.846434     0.595725            2            1 
 1717.169231   322.953846     0.093726            1   -162.60694 000054@Extract/job013/Micrographs/stack_0078_2x_Corr2_DW.mrcs Micrographs/stack_0078_2x_Corr2_DW.mrc            1     3.957348     0.152338  8789.961914  8143.305176    28.416943     0.000000     1.000000     0.000000           30   -175.45809    74.197797     3.609650     8.928410     0.701430 55034.098452     0.250700           11            1 
 3442.215385  1945.600000     0.086376            1    -87.97624 000077@Extract/job013/Micrographs/stack_0078_2x_Corr2_DW.mrcs Micrographs/stack_0078_2x_Corr2_DW.mrc            1     3.957348     0.152338  8789.961914  8143.305176    28.416943     0.000000     1.000000     0.000000           30    -76.63890    57.072895     4.999030     1.308410     0.719350 55151.408599     0.185700            9            2 
  858.584615  1197.292308     0.089132            1    -14.81908 000065@Extract/job013/Micrographs/stack_0078_2x_Corr2_DW.mrcs Micrographs/stack_0078_2x_Corr2_DW.mrc            1     3.957348     0.152338  8789.961914  8143.305176    28.416943     0.000000     1.000000     0.000000           30    31.960571    93.132359     -6.31159    19.088410     0.711200 55259.210902     0.502758            8            2 
 3072.000000  3261.046154     0.081846            1    -54.61117 000097@Extract/job013/Micrographs/stack_0078_2x_Corr2_DW.mrcs Micrographs/stack_0078_2x_Corr2_DW.mrc            1     3.957348     0.152338  8789.961914  8143.305176    28.416943     0.000000     1.000000     0.000000           30    -22.97865    60.874590    -17.86097     -0.08097     0.708293 55221.129829     0.162370           13            2 
 3213.784615  3229.538462     0.120397            1   139.048540 000023@Extract/job013/Micrographs/stack_0079_2x_Corr2_DW.mrcs Micrographs/stack_0079_2x_Corr2_DW.mrc            1     3.810000     0.143581 10844.711914 10142.979492    28.299427     0.000000     1.000000     0.000000           31   162.832462    64.567771    -20.40097    10.079030     0.688386 54807.095967     0.359841            7            2 
 3174.400000   378.092308     0.096745            1     0.167585 000055@Extract/job013/Micrographs/stack_0079_2x_Corr2_DW.mrcs Micrographs/stack_0079_2x_Corr2_DW.mrc            1     3.810000     0.143581 10844.711914 10142.979492    28.299427     0.000000     1.000000     0.000000           31   150.964503    58.379616     6.388410     -3.77159     0.712215 54964.986617     0.841998            5            2 
 1370.584615  3103.507692     0.090671            1     -5.40111 000074@Extract/job013/Micrographs/stack_0079_2x_Corr2_DW.mrcs Micrographs/stack_0079_2x_Corr2_DW.mrc            1     3.810000     0.143581 10844.711914 10142.979492    28.299427     0.000000     1.000000     0.000000           31   152.213339    89.878525    -14.17035    11.468410     0.744853 55369.332328     0.265567            6            2 
  291.446154  2544.246154     0.083574            1   -116.32995 000098@Extract/job013/Micrographs/stack_0079_2x_Corr2_DW.mrcs Micrographs/stack_0079_2x_Corr2_DW.mrc            1     3.810000     0.143581 10844.711914 10142.979492    28.299427     0.000000     1.000000     0.000000           31    86.695552   103.222761    -13.93159     1.069650     0.697232 54967.843867     0.613626            4            1 
 3576.123077   212.676923     0.079175            1   168.047641 000111@Extract/job013/Micrographs/stack_0079_2x_Corr2_DW.mrcs Micrographs/stack_0079_2x_Corr2_DW.mrc            1     3.810000     0.143581 10844.711914 10142.979492    28.299427     0.000000     1.000000     0.000000           31   153.634110    86.299734     7.539030     2.459030     0.715950 55288.530046     0.296764            6            1 
  882.215385  3765.169231     0.077349            1    -63.50336 000118@Extract/job013/Micrographs/stack_0079_2x_Corr2_DW.mrcs Micrographs/stack_0079_2x_Corr2_DW.mrc            1     3.810000     0.143581 10844.711914 10142.979492    28.299427     0.000000     1.000000     0.000000           31   157.940065    62.544066     -1.23159    -16.47159     0.733428 55700.931383     0.466789            8            2 
 3497.353846  1488.738462     0.055766            1    -10.92051 000182@Extract/job013/Micrographs/stack_0079_2x_Corr2_DW.mrcs Micrographs/stack_0079_2x_Corr2_DW.mrc            1     3.810000     0.143581 10844.711914 10142.979492    28.299427     0.000000     1.000000     0.000000           31    14.418784    81.700647    -24.09159     -6.31159     0.708554 55130.379025     0.421338            6            1 
 2835.692308  1008.246154     0.102490            1   149.341860 000045@Extract/job013/Micrographs/stack_0079_2x_Corr2_DW.mrcs Micrographs/stack_0079_2x_Corr2_DW.mrc            1     3.810000     0.143581 10844.711914 10142.979492    28.299427     0.000000     1.000000     0.000000           31    15.689827   127.408374    -12.78097    -13.93159     0.709426 55217.218338     0.200623            5            2 
 1047.630769  1000.369231     0.083891            1   177.109030 000097@Extract/job013/Micrographs/stack_0079_2x_Corr2_DW.mrcs Micrographs/stack_0079_2x_Corr2_DW.mrc            1     3.810000     0.143581 10844.711914 10142.979492    28.299427     0.000000     1.000000     0.000000           31   100.334002    73.765302    40.559030     8.689650     0.716962 55361.391170     0.184148            9            1 
  196.923077   638.030769     0.091608            1    -60.02093 000070@Extract/job013/Micrographs/stack_0079_2x_Corr2_DW.mrcs Micrographs/stack_0079_2x_Corr2_DW.mrc            1     3.810000     0.143581 10844.711914 10142.979492    28.299427     0.000000     1.000000     0.000000           31   -132.05005    63.743632     6.388410     1.308410     0.735893 55518.849802     0.194537           10            1 
  913.723077   732.553846     0.075809            1     6.502355 000123@Extract/job013/Micrographs/stack_0079_2x_Corr2_DW.mrcs Micrographs/stack_0079_2x_Corr2_DW.mrc            1     3.810000     0.143581 10844.711914 10142.979492    28.299427     0.000000     1.000000     0.000000           31   -133.37062    74.028348     6.388410     2.459030     0.711840 55145.120185     0.329949            3            1 
  126.030769  2882.953846     0.170238            1    51.495156 000005@Extract/job013/Micrographs/stack_0079_2x_Corr2_DW.mrcs Micrographs/stack_0079_2x_Corr2_DW.mrc            1     3.810000     0.143581 10844.711914 10142.979492    28.299427     0.000000     1.000000     0.000000           31    94.616761    83.468135     7.539030    20.239030     0.725362 54955.728363     0.400370            4            2 
  638.030769  1339.076923     0.095031            1    43.996985 000060@Extract/job013/Micrographs/stack_0079_2x_Corr2_DW.mrcs Micrographs/stack_0079_2x_Corr2_DW.mrc            1     3.810000     0.143581 10844.711914 10142.979492    28.299427     0.000000     1.000000     0.000000           31    86.810164    91.169029     1.308410    11.468410     0.725413 55508.480950     0.405149            3            1 
 3820.307692  1591.138462     0.063386            1    -32.77120 000166@Extract/job013/Micrographs/stack_0079_2x_Corr2_DW.mrcs Micrographs/stack_0079_2x_Corr2_DW.mrc            1     3.810000     0.143581 10844.711914 10142.979492    28.299427     0.000000     1.000000     0.000000           31   130.556178    70.879734    16.548410     -3.77159     0.693641 55256.724251     0.667136            4            1 
 2914.461538  3662.769231     0.116725            1    91.799108 000025@Extract/job013/Micrographs/stack_0079_2x_Corr2_DW.mrcs Micrographs/stack_0079_2x_Corr2_DW.mrc            1     3.810000     0.143581 10844.711914 10142.979492    28.299427     0.000000     1.000000     0.000000           31    86.225992    78.554124     5.237790     -1.23159     0.694637 55035.892247     0.473358            5            2 
 2496.984615  1709.292308     0.103512            1    -40.28329 000042@Extract/job013/Micrographs/stack_0079_2x_Corr2_DW.mrcs Micrographs/stack_0079_2x_Corr2_DW.mrc            1     3.810000     0.143581 10844.711914 10142.979492    28.299427     0.000000     1.000000     0.000000           31    -63.50334   106.715341    -19.01159     6.388410     0.700174 54946.918835     0.678548            7            1 
 3560.369231   748.307692     0.087356            1     -8.59158 000085@Extract/job013/Micrographs/stack_0079_2x_Corr2_DW.mrcs Micrographs/stack_0079_2x_Corr2_DW.mrc            1     3.810000     0.143581 10844.711914 10142.979492    28.299427     0.000000     1.000000     0.000000           31    95.582813    58.667315     -5.16097     3.848410     0.727522 55309.758058     0.289297            4            2 
 2142.523077   653.784615     0.137005            1   -103.14503 000010@Extract/job013/Micrographs/stack_0079_2x_Corr2_DW.mrcs Micrographs/stack_0079_2x_Corr2_DW.mrc            1     3.810000     0.143581 10844.711914 10142.979492    28.299427     0.000000     1.000000     0.000000           31    -57.35331    85.525689     -1.23159     -7.70097     0.733554 55169.125897     0.468414            5            2 
  433.230769  1725.046154     0.136425            1    64.410439 000011@Extract/job013/Micrographs/stack_0079_2x_Corr2_DW.mrcs Micrographs/stack_0079_2x_Corr2_DW.mrc            1     3.810000     0.143581 10844.711914 10142.979492    28.299427     0.000000     1.000000     0.000000           31    -20.12250    68.753734    19.088410    12.619030     0.721321 55109.252671     0.374252            6            1 
  338.707692  1480.861538     0.131359            1   -101.22139 000013@Extract/job013/Micrographs/stack_0079_2x_Corr2_DW.mrcs Micrographs/stack_0079_2x_Corr2_DW.mrc            1     3.810000     0.143581 10844.711914 10142.979492    28.299427     0.000000     1.000000     0.000000           31    -68.60658    85.618621     4.999030    10.079030     0.696071 55223.912638     0.318158            4            1 
  669.538462  3820.307692     0.125632            1   -148.10353 000017@Extract/job013/Micrographs/stack_0079_2x_Corr2_DW.mrcs Micrographs/stack_0079_2x_Corr2_DW.mrc            1     3.810000     0.143581 10844.711914 10142.979492    28.299427     0.000000     1.000000     0.000000           31   126.325441    73.362517     4.999030     -5.16097     0.745499 55697.273540     0.196372           12            1 
 3962.092308  1071.261538     0.085493            1     -4.50998 000090@Extract/job013/Micrographs/stack_0079_2x_Corr2_DW.mrcs Micrographs/stack_0079_2x_Corr2_DW.mrc            1     3.810000     0.143581 10844.711914 10142.979492    28.299427     0.000000     1.000000     0.000000           31   146.564431    94.630545    -22.94097     2.459030     0.713527 55417.899615     0.274230            6            1 
  559.261538   787.692308     0.083058            1   171.494918 000099@Extract/job013/Micrographs/stack_0079_2x_Corr2_DW.mrcs Micrographs/stack_0079_2x_Corr2_DW.mrc            1     3.810000     0.143581 10844.711914 10142.979492    28.299427     0.000000     1.000000     0.000000           31    96.586405    98.452191    24.168410    11.468410     0.719453 55001.331121     0.373654            5            2 
 3954.215385  3473.723077     0.080900            1    67.429651 000105@Extract/job013/Micrographs/stack_0079_2x_Corr2_DW.mrcs Micrographs/stack_0079_2x_Corr2_DW.mrc            1     3.810000     0.143581 10844.711914 10142.979492    28.299427     0.000000     1.000000     0.000000           31    85.336488    98.347404     8.928410    11.229650     0.707209 55577.274837     0.222505           10            2 
  771.938462  3528.861538     0.076352            1   125.233049 000122@Extract/job013/Micrographs/stack_0079_2x_Corr2_DW.mrcs Micrographs/stack_0079_2x_Corr2_DW.mrc            1     3.810000     0.143581 10844.711914 10142.979492    28.299427     0.000000     1.000000     0.000000           31     -7.35467   123.697951     8.928410    -12.78097     0.700908 55390.002950     0.263626            6            2 
 3142.892308  1977.107692     0.098273            1   -107.79126 000052@Extract/job013/Micrographs/stack_0079_2x_Corr2_DW.mrcs Micrographs/stack_0079_2x_Corr2_DW.mrc            1     3.810000     0.143581 10844.711914 10142.979492    28.299427     0.000000     1.000000     0.000000           31   122.693396    88.502181    -24.09159    14.008410     0.718195 55190.645161     0.259784            6            1 
 2079.507692  2260.676923     0.091368            1    -11.73072 000071@Extract/job013/Micrographs/stack_0079_2x_Corr2_DW.mrcs Micrographs/stack_0079_2x_Corr2_DW.mrc            1     3.810000     0.143581 10844.711914 10142.979492    28.299427     0.000000     1.000000     0.000000           31   178.230617    74.820737    -31.71159     6.388410     0.704216 55030.975002     0.446398            9            2 
 2961.723077  2174.030769     0.133326            1    -19.83422 000012@Extract/job013/Micrographs/stack_0079_2x_Corr2_DW.mrcs Micrographs/stack_0079_2x_Corr2_DW.mrc            1     3.810000     0.143581 10844.711914 10142.979492    28.299427     0.000000     1.000000     0.000000           31   -143.84288    83.247910     -3.77159    -19.01159     0.766031 55588.561718     0.390377            3            2 
  322.953846  2347.323077     0.092478            1   -151.96601 000066@Extract/job013/Micrographs/stack_0079_2x_Corr2_DW.mrcs Micrographs/stack_0079_2x_Corr2_DW.mrc            1     3.810000     0.143581 10844.711914 10142.979492    28.299427     0.000000     1.000000     0.000000           31   -142.21536   119.051044    10.079030     1.308410     0.747258 55574.657014     0.352084            7            2 
 3528.861538  1260.307692     0.091061            1    -43.31047 000072@Extract/job013/Micrographs/stack_0079_2x_Corr2_DW.mrcs Micrographs/stack_0079_2x_Corr2_DW.mrc            1     3.810000     0.143581 10844.711914 10142.979492    28.299427     0.000000     1.000000     0.000000           31   -149.49264    77.209977     -1.23159    10.079030     0.745364 55711.533963     0.211428            4            2 
 1536.000000  2244.923077     0.087031            1    71.030315 000086@Extract/job013/Micrographs/stack_0079_2x_Corr2_DW.mrcs Micrographs/stack_0079_2x_Corr2_DW.mrc            1     3.810000     0.143581 10844.711914 10142.979492    28.299427     0.000000     1.000000     0.000000           31   -152.97196    83.894382    -21.55159     -2.62097     0.744834 55286.245584     0.377882           20            2 
  299.323077   378.092308     0.156374            1     2.345792 000007@Extract/job013/Micrographs/stack_0079_2x_Corr2_DW.mrcs Micrographs/stack_0079_2x_Corr2_DW.mrc            1     3.810000     0.143581 10844.711914 10142.979492    28.299427     0.000000     1.000000     0.000000           31   179.632368    50.306536     4.999030     -2.62097     0.807254 56754.724518     0.228947           19            1 
 1984.984615   283.569231     0.126021            1    43.719063 000016@Extract/job013/Micrographs/stack_0079_2x_Corr2_DW.mrcs Micrographs/stack_0079_2x_Corr2_DW.mrc            1     3.810000     0.143581 10844.711914 10142.979492    28.299427     0.000000     1.000000     0.000000           31   -166.99985    93.505386    -16.47159     4.999030     0.707665 55218.499156     0.175772            3            1 
 1984.984615   866.461538     0.114155            1   106.779024 000027@Extract/job013/Micrographs/stack_0079_2x_Corr2_DW.mrcs Micrographs/stack_0079_2x_Corr2_DW.mrc            1     3.810000     0.143581 10844.711914 10142.979492    28.299427     0.000000     1.000000     0.000000           31    87.706746    71.143335    -11.39159     -1.23159     0.692024 55120.413655     0.300081            4            1 
 1457.230769  3954.215385     0.092073            1    99.512455 000069@Extract/job013/Micrographs/stack_0079_2x_Corr2_DW.mrcs Micrographs/stack_0079_2x_Corr2_DW.mrc            1     3.810000     0.143581 10844.711914 10142.979492    28.299427     0.000000     1.000000     0.000000           31   143.887008    70.329087     -0.08097    15.159030     0.725257 55436.942106     0.324762            3            1 
 2111.015385  1520.246154     0.088641            1    -12.15927 000081@Extract/job013/Micrographs/stack_0079_2x_Corr2_DW.mrcs Micrographs/stack_0079_2x_Corr2_DW.mrc            1     3.810000     0.143581 10844.711914 10142.979492    28.299427     0.000000     1.000000     0.000000           31   136.994194    55.439766    10.079030     -0.08097     0.696098 54848.954291     0.500215            3            2 
 1528.123077  3528.861538     0.084354            1   -150.45678 000096@Extract/job013/Micrographs/stack_0079_2x_Corr2_DW.mrcs Micrographs/stack_0079_2x_Corr2_DW.mrc            1     3.810000     0.143581 10844.711914 10142.979492    28.299427     0.000000     1.000000     0.000000           31     -1.76938   105.179263     -8.85159     -6.31159     0.698477 55419.878344     0.193034            8            2 
 3481.600000   480.492308     0.080297            1   119.395490 000106@Extract/job013/Micrographs/stack_0079_2x_Corr2_DW.mrcs Micrographs/stack_0079_2x_Corr2_DW.mrc            1     3.810000     0.143581 10844.711914 10142.979492    28.299427     0.000000     1.000000     0.000000           31   165.615853    71.047907     -6.31159    21.628410     0.721723 55150.614973     0.324194            4            1 
 3568.246154  3001.107692     0.063519            1   171.638753 000165@Extract/job013/Micrographs/stack_0079_2x_Corr2_DW.mrcs Micrographs/stack_0079_2x_Corr2_DW.mrc            1     3.810000     0.143581 10844.711914 10142.979492    28.299427     0.000000     1.000000     0.000000           31   137.608482    65.773447     4.999030    -12.78097     0.689066 54938.817688     0.336623            9            1 
 3560.369231  2426.092308     0.050768            1    83.507399 000197@Extract/job013/Micrographs/stack_0079_2x_Corr2_DW.mrcs Micrographs/stack_0079_2x_Corr2_DW.mrc            1     3.810000     0.143581 10844.711914 10142.979492    28.299427     0.000000     1.000000     0.000000           31    -79.93773    77.265496     7.539030    -13.93159     0.719796 55327.328602     0.970523            2            1 
 2268.553846  2733.292308     0.127406            1   -126.88581 000014@Extract/job013/Micrographs/stack_0079_2x_Corr2_DW.mrcs Micrographs/stack_0079_2x_Corr2_DW.mrc            1     3.810000     0.143581 10844.711914 10142.979492    28.299427     0.000000     1.000000     0.000000           31   -164.87874    97.695664    16.548410     -1.47035     0.730126 55393.095159     0.134958           11            2 
 2331.569231    94.523077     0.077483            1    -58.41554 000117@Extract/job013/Micrographs/stack_0079_2x_Corr2_DW.mrcs Micrographs/stack_0079_2x_Corr2_DW.mrc            1     3.810000     0.143581 10844.711914 10142.979492    28.299427     0.000000     1.000000     0.000000           31    -19.30505   104.588571    -13.93159     -2.62097     0.703042 55051.928165     0.296373            4            1 
 3363.446154  3591.876923     0.049185            1   -159.91544 000203@Extract/job013/Micrographs/stack_0079_2x_Corr2_DW.mrcs Micrographs/stack_0079_2x_Corr2_DW.mrc            1     3.810000     0.143581 10844.711914 10142.979492    28.299427     0.000000     1.000000     0.000000           31   171.913169    79.114918     8.928410    -15.32097     0.690427 55245.827809     0.349431            3            2 
 3938.461538  2071.630769     0.059887            1    77.359069 000173@Extract/job013/Micrographs/stack_0079_2x_Corr2_DW.mrcs Micrographs/stack_0079_2x_Corr2_DW.mrc            1     3.810000     0.143581 10844.711914 10142.979492    28.299427     0.000000     1.000000     0.000000           31   -178.96447    73.576758     2.459030    11.468410     0.705079 55190.203394     0.270202            4            2 
 1662.030769  1157.907692     0.086000            1    -83.50805 000088@Extract/job013/Micrographs/stack_0079_2x_Corr2_DW.mrcs Micrographs/stack_0079_2x_Corr2_DW.mrc            1     3.810000     0.143581 10844.711914 10142.979492    28.299427     0.000000     1.000000     0.000000           31   -132.52769    93.941164    -20.40097     -7.70097     0.722234 55695.869549     0.560833            5            1 
 2930.215385  1599.015385     0.146155            1    -27.92229 000008@Extract/job013/Micrographs/stack_0079_2x_Corr2_DW.mrcs Micrographs/stack_0079_2x_Corr2_DW.mrc            1     3.810000     0.143581 10844.711914 10142.979492    28.299427     0.000000     1.000000     0.000000           31    29.188174    84.755382    -19.01159     3.848410     0.696155 55237.417419     0.368315           12            1 
 2662.400000    94.523077     0.109125            1    -98.32866 000032@Extract/job013/Micrographs/stack_0079_2x_Corr2_DW.mrcs Micrographs/stack_0079_2x_Corr2_DW.mrc            1     3.810000     0.143581 10844.711914 10142.979492    28.299427     0.000000     1.000000     0.000000           31   165.299721    21.838889    19.088410    31.788410     0.694170 55475.598215     0.788805            4            2 
 1520.246154  3725.784615     0.065771            1   -151.93142 000152@Extract/job013/Micrographs/stack_0079_2x_Corr2_DW.mrcs Micrographs/stack_0079_2x_Corr2_DW.mrc            1     3.810000     0.143581 10844.711914 10142.979492    28.299427     0.000000     1.000000     0.000000           31    71.930446   103.701401     -2.62097     -0.08097     0.748500 55567.760273     0.566675            7            1 
 2843.569231   567.138462     0.094934            1   -126.50236 000063@Extract/job013/Micrographs/stack_0080_2x_Corr2_DW.mrcs Micrographs/stack_0080_2x_Corr2_DW.mrc            1     3.711295     0.148583 11329.522461 10531.042969    28.080605     0.000000     1.000000     0.000000           32   -100.25373    85.309878    17.699030     -1.23159     0.719897 55644.088006     0.105068           12            2 
 1858.953846  1031.876923     0.087699            1    34.350269 000080@Extract/job013/Micrographs/stack_0080_2x_Corr2_DW.mrcs Micrographs/stack_0080_2x_Corr2_DW.mrc            1     3.711295     0.148583 11329.522461 10531.042969    28.080605     0.000000     1.000000     0.000000           32   -166.30871    88.130304     -5.16097     -6.31159     0.726202 55551.169277     0.221311            4            2 
 3670.646154  1362.707692     0.080203            1   131.215730 000114@Extract/job013/Micrographs/stack_0080_2x_Corr2_DW.mrcs Micrographs/stack_0080_2x_Corr2_DW.mrc            1     3.711295     0.148583 11329.522461 10531.042969    28.080605     0.000000     1.000000     0.000000           32    -40.88630   126.762183     4.999030     3.848410     0.734403 55935.325996     0.316034           12            1 
  984.615385  2339.446154     0.076367            1    -84.50721 000124@Extract/job013/Micrographs/stack_0080_2x_Corr2_DW.mrcs Micrographs/stack_0080_2x_Corr2_DW.mrc            1     3.711295     0.148583 11329.522461 10531.042969    28.080605     0.000000     1.000000     0.000000           32    77.975268    60.578937    -10.24097     -7.70097     0.714306 55047.438852     0.255572            5            2 
 3520.984615  2457.600000     0.064830            1    -76.78496 000158@Extract/job013/Micrographs/stack_0080_2x_Corr2_DW.mrcs Micrographs/stack_0080_2x_Corr2_DW.mrc            1     3.711295     0.148583 11329.522461 10531.042969    28.080605     0.000000     1.000000     0.000000           32    -77.21124    68.493903    -11.39159    18.849650     0.708658 55604.627245     0.277658           11            2 
 3119.261538   701.046154     0.057878            1   120.895540 000180@Extract/job013/Micrographs/stack_0080_2x_Corr2_DW.mrcs Micrographs/stack_0080_2x_Corr2_DW.mrc            1     3.711295     0.148583 11329.522461 10531.042969    28.080605     0.000000     1.000000     0.000000           32   -127.61741    92.113260    -13.93159     6.388410     0.695240 55612.347018     0.318189            6            1 
 2701.784615  1764.430769     0.096819            1   156.678706 000054@Extract/job013/Micrographs/stack_0080_2x_Corr2_DW.mrcs Micrographs/stack_0080_2x_Corr2_DW.mrc            1     3.711295     0.148583 11329.522461 10531.042969    28.080605     0.000000     1.000000     0.000000           32    -69.57808    58.419251     -1.47035    -21.79035     0.711296 55417.886247     0.367300            5            1 
 3993.600000   614.400000     0.081606            1   -136.62589 000104@Extract/job013/Micrographs/stack_0080_2x_Corr2_DW.mrcs Micrographs/stack_0080_2x_Corr2_DW.mrc            1     3.711295     0.148583 11329.522461 10531.042969    28.080605     0.000000     1.000000     0.000000           32    -77.77297    46.472774    -15.32097    14.008410     0.732675 55430.831679     0.489462            3            1 
 2796.307692   141.784615     0.119631            1   -142.58288 000014@Extract/job013/Micrographs/stack_0080_2x_Corr2_DW.mrcs Micrographs/stack_0080_2x_Corr2_DW.mrc            1     3.711295     0.148583 11329.522461 10531.042969    28.080605     0.000000     1.000000     0.000000           32   -136.88387    73.428783     -6.31159    10.079030     0.722459 55356.697907     0.515457            6            1 
 2441.846154  3993.600000     0.100778            1   -125.77849 000047@Extract/job013/Micrographs/stack_0080_2x_Corr2_DW.mrcs Micrographs/stack_0080_2x_Corr2_DW.mrc            1     3.711295     0.148583 11329.522461 10531.042969    28.080605     0.000000     1.000000     0.000000           32   125.222806    44.526819     -0.08097     -7.70097     0.743934 55544.940142     0.125803           28            1
[truncated: 1,132,293 more chars]
