# Supplementary material for: Functionalized graphene grids with various charges for single-particle cryo-EM
Source: Nat Commun. 2022 Nov 7;13:6718. doi: 10.1038/s41467-022-34579-w (PMC9640669; doi:10.1038/s41467-022-34579-w)
Supplement: Supplementary file 3 — Source Data [file 41467_2022_34579_MOESM3_ESM.zip › Source Data/supplementaryFig9e.star]

# version 30001

data_optics

loop_ 
_rlnOpticsGroup #1 
_rlnOpticsGroupName #2 
_rlnAmplitudeContrast #3 
_rlnSphericalAberration #4 
_rlnVoltage #5 
_rlnMicrographOriginalPixelSize #6 
_rlnImagePixelSize #7 
_rlnImageSize #8 
_rlnImageDimensionality #9 
           1 opticsGroup1     0.100000     2.700000   300.000000     0.970000     0.970000          300            2 
 

# version 30001

data_particles

loop_ 
_rlnCoordinateX #1 
_rlnCoordinateY #2 
_rlnClassNumber #3 
_rlnAutopickFigureOfMerit #4 
_rlnAnglePsi #5 
_rlnImageName #6 
_rlnMicrographName #7 
_rlnOpticsGroup #8 
_rlnCtfMaxResolution #9 
_rlnCtfFigureOfMerit #10 
_rlnDefocusU #11 
_rlnDefocusV #12 
_rlnDefocusAngle #13 
_rlnCtfBfactor #14 
_rlnCtfScalefactor #15 
_rlnPhaseShift #16 
_rlnGroupNumber #17 
_rlnAngleRot #18 
_rlnAngleTilt #19 
_rlnOriginXAngst #20 
_rlnOriginYAngst #21 
_rlnNormCorrection #22 
_rlnLogLikeliContribution #23 
_rlnMaxValueProbDistribution #24 
_rlnNrOfSignificantSamples #25 
_rlnRandomSubset #26 
 4430.347918  1438.782638            1     0.404972   -156.20260 000001@Extract/job038/Average/stack_0499_cor2.mrcs Average/stack_0499_cor2.mrc            1     4.173256     0.112107 14561.783203 12264.442383     -5.65494     0.000000     1.000000     0.000000            1    -21.91657    73.921190     -0.19973     -1.16973     0.563560 3.581111e+05     0.179358           10            2 
 2575.391358  2925.565278            1     0.622465   -135.23971 000002@Extract/job038/Average/stack_0499_cor2.mrcs Average/stack_0499_cor2.mrc            1     4.173256     0.112107 14561.783203 12264.442383     -5.65494     0.000000     1.000000     0.000000            1   127.174879   104.928876     -0.19973     0.774382     0.565493 3.581052e+05     0.131425           11            1 
 3996.521822  1183.913068            1     0.607272   171.234850 000003@Extract/job038/Average/stack_0499_cor2.mrcs Average/stack_0499_cor2.mrc            1     4.173256     0.112107 14561.783203 12264.442383     -5.65494     0.000000     1.000000     0.000000            1   151.774621   110.499425     -1.16973     0.770269     0.563532 3.581349e+05     0.079476            7            1 
 5173.434890  2127.869609            1     0.856077    28.314129 000004@Extract/job038/Average/stack_0499_cor2.mrcs Average/stack_0499_cor2.mrc            1     4.173256     0.112107 14561.783203 12264.442383     -5.65494     0.000000     1.000000     0.000000            1    -83.06647    79.225008     -1.16973     -0.19973     0.561839 3.580654e+05     0.099674           13            1 
 1814.826124  1608.347859            1     0.693893    87.600098 000005@Extract/job038/Average/stack_0499_cor2.mrcs Average/stack_0499_cor2.mrc            1     4.173256     0.112107 14561.783203 12264.442383     -5.65494     0.000000     1.000000     0.000000            1    -10.71637   110.376971     -1.16973     -0.19973     0.564880 3.580704e+05     0.179269            8            1 
 2832.260928  2631.173968            1     0.249706   -100.54775 000006@Extract/job038/Average/stack_0499_cor2.mrcs Average/stack_0499_cor2.mrc            1     4.173256     0.112107 14561.783203 12264.442383     -5.65494     0.000000     1.000000     0.000000            1   138.508727   127.715633     -1.16973     -0.19973     0.560407 3.580911e+05     0.162505           11            1 
 2461.782660  3062.608759            1     0.362954   -164.03732 000007@Extract/job038/Average/stack_0499_cor2.mrcs Average/stack_0499_cor2.mrc            1     4.173256     0.112107 14561.783203 12264.442383     -5.65494     0.000000     1.000000     0.000000            1   131.134673    24.870198     0.774382     -1.16562     0.558143 3.581671e+05     0.154367           14            2 
 1272.434809  2816.565276            1     0.404963   -118.16600 000008@Extract/job038/Average/stack_0499_cor2.mrcs Average/stack_0499_cor2.mrc            1     4.173256     0.112107 14561.783203 12264.442383     -5.65494     0.000000     1.000000     0.000000            1    42.596846    26.005091     1.740269     -1.16973     0.559424 3.580123e+05     0.150144            6            2 
 1711.695688  2676.521795            1     0.321337    14.811421 000009@Extract/job038/Average/stack_0499_cor2.mrcs Average/stack_0499_cor2.mrc            1     4.173256     0.112107 14561.783203 12264.442383     -5.65494     0.000000     1.000000     0.000000            1    -77.77343   155.755007     1.744382     -0.19973     0.562004 3.580438e+05     0.215929            5            2 
 1601.130468  2940.826148            1     0.291570    72.081466 000010@Extract/job038/Average/stack_0499_cor2.mrcs Average/stack_0499_cor2.mrc            1     4.173256     0.112107 14561.783203 12264.442383     -5.65494     0.000000     1.000000     0.000000            1   115.892821    43.308025     0.770269     0.770269     0.563776 3.581110e+05     0.126655           12            1 
 3182.217457  1461.260900            1     0.483164   -140.68657 000011@Extract/job038/Average/stack_0499_cor2.mrcs Average/stack_0499_cor2.mrc            1     4.173256     0.112107 14561.783203 12264.442383     -5.65494     0.000000     1.000000     0.000000            1    41.439150    26.759320     0.770269     0.770269     0.568148 3.581146e+05     0.279616           10            1 
 4818.478361  1423.130464            1     0.198947   155.961274 000012@Extract/job038/Average/stack_0499_cor2.mrcs Average/stack_0499_cor2.mrc            1     4.173256     0.112107 14561.783203 12264.442383     -5.65494     0.000000     1.000000     0.000000            1   -165.40476    30.812221     0.770269     0.774382     0.564258 3.581121e+05     0.260211            6            1 
  881.739149  3144.869630            1     0.203059   -149.35306 000013@Extract/job038/Average/stack_0499_cor2.mrcs Average/stack_0499_cor2.mrc            1     4.173256     0.112107 14561.783203 12264.442383     -5.65494     0.000000     1.000000     0.000000            1   149.724771   127.683648     1.744382     -0.19973     0.558800 3.581020e+05     0.133258            5            1 
 5520.826202  3761.739208            1     0.096884   163.074611 000014@Extract/job038/Average/stack_0499_cor2.mrcs Average/stack_0499_cor2.mrc            1     4.173256     0.112107 14561.783203 12264.442383     -5.65494     0.000000     1.000000     0.000000            1    48.564495    29.748903     0.774382     -0.19973     0.559337 3.581539e+05     0.376162            3            2 
 1402.130464  2291.043526            1     0.196565   168.537764 000015@Extract/job038/Average/stack_0499_cor2.mrcs Average/stack_0499_cor2.mrc            1     4.173256     0.112107 14561.783203 12264.442383     -5.65494     0.000000     1.000000     0.000000            1   137.906410   133.202845     0.770269     0.774382     0.559833 3.580914e+05     0.135749            4            2 
 3953.173995  3099.521803            1     0.779922    -38.89476 000016@Extract/job038/Average/stack_0499_cor2.mrcs Average/stack_0499_cor2.mrc            1     4.173256     0.112107 14561.783203 12264.442383     -5.65494     0.000000     1.000000     0.000000            1    -39.35633   169.233080     -0.19973     0.770269     0.558228 3.581294e+05     0.266268            4            2 
 3509.478334  3777.782687            1     1.725166   -163.33829 000017@Extract/job038/Average/stack_0499_cor2.mrcs Average/stack_0499_cor2.mrc            1     4.173256     0.112107 14561.783203 12264.442383     -5.65494     0.000000     1.000000     0.000000            1   -124.66121     7.885700     -0.19973     -0.19973     0.568978 3.581476e+05     0.417465            3            1 
 1008.347847   441.260879            1     0.916046   143.666365 000018@Extract/job038/Average/stack_0499_cor2.mrcs Average/stack_0499_cor2.mrc            1     4.173256     0.112107 14561.783203 12264.442383     -5.65494     0.000000     1.000000     0.000000            1   155.634009     9.261445     -1.16973     -0.19973     0.560740 3.582192e+05     0.855858            4            2 
 1139.000024   451.086966            1     0.643539    -77.63799 000019@Extract/job038/Average/stack_0499_cor2.mrcs Average/stack_0499_cor2.mrc            1     4.173256     0.112107 14561.783203 12264.442383     -5.65494     0.000000     1.000000     0.000000            1   109.419568   170.399394     -0.19973     -0.19973     0.564310 3.581687e+05     0.392676            5            2 
 2013.913085   430.217400            1     0.628810   115.337262 000020@Extract/job038/Average/stack_0499_cor2.mrcs Average/stack_0499_cor2.mrc            1     4.173256     0.112107 14561.783203 12264.442383     -5.65494     0.000000     1.000000     0.000000            1   -166.73446     7.777547     -0.19562     -1.16973     0.561297 3.581430e+05     0.963872            3            2 
 1619.000034   691.086971            1     0.899219    -85.99649 000021@Extract/job038/Average/stack_0499_cor2.mrcs Average/stack_0499_cor2.mrc            1     4.173256     0.112107 14561.783203 12264.442383     -5.65494     0.000000     1.000000     0.000000            1    21.722975   172.210775     0.770269     0.774382     0.553396 3.580316e+05     0.830297            5            2 
 3161.521805  1308.347853            1     0.933921     -2.40461 000022@Extract/job038/Average/stack_0499_cor2.mrcs Average/stack_0499_cor2.mrc            1     4.173256     0.112107 14561.783203 12264.442383     -5.65494     0.000000     1.000000     0.000000            1   -126.36973   173.256361     0.774382     -0.19973     0.561515 3.580166e+05     0.593604            1            1 
 2555.913096  1370.956550            1     1.096662    -89.19665 000023@Extract/job038/Average/stack_0499_cor2.mrcs Average/stack_0499_cor2.mrc            1     4.173256     0.112107 14561.783203 12264.442383     -5.65494     0.000000     1.000000     0.000000            1    -66.73564   170.597890     -0.19562     -1.16973     0.559899 3.580974e+05     0.512143            4            1 
 4318.782698  2156.391349            1     0.957594     0.604773 000024@Extract/job038/Average/stack_0499_cor2.mrcs Average/stack_0499_cor2.mrc            1     4.173256     0.112107 14561.783203 12264.442383     -5.65494     0.000000     1.000000     0.000000            1    -33.23406   169.250326     -0.19973     -0.19973     0.561294 3.580905e+05     0.468952            5            2 
 4958.521842  2323.130483            1     1.283873    -24.00854 000025@Extract/job038/Average/stack_0499_cor2.mrcs Average/stack_0499_cor2.mrc            1     4.173256     0.112107 14561.783203 12264.442383     -5.65494     0.000000     1.000000     0.000000            1    -45.46804   169.213455     -0.19973     -0.19973     0.558494 3.580186e+05     0.417546            5            2 
 4845.130535  2266.130482            1     0.737358    -64.91636 000026@Extract/job038/Average/stack_0499_cor2.mrcs Average/stack_0499_cor2.mrc            1     4.173256     0.112107 14561.783203 12264.442383     -5.65494     0.000000     1.000000     0.000000            1    -24.36599   170.738555     1.744382     0.774382     0.562169 3.581104e+05     0.899566            3            1 
  641.347839  2387.739180            1     0.629149   -108.39297 000027@Extract/job038/Average/stack_0499_cor2.mrcs Average/stack_0499_cor2.mrc            1     4.173256     0.112107 14561.783203 12264.442383     -5.65494     0.000000     1.000000     0.000000            1    -38.55899   170.703487     -1.16973     2.714382     0.558887 3.581076e+05     0.594904            1            1 
  339.130442  2378.739180            1     0.792071    -67.06102 000028@Extract/job038/Average/stack_0499_cor2.mrcs Average/stack_0499_cor2.mrc            1     4.173256     0.112107 14561.783203 12264.442383     -5.65494     0.000000     1.000000     0.000000            1    -29.04135   172.195004     0.770269     -0.19973     0.562933 3.580605e+05     0.469163            3            1 
 1864.217430  2847.478320            1     1.208597    -48.71407 000029@Extract/job038/Average/stack_0499_cor2.mrcs Average/stack_0499_cor2.mrc            1     4.173256     0.112107 14561.783203 12264.442383     -5.65494     0.000000     1.000000     0.000000            1   -135.80345   171.755850     -1.16973     -1.16973     0.562059 3.581737e+05     0.463742            3            1 
 1031.826108  3057.782672            1     0.875612   -168.17896 000030@Extract/job038/Average/stack_0499_cor2.mrcs Average/stack_0499_cor2.mrc            1     4.173256     0.112107 14561.783203 12264.442383     -5.65494     0.000000     1.000000     0.000000            1   134.531963    10.786545     -0.19973     -0.19973     0.563027 3.581401e+05     0.560252            3            2 
 2673.304403  3255.434850            1     1.243482   137.675291 000031@Extract/job038/Average/stack_0499_cor2.mrcs Average/stack_0499_cor2.mrc            1     4.173256     0.112107 14561.783203 12264.442383     -5.65494     0.000000     1.000000     0.000000            1    -51.10082     8.216960     -1.16973     -0.19973     0.565682 3.580782e+05     0.342821            1            1 
 1934.434823  3242.391371            1     0.854819    -26.83047 000032@Extract/job038/Average/stack_0499_cor2.mrcs Average/stack_0499_cor2.mrc            1     4.173256     0.112107 14561.783203 12264.442383     -5.65494     0.000000     1.000000     0.000000            1    -38.55899   170.703487     0.770269     -0.19973     0.562962 3.580836e+05     0.261089            3            2 
 3182.000066  3766.565296            1     0.949893   119.860206 000033@Extract/job038/Average/stack_0499_cor2.mrcs Average/stack_0499_cor2.mrc            1     4.173256     0.112107 14561.783203 12264.442383     -5.65494     0.000000     1.000000     0.000000            1   -160.09532     8.519232     -1.16973     -1.16973     0.562248 3.581816e+05     0.196368            4            2 
 3370.826157  3761.521817            1     0.810404    -47.99419 000034@Extract/job038/Average/stack_0499_cor2.mrcs Average/stack_0499_cor2.mrc            1     4.173256     0.112107 14561.783203 12264.442383     -5.65494     0.000000     1.000000     0.000000            1    38.584069   172.171567     -1.16973     0.770269     0.565080 3.582483e+05     0.891471            2            1 
  793.652190  3728.608773            1     1.140675    -66.92621 000035@Extract/job038/Average/stack_0499_cor2.mrcs Average/stack_0499_cor2.mrc            1     4.173256     0.112107 14561.783203 12264.442383     -5.65494     0.000000     1.000000     0.000000            1   -118.89284     4.978001     -0.19973     0.774382     0.560459 3.580727e+05     0.826274            2            2 
 4638.869661   563.086968            1     0.753725    -70.02132 000036@Extract/job038/Average/stack_0499_cor2.mrcs Average/stack_0499_cor2.mrc            1     4.173256     0.112107 14561.783203 12264.442383     -5.65494     0.000000     1.000000     0.000000            1   -129.54128   168.843669     -1.16973     -0.19973     0.558605 3.581030e+05     0.371523            1            1 
 5252.913152   344.347833            1     0.632760    -16.28171 000037@Extract/job038/Average/stack_0499_cor2.mrcs Average/stack_0499_cor2.mrc            1     4.173256     0.112107 14561.783203 12264.442383     -5.65494     0.000000     1.000000     0.000000            1    39.677740   170.701803     -0.19973     1.744382     0.558808 3.581660e+05     0.273257            6            2 
 3157.130500   294.782615            1     0.815116     -0.73227 000038@Extract/job038/Average/stack_0499_cor2.mrcs Average/stack_0499_cor2.mrc            1     4.173256     0.112107 14561.783203 12264.442383     -5.65494     0.000000     1.000000     0.000000            1   144.372236    13.697665     -0.19562     -0.19973     0.554064 3.580801e+05     0.449462            2            1 
 4114.304433   596.391317            1     0.598917    69.008541 000039@Extract/job038/Average/stack_0499_cor2.mrcs Average/stack_0499_cor2.mrc            1     4.173256     0.112107 14561.783203 12264.442383     -5.65494     0.000000     1.000000     0.000000            1   134.531963    10.786545     -0.19973     -1.16973     0.563120 3.580157e+05     0.394171            4            2 
 1083.000022  1007.347847            1     0.914284    -18.68709 000040@Extract/job038/Average/stack_0499_cor2.mrcs Average/stack_0499_cor2.mrc            1     4.173256     0.112107 14561.783203 12264.442383     -5.65494     0.000000     1.000000     0.000000            1    -99.19971   168.241751     -0.19973     -0.19973     0.556469 3.582207e+05     0.474011            8            1 
 5378.521851   837.173930            1     1.095119   130.958822 000041@Extract/job038/Average/stack_0499_cor2.mrcs Average/stack_0499_cor2.mrc            1     4.173256     0.112107 14561.783203 12264.442383     -5.65494     0.000000     1.000000     0.000000            1    50.458722    11.156331     -1.16973     -0.19973     0.560198 3.580901e+05     0.564034            3            1 
 3483.217464  1178.739155            1     0.507909   -165.26732 000042@Extract/job038/Average/stack_0499_cor2.mrcs Average/stack_0499_cor2.mrc            1     4.173256     0.112107 14561.783203 12264.442383     -5.65494     0.000000     1.000000     0.000000            1   -139.89791   165.866155     0.770269     -1.16973     0.562561 3.581573e+05     0.403586           10            1 
 1690.434818  1276.260896            1     0.919659   144.575811 000043@Extract/job038/Average/stack_0499_cor2.mrcs Average/stack_0499_cor2.mrc            1     4.173256     0.112107 14561.783203 12264.442383     -5.65494     0.000000     1.000000     0.000000            1    -69.74065    12.542733     0.774382     -1.16973     0.559020 3.580909e+05     0.432743            8            1 
 1674.565252  1145.608719            1     0.683084   -179.23234 000044@Extract/job038/Average/stack_0499_cor2.mrcs Average/stack_0499_cor2.mrc            1     4.173256     0.112107 14561.783203 12264.442383     -5.65494     0.000000     1.000000     0.000000            1    -25.82032    11.228956     0.770269     -2.13973     0.558106 3.579990e+05     0.450462            6            1 
 4125.956607  1650.086991            1     0.917589    93.145227 000045@Extract/job038/Average/stack_0499_cor2.mrcs Average/stack_0499_cor2.mrc            1     4.173256     0.112107 14561.783203 12264.442383     -5.65494     0.000000     1.000000     0.000000            1   146.765942    10.749674     -0.19562     -1.16973     0.561365 3.581610e+05     0.627222            2            2 
 4088.826172  1538.913075            1     0.807495   136.368145 000046@Extract/job038/Average/stack_0499_cor2.mrcs Average/stack_0499_cor2.mrc            1     4.173256     0.112107 14561.783203 12264.442383     -5.65494     0.000000     1.000000     0.000000            1    -69.22085    15.491292     -1.16973     -0.19562     0.559664 3.580929e+05     0.297836            5            1 
 4033.434866  1437.391334            1     0.660320   101.125817 000047@Extract/job038/Average/stack_0499_cor2.mrcs Average/stack_0499_cor2.mrc            1     4.173256     0.112107 14561.783203 12264.442383     -5.65494     0.000000     1.000000     0.000000            1    62.294730    11.108348     -0.19973     0.770269     0.557527 3.580959e+05     0.335818            5            2 
 1033.652195  1840.347864            1     1.039803    -23.48406 000048@Extract/job038/Average/stack_0499_cor2.mrcs Average/stack_0499_cor2.mrc            1     4.173256     0.112107 14561.783203 12264.442383     -5.65494     0.000000     1.000000     0.000000            1    19.494929   167.810541     0.770269     -1.16562     0.558535 3.581481e+05     0.148489            4            1 
 2035.782651  1975.565258            1     1.194407    86.038457 000049@Extract/job038/Average/stack_0499_cor2.mrcs Average/stack_0499_cor2.mrc            1     4.173256     0.112107 14561.783203 12264.442383     -5.65494     0.000000     1.000000     0.000000            1   -151.77883    10.736247     0.774382     0.770269     0.559449 3.581529e+05     0.429461            4            2 
 5572.174029  2009.695694            1     1.080320    -47.38327 000050@Extract/job038/Average/stack_0499_cor2.mrcs Average/stack_0499_cor2.mrc            1     4.173256     0.112107 14561.783203 12264.442383     -5.65494     0.000000     1.000000     0.000000            1   -130.10654   167.371691     -0.19973     0.770269     0.560206 3.580988e+05     0.848422            5            2 
 3868.695732  2645.000055            1     1.151827    -62.20773 000051@Extract/job038/Average/stack_0499_cor2.mrcs Average/stack_0499_cor2.mrc            1     4.173256     0.112107 14561.783203 12264.442383     -5.65494     0.000000     1.000000     0.000000            1    -33.23406   169.250326     0.770269     -0.19973     0.559136 3.580768e+05     0.304368            6            2 
 3791.826165  2547.869618            1     0.765707    -38.53711 000052@Extract/job038/Average/stack_0499_cor2.mrcs Average/stack_0499_cor2.mrc            1     4.173256     0.112107 14561.783203 12264.442383     -5.65494     0.000000     1.000000     0.000000            1    -48.08019   158.863897     0.770269     0.770269     0.561965 3.581436e+05     0.161593            5            1 
  991.304368  2505.130487            1     0.800965   124.245368 000053@Extract/job038/Average/stack_0499_cor2.mrcs Average/stack_0499_cor2.mrc            1     4.173256     0.112107 14561.783203 12264.442383     -5.65494     0.000000     1.000000     0.000000            1    -60.71189    15.528823     -0.19973     0.770269     0.560491 3.580612e+05     0.247895            7            2 
 3118.782673  2760.391362            1     1.027257    -13.55782 000054@Extract/job038/Average/stack_0499_cor2.mrcs Average/stack_0499_cor2.mrc            1     4.173256     0.112107 14561.783203 12264.442383     -5.65494     0.000000     1.000000     0.000000            1   -141.33169   168.803303     -1.16973     0.774382     0.561470 3.580468e+05     0.381549            7            2 
 1866.217430  2975.521801            1     0.489134    -39.17365 000055@Extract/job038/Average/stack_0499_cor2.mrcs Average/stack_0499_cor2.mrc            1     4.173256     0.112107 14561.783203 12264.442383     -5.65494     0.000000     1.000000     0.000000            1   -123.62949   168.866827     -0.19973     0.770269     0.558091 3.581697e+05     0.707609            2            2 
 2808.347884  2795.913101            1     1.101608   -161.67923 000056@Extract/job038/Average/stack_0499_cor2.mrcs Average/stack_0499_cor2.mrc            1     4.173256     0.112107 14561.783203 12264.442383     -5.65494     0.000000     1.000000     0.000000            1    49.893457    12.628309     -0.19973     0.774382     0.560042 3.580744e+05     0.291541            6            2 
  716.782624  2938.782670            1     0.897833   162.039301 000057@Extract/job038/Average/stack_0499_cor2.mrcs Average/stack_0499_cor2.mrc            1     4.173256     0.112107 14561.783203 12264.442383     -5.65494     0.000000     1.000000     0.000000            1   -156.33960     9.992776     -0.19973     0.770269     0.558923 3.580436e+05     0.267952            4            1 
 5521.000114  3037.304411            1     1.120663   134.892594 000058@Extract/job038/Average/stack_0499_cor2.mrcs Average/stack_0499_cor2.mrc            1     4.173256     0.112107 14561.783203 12264.442383     -5.65494     0.000000     1.000000     0.000000            1    51.195470     9.685408     -1.16562     -0.19562     0.559377 3.581451e+05     0.376654            6            2 
 3390.695722  3511.087029            1     1.018154   111.859757 000059@Extract/job038/Average/stack_0499_cor2.mrcs Average/stack_0499_cor2.mrc            1     4.173256     0.112107 14561.783203 12264.442383     -5.65494     0.000000     1.000000     0.000000            1   -104.94931    13.847448     0.770269     -0.19973     0.561789 3.581256e+05     0.863970            4            2 
 3159.521805  3555.434856            1     0.874875   120.866996 000060@Extract/job038/Average/stack_0499_cor2.mrcs Average/stack_0499_cor2.mrc            1     4.173256     0.112107 14561.783203 12264.442383     -5.65494     0.000000     1.000000     0.000000            1   -157.91734    10.724071     -0.19973     -1.16973     0.561179 3.582206e+05     0.713538            3            1 
 5343.608806  3480.782681            1     0.767163   136.238515 000061@Extract/job038/Average/stack_0499_cor2.mrcs Average/stack_0499_cor2.mrc            1     4.173256     0.112107 14561.783203 12264.442383     -5.65494     0.000000     1.000000     0.000000            1    50.950294    16.308369     -0.19973     0.770269     0.557873 3.580139e+05     0.290096            3            1 
 1175.521764  3458.739202            1     0.963439    -22.81502 000062@Extract/job038/Average/stack_0499_cor2.mrcs Average/stack_0499_cor2.mrc            1     4.173256     0.112107 14561.783203 12264.442383     -5.65494     0.000000     1.000000     0.000000            1   -130.91655   164.422688     0.770269     -0.19562     0.558070 3.580750e+05     0.243063            2            2 
 1049.869587  3684.087033            1     0.628717   -170.36081 000063@Extract/job038/Average/stack_0499_cor2.mrcs Average/stack_0499_cor2.mrc            1     4.173256     0.112107 14561.783203 12264.442383     -5.65494     0.000000     1.000000     0.000000            1   145.425271    12.222987     0.770269     0.770269     0.558925 3.582517e+05     0.588311            6            2 
 1218.260895   543.391315            1     0.865102   101.199042 000064@Extract/job038/Average/stack_0499_cor2.mrcs Average/stack_0499_cor2.mrc            1     4.173256     0.112107 14561.783203 12264.442383     -5.65494     0.000000     1.000000     0.000000            1   -161.62650     9.250248     0.770269     -0.19973     0.562466 3.580877e+05     0.342275            5            1 
 1102.086979  1626.608729            1     1.124850   -160.79274 000065@Extract/job038/Average/stack_0499_cor2.mrcs Average/stack_0499_cor2.mrc            1     4.173256     0.112107 14561.783203 12264.442383     -5.65494     0.000000     1.000000     0.000000            1   140.643670    10.766920     0.774382     0.770269     0.563801 3.580521e+05     0.399853            6            1 
 3014.260932  2716.260926            1     0.698367    -29.09441 000066@Extract/job038/Average/stack_0499_cor2.mrcs Average/stack_0499_cor2.mrc            1     4.173256     0.112107 14561.783203 12264.442383     -5.65494     0.000000     1.000000     0.000000            1    -81.85888   169.059927     -0.19973     -0.19973     0.562344 3.581251e+05     0.839333            4            1 
 2640.391359  2789.087014            1     0.416257   -173.57471 000067@Extract/job038/Average/stack_0499_cor2.mrcs Average/stack_0499_cor2.mrc            1     4.173256     0.112107 14561.783203 12264.442383     -5.65494     0.000000     1.000000     0.000000            1    -51.10082     8.216960     -0.19973     0.770269     0.559786 3.582698e+05     0.618425            4            1 
 1165.695676  3619.043553            1     0.936033    -29.85955 000068@Extract/job038/Average/stack_0499_cor2.mrcs Average/stack_0499_cor2.mrc            1     4.173256     0.112107 14561.783203 12264.442383     -5.65494     0.000000     1.000000     0.000000            1    67.847961   170.595427     1.744382     -0.19973     0.562027 3.581470e+05     0.636530            3            2 
 1883.260909   585.739142            1     1.238496    79.039140 000069@Extract/job038/Average/stack_0499_cor2.mrcs Average/stack_0499_cor2.mrc            1     4.173256     0.112107 14561.783203 12264.442383     -5.65494     0.000000     1.000000     0.000000            1    -40.22666    89.613418     -1.16973     0.774382     0.559049 3.580732e+05     0.175252           10            1 
  216.521744  1662.956556            1     0.965578    28.783530 000070@Extract/job038/Average/stack_0499_cor2.mrcs Average/stack_0499_cor2.mrc            1     4.173256     0.112107 14561.783203 12264.442383     -5.65494     0.000000     1.000000     0.000000            1   136.964900    91.589584     0.774382     -0.19973     0.559025 3.583140e+05     0.079085            6            2 
 2777.260927  3352.782678            1     1.024131   -153.47664 000071@Extract/job038/Average/stack_0499_cor2.mrcs Average/stack_0499_cor2.mrc            1     4.173256     0.112107 14561.783203 12264.442383     -5.65494     0.000000     1.000000     0.000000            1    -44.42896    84.817127     0.774382     0.770269     0.564406 3.581317e+05     0.205036            7            2 
  422.000009   973.869586            1     3.493619   176.443235 000072@Extract/job038/Average/stack_0499_cor2.mrcs Average/stack_0499_cor2.mrc            1     4.173256     0.112107 14561.783203 12264.442383     -5.65494     0.000000     1.000000     0.000000            1    -95.79222    93.554128     0.774382     -2.13973     0.589325 3.612013e+05     0.053044           24            1 
 3043.347889  2244.260916            1     1.232214   166.520190 000073@Extract/job038/Average/stack_0499_cor2.mrcs Average/stack_0499_cor2.mrc            1     4.173256     0.112107 14561.783203 12264.442383     -5.65494     0.000000     1.000000     0.000000            1   155.943427    89.748038     -0.19973     -1.16973     0.565410 3.579910e+05     0.197198            7            2 
 5342.391415  2518.782661            1     1.253137    55.922269 000074@Extract/job038/Average/stack_0499_cor2.mrcs Average/stack_0499_cor2.mrc            1     4.173256     0.112107 14561.783203 12264.442383     -5.65494     0.000000     1.000000     0.000000            1   149.616729    90.358972     -1.16973     -0.19973     0.559885 3.579761e+05     0.218655            8            1 
 1016.173934  3325.695721            1     1.369552   152.484769 000075@Extract/job038/Average/stack_0499_cor2.mrcs Average/stack_0499_cor2.mrc            1     4.173256     0.112107 14561.783203 12264.442383     -5.65494     0.000000     1.000000     0.000000            1   149.616729    90.358972     -0.19973     -0.19562     0.559728 3.580522e+05     0.118995            8            2 
 1779.304385   824.347843            1     0.809288    -78.02341 000076@Extract/job038/Average/stack_0499_cor2.mrcs Average/stack_0499_cor2.mrc            1     4.173256     0.112107 14561.783203 12264.442383     -5.65494     0.000000     1.000000     0.000000            1   111.660005    92.884712     0.770269     -0.19973     0.554919 3.581518e+05     0.122748            9            2 
  463.130444   134.304351            1     0.347288    -33.39242 000077@Extract/job038/Average/stack_0499_cor2.mrcs Average/stack_0499_cor2.mrc            1     4.173256     0.112107 14561.783203 12264.442383     -5.65494     0.000000     1.000000     0.000000            1    -25.48896   173.667817     -1.16562     1.744382     0.508438 3.580911e+05     0.244278            7            1 
  934.304367   224.130439            1     1.440763   127.061025 000078@Extract/job038/Average/stack_0499_cor2.mrcs Average/stack_0499_cor2.mrc            1     4.173256     0.112107 14561.783203 12264.442383     -5.65494     0.000000     1.000000     0.000000            1   150.958652     7.804996     -1.16973     -0.19973     0.560314 3.581456e+05     0.821074            2            1 
 1024.826108   315.434789            1     1.073588   -161.96247 000079@Extract/job038/Average/stack_0499_cor2.mrcs Average/stack_0499_cor2.mrc            1     4.173256     0.112107 14561.783203 12264.442383     -5.65494     0.000000     1.000000     0.000000            1    -79.97443     5.158046     -0.19562     -1.16973     0.561944 3.581661e+05     0.798077            4            2 
  904.608714   349.173920            1     0.869502     5.316906 000080@Extract/job038/Average/stack_0499_cor2.mrcs Average/stack_0499_cor2.mrc            1     4.173256     0.112107 14561.783203 12264.442383     -5.65494     0.000000     1.000000     0.000000            1    -33.29762   175.114211     0.774382     1.740269     0.566464 3.582894e+05     0.324717            2            2 
 1675.782643   172.956525            1     0.862952    -69.58382 000081@Extract/job038/Average/stack_0499_cor2.mrcs Average/stack_0499_cor2.mrc            1     4.173256     0.112107 14561.783203 12264.442383     -5.65494     0.000000     1.000000     0.000000            1   -159.66309   171.693569     -1.16973     -1.16973     0.565541 3.581329e+05     0.312431            3            2 
 4512.652268   398.739139            1     0.943368    -56.99038 000082@Extract/job038/Average/stack_0499_cor2.mrcs Average/stack_0499_cor2.mrc            1     4.173256     0.112107 14561.783203 12264.442383     -5.65494     0.000000     1.000000     0.000000            1    -37.46268   172.173211     -0.19562     0.774382     0.562792 3.581248e+05     0.497835            4            1 
 4410.087048   330.304355            1     0.891850    34.161577 000083@Extract/job038/Average/stack_0499_cor2.mrcs Average/stack_0499_cor2.mrc            1     4.173256     0.112107 14561.783203 12264.442383     -5.65494     0.000000     1.000000     0.000000            1   148.530687     9.277221     -0.19973     0.770269     0.555304 3.580708e+05     0.148123            4            2 
 3852.652254   633.521752            1     1.018979     6.254406 000084@Extract/job038/Average/stack_0499_cor2.mrcs Average/stack_0499_cor2.mrc            1     4.173256     0.112107 14561.783203 12264.442383     -5.65494     0.000000     1.000000     0.000000            1    -33.29762   175.114211     -0.19973     -2.13973     0.561720 3.581193e+05     0.470065            2            2 
 3026.478324   646.565231            1     0.859476    -47.85574 000085@Extract/job038/Average/stack_0499_cor2.mrcs Average/stack_0499_cor2.mrc            1     4.173256     0.112107 14561.783203 12264.442383     -5.65494     0.000000     1.000000     0.000000            1   107.838218   173.339510     0.770269     0.774382     0.556351 3.580636e+05     0.451597            3            1 
 3911.434864   836.173930            1     1.087873    82.714143 000086@Extract/job038/Average/stack_0499_cor2.mrcs Average/stack_0499_cor2.mrc            1     4.173256     0.112107 14561.783203 12264.442383     -5.65494     0.000000     1.000000     0.000000            1    55.862800     5.269673     -1.16973     -0.19973     0.558507 3.580944e+05     0.718376            6            1 
 3325.695721  1147.434806            1     1.107853   138.148344 000087@Extract/job038/Average/stack_0499_cor2.mrcs Average/stack_0499_cor2.mrc            1     4.173256     0.112107 14561.783203 12264.442383     -5.65494     0.000000     1.000000     0.000000            1   -153.38333     6.333356     -1.16562     0.770269     0.568778 3.581736e+05     0.563136            5            1 
 5168.434890  1334.652202            1     0.740902   -169.10917 000088@Extract/job038/Average/stack_0499_cor2.mrcs Average/stack_0499_cor2.mrc            1     4.173256     0.112107 14561.783203 12264.442383     -5.65494     0.000000     1.000000     0.000000            1   -132.69283     6.390731     -0.19973     0.770269     0.557398 3.580619e+05     0.452733            2            1 
 3312.652243  1552.565250            1     0.784631    -27.44064 000089@Extract/job038/Average/stack_0499_cor2.mrcs Average/stack_0499_cor2.mrc            1     4.173256     0.112107 14561.783203 12264.442383     -5.65494     0.000000     1.000000     0.000000            1   151.466415     3.410723     -0.19973     0.774382     0.560038 3.579564e+05     0.526461            2            2 
 2000.478302  2214.173959            1     1.213436   -127.41361 000090@Extract/job038/Average/stack_0499_cor2.mrcs Average/stack_0499_cor2.mrc            1     4.173256     0.112107 14561.783203 12264.442383     -5.65494     0.000000     1.000000     0.000000            1   -172.63746     4.843934     1.744382     0.774382     0.559327 3.581677e+05     0.700784            8            2 
 3448.087028  2576.565271            1     1.088466   105.498525 000091@Extract/job038/Average/stack_0499_cor2.mrcs Average/stack_0499_cor2.mrc            1     4.173256     0.112107 14561.783203 12264.442383     -5.65494     0.000000     1.000000     0.000000            1   150.958652     7.804996     0.770269     -1.16973     0.561616 3.581932e+05     0.418772            2            1 
 5592.043594  2444.565268            1     0.909751   101.432764 000092@Extract/job038/Average/stack_0499_cor2.mrcs Average/stack_0499_cor2.mrc            1     4.173256     0.112107 14561.783203 12264.442383     -5.65494     0.000000     1.000000     0.000000            1    31.113522     5.353938     -0.19973     -0.19973     0.560114 3.580071e+05     0.703914            3            1 
 4937.869668  2630.956576            1     0.757180    13.704916 000093@Extract/job038/Average/stack_0499_cor2.mrcs Average/stack_0499_cor2.mrc            1     4.173256     0.112107 14561.783203 12264.442383     -5.65494     0.000000     1.000000     0.000000            1   154.511036     6.332183     -0.19973     1.744382     0.562254 3.580643e+05     0.411977            3            2 
 2353.043527  2860.913103            1     1.031751   120.603387 000094@Extract/job038/Average/stack_0499_cor2.mrcs Average/stack_0499_cor2.mrc            1     4.173256     0.112107 14561.783203 12264.442383     -5.65494     0.000000     1.000000     0.000000            1   -145.57035     4.887276     -1.16973     0.770269     0.563152 3.581435e+05     0.423639            6            2 
  408.956530  2974.695714            1     1.172767    -40.81102 000095@Extract/job038/Average/stack_0499_cor2.mrcs Average/stack_0499_cor2.mrc            1     4.173256     0.112107 14561.783203 12264.442383     -5.65494     0.000000     1.000000     0.000000            1    -29.04135   172.195004     -1.16973     -0.19973     0.559598 3.580917e+05     0.885019            1            1 
 1770.086993  3312.043547            1     1.025668   121.716862 000096@Extract/job038/Average/stack_0499_cor2.mrcs Average/stack_0499_cor2.mrc            1     4.173256     0.112107 14561.783203 12264.442383     -5.65494     0.000000     1.000000     0.000000            1    -30.03194     5.355296     -0.19562     0.774382     0.554853 3.580037e+05     0.691685            3            2 
 3106.956586  3677.869642            1     0.959510    -10.00290 000097@Extract/job038/Average/stack_0499_cor2.mrcs Average/stack_0499_cor2.mrc            1     4.173256     0.112107 14561.783203 12264.442383     -5.65494     0.000000     1.000000     0.000000            1    -73.12123   174.967395     -0.19973     1.744382     0.565218 3.581268e+05     0.492110            4            2 
 5613.695768  3731.826164            1     1.008223     -5.21711 000098@Extract/job038/Average/stack_0499_cor2.mrcs Average/stack_0499_cor2.mrc            1     4.173256     0.112107 14561.783203 12264.442383     -5.65494     0.000000     1.000000     0.000000            1   -126.36973   173.256361     -0.19973     0.774382     0.558710 3.581187e+05     0.617334            3            1 
 4635.043574  2098.782652            1     0.694766    25.628988 000099@Extract/job038/Average/stack_0499_cor2.mrcs Average/stack_0499_cor2.mrc            1     4.173256     0.112107 14561.783203 12264.442383     -5.65494     0.000000     1.000000     0.000000            1    -32.46558    79.425630     -0.19973     -1.16973     0.557605 3.580729e+05     0.171828           10            1 
 2497.739182  3488.217464            1     1.219406   109.362719 000100@Extract/job038/Average/stack_0499_cor2.mrcs Average/stack_0499_cor2.mrc            1     4.173256     0.112107 14561.783203 12264.442383     -5.65494     0.000000     1.000000     0.000000            1   148.909132    88.570136     0.770269     -0.19973     0.562889 3.581251e+05     0.243127            6            2 
 1290.695679   668.043492            1     0.858291    13.771437 000101@Extract/job038/Average/stack_0499_cor2.mrcs Average/stack_0499_cor2.mrc            1     4.173256     0.112107 14561.783203 12264.442383     -5.65494     0.000000     1.000000     0.000000            1   140.459792    85.007386     0.774382     -1.16973     0.565255 3.580079e+05     0.091548            4            2 
 4838.739231   464.739140            1     0.989776    -58.77662 000102@Extract/job038/Average/stack_0499_cor2.mrcs Average/stack_0499_cor2.mrc            1     4.173256     0.112107 14561.783203 12264.442383     -5.65494     0.000000     1.000000     0.000000            1    -40.94689    94.988205     0.770269     -0.19973     0.557548 3.580602e+05     0.154784            9            2 
 4506.608789  1848.347864            1     0.956809   -131.79122 000103@Extract/job038/Average/stack_0499_cor2.mrcs Average/stack_0499_cor2.mrc            1     4.173256     0.112107 14561.783203 12264.442383     -5.65494     0.000000     1.000000     0.000000            1    -14.91662    90.863704     -0.19973     -0.19973     0.552652 3.579427e+05     0.084733            8            2 
 4502.000093  3079.652238            1     0.543139   -155.90741 000104@Extract/job038/Average/stack_0499_cor2.mrcs Average/stack_0499_cor2.mrc            1     4.173256     0.112107 14561.783203 12264.442383     -5.65494     0.000000     1.000000     0.000000            1   138.390454    97.576888     0.770269     0.774382     0.563685 3.580670e+05     0.105100            7            2 
 5469.608809  3233.782676            1     1.511737   120.653574 000105@Extract/job038/Average/stack_0499_cor2.mrcs Average/stack_0499_cor2.mrc            1     4.173256     0.112107 14561.783203 12264.442383     -5.65494     0.000000     1.000000     0.000000            1   138.359445    88.003439     0.770269     -0.19973     0.557485 3.580220e+05     0.104133            8            2 
 4908.347928  3707.956599            1     0.694808    -60.21148 000106@Extract/job038/Average/stack_0499_cor2.mrcs Average/stack_0499_cor2.mrc            1     4.173256     0.112107 14561.783203 12264.442383     -5.65494     0.000000     1.000000     0.000000            1   113.087653    97.675583     -0.19562     -0.19562     0.555137 3.580660e+05     0.038231           20            1 
  392.521747   589.739142            1     0.564716   129.676140 000107@Extract/job038/Average/stack_0499_cor2.mrcs Average/stack_0499_cor2.mrc            1     4.173256     0.112107 14561.783203 12264.442383     -5.65494     0.000000     1.000000     0.000000            1    -36.69194    83.040150     -0.19973     1.744382     0.564913 3.580934e+05     0.087955           10            1 
  293.391311  3289.956590            1     0.766193   104.695387 000108@Extract/job038/Average/stack_0499_cor2.mrcs Average/stack_0499_cor2.mrc            1     4.173256     0.112107 14561.783203 12264.442383     -5.65494     0.000000     1.000000     0.000000            1   143.978266    85.595589     0.770269     -0.19973     0.559974 3.579991e+05     0.174312            8            2 
 1777.739167  1353.913072            1     0.548118   -110.41336 000109@Extract/job038/Average/stack_0499_cor2.mrcs Average/stack_0499_cor2.mrc            1     4.173256     0.112107 14561.783203 12264.442383     -5.65494     0.000000     1.000000     0.000000            1    -67.62888    85.323773     0.770269     0.774382     0.556049 3.580834e+05     0.145623            8            2 
 3355.782678  2004.260911            1     1.046915   -162.77735 000110@Extract/job038/Average/stack_0499_cor2.mrcs Average/stack_0499_cor2.mrc            1     4.173256     0.112107 14561.783203 12264.442383     -5.65494     0.000000     1.000000     0.000000            1    -25.47797    97.429829     -0.19562     -1.16973     0.560255 3.580181e+05     0.155140            5            2 
 3115.391369  3011.652236            1     0.401716    -71.47830 000111@Extract/job038/Average/stack_0499_cor2.mrcs Average/stack_0499_cor2.mrc            1     4.173256     0.112107 14561.783203 12264.442383     -5.65494     0.000000     1.000000     0.000000            1   133.313102    57.013882     -0.19562     -0.19973     0.560104 3.580585e+05     0.092319            8            1 
 3004.391366  1280.260896            1     1.050675   -108.95765 000112@Extract/job038/Average/stack_0499_cor2.mrcs Average/stack_0499_cor2.mrc            1     4.173256     0.112107 14561.783203 12264.442383     -5.65494     0.000000     1.000000     0.000000            1   110.215860    84.526262     -0.19562     -0.19562     0.560250 3.579977e+05     0.098508           11            1 
 3768.347904  1680.782643            1     0.897802   -117.43683 000113@Extract/job038/Average/stack_0499_cor2.mrcs Average/stack_0499_cor2.mrc            1     4.173256     0.112107 14561.783203 12264.442383     -5.65494     0.000000     1.000000     0.000000            1   127.827498    92.219498     -0.19973     0.774382     0.564056 3.580217e+05     0.194782            7            2 
 5088.956627  2671.521795            1     1.049271     4.440699 000114@Extract/job038/Average/stack_0499_cor2.mrcs Average/stack_0499_cor2.mrc            1     4.173256     0.112107 14561.783203 12264.442383     -5.65494     0.000000     1.000000     0.000000            1   127.099049    85.652707     0.770269     -0.19562     0.562476 3.580264e+05     0.194569            4            2 
  535.173924  3164.347892            1     0.845384    -84.57070 000115@Extract/job038/Average/stack_0499_cor2.mrcs Average/stack_0499_cor2.mrc            1     4.173256     0.112107 14561.783203 12264.442383     -5.65494     0.000000     1.000000     0.000000            1    99.682193    87.566766     -1.16973     -1.16973     0.565352 3.580925e+05     0.143157           11            2 
  212.086961  3872.913124            1     1.078003   129.610101 000116@Extract/job038/Average/stack_0499_cor2.mrcs Average/stack_0499_cor2.mrc            1     4.173256     0.112107 14561.783203 12264.442383     -5.65494     0.000000     1.000000     0.000000            1    -56.43445    98.537383     -0.19973     -0.19973     0.559942 3.580132e+05     0.236175            5            2 
 4541.347920   765.956538            1     0.963940    -92.11989 000117@Extract/job038/Average/stack_0499_cor2.mrcs Average/stack_0499_cor2.mrc            1     4.173256     0.112107 14561.783203 12264.442383     -5.65494     0.000000     1.000000     0.000000            1   128.467846    75.966975     0.774382     -0.19973     0.557958 3.580311e+05     0.135050            6            2 
 3231.173980  1057.913065            1     0.813424    25.933141 000118@Extract/job038/Average/stack_0499_cor2.mrcs Average/stack_0499_cor2.mrc            1     4.173256     0.112107 14561.783203 12264.442383     -5.65494     0.000000     1.000000     0.000000            1   148.248558   104.860401     -1.16973     -0.19562     0.558433 3.581564e+05     0.153088            5            2 
 3659.391380  2510.347878            1     0.899642   -153.50601 000119@Extract/job038/Average/stack_0499_cor2.mrcs Average/stack_0499_cor2.mrc            1     4.173256     0.112107 14561.783203 12264.442383     -5.65494     0.000000     1.000000     0.000000            1    -51.41999    75.076501     0.774382     1.744382     0.562518 3.581070e+05     0.096720           13            2 
 3436.434854  1847.173951            1     1.234736    -47.07358 000120@Extract/job038/Average/stack_0499_cor2.mrcs Average/stack_0499_cor2.mrc            1     4.173256     0.112107 14561.783203 12264.442383     -5.65494     0.000000     1.000000     0.000000            1   103.940417    95.913900     0.774382     -1.16973     0.562734 3.581377e+05     0.174244            6            2 
 2508.347878  1900.739170            1     0.636868    -40.06156 000121@Extract/job038/Average/stack_0499_cor2.mrcs Average/stack_0499_cor2.mrc            1     4.173256     0.112107 14561.783203 12264.442383     -5.65494     0.000000     1.000000     0.000000            1    -49.42361   104.656467     -0.19973     0.770269     0.557843 3.580792e+05     0.215516           10            2 
 5367.695763   392.521747            1     1.005369    91.974610 000122@Extract/job038/Average/stack_0499_cor2.mrcs Average/stack_0499_cor2.mrc            1     4.173256     0.112107 14561.783203 12264.442383     -5.65494     0.000000     1.000000     0.000000            1   131.919810    21.136103     0.774382     -0.19973     0.562449 3.581833e+05     0.372803            3            2 
 5458.782722   474.173923            1     0.686063    -17.72038 000123@Extract/job038/Average/stack_0499_cor2.mrcs Average/stack_0499_cor2.mrc            1     4.173256     0.112107 14561.783203 12264.442383     -5.65494     0.000000     1.000000     0.000000            1   -159.56110   165.081456     -0.19562     0.774382     0.561436 3.581058e+05     0.175127            5            2 
 5215.565325   227.347831            1     0.820377   -178.62020 000124@Extract/job038/Average/stack_0499_cor2.mrcs Average/stack_0499_cor2.mrc            1     4.173256     0.112107 14561.783203 12264.442383     -5.65494     0.000000     1.000000     0.000000            1   107.289727    16.790196     -0.19973     -0.19973     0.555387 3.581368e+05     0.430413            4            1 
 5124.478367   483.608706            1     0.800383    -39.95488 000125@Extract/job038/Average/stack_0499_cor2.mrcs Average/stack_0499_cor2.mrc            1     4.173256     0.112107 14561.783203 12264.442383     -5.65494     0.000000     1.000000     0.000000            1   -124.88237   167.391881     -0.19562     -1.16973     0.559965 3.581001e+05     0.371326            1            1 
 1898.130474   807.695669            1     0.981681   114.720345 000126@Extract/job038/Average/stack_0499_cor2.mrcs Average/stack_0499_cor2.mrc            1     4.173256     0.112107 14561.783203 12264.442383     -5.65494     0.000000     1.000000     0.000000            1    -67.10165    14.026649     -0.19973     -1.16973     0.558778 3.580569e+05     0.589143            3            2 
 3118.391369   830.347843            1     0.660160    -70.88008 000127@Extract/job038/Average/stack_0499_cor2.mrcs Average/stack_0499_cor2.mrc            1     4.173256     0.112107 14561.783203 12264.442383     -5.65494     0.000000     1.000000     0.000000            1   107.548879   161.567229     -0.19973     -0.19973     0.561931 3.580647e+05     0.238172            6            2 
 2143.347871   829.173930            1     0.693308     4.843194 000128@Extract/job038/Average/stack_0499_cor2.mrcs Average/stack_0499_cor2.mrc            1     4.173256     0.112107 14561.783203 12264.442383     -5.65494     0.000000     1.000000     0.000000            1   134.960034    18.157032     0.774382     -0.19973     0.563505 3.580435e+05     0.276537            4            2 
 4306.565307  1048.304370            1     1.135259   147.665374 000129@Extract/job038/Average/stack_0499_cor2.mrcs Average/stack_0499_cor2.mrc            1     4.173256     0.112107 14561.783203 12264.442383     -5.65494     0.000000     1.000000     0.000000            1    83.777683    16.902244     -0.19973     -1.16973     0.560134 3.580850e+05     0.290746            5            2 
 1305.521766  1198.391329            1     0.879152    -11.76031 000130@Extract/job038/Average/stack_0499_cor2.mrcs Average/stack_0499_cor2.mrc            1     4.173256     0.112107 14561.783203 12264.442383     -5.65494     0.000000     1.000000     0.000000            1   -109.67638   164.511213     0.770269     -0.19973     0.556097 3.581579e+05     0.181987            5            2 
 1578.652207  1662.521773            1     0.831800   134.264649 000131@Extract/job038/Average/stack_0499_cor2.mrcs Average/stack_0499_cor2.mrc            1     4.173256     0.112107 14561.783203 12264.442383     -5.65494     0.000000     1.000000     0.000000            1    38.154314    14.876573     -0.19973     -0.19973     0.561439 3.581836e+05     0.513980            5            1 
 4963.739233  1926.826127            1     0.883033    -79.95764 000132@Extract/job038/Average/stack_0499_cor2.mrcs Average/stack_0499_cor2.mrc            1     4.173256     0.112107 14561.783203 12264.442383     -5.65494     0.000000     1.000000     0.000000            1   -125.77589   162.226191     -0.19562     0.774382     0.560716 3.580600e+05     0.171822            3            1 
 1944.869605  2060.304391            1     0.620711    79.688190 000133@Extract/job038/Average/stack_0499_cor2.mrcs Average/stack_0499_cor2.mrc            1     4.173256     0.112107 14561.783203 12264.442383     -5.65494     0.000000     1.000000     0.000000            1   150.755709    16.631957     -1.16973     -0.19562     0.561176 3.581735e+05     0.589330            2            1 
 2403.608745  2048.217434            1     1.075702    -13.63498 000134@Extract/job038/Average/stack_0499_cor2.mrcs Average/stack_0499_cor2.mrc            1     4.173256     0.112107 14561.783203 12264.442383     -5.65494     0.000000     1.000000     0.000000            1   125.169843   165.184263     -1.16973     -1.16973     0.566259 3.581431e+05     0.475482            4            1 
 4441.000092  2173.434828            1     0.870193    -39.35260 000135@Extract/job038/Average/stack_0499_cor2.mrcs Average/stack_0499_cor2.mrc            1     4.173256     0.112107 14561.783203 12264.442383     -5.65494     0.000000     1.000000     0.000000            1   154.976882   165.827911     -1.16973     0.774382     0.562646 3.580742e+05     0.369930            8            2 
  844.608713  2230.043525            1     0.721564   -121.45626 000136@Extract/job038/Average/stack_0499_cor2.mrcs Average/stack_0499_cor2.mrc            1     4.173256     0.112107 14561.783203 12264.442383     -5.65494     0.000000     1.000000     0.000000            1   121.839973    15.250058     0.770269     0.774382     0.558687 3.580910e+05     0.166569            7            1 
 1864.217430  2466.826138            1     0.513322    -17.11382 000137@Extract/job038/Average/stack_0499_cor2.mrcs Average/stack_0499_cor2.mrc            1     4.173256     0.112107 14561.783203 12264.442383     -5.65494     0.000000     1.000000     0.000000            1    -47.68321    17.057082     0.770269     -1.16973     0.562362 3.580367e+05     0.252250            6            1 
  868.695670  2512.391357            1     0.610295    -33.90569 000138@Extract/job038/Average/stack_0499_cor2.mrcs Average/stack_0499_cor2.mrc            1     4.173256     0.112107 14561.783203 12264.442383     -5.65494     0.000000     1.000000     0.000000            1    -45.03997   161.842968     -0.19973     -1.16973     0.564322 3.581267e+05     0.302652            4            2 
 4138.782694  2625.130489            1     0.317270   127.393717 000139@Extract/job038/Average/stack_0499_cor2.mrcs Average/stack_0499_cor2.mrc            1     4.173256     0.112107 14561.783203 12264.442383     -5.65494     0.000000     1.000000     0.000000            1   149.734769    22.571707     -0.19973     0.770269     0.561769 3.580151e+05     0.164778           10            2 
 1809.217429  3086.478325            1     0.519876   116.820161 000140@Extract/job038/Average/stack_0499_cor2.mrcs Average/stack_0499_cor2.mrc            1     4.173256     0.112107 14561.783203 12264.442383     -5.65494     0.000000     1.000000     0.000000            1   115.597030    13.802112     0.770269     -0.19973     0.563701 3.580827e+05     0.581517            4            2 
 3936.521821  2906.478321            1     0.595006    -86.11291 000141@Extract/job038/Average/stack_0499_cor2.mrcs Average/stack_0499_cor2.mrc            1     4.173256     0.112107 14561.783203 12264.442383     -5.65494     0.000000     1.000000     0.000000            1   144.708266   164.379322     -0.19562     -1.16973     0.564495 3.581201e+05     0.289155            6            1 
  471.956531  3273.304416            1     0.854282    -39.82193 000142@Extract/job038/Average/stack_0499_cor2.mrcs Average/stack_0499_cor2.mrc            1     4.173256     0.112107 14561.783203 12264.442383     -5.65494     0.000000     1.000000     0.000000            1   -118.18663   164.473518     -0.19973     -0.19973     0.563516 3.580401e+05     0.628371            2            1 
 4611.391400  3267.087024            1     0.521412   -120.17635 000143@Extract/job038/Average/stack_0499_cor2.mrcs Average/stack_0499_cor2.mrc            1     4.173256     0.112107 14561.783203 12264.442383     -5.65494     0.000000     1.000000     0.000000            1    -80.76676   154.992529     -1.16973     -0.19562     0.559525 3.580923e+05     0.297592            3            1 
 3269.304416  3490.043551            1     0.944916    -61.79647 000144@Extract/job038/Average/stack_0499_cor2.mrcs Average/stack_0499_cor2.mrc            1     4.173256     0.112107 14561.783203 12264.442383     -5.65494     0.000000     1.000000     0.000000            1    30.332806   165.580718     -1.16973     -1.16973     0.561877 3.582067e+05     0.414079            9            1 
 3259.869633  3666.217467            1     0.907222   137.585659 000145@Extract/job038/Average/stack_0499_cor2.mrcs Average/stack_0499_cor2.mrc            1     4.173256     0.112107 14561.783203 12264.442383     -5.65494     0.000000     1.000000     0.000000            1    76.904883    13.247722     -0.19973     0.770269     0.566261 3.581989e+05     0.212917            4            2 
 4781.739230  3419.608767            1     0.801706   116.087376 000146@Extract/job038/Average/stack_0499_cor2.mrcs Average/stack_0499_cor2.mrc            1     4.173256     0.112107 14561.783203 12264.442383     -5.65494     0.000000     1.000000     0.000000            1   -142.40934    15.175745     -0.19973     0.770269     0.557520 3.580087e+05     0.623246            2            2 
 1431.782638  3444.869637            1     0.732221    -23.19670 000147@Extract/job038/Average/stack_0499_cor2.mrcs Average/stack_0499_cor2.mrc            1     4.173256     0.112107 14561.783203 12264.442383     -5.65494     0.000000     1.000000     0.000000            1   -114.40827   167.436108     -0.19973     -1.16973     0.560713 3.580430e+05     0.856011            5            2 
  939.521759  3567.087030            1     0.617168    14.448320 000148@Extract/job038/Average/stack_0499_cor2.mrcs Average/stack_0499_cor2.mrc            1     4.173256     0.112107 14561.783203 12264.442383     -5.65494     0.000000     1.000000     0.000000            1   -110.68394   165.244038     -0.19973     -0.19973     0.563748 3.581008e+05     0.708633            4            2 
 3847.434862  3713.782686            1     0.876491   128.501021 000149@Extract/job038/Average/stack_0499_cor2.mrcs Average/stack_0499_cor2.mrc            1     4.173256     0.112107 14561.783203 12264.442383     -5.65494     0.000000     1.000000     0.000000            1    -20.36963    14.181010     -0.19562     0.770269     0.562958 3.581269e+05     0.357008            3            2 
 2534.652226   345.130442            1     0.523206   157.628704 000150@Extract/job038/Average/stack_0499_cor2.mrcs Average/stack_0499_cor2.mrc            1     4.173256     0.112107 14561.783203 12264.442383     -5.65494     0.000000     1.000000     0.000000            1   123.389112    22.658102     0.770269     -0.19562     0.566438 3.580724e+05     0.271500            9            2 
 1950.304388  3498.260942            1     0.566696    15.533753 000151@Extract/job038/Average/stack_0499_cor2.mrcs Average/stack_0499_cor2.mrc            1     4.173256     0.112107 14561.783203 12264.442383     -5.65494     0.000000     1.000000     0.000000            1   174.244835    26.276706     0.770269     -2.13973     0.561645 3.580704e+05     0.220218            9            1 
 1147.434806  3836.391384            1     0.469372    -31.97461 000152@Extract/job038/Average/stack_0499_cor2.mrcs Average/stack_0499_cor2.mrc            1     4.173256     0.112107 14561.783203 12264.442383     -5.65494     0.000000     1.000000     0.000000            1    -48.08019   158.863897     -0.19973     -0.19973     0.563037 3.580433e+05     0.236569            6            1 
  630.695665  1407.695681            1     0.533585   -113.36794 000153@Extract/job038/Average/stack_0499_cor2.mrcs Average/stack_0499_cor2.mrc            1     4.173256     0.112107 14561.783203 12264.442383     -5.65494     0.000000     1.000000     0.000000            1   -145.69157    22.580616     1.740269     -0.19973     0.539704 3.580419e+05     0.162631            7            1 
 1882.652213  2247.087003            1     0.308126   102.931537 000154@Extract/job038/Average/stack_0499_cor2.mrcs Average/stack_0499_cor2.mrc            1     4.173256     0.112107 14561.783203 12264.442383     -5.65494     0.000000     1.000000     0.000000            1   117.394838   116.484313     0.774382     -0.19562     0.564675 3.581520e+05     0.219376           10            2 
 3345.347895  3878.304428            1     0.844934   171.979964 000155@Extract/job038/Average/stack_0499_cor2.mrcs Average/stack_0499_cor2.mrc            1     4.173256     0.112107 14561.783203 12264.442383     -5.65494     0.000000     1.000000     0.000000            1    -10.00783   105.985951     -0.19973     -1.16973     0.559418 3.580787e+05     0.220571           12            1 
 5602.652290   929.086976            1     0.365815   102.373000 000156@Extract/job038/Average/stack_0499_cor2.mrcs Average/stack_0499_cor2.mrc            1     4.173256     0.112107 14561.783203 12264.442383     -5.65494     0.000000     1.000000     0.000000            1    -61.46680   120.822809     -1.16973     -0.19973     0.561704 3.580174e+05     0.172698            6            2 
 2103.608739  1875.260909            1     0.601355    -49.91620 000157@Extract/job038/Average/stack_0499_cor2.mrcs Average/stack_0499_cor2.mrc            1     4.173256     0.112107 14561.783203 12264.442383     -5.65494     0.000000     1.000000     0.000000            1   122.838988    75.989101     -1.16973     0.770269     0.559689 3.580870e+05     0.281457           11            1 
 4935.652276  1420.347856            1     1.041304   -154.92328 000158@Extract/job038/Average/stack_0499_cor2.mrcs Average/stack_0499_cor2.mrc            1     4.173256     0.112107 14561.783203 12264.442383     -5.65494     0.000000     1.000000     0.000000            1   123.570501    82.667390     0.770269     1.744382     0.561832 3.582030e+05     0.225916            8            2 
 3336.304417  2329.173961            1     0.752386    -50.83142 000159@Extract/job038/Average/stack_0499_cor2.mrcs Average/stack_0499_cor2.mrc            1     4.173256     0.112107 14561.783203 12264.442383     -5.65494     0.000000     1.000000     0.000000            1   110.987178    99.496373     -0.19973     0.770269     0.562771 3.581563e+05     0.257113           12            1 
 4522.260963   157.913047            1     0.831180   -104.81404 000160@Extract/job038/Average/stack_0499_cor2.mrcs Average/stack_0499_cor2.mrc            1     4.173256     0.112107 14561.783203 12264.442383     -5.65494     0.000000     1.000000     0.000000            1    -75.99935    71.855442     -0.19973     -0.19973     0.560343 3.580920e+05     0.495823            3            2 
 2047.043521  1424.130464            1     0.674762   135.263249 000161@Extract/job038/Average/stack_0499_cor2.mrcs Average/stack_0499_cor2.mrc            1     4.173256     0.112107 14561.783203 12264.442383     -5.65494     0.000000     1.000000     0.000000            1    -45.90277   104.053504     0.774382     0.774382     0.555961 3.580622e+05     0.160604            6            1 
  568.913055  2582.782662            1     0.532176   115.544449 000162@Extract/job038/Average/stack_0499_cor2.mrcs Average/stack_0499_cor2.mrc            1     4.173256     0.112107 14561.783203 12264.442383     -5.65494     0.000000     1.000000     0.000000            1    -52.27045   112.192642     0.770269     -0.19973     0.560411 3.580764e+05     0.180285           11            2 
 3863.087037  3592.956596            1     0.536999     5.815028 000163@Extract/job038/Average/stack_0499_cor2.mrcs Average/stack_0499_cor2.mrc            1     4.173256     0.112107 14561.783203 12264.442383     -5.65494     0.000000     1.000000     0.000000            1    -65.42191    64.830937     -0.19562     -0.19973     0.561373 3.580720e+05     0.229458            4            2 
 4734.391403  2402.608745            1     0.546510   -102.44812 000164@Extract/job038/Average/stack_0499_cor2.mrcs Average/stack_0499_cor2.mrc            1     4.173256     0.112107 14561.783203 12264.442383     -5.65494     0.000000     1.000000     0.000000            1   133.495376   104.288241     -0.19973     0.770269     0.562837 3.579849e+05     0.323252            7            1 
  809.913060  2317.913091            1     0.637222   -172.81083 000165@Extract/job038/Average/stack_0499_cor2.mrcs Average/stack_0499_cor2.mrc            1     4.173256     0.112107 14561.783203 12264.442383     -5.65494     0.000000     1.000000     0.000000            1   148.151428    68.383796     -0.19973     0.770269     0.558910 3.581899e+05     0.186718           10            2 
  353.173920  2652.652229            1     0.689213   -175.09740 000166@Extract/job038/Average/stack_0499_cor2.mrcs Average/stack_0499_cor2.mrc            1     4.173256     0.112107 14561.783203 12264.442383     -5.65494     0.000000     1.000000     0.000000            1    -62.66770    76.263701     -0.19973     1.740269     0.555031 3.580682e+05     0.170125            5            2 
 4141.000086  2849.087016            1     0.909934    39.616147 000167@Extract/job038/Average/stack_0499_cor2.mrcs Average/stack_0499_cor2.mrc            1     4.173256     0.112107 14561.783203 12264.442383     -5.65494     0.000000     1.000000     0.000000            1    -51.40977    72.588532     -0.19562     -1.16973     0.562870 3.580606e+05     0.307533            8            1 
 4112.304433  3287.347894            1     0.596634    41.639143 000168@Extract/job038/Average/stack_0499_cor2.mrcs Average/stack_0499_cor2.mrc            1     4.173256     0.112107 14561.783203 12264.442383     -5.65494     0.000000     1.000000     0.000000            1    -15.59412    72.056012     -1.16973     -1.16973     0.562968 3.580466e+05     0.101921           12            2 
 2410.043528  3361.217461            1     0.572461    41.079510 000169@Extract/job038/Average/stack_0499_cor2.mrcs Average/stack_0499_cor2.mrc            1     4.173256     0.112107 14561.783203 12264.442383     -5.65494     0.000000     1.000000     0.000000            1    91.144319    67.971229     -0.19973     -0.19973     0.560086 3.580584e+05     0.161251            9            1 
  485.434793  3586.347900            1     0.592396    -67.97406 000170@Extract/job038/Average/stack_0499_cor2.mrcs Average/stack_0499_cor2.mrc            1     4.173256     0.112107 14561.783203 12264.442383     -5.65494     0.000000     1.000000     0.000000            1   -178.74624   117.003127     1.744382     -1.16973     0.562556 3.580764e+05     0.129104           11            1 
 5465.608809  3871.521819            1     0.224787   162.381659 000171@Extract/job038/Average/stack_0499_cor2.mrcs Average/stack_0499_cor2.mrc            1     4.173256     0.112107 14561.783203 12264.442383     -5.65494     0.000000     1.000000     0.000000            1    -69.14807   109.568610     -0.19973     -0.19562     0.562419 3.581396e+05     0.098358           15            2 
 2111.652218  3901.391385            1     0.456625    98.204962 000172@Extract/job038/Average/stack_0499_cor2.mrcs Average/stack_0499_cor2.mrc            1     4.173256     0.112107 14561.783203 12264.442383     -5.65494     0.000000     1.000000     0.000000            1   124.246151    75.983426     -1.16973     -0.19973     0.563299 3.580990e+05     0.118037           11            2 
 1844.565256   439.869574            1     0.690218    32.577819 000173@Extract/job038/Average/stack_0499_cor2.mrcs Average/stack_0499_cor2.mrc            1     4.173256     0.112107 14561.783203 12264.442383     -5.65494     0.000000     1.000000     0.000000            1   127.039647    70.994945     -1.16973     0.770269     0.564575 3.580558e+05     0.145540           15            1 
 4870.869666  3959.913125            1     0.236656    -58.14149 000174@Extract/job038/Average/stack_0499_cor2.mrcs Average/stack_0499_cor2.mrc            1     4.173256     0.112107 14561.783203 12264.442383     -5.65494     0.000000     1.000000     0.000000            1    -35.86063   173.643026     -1.16973     -2.13973     0.550840 3.580550e+05     0.901017            3            2 
 1449.043508  3696.521816            1     0.065529    65.841028 000001@Extract/job038/Average/stack_0500_cor2.mrcs Average/stack_0500_cor2.mrc            1     7.887913     0.027706 10607.706055  9434.326172     -3.77735     0.000000     1.000000     0.000000            2    -61.96217    75.651157     0.770269     0.770269     0.554645 3.580950e+05     0.049533           27            2 
 1395.869594  2008.086998            1     0.143708    89.249556 000002@Extract/job038/Average/stack_0500_cor2.mrcs Average/stack_0500_cor2.mrc            1     7.887913     0.027706 10607.706055  9434.326172     -3.77735     0.000000     1.000000     0.000000            2    -71.26860   111.469715     -0.19973     -1.16973     0.554055 3.581183e+05     0.034160           57            2 
 2343.217440  3446.087028            1     0.289575    -70.52593 000003@Extract/job038/Average/stack_0500_cor2.mrcs Average/stack_0500_cor2.mrc            1     7.887913     0.027706 10607.706055  9434.326172     -3.77735     0.000000     1.000000     0.000000            2   114.498946    98.875933     0.770269     -1.16973     0.560656 3.580750e+05     0.066759           57            1 
  716.173928  1095.652197            1     0.207742   112.305061 000004@Extract/job038/Average/stack_0500_cor2.mrcs Average/stack_0500_cor2.mrc            1     7.887913     0.027706 10607.706055  9434.326172     -3.77735     0.000000     1.000000     0.000000            2   106.793199   104.399055     -1.16973     -0.19973     0.555940 3.581266e+05     0.098970           30            1 
 2094.565261  1679.391339            1     0.383726   -102.45380 000005@Extract/job038/Average/stack_0500_cor2.mrcs Average/stack_0500_cor2.mrc            1     7.887913     0.027706 10607.706055  9434.326172     -3.77735     0.000000     1.000000     0.000000            2   133.426474    85.030659     -1.16973     -0.19973     0.556686 3.582084e+05     0.079161           16            1 
 2171.826132  3517.304421            1     0.282746    41.016739 000006@Extract/job038/Average/stack_0500_cor2.mrcs Average/stack_0500_cor2.mrc            1     7.887913     0.027706 10607.706055  9434.326172     -3.77735     0.000000     1.000000     0.000000            2   122.213002    94.633955     -1.16973     -0.19973     0.559570 3.580811e+05     0.103533           20            2 
  373.826095  1073.782631            1     0.275282   121.146653 000007@Extract/job038/Average/stack_0500_cor2.mrcs Average/stack_0500_cor2.mrc            1     7.887913     0.027706 10607.706055  9434.326172     -3.77735     0.000000     1.000000     0.000000            2    -69.03491    85.317453     -0.19562     -0.19973     0.558157 3.581130e+05     0.039349           26            2 
 4267.434871  3014.434845            1     0.255312    -34.88290 000008@Extract/job038/Average/stack_0500_cor2.mrcs Average/stack_0500_cor2.mrc            1     7.887913     0.027706 10607.706055  9434.326172     -3.77735     0.000000     1.000000     0.000000            2    99.676486    86.371474     -0.19973     -1.16973     0.557332 3.581318e+05     0.091777           18            1 
 2954.043539  2738.739187            1     0.117501   -167.63817 000009@Extract/job038/Average/stack_0500_cor2.mrcs Average/stack_0500_cor2.mrc            1     7.887913     0.027706 10607.706055  9434.326172     -3.77735     0.000000     1.000000     0.000000            2    -77.61050   113.376259     -0.19973     0.774382     0.552731 3.580962e+05     0.048440           28            2 
 1461.478291   256.652179            1     0.353356   135.339055 000010@Extract/job038/Average/stack_0500_cor2.mrcs Average/stack_0500_cor2.mrc            1     7.887913     0.027706 10607.706055  9434.326172     -3.77735     0.000000     1.000000     0.000000            2    -27.56006    84.865135     -0.19973     0.770269     0.558554 3.581279e+05     0.057169           49            1 
  488.608706   347.739138            1     0.414423   -150.38417 000011@Extract/job038/Average/stack_0500_cor2.mrcs Average/stack_0500_cor2.mrc            1     7.887913     0.027706 10607.706055  9434.326172     -3.77735     0.000000     1.000000     0.000000            2   162.955355    76.487985     1.744382     0.770269     0.557234 3.581073e+05     0.075607           33            2 
 3610.652249  2224.217437            1     0.055269   -103.59973 000012@Extract/job038/Average/stack_0500_cor2.mrcs Average/stack_0500_cor2.mrc            1     7.887913     0.027706 10607.706055  9434.326172     -3.77735     0.000000     1.000000     0.000000            2     -0.85564   114.245955     -0.19973     -0.19973     0.557279 3.581544e+05     0.055999           51            2 
 1949.695693   556.478273            1     0.721599   139.736893 000013@Extract/job038/Average/stack_0500_cor2.mrcs Average/stack_0500_cor2.mrc            1     7.887913     0.027706 10607.706055  9434.326172     -3.77735     0.000000     1.000000     0.000000            2    -43.10378     8.245992     0.770269     0.774382     0.558107 3.580996e+05     0.143424           10            2 
 3673.043554   982.086977            1     0.888944    -81.20547 000014@Extract/job038/Average/stack_0500_cor2.mrcs Average/stack_0500_cor2.mrc            1     7.887913     0.027706 10607.706055  9434.326172     -3.77735     0.000000     1.000000     0.000000            2    -38.55899   170.703487     -0.19973     -1.16973     0.564576 3.581671e+05     0.266206            7            2 
 1073.565240  1141.217415            1     0.697653    55.348904 000015@Extract/job038/Average/stack_0500_cor2.mrcs Average/stack_0500_cor2.mrc            1     7.887913     0.027706 10607.706055  9434.326172     -3.77735     0.000000     1.000000     0.000000            2   -106.73891   173.342059     0.774382     -1.16973     0.554948 3.581962e+05     0.618071            6            1 
 5343.217502  2081.521782            1     0.455779   112.852548 000016@Extract/job038/Average/stack_0500_cor2.mrcs Average/stack_0500_cor2.mrc            1     7.887913     0.027706 10607.706055  9434.326172     -3.77735     0.000000     1.000000     0.000000            2   143.186042    11.494101     0.774382     -0.19562     0.560671 3.581969e+05     0.171139            5            2 
  456.913053  2292.652222            1     0.851016    76.517766 000017@Extract/job038/Average/stack_0500_cor2.mrcs Average/stack_0500_cor2.mrc            1     7.887913     0.027706 10607.706055  9434.326172     -3.77735     0.000000     1.000000     0.000000            2    -76.45427     8.839555     -0.19973     -0.19562     0.555619 3.581513e+05     0.088605            9            1 
 3765.739208  3737.652251            1     0.565954     7.300043 000018@Extract/job038/Average/stack_0500_cor2.mrcs Average/stack_0500_cor2.mrc            1     7.887913     0.027706 10607.706055  9434.326172     -3.77735     0.000000     1.000000     0.000000            2   -117.28407   171.095273     -0.19562     -0.19973     0.563321 3.581570e+05     0.182529            8            1 
 3356.000070  2836.652233            1     0.537041   138.785149 000019@Extract/job038/Average/stack_0500_cor2.mrcs Average/stack_0500_cor2.mrc            1     7.887913     0.027706 10607.706055  9434.326172     -3.77735     0.000000     1.000000     0.000000            2   162.748200     9.249431     0.770269     -0.19973     0.559590 3.581854e+05     0.533831            4            1 
 5090.565323  2296.434830            1     0.238449   104.308482 000020@Extract/job038/Average/stack_0500_cor2.mrcs Average/stack_0500_cor2.mrc            1     7.887913     0.027706 10607.706055  9434.326172     -3.77735     0.000000     1.000000     0.000000            2    -64.49069    12.566312     -1.16973     -1.16150     0.558207 3.581985e+05     0.076646           34            1 
 4300.347915  2451.565268            1     0.607552    37.900873 000021@Extract/job038/Average/stack_0500_cor2.mrcs Average/stack_0500_cor2.mrc            1     7.887913     0.027706 10607.706055  9434.326172     -3.77735     0.000000     1.000000     0.000000            2    49.446146    14.101836     0.774382     -1.16973     0.556979 3.580526e+05     0.150659           12            2 
 4515.043572  3143.869630            1     0.946609   148.118591 000022@Extract/job038/Average/stack_0500_cor2.mrcs Average/stack_0500_cor2.mrc            1     7.887913     0.027706 10607.706055  9434.326172     -3.77735     0.000000     1.000000     0.000000            2   -103.05999    10.914243     -0.19562     -0.19562     0.553737 3.581621e+05     0.068715            7            2 
 2406.217441  3519.913116            1     0.824104    -59.31844 000023@Extract/job038/Average/stack_0500_cor2.mrcs Average/stack_0500_cor2.mrc            1     7.887913     0.027706 10607.706055  9434.326172     -3.77735     0.000000     1.000000     0.000000            2    52.682628   169.189572     -0.19973     -0.19562     0.558482 3.581166e+05     0.253546            4            2 
  854.043496  3587.739205            1     0.373856    -81.99532 000024@Extract/job038/Average/stack_0500_cor2.mrcs Average/stack_0500_cor2.mrc            1     7.887913     0.027706 10607.706055  9434.326172     -3.77735     0.000000     1.000000     0.000000            2   -141.33169   168.803303     0.770269     -0.19973     0.551177 3.581351e+05     0.075374           12            2 
  403.739139  3626.869640            1     0.340824   121.910149 000025@Extract/job038/Average/stack_0500_cor2.mrcs Average/stack_0500_cor2.mrc            1     7.887913     0.027706 10607.706055  9434.326172     -3.77735     0.000000     1.000000     0.000000            2   162.748200     9.249431     -0.19973     -1.16973     0.562038 3.581267e+05     0.125700            8            2 
 1599.130468  3673.826163            1     0.550115    -52.70523 000026@Extract/job038/Average/stack_0500_cor2.mrcs Average/stack_0500_cor2.mrc            1     7.887913     0.027706 10607.706055  9434.326172     -3.77735     0.000000     1.000000     0.000000            2    -35.62776   166.302335     -1.16973     -2.13973     0.556881 3.580232e+05     0.087805           14            2 
 3619.260945   489.826097            1     0.218531   -147.89618 000027@Extract/job038/Average/stack_0500_cor2.mrcs Average/stack_0500_cor2.mrc            1     7.887913     0.027706 10607.706055  9434.326172     -3.77735     0.000000     1.000000     0.000000            2   127.690634    18.183220     -1.16973     -0.19973     0.556376 3.580467e+05     0.163157           12            2 
 5016.130539   543.391315            1     0.565886    -97.01976 000028@Extract/job038/Average/stack_0500_cor2.mrcs Average/stack_0500_cor2.mrc            1     7.887913     0.027706 10607.706055  9434.326172     -3.77735     0.000000     1.000000     0.000000            2    -39.35633   169.233080     -1.16973     -1.16973     0.555448 3.581815e+05     0.106639           13            1 
 3782.608774   857.652192            1     0.668517   114.008541 000029@Extract/job038/Average/stack_0500_cor2.mrcs Average/stack_0500_cor2.mrc            1     7.887913     0.027706 10607.706055  9434.326172     -3.77735     0.000000     1.000000     0.000000            2   134.531963    10.786545     -0.19562     -1.16973     0.557417 3.580952e+05     0.278817            2            1 
 4183.956609  1845.347864            1     0.817676    -16.05497 000030@Extract/job038/Average/stack_0500_cor2.mrcs Average/stack_0500_cor2.mrc            1     7.887913     0.027706 10607.706055  9434.326172     -3.77735     0.000000     1.000000     0.000000            2   129.900714   170.312528     0.774382     0.770269     0.555786 3.581334e+05     0.240359            7            2 
 4983.608799  1914.956561            1     0.673304    -67.66200 000031@Extract/job038/Average/stack_0500_cor2.mrcs Average/stack_0500_cor2.mrc            1     7.887913     0.027706 10607.706055  9434.326172     -3.77735     0.000000     1.000000     0.000000            2    -29.18079   167.790607     -0.19973     -1.16973     0.555673 3.581319e+05     0.283767           14            2 
 3771.173991  2743.565274            1     0.677016    83.782119 000032@Extract/job038/Average/stack_0500_cor2.mrcs Average/stack_0500_cor2.mrc            1     7.887913     0.027706 10607.706055  9434.326172     -3.77735     0.000000     1.000000     0.000000            2    34.351840   169.248841     -0.19562     -1.16973     0.555385 3.581154e+05     0.202581            4            2 
 1097.652197  1539.913075            1     0.394099   101.582727 000033@Extract/job038/Average/stack_0500_cor2.mrcs Average/stack_0500_cor2.mrc            1     7.887913     0.027706 10607.706055  9434.326172     -3.77735     0.000000     1.000000     0.000000            2   146.765942    10.749674     0.770269     1.744382     0.558507 3.580833e+05     0.330013           13            2 
 1583.086989  1675.173948            1     0.602792   178.894396 000034@Extract/job038/Average/stack_0500_cor2.mrcs Average/stack_0500_cor2.mrc            1     7.887913     0.027706 10607.706055  9434.326172     -3.77735     0.000000     1.000000     0.000000            2    -71.13946    24.390465     0.774382     0.774382     0.560100 3.580944e+05     0.072420           23            2 
 5394.565329  2199.913089            1     0.685359   150.868470 000035@Extract/job038/Average/stack_0500_cor2.mrcs Average/stack_0500_cor2.mrc            1     7.887913     0.027706 10607.706055  9434.326172     -3.77735     0.000000     1.000000     0.000000            2    -54.23926     8.937831     -0.19562     0.774382     0.557917 3.581858e+05     0.241849            6            1 
 4234.087044  2278.782656            1     0.375714    -22.72140 000036@Extract/job038/Average/stack_0500_cor2.mrcs Average/stack_0500_cor2.mrc            1     7.887913     0.027706 10607.706055  9434.326172     -3.77735     0.000000     1.000000     0.000000            2    49.933619   169.933986     0.770269     0.774382     0.557558 3.580209e+05     0.065537            9            2 
 2727.695709   755.304363            1     0.460505   105.195179 000037@Extract/job038/Average/stack_0500_cor2.mrcs Average/stack_0500_cor2.mrc            1     7.887913     0.027706 10607.706055  9434.326172     -3.77735     0.000000     1.000000     0.000000            2   -166.68044    12.916929     -2.13973     -1.16973     0.561187 3.581348e+05     0.142282           22            2 
 2160.391349  3843.000080            1     0.305560   144.775873 000038@Extract/job038/Average/stack_0500_cor2.mrcs Average/stack_0500_cor2.mrc            1     7.887913     0.027706 10607.706055  9434.326172     -3.77735     0.000000     1.000000     0.000000            2    49.446146    14.101836     -0.19973     -0.19973     0.553611 3.581550e+05     0.125197           13            2 
  607.826100   427.826096            1     0.462987    -80.91943 000039@Extract/job038/Average/stack_0500_cor2.mrcs Average/stack_0500_cor2.mrc            1     7.887913     0.027706 10607.706055  9434.326172     -3.77735     0.000000     1.000000     0.000000            2    -29.12681   169.994624     -1.16973     1.744382     0.555299 3.580689e+05     0.098957            8            1 
 1993.043520  2369.087006            1     0.285722   132.451690 000040@Extract/job038/Average/stack_0500_cor2.mrcs Average/stack_0500_cor2.mrc            1     7.887913     0.027706 10607.706055  9434.326172     -3.77735     0.000000     1.000000     0.000000            2   145.425271    12.222987     -1.16973     -0.19973     0.556432 3.581181e+05     0.171256            7            1 
 3339.130504  3512.695725            1     0.460034   109.329916 000041@Extract/job038/Average/stack_0500_cor2.mrcs Average/stack_0500_cor2.mrc            1     7.887913     0.027706 10607.706055  9434.326172     -3.77735     0.000000     1.000000     0.000000            2   154.511036     6.332183     -1.16973     -2.13973     0.561172 3.581446e+05     0.462493           11            2 
  398.739139  3909.434864            1     0.364929    82.133541 000042@Extract/job038/Average/stack_0500_cor2.mrcs Average/stack_0500_cor2.mrc            1     7.887913     0.027706 10607.706055  9434.326172     -3.77735     0.000000     1.000000     0.000000            2   134.531963    10.786545     -0.19973     -2.13973     0.553091 3.580062e+05     0.178484            8            2 
 2984.130497  1377.391333            1     0.431189   149.863434 000043@Extract/job038/Average/stack_0500_cor2.mrcs Average/stack_0500_cor2.mrc            1     7.887913     0.027706 10607.706055  9434.326172     -3.77735     0.000000     1.000000     0.000000            2   111.483569   168.186914     -1.16973     -1.16973     0.549752 3.581781e+05     0.143735           13            1 
 2265.173960  2237.260916            1     0.530326   -104.27568 000044@Extract/job038/Average/stack_0500_cor2.mrcs Average/stack_0500_cor2.mrc            1     7.887913     0.027706 10607.706055  9434.326172     -3.77735     0.000000     1.000000     0.000000            2   113.787880    97.070511     -0.19973     -1.16973     0.566348 3.581329e+05     0.046658           25            1 
 4390.826178  3323.087025            1     0.546653   161.463415 000045@Extract/job038/Average/stack_0500_cor2.mrcs Average/stack_0500_cor2.mrc            1     7.887913     0.027706 10607.706055  9434.326172     -3.77735     0.000000     1.000000     0.000000            2    -66.96048    93.092530     -0.19562     0.770269     0.556059 3.580900e+05     0.116646           16            2 
 2484.869617   433.826096            1     0.980588    -70.05936 000046@Extract/job038/Average/stack_0500_cor2.mrcs Average/stack_0500_cor2.mrc            1     7.887913     0.027706 10607.706055  9434.326172     -3.77735     0.000000     1.000000     0.000000            2    -28.53359   176.589277     0.774382     1.744382     0.560117 3.580490e+05     0.613134            3            1 
  148.695655   895.000019            1     0.902797    -43.07722 000047@Extract/job038/Average/stack_0500_cor2.mrcs Average/stack_0500_cor2.mrc            1     7.887913     0.027706 10607.706055  9434.326172     -3.77735     0.000000     1.000000     0.000000            2    97.928749   173.386550     0.770269     -0.19973     0.547224 3.580966e+05     0.437696            4            1 
 1359.739159  1206.608721            1     1.085685    71.727670 000048@Extract/job038/Average/stack_0500_cor2.mrcs Average/stack_0500_cor2.mrc            1     7.887913     0.027706 10607.706055  9434.326172     -3.77735     0.000000     1.000000     0.000000            2   -128.83463     2.008074     0.770269     -1.16973     0.552102 3.580605e+05     0.608362            5            2 
 5337.000111  1188.565242            1     0.488481   118.160149 000049@Extract/job038/Average/stack_0500_cor2.mrcs Average/stack_0500_cor2.mrc            1     7.887913     0.027706 10607.706055  9434.326172     -3.77735     0.000000     1.000000     0.000000            2   162.748200     9.249431     1.744382     -0.19973     0.553450 3.581521e+05     0.155297           13            2 
 4011.173996  1359.913072            1     1.126077   134.665887 000050@Extract/job038/Average/stack_0500_cor2.mrcs Average/stack_0500_cor2.mrc            1     7.887913     0.027706 10607.706055  9434.326172     -3.77735     0.000000     1.000000     0.000000            2   -145.57035     4.887276     -0.19973     -0.19973     0.556852 3.580785e+05     0.272376           10            1 
 5564.956637  1301.913070            1     0.727892     -4.90255 000051@Extract/job038/Average/stack_0500_cor2.mrcs Average/stack_0500_cor2.mrc            1     7.887913     0.027706 10607.706055  9434.326172     -3.77735     0.000000     1.000000     0.000000            2    67.548870   176.460285     -0.19973     1.744382     0.556833 3.581870e+05     0.247085           12            2 
 3810.087035  1817.043516            1     0.666284   148.077219 000052@Extract/job038/Average/stack_0500_cor2.mrcs Average/stack_0500_cor2.mrc            1     7.887913     0.027706 10607.706055  9434.326172     -3.77735     0.000000     1.000000     0.000000            2    -82.07125     6.613450     1.744382     1.744382     0.555207 3.580821e+05     0.307544           12            1 
 2025.130477  2242.869612            1     0.365802   155.023344 000053@Extract/job038/Average/stack_0500_cor2.mrcs Average/stack_0500_cor2.mrc            1     7.887913     0.027706 10607.706055  9434.326172     -3.77735     0.000000     1.000000     0.000000            2   -153.38333     6.333356     0.770269     -1.16973     0.556628 3.581880e+05     0.436320            8            1 
 4775.130534  2458.391355            1     0.725262   171.494442 000054@Extract/job038/Average/stack_0500_cor2.mrcs Average/stack_0500_cor2.mrc            1     7.887913     0.027706 10607.706055  9434.326172     -3.77735     0.000000     1.000000     0.000000            2   -165.41435     7.046359     -2.13973     -0.19973     0.557420 3.581552e+05     0.088865           35            1 
 1139.000024  2508.173965            1     0.718829   -168.44191 000055@Extract/job038/Average/stack_0500_cor2.mrcs Average/stack_0500_cor2.mrc            1     7.887913     0.027706 10607.706055  9434.326172     -3.77735     0.000000     1.000000     0.000000            2   146.702376     4.885789     -0.19973     0.774382     0.557209 3.581429e+05     0.372822            9            2 
 3024.087019  2499.913095            1     0.652758   166.286084 000056@Extract/job038/Average/stack_0500_cor2.mrcs Average/stack_0500_cor2.mrc            1     7.887913     0.027706 10607.706055  9434.326172     -3.77735     0.000000     1.000000     0.000000            2   120.014009     4.975677     0.774382     -1.16973     0.555916 3.580515e+05     0.366101            5            2 
 5083.739236  3073.826151            1     0.948649   112.341862 000057@Extract/job038/Average/stack_0500_cor2.mrcs Average/stack_0500_cor2.mrc            1     7.887913     0.027706 10607.706055  9434.326172     -3.77735     0.000000     1.000000     0.000000            2    -30.03194     5.355296     -0.19562     0.774382     0.557862 3.581107e+05     0.519782            4            1 
  219.347831  3928.869647            1     0.728399    57.626475 000058@Extract/job038/Average/stack_0500_cor2.mrcs Average/stack_0500_cor2.mrc            1     7.887913     0.027706 10607.706055  9434.326172     -3.77735     0.000000     1.000000     0.000000            2    -29.04135   172.195004     -1.16973     -0.19562     0.561074 3.581835e+05     0.191603            5            2 
 2538.478314   268.478266            1     0.714585    99.948787 000059@Extract/job038/Average/stack_0500_cor2.mrcs Average/stack_0500_cor2.mrc            1     7.887913     0.027706 10607.706055  9434.326172     -3.77735     0.000000     1.000000     0.000000            2   -118.89284     4.978001     1.744382     0.766156     0.550918 3.580447e+05     0.261608            7            2 
  697.739145  3345.739200            1     0.682356    -80.31196 000060@Extract/job038/Average/stack_0500_cor2.mrcs Average/stack_0500_cor2.mrc            1     7.887913     0.027706 10607.706055  9434.326172     -3.77735     0.000000     1.000000     0.000000            2   -159.07216     4.858777     0.774382     -0.19973     0.561438 3.581850e+05     0.214357           14            1 
 4162.869651  3485.391376            1     0.407550    11.688975 000061@Extract/job038/Average/stack_0500_cor2.mrcs Average/stack_0500_cor2.mrc            1     7.887913     0.027706 10607.706055  9434.326172     -3.77735     0.000000     1.000000     0.000000            2    -29.04135   172.195004     -1.16973     -0.19973     0.554277 3.581022e+05     0.194480           13            1 
 1001.347847   941.347846            1     0.750281   109.329916 000062@Extract/job038/Average/stack_0500_cor2.mrcs Average/stack_0500_cor2.mrc            1     7.887913     0.027706 10607.706055  9434.326172     -3.77735     0.000000     1.000000     0.000000            2   154.511036     6.332183     -0.19973     -1.16973     0.555552 3.581593e+05     0.154766            7            1 
 1299.347853  2181.260915            1     0.110709    -52.73140 000063@Extract/job038/Average/stack_0500_cor2.mrcs Average/stack_0500_cor2.mrc            1     7.887913     0.027706 10607.706055  9434.326172     -3.77735     0.000000     1.000000     0.000000            2   122.158765    81.468335     0.774382     -1.16973     0.560478 3.580535e+05     0.031403           44            1 
 1418.739160  2941.608757            1     0.300876    46.647849 000064@Extract/job038/Average/stack_0500_cor2.mrcs Average/stack_0500_cor2.mrc            1     7.887913     0.027706 10607.706055  9434.326172     -3.77735     0.000000     1.000000     0.000000            2   120.056332    83.283006     -0.19973     0.770269     0.559041 3.580907e+05     0.060958           42            2 
 2147.565262  1100.086979            1     0.232953    40.052514 000065@Extract/job038/Average/stack_0500_cor2.mrcs Average/stack_0500_cor2.mrc            1     7.887913     0.027706 10607.706055  9434.326172     -3.77735     0.000000     1.000000     0.000000            2   131.344845    92.803859     -0.19973     -1.16973     0.557347 3.581153e+05     0.039490           22            2 
 2309.087004  3231.956589            1     0.447011   -110.81238 000066@Extract/job038/Average/stack_0500_cor2.mrcs Average/stack_0500_cor2.mrc            1     7.887913     0.027706 10607.706055  9434.326172     -3.77735     0.000000     1.000000     0.000000            2    88.390943    79.202049     -0.19562     -1.16973     0.560438 3.582129e+05     0.069717           30            1 
 3944.347908   873.521757            1     0.316940    22.821885 000067@Extract/job038/Average/stack_0500_cor2.mrcs Average/stack_0500_cor2.mrc            1     7.887913     0.027706 10607.706055  9434.326172     -3.77735     0.000000     1.000000     0.000000            2    -31.78641    88.443556     -0.19973     -1.16973     0.556427 3.580723e+05     0.081561           14            2 
  429.043487   438.260879            1     0.570224    94.068917 000068@Extract/job038/Average/stack_0500_cor2.mrcs Average/stack_0500_cor2.mrc            1     7.887913     0.027706 10607.706055  9434.326172     -3.77735     0.000000     1.000000     0.000000            2    -32.50037    92.620523     -1.16973     0.774382     0.557115 3.580708e+05     0.082977           11            1 
 3021.087019   969.434803            1     0.359936   -117.84753 000069@Extract/job038/Average/stack_0500_cor2.mrcs Average/stack_0500_cor2.mrc            1     7.887913     0.027706 10607.706055  9434.326172     -3.77735     0.000000     1.000000     0.000000            2    -42.29805    78.178870     0.770269     -0.19973     0.553347 3.581969e+05     0.073778           15            2 
 4903.130536  3009.434845            1     0.238766    -70.57629 000070@Extract/job038/Average/stack_0500_cor2.mrcs Average/stack_0500_cor2.mrc            1     7.887913     0.027706 10607.706055  9434.326172     -3.77735     0.000000     1.000000     0.000000            2   132.721005    84.433965     -0.19562     -0.19973     0.554731 3.581556e+05     0.123280           11            2 
 3779.000078  1473.521770            1     0.089847   -167.03629 000071@Extract/job038/Average/stack_0500_cor2.mrcs Average/stack_0500_cor2.mrc            1     7.887913     0.027706 10607.706055  9434.326172     -3.77735     0.000000     1.000000     0.000000            2   111.109996   122.699196     -2.13973     -2.13973     0.561250 3.581012e+05     0.209838           28            2 
 2253.521786  3152.695717            1     0.759333   128.696430 000072@Extract/job038/Average/stack_0500_cor2.mrcs Average/stack_0500_cor2.mrc            1     7.887913     0.027706 10607.706055  9434.326172     -3.77735     0.000000     1.000000     0.000000            2    -48.64199    83.602078     0.770269     -0.19973     0.555610 3.581937e+05     0.138480           29            2 
 2574.782662   908.608714            1     0.278147   168.416504 000073@Extract/job038/Average/stack_0500_cor2.mrcs Average/stack_0500_cor2.mrc            1     7.887913     0.027706 10607.706055  9434.326172     -3.77735     0.000000     1.000000     0.000000            2   151.696469    77.732436     -0.19973     -0.19973     0.561466 3.581097e+05     0.066533           17            1 
 1399.478290  1318.782636            1     0.337935   -176.17593 000074@Extract/job038/Average/stack_0500_cor2.mrcs Average/stack_0500_cor2.mrc            1     7.887913     0.027706 10607.706055  9434.326172     -3.77735     0.000000     1.000000     0.000000            2   136.651673    20.376437     -0.19973     -0.19973     0.559338 3.581236e+05     0.192158           25            2 
 3962.217474  1251.565243            1     0.416292    15.204104 000075@Extract/job038/Average/stack_0500_cor2.mrcs Average/stack_0500_cor2.mrc            1     7.887913     0.027706 10607.706055  9434.326172     -3.77735     0.000000     1.000000     0.000000            2   127.534726   160.740476     0.774382     0.770269     0.557817 3.581748e+05     0.202898           14            2 
 2265.130482  1939.652214            1     0.484530   158.631104 000076@Extract/job038/Average/stack_0500_cor2.mrcs Average/stack_0500_cor2.mrc            1     7.887913     0.027706 10607.706055  9434.326172     -3.77735     0.000000     1.000000     0.000000            2   131.324054    18.169764     -2.13973     -0.19973     0.560438 3.581378e+05     0.146741           15            2 
 2476.434834  2571.173966            1     0.663339   -161.70296 000077@Extract/job038/Average/stack_0500_cor2.mrcs Average/stack_0500_cor2.mrc            1     7.887913     0.027706 10607.706055  9434.326172     -3.77735     0.000000     1.000000     0.000000            2    52.125221    13.355528     0.774382     -2.13973     0.557274 3.581271e+05     0.158615            5            2 
 4282.478350   997.521760            1     0.359716     5.873711 000078@Extract/job038/Average/stack_0500_cor2.mrcs Average/stack_0500_cor2.mrc            1     7.887913     0.027706 10607.706055  9434.326172     -3.77735     0.000000     1.000000     0.000000            2   -121.51758   168.140779     -1.16973     -0.19973     0.560734 3.581099e+05     0.286389            3            2 
 3555.260943  1043.478283            1     0.627463   106.121638 000079@Extract/job038/Average/stack_0500_cor2.mrcs Average/stack_0500_cor2.mrc            1     7.887913     0.027706 10607.706055  9434.326172     -3.77735     0.000000     1.000000     0.000000            2   145.660133   165.850717     -1.16562     0.774382     0.561440 3.581853e+05     0.083156           17            2 
  162.130438  1696.652209            1     0.253898    -64.51992 000080@Extract/job038/Average/stack_0500_cor2.mrcs Average/stack_0500_cor2.mrc            1     7.887913     0.027706 10607.706055  9434.326172     -3.77735     0.000000     1.000000     0.000000            2    40.028283   164.079040     -0.19973     -0.19973     0.560001 3.581538e+05     0.445733           12            1 
  388.695660  2511.173965            1     0.389149    -23.89244 000081@Extract/job038/Average/stack_0500_cor2.mrcs Average/stack_0500_cor2.mrc            1     7.887913     0.027706 10607.706055  9434.326172     -3.77735     0.000000     1.000000     0.000000            2    93.419904   163.113912     -0.19973     -0.19973     0.559769 3.581157e+05     0.077131            9            1 
 2385.130484  3936.913125            1     0.619199   153.246834 000082@Extract/job038/Average/stack_0500_cor2.mrcs Average/stack_0500_cor2.mrc            1     7.887913     0.027706 10607.706055  9434.326172     -3.77735     0.000000     1.000000     0.000000            2    -23.48168     6.834464     -1.16973     -1.16973     0.562004 3.581140e+05     0.359375            4            1 
 1187.956546  1220.260895            1     0.093472   -104.48847 000083@Extract/job038/Average/stack_0500_cor2.mrcs Average/stack_0500_cor2.mrc            1     7.887913     0.027706 10607.706055  9434.326172     -3.77735     0.000000     1.000000     0.000000            2     8.999120   101.688489     0.770269     0.770269     0.559558 3.581918e+05     0.053357           42            1 
 5611.478377   298.347832            1     0.327910   130.793305 000084@Extract/job038/Average/stack_0500_cor2.mrcs Average/stack_0500_cor2.mrc            1     7.887913     0.027706 10607.706055  9434.326172     -3.77735     0.000000     1.000000     0.000000            2   -133.54293    12.257864     -2.13973     -2.13973     0.557154 3.581327e+05     0.126352           25            1 
 2999.217454   498.043488            1     0.634024   119.448324 000001@Extract/job038/Average/stack_0501_cor2.mrcs Average/stack_0501_cor2.mrc            1     3.922405     0.111206 14885.173828 12488.160156     -5.49918     0.000000     1.000000     0.000000            3   -162.55707    79.535864     -0.19973     -0.19973     0.567433 3.580640e+05     0.038129           13            2 
 3939.521821  1792.956559            1     0.261895   -169.33735 000002@Extract/job038/Average/stack_0501_cor2.mrcs Average/stack_0501_cor2.mrc            1     3.922405     0.111206 14885.173828 12488.160156     -5.49918     0.000000     1.000000     0.000000            3   -158.41598   121.832382     0.774382     0.770269     0.556283 3.580403e+05     0.104724           13            1 
 1500.826118  1076.782631            1     0.292191    -73.77216 000003@Extract/job038/Average/stack_0501_cor2.mrcs Average/stack_0501_cor2.mrc            1     3.922405     0.111206 14885.173828 12488.160156     -5.49918     0.000000     1.000000     0.000000            3    -37.35841    71.379497     -0.19562     -0.19973     0.558355 3.581086e+05     0.112360            6            2 
 3293.956590  2858.521798            1     0.634162    -89.66346 000004@Extract/job038/Average/stack_0501_cor2.mrcs Average/stack_0501_cor2.mrc            1     3.922405     0.111206 14885.173828 12488.160156     -5.49918     0.000000     1.000000     0.000000            3    -28.27811    91.436642     -0.19973     0.774382     0.562346 3.580284e+05     0.180864            7            2 
 1779.913080  3531.565291            1     0.207276   -125.41582 000005@Extract/job038/Average/stack_0501_cor2.mrcs Average/stack_0501_cor2.mrc            1     3.922405     0.111206 14885.173828 12488.160156     -5.49918     0.000000     1.000000     0.000000            3    -50.62939    55.945237     -1.16973     -1.16973     0.563676 3.581615e+05     0.169803            5            2 
 4846.739231  2936.782670            1     0.702709   117.836045 000006@Extract/job038/Average/stack_0501_cor2.mrcs Average/stack_0501_cor2.mrc            1     3.922405     0.111206 14885.173828 12488.160156     -5.49918     0.000000     1.000000     0.000000            3   142.645785   109.886602     0.770269     -0.19973     0.561398 3.580284e+05     0.139195           15            1 
 3928.695734  2506.565269            1     0.382792   -110.88457 000007@Extract/job038/Average/stack_0501_cor2.mrcs Average/stack_0501_cor2.mrc            1     3.922405     0.111206 14885.173828 12488.160156     -5.49918     0.000000     1.000000     0.000000            3   134.779866    70.334827     -0.19973     -0.19973     0.560936 3.581559e+05     0.149661            5            2 
  839.608713  1838.130473            1     0.606876    63.564349 000008@Extract/job038/Average/stack_0501_cor2.mrcs Average/stack_0501_cor2.mrc            1     3.922405     0.111206 14885.173828 12488.160156     -5.49918     0.000000     1.000000     0.000000            3    87.678655    77.376760     0.770269     0.774382     0.559965 3.581462e+05     0.262946            8            2 
 4094.434867  3106.347890            1     0.702605    71.933842 000009@Extract/job038/Average/stack_0501_cor2.mrcs Average/stack_0501_cor2.mrc            1     3.922405     0.111206 14885.173828 12488.160156     -5.49918     0.000000     1.000000     0.000000            3   129.229082    91.019910     -1.16973     -0.19973     0.555009 3.580674e+05     0.165096           11            1 
 1171.304372  1841.956560            1     0.449091   -163.72136 000010@Extract/job038/Average/stack_0501_cor2.mrcs Average/stack_0501_cor2.mrc            1     3.922405     0.111206 14885.173828 12488.160156     -5.49918     0.000000     1.000000     0.000000            3    -26.88770    98.631585     -0.19973     -1.16973     0.562035 3.581493e+05     0.170024           19            2 
 3544.217465   389.304356            1     0.520272    -95.17204 000011@Extract/job038/Average/stack_0501_cor2.mrcs Average/stack_0501_cor2.mrc            1     3.922405     0.111206 14885.173828 12488.160156     -5.49918     0.000000     1.000000     0.000000            3   -127.87478   166.644472     -0.19562     0.770269     0.566395 3.581941e+05     0.424666            4            2 
 2514.565269  1573.434815            1     0.113020   129.553201 000012@Extract/job038/Average/stack_0501_cor2.mrcs Average/stack_0501_cor2.mrc            1     3.922405     0.111206 14885.173828 12488.160156     -5.49918     0.000000     1.000000     0.000000            3    -56.57592   127.320459     -0.19973     0.770269     0.561034 3.579688e+05     0.145019            6            2 
  342.956529   304.217398            1     0.213734   125.491441 000013@Extract/job038/Average/stack_0501_cor2.mrcs Average/stack_0501_cor2.mrc            1     3.922405     0.111206 14885.173828 12488.160156     -5.49918     0.000000     1.000000     0.000000            3    49.618872    38.923883     1.740269     -2.13973     0.561386 3.579941e+05     0.103616           21            2 
 5001.869669   838.782626            1     0.399870    96.722054 000014@Extract/job038/Average/stack_0501_cor2.mrcs Average/stack_0501_cor2.mrc            1     3.922405     0.111206 14885.173828 12488.160156     -5.49918     0.000000     1.000000     0.000000            3    69.526102    24.400346     0.774382     -0.19562     0.560302 3.581298e+05     0.215324            4            1 
 1686.826122  1884.043517            1     0.315097     -1.54107 000015@Extract/job038/Average/stack_0501_cor2.mrcs Average/stack_0501_cor2.mrc            1     3.922405     0.111206 14885.173828 12488.160156     -5.49918     0.000000     1.000000     0.000000            3    -23.27620    55.299550     -0.19973     -1.16973     0.559877 3.581763e+05     0.322445           12            1 
 3922.130516  2615.521793            1     0.424352   156.338119 000016@Extract/job038/Average/stack_0501_cor2.mrcs Average/stack_0501_cor2.mrc            1     3.922405     0.111206 14885.173828 12488.160156     -5.49918     0.000000     1.000000     0.000000            3   164.120935    18.086738     0.774382     0.774382     0.562506 3.582579e+05     0.139242           10            2 
  295.173919  2608.130489            1     0.209501    -94.67969 000017@Extract/job038/Average/stack_0501_cor2.mrcs Average/stack_0501_cor2.mrc            1     3.922405     0.111206 14885.173828 12488.160156     -5.49918     0.000000     1.000000     0.000000            3    75.484801    34.196328     -0.19973     -0.19973     0.556659 3.580996e+05     0.227305            6            2 
 2894.652234   190.608699            1     0.537125    -96.05079 000018@Extract/job038/Average/stack_0501_cor2.mrcs Average/stack_0501_cor2.mrc            1     3.922405     0.111206 14885.173828 12488.160156     -5.49918     0.000000     1.000000     0.000000            3     5.375586   145.383376     -1.16973     -1.16973     0.555926 3.580506e+05     0.220094            5            2 
 5053.260974   291.347832            1     0.312214   -176.15259 000019@Extract/job038/Average/stack_0501_cor2.mrcs Average/stack_0501_cor2.mrc            1     3.922405     0.111206 14885.173828 12488.160156     -5.49918     0.000000     1.000000     0.000000            3   -135.83608   148.721013     0.770269     -0.19973     0.559926 3.580383e+05     0.381590            5            1 
 1841.913081   406.173922            1     0.453472   176.489903 000020@Extract/job038/Average/stack_0501_cor2.mrcs Average/stack_0501_cor2.mrc            1     3.922405     0.111206 14885.173828 12488.160156     -5.49918     0.000000     1.000000     0.000000            3   -155.62265    29.312944     0.770269     -0.19973     0.559257 3.580062e+05     0.191320            3            2 
  802.869582   670.434797            1     0.168338    -60.13354 000021@Extract/job038/Average/stack_0501_cor2.mrcs Average/stack_0501_cor2.mrc            1     3.922405     0.111206 14885.173828 12488.160156     -5.49918     0.000000     1.000000     0.000000            3   103.010127    53.515006     -0.19973     1.744382     0.561055 3.580487e+05     0.109884           17            1 
 2733.695709  1239.521765            1     0.246522    31.222999 000022@Extract/job038/Average/stack_0501_cor2.mrcs Average/stack_0501_cor2.mrc            1     3.922405     0.111206 14885.173828 12488.160156     -5.49918     0.000000     1.000000     0.000000            3    -30.50118   129.688619     1.744382     0.770269     0.560513 3.580678e+05     0.073061           14            2 
 2119.652218  2154.173958            1     0.464635    38.930835 000023@Extract/job038/Average/stack_0501_cor2.mrcs Average/stack_0501_cor2.mrc            1     3.922405     0.111206 14885.173828 12488.160156     -5.49918     0.000000     1.000000     0.000000            3   176.721831    43.940036     -1.16973     -0.19562     0.559438 3.580867e+05     0.151151           10            2 
 5001.260973  3369.608765            1     0.332213   107.776671 000024@Extract/job038/Average/stack_0501_cor2.mrcs Average/stack_0501_cor2.mrc            1     3.922405     0.111206 14885.173828 12488.160156     -5.49918     0.000000     1.000000     0.000000            3   -100.27174    32.548846     -0.19562     -0.19973     0.561591 3.580876e+05     0.209400            6            2 
 4622.000096  3454.695724            1     0.169924     -1.10738 000025@Extract/job038/Average/stack_0501_cor2.mrcs Average/stack_0501_cor2.mrc            1     3.922405     0.111206 14885.173828 12488.160156     -5.49918     0.000000     1.000000     0.000000            3   126.611354   131.646859     -0.19973     -0.19562     0.565063 3.581458e+05     0.049852           15            2 
 3336.739200  1358.739159            1     0.262910   103.832226 000026@Extract/job038/Average/stack_0501_cor2.mrcs Average/stack_0501_cor2.mrc            1     3.922405     0.111206 14885.173828 12488.160156     -5.49918     0.000000     1.000000     0.000000            3   123.659240   104.325479     0.770269     -0.19973     0.557177 3.580795e+05     0.242359           13            1 
 1371.391333  2894.434843            1     0.076165     -1.72509 000027@Extract/job038/Average/stack_0501_cor2.mrcs Average/stack_0501_cor2.mrc            1     3.922405     0.111206 14885.173828 12488.160156     -5.49918     0.000000     1.000000     0.000000            3    -82.25304    59.343976     -0.19973     0.770269     0.563660 3.580416e+05     0.227409           10            1 
  306.608702  1454.043508            1     0.266420   -169.91466 000028@Extract/job038/Average/stack_0501_cor2.mrcs Average/stack_0501_cor2.mrc            1     3.922405     0.111206 14885.173828 12488.160156     -5.49918     0.000000     1.000000     0.000000            3   129.335331   117.105575     -0.19973     -0.19562     0.561921 3.580798e+05     0.192065            7            2 
 2639.000055   531.956533            1     0.352521   150.290582 000029@Extract/job038/Average/stack_0501_cor2.mrcs Average/stack_0501_cor2.mrc            1     3.922405     0.111206 14885.173828 12488.160156     -5.49918     0.000000     1.000000     0.000000            3    -36.77599   110.963163     -0.19973     -1.16973     0.561914 3.581458e+05     0.296555            5            1 
 3540.391378   189.608699            1     0.982764    -63.17228 000030@Extract/job038/Average/stack_0501_cor2.mrcs Average/stack_0501_cor2.mrc            1     3.922405     0.111206 14885.173828 12488.160156     -5.49918     0.000000     1.000000     0.000000            3    -39.96221   167.761449     0.770269     -0.19973     0.560104 3.581968e+05     0.543511            5            1 
 5385.347938   882.521757            1     1.046417   105.198851 000031@Extract/job038/Average/stack_0501_cor2.mrcs Average/stack_0501_cor2.mrc            1     3.922405     0.111206 14885.173828 12488.160156     -5.49918     0.000000     1.000000     0.000000            3   152.897402    10.735008     -0.19973     0.774382     0.562213 3.582736e+05     0.220994            3            2 
 4356.913134   929.086976            1     1.117042   106.394757 000032@Extract/job038/Average/stack_0501_cor2.mrcs Average/stack_0501_cor2.mrc            1     3.922405     0.111206 14885.173828 12488.160156     -5.49918     0.000000     1.000000     0.000000            3   140.643670    10.766920     0.770269     -0.19973     0.558984 3.581171e+05     0.687983            2            2 
 5247.478370   969.217411            1     0.769376   168.392972 000033@Extract/job038/Average/stack_0501_cor2.mrcs Average/stack_0501_cor2.mrc            1     3.922405     0.111206 14885.173828 12488.160156     -5.49918     0.000000     1.000000     0.000000            3   141.441009     9.296513     -1.16973     0.770269     0.560315 3.581867e+05     0.774813            4            1 
 4836.913144   395.130443            1     1.137994   -133.80084 000034@Extract/job038/Average/stack_0501_cor2.mrcs Average/stack_0501_cor2.mrc            1     3.922405     0.111206 14885.173828 12488.160156     -5.49918     0.000000     1.000000     0.000000            3    -35.13212     8.271032     -1.16973     -0.19973     0.560021 3.580927e+05     0.794788            4            1 
 2640.782663   670.826101            1     0.955785    -24.68802 000035@Extract/job038/Average/stack_0501_cor2.mrcs Average/stack_0501_cor2.mrc            1     3.922405     0.111206 14885.173828 12488.160156     -5.49918     0.000000     1.000000     0.000000            3     4.798209   172.228459     -0.19973     -1.16973     0.558682 3.580878e+05     0.449102            6            1 
 1879.260909  1383.391333            1     1.123904   -100.72408 000036@Extract/job038/Average/stack_0501_cor2.mrcs Average/stack_0501_cor2.mrc            1     3.922405     0.111206 14885.173828 12488.160156     -5.49918     0.000000     1.000000     0.000000            3    -31.46931   170.722779     -0.19973     -1.16973     0.559113 3.580064e+05     0.629447            4            2 
 5069.087062  1517.043510            1     1.159953    -10.11538 000037@Extract/job038/Average/stack_0501_cor2.mrcs Average/stack_0501_cor2.mrc            1     3.922405     0.111206 14885.173828 12488.160156     -5.49918     0.000000     1.000000     0.000000            3    -37.46268   172.173211     -0.19562     0.770269     0.558618 3.581309e+05     0.707336            3            1 
 1022.217413  2738.913100            1     0.887194    57.686025 000038@Extract/job038/Average/stack_0501_cor2.mrcs Average/stack_0501_cor2.mrc            1     3.922405     0.111206 14885.173828 12488.160156     -5.49918     0.000000     1.000000     0.000000            3   150.958652     7.804996     -0.19973     -1.16973     0.553952 3.581900e+05     0.240764            5            1 
 1298.130462  2673.304403            1     0.628795   147.767972 000039@Extract/job038/Average/stack_0501_cor2.mrcs Average/stack_0501_cor2.mrc            1     3.922405     0.111206 14885.173828 12488.160156     -5.49918     0.000000     1.000000     0.000000            3   141.441009     9.296513     -1.16973     -0.19562     0.554439 3.580721e+05     0.274628            3            2 
 5217.000108  3086.869629            1     1.019665    83.936025 000040@Extract/job038/Average/stack_0501_cor2.mrcs Average/stack_0501_cor2.mrc            1     3.922405     0.111206 14885.173828 12488.160156     -5.49918     0.000000     1.000000     0.000000            3   150.958652     7.804996     -1.16973     -1.16973     0.561037 3.582848e+05     0.418473            6            1 
 5100.782714  3046.347889            1     1.466654   142.701640 000041@Extract/job038/Average/stack_0501_cor2.mrcs Average/stack_0501_cor2.mrc            1     3.922405     0.111206 14885.173828 12488.160156     -5.49918     0.000000     1.000000     0.000000            3    -62.31922     6.705028     -0.19973     0.770269     0.565192 3.581854e+05     0.650389            4            2 
 3632.695727  2942.608757            1     1.520393    95.951457 000042@Extract/job038/Average/stack_0501_cor2.mrcs Average/stack_0501_cor2.mrc            1     3.922405     0.111206 14885.173828 12488.160156     -5.49918     0.000000     1.000000     0.000000            3    -56.45126   173.573441     -1.16973     0.770269     0.555541 3.581584e+05     0.687679            3            1 
  158.521742   234.391309            1     0.822974    -90.74038 000043@Extract/job038/Average/stack_0501_cor2.mrcs Average/stack_0501_cor2.mrc            1     3.922405     0.111206 14885.173828 12488.160156     -5.49918     0.000000     1.000000     0.000000            3    -37.46268   172.173211     0.770269     -0.19973     0.560878 3.580193e+05     0.528703            2            2 
 4179.521826   250.826092            1     1.168265    -19.85320 000044@Extract/job038/Average/stack_0501_cor2.mrcs Average/stack_0501_cor2.mrc            1     3.922405     0.111206 14885.173828 12488.160156     -5.49918     0.000000     1.000000     0.000000            3   104.999567   167.481646     -1.16973     -1.16973     0.565485 3.580444e+05     0.239047            6            2 
 5447.565330   483.391314            1     0.829073    97.229124 000045@Extract/job038/Average/stack_0501_cor2.mrcs Average/stack_0501_cor2.mrc            1     3.922405     0.111206 14885.173828 12488.160156     -5.49918     0.000000     1.000000     0.000000            3   171.921705    11.442193     -2.13150     -1.16973     0.563799 3.581981e+05     0.156161           34            1 
 5118.260976   426.608704            1     0.616825    -28.85096 000046@Extract/job038/Average/stack_0501_cor2.mrcs Average/stack_0501_cor2.mrc            1     3.922405     0.111206 14885.173828 12488.160156     -5.49918     0.000000     1.000000     0.000000            3    28.221166   169.263753     -0.19562     -1.16973     0.557311 3.580920e+05     0.198307            4            2 
 3217.913110   625.869578            1     0.951443    -43.34528 000047@Extract/job038/Average/stack_0501_cor2.mrcs Average/stack_0501_cor2.mrc            1     3.922405     0.111206 14885.173828 12488.160156     -5.49918     0.000000     1.000000     0.000000            3    67.887847   167.657008     1.744382     -1.16973     0.567210 3.580458e+05     0.310124            6            1 
 5512.565332   886.739149            1     0.847631   125.937653 000048@Extract/job038/Average/stack_0501_cor2.mrcs Average/stack_0501_cor2.mrc            1     3.922405     0.111206 14885.173828 12488.160156     -5.49918     0.000000     1.000000     0.000000            3    -71.80672    14.005210     -0.19973     -1.16973     0.561416 3.581698e+05     0.370173            4            2 
  936.521759   906.608714            1     1.127519    -45.43719 000049@Extract/job038/Average/stack_0501_cor2.mrcs Average/stack_0501_cor2.mrc            1     3.922405     0.111206 14885.173828 12488.160156     -5.49918     0.000000     1.000000     0.000000            3   131.204881   167.369666     0.770269     -0.19973     0.560378 3.581606e+05     0.229080            2            1 
 2285.826134   989.086977            1     0.982406    -85.51799 000050@Extract/job038/Average/stack_0501_cor2.mrcs Average/stack_0501_cor2.mrc            1     3.922405     0.111206 14885.173828 12488.160156     -5.49918     0.000000     1.000000     0.000000            3   -139.38238   164.393681     -0.19973     -0.19973     0.564350 3.579870e+05     0.487296            4            1 
 1755.826123  1229.086982            1     0.472951   159.450540 000051@Extract/job038/Average/stack_0501_cor2.mrcs Average/stack_0501_cor2.mrc            1     3.922405     0.111206 14885.173828 12488.160156     -5.49918     0.000000     1.000000     0.000000            3   138.374053    19.628334     1.740269     -2.13973     0.557021 3.580575e+05     0.359702            7            1 
 3510.695725  1302.956549            1     1.218027    -71.98615 000052@Extract/job038/Average/stack_0501_cor2.mrcs Average/stack_0501_cor2.mrc            1     3.922405     0.111206 14885.173828 12488.160156     -5.49918     0.000000     1.000000     0.000000            3   -123.62949   168.866827     0.774382     -0.19562     0.564079 3.580552e+05     0.209250            4            1 
 4102.478346  2074.304391            1     0.825438    12.913457 000053@Extract/job038/Average/stack_0501_cor2.mrcs Average/stack_0501_cor2.mrc            1     3.922405     0.111206 14885.173828 12488.160156     -5.49918     0.000000     1.000000     0.000000            3   -151.77883    10.736247     1.744382     0.774382     0.560730 3.580147e+05     0.380352            3            2 
 3417.000071  2060.478304            1     0.845805    -14.07101 000054@Extract/job038/Average/stack_0501_cor2.mrcs Average/stack_0501_cor2.mrc            1     3.922405     0.111206 14885.173828 12488.160156     -5.49918     0.000000     1.000000     0.000000            3   -121.99580   170.341717     1.744382     -0.19973     0.557816 3.580816e+05     0.320875            2            2 
 1907.956561  2180.478306            1     0.832424   157.469933 000055@Extract/job038/Average/stack_0501_cor2.mrcs Average/stack_0501_cor2.mrc            1     3.922405     0.111206 14885.173828 12488.160156     -5.49918     0.000000     1.000000     0.000000            3   -151.10861    15.153257     0.770269     -0.19973     0.560897 3.580378e+05     0.743234            5            1 
 2246.087003  2335.565266            1     0.665704   128.598969 000056@Extract/job038/Average/stack_0501_cor2.mrcs Average/stack_0501_cor2.mrc            1     3.922405     0.111206 14885.173828 12488.160156     -5.49918     0.000000     1.000000     0.000000            3   138.862675    16.664773     -1.16973     -0.19973     0.562067 3.580166e+05     0.394417            4            1 
 1057.913065  2549.913096            1     1.048925    55.807221 000057@Extract/job038/Average/stack_0501_cor2.mrcs Average/stack_0501_cor2.mrc            1     3.922405     0.111206 14885.173828 12488.160156     -5.49918     0.000000     1.000000     0.000000            3    -66.07156    16.243506     0.770269     -0.19973     0.560071 3.581877e+05     0.192970            8            2 
 4382.608787  2638.782663            1     1.012762   151.854057 000058@Extract/job038/Average/stack_0501_cor2.mrcs Average/stack_0501_cor2.mrc            1     3.922405     0.111206 14885.173828 12488.160156     -5.49918     0.000000     1.000000     0.000000            3   153.531706    15.887093     1.744382     0.770269     0.564175 3.581521e+05     0.243194            5            1 
 4698.652271  2729.304404            1     1.005803   119.325129 000059@Extract/job038/Average/stack_0501_cor2.mrcs Average/stack_0501_cor2.mrc            1     3.922405     0.111206 14885.173828 12488.160156     -5.49918     0.000000     1.000000     0.000000            3    -95.44211    13.892358     -1.16973     -1.16973     0.561653 3.581146e+05     0.377090            5            2 
 5167.826194  3911.826168            1     1.006650    -85.84453 000060@Extract/job038/Average/stack_0501_cor2.mrcs Average/stack_0501_cor2.mrc            1     3.922405     0.111206 14885.173828 12488.160156     -5.49918     0.000000     1.000000     0.000000            3   146.055874   169.525341     0.770269     -0.19973     0.519747 3.580433e+05     0.350382            4            1 
 1638.260904  2913.695712            1     0.963749    -64.59187 000061@Extract/job038/Average/stack_0501_cor2.mrcs Average/stack_0501_cor2.mrc            1     3.922405     0.111206 14885.173828 12488.160156     -5.49918     0.000000     1.000000     0.000000            3   155.792928   168.033039     0.770269     -0.19973     0.559211 3.580578e+05     0.472153            5            1 
  748.304363  2954.434844            1     0.787240    -76.13831 000062@Extract/job038/Average/stack_0501_cor2.mrcs Average/stack_0501_cor2.mrc            1     3.922405     0.111206 14885.173828 12488.160156     -5.49918     0.000000     1.000000     0.000000            3   110.259347   167.457267     -1.16973     -0.19973     0.555383 3.580792e+05     0.234944            5            1 
 1157.652198  2955.434844            1     0.732633    79.869617 000063@Extract/job038/Average/stack_0501_cor2.mrcs Average/stack_0501_cor2.mrc            1     3.922405     0.111206 14885.173828 12488.160156     -5.49918     0.000000     1.000000     0.000000            3    26.914370    11.227770     0.774382     -0.19973     0.561081 3.582751e+05     0.230678            7            2 
 3471.782681  3256.434850            1     1.048147    -63.75309 000064@Extract/job038/Average/stack_0501_cor2.mrcs Average/stack_0501_cor2.mrc            1     3.922405     0.111206 14885.173828 12488.160156     -5.49918     0.000000     1.000000     0.000000            3    -75.83065   169.088351     -1.16973     0.770269     0.563464 3.582192e+05     0.508495            3            2 
 1538.521771  3509.695725            1     0.757938   137.190022 000065@Extract/job038/Average/stack_0501_cor2.mrcs Average/stack_0501_cor2.mrc            1     3.922405     0.111206 14885.173828 12488.160156     -5.49918     0.000000     1.000000     0.000000            3    49.083451    15.577312     1.744382     0.774382     0.560298 3.580949e+05     0.190531            5            1 
  754.695668  3607.217466            1     1.072072   -159.47511 000066@Extract/job038/Average/stack_0501_cor2.mrcs Average/stack_0501_cor2.mrc            1     3.922405     0.111206 14885.173828 12488.160156     -5.49918     0.000000     1.000000     0.000000            3   -104.03588    10.175346     0.770269     -0.19973     0.557354 3.580888e+05     0.227030            7            1 
 2421.869615  3650.956597            1     0.962763   127.047222 000067@Extract/job038/Average/stack_0501_cor2.mrcs Average/stack_0501_cor2.mrc            1     3.922405     0.111206 14885.173828 12488.160156     -5.49918     0.000000     1.000000     0.000000            3    -53.02649    14.086095     -1.16973     -1.16973     0.559097 3.580575e+05     0.429002            2            1 
 1015.391325  3867.087037            1     1.026916    29.053988 000068@Extract/job038/Average/stack_0501_cor2.mrcs Average/stack_0501_cor2.mrc            1     3.922405     0.111206 14885.173828 12488.160156     -5.49918     0.000000     1.000000     0.000000            3   -121.99580   170.341717     0.770269     -0.19973     0.556315 3.581242e+05     0.318059            2            1 
 1836.913081  3919.260951            1     1.099517    17.685524 000069@Extract/job038/Average/stack_0501_cor2.mrcs Average/stack_0501_cor2.mrc            1     3.922405     0.111206 14885.173828 12488.160156     -5.49918     0.000000     1.000000     0.000000            3    94.449259   167.531983     -1.16973     0.770269     0.560822 3.581070e+05     0.792929            4            1 
 2060.478304  1949.913084            1     0.804445    -82.29335 000070@Extract/job038/Average/stack_0501_cor2.mrcs Average/stack_0501_cor2.mrc            1     3.922405     0.111206 14885.173828 12488.160156     -5.49918     0.000000     1.000000     0.000000            3    74.836265   170.563842     -0.19973     -1.16973     0.563892 3.580490e+05     0.756569            3            2 
 2788.304406  3009.434845            1     1.306962   130.985323 000071@Extract/job038/Average/stack_0501_cor2.mrcs Average/stack_0501_cor2.mrc            1     3.922405     0.111206 14885.173828 12488.160156     -5.49918     0.000000     1.000000     0.000000            3   128.432053    10.808321     -0.19562     0.774382     0.560586 3.580554e+05     0.474224            3            1 
 4624.217487  3146.304413            1     1.001983    -77.45238 000072@Extract/job038/Average/stack_0501_cor2.mrcs Average/stack_0501_cor2.mrc            1     3.922405     0.111206 14885.173828 12488.160156     -5.49918     0.000000     1.000000     0.000000            3    63.665939   172.080401     -0.19562     -0.19562     0.560510 3.581341e+05     0.204980            4            2 
 3478.608768   297.782615            1     0.470769   -131.79484 000073@Extract/job038/Average/stack_0501_cor2.mrcs Average/stack_0501_cor2.mrc            1     3.922405     0.111206 14885.173828 12488.160156     -5.49918     0.000000     1.000000     0.000000            3   -135.44165   168.822421     0.770269     -1.16973     0.558575 3.581830e+05     0.234461            4            2 
 5039.000104  3916.434864            1     1.030359    -88.38919 000074@Extract/job038/Average/stack_0501_cor2.mrcs Average/stack_0501_cor2.mrc            1     3.922405     0.111206 14885.173828 12488.160156     -5.49918     0.000000     1.000000     0.000000            3    -34.57473   167.777013     1.744382     -0.19973     0.558520 3.581019e+05     0.562800            5            1 
 4778.739230  1617.000034            1     0.488216    68.244806 000075@Extract/job038/Average/stack_0501_cor2.mrcs Average/stack_0501_cor2.mrc            1     3.922405     0.111206 14885.173828 12488.160156     -5.49918     0.000000     1.000000     0.000000            3    94.757373    86.992855     0.770269     0.770269     0.556798 3.581636e+05     0.200864           10            1 
 5208.782717  1651.913078            1     0.598992   -102.90956 000076@Extract/job038/Average/stack_0501_cor2.mrcs Average/stack_0501_cor2.mrc            1     3.922405     0.111206 14885.173828 12488.160156     -5.49918     0.000000     1.000000     0.000000            3    -64.08985    79.919614     -1.16973     -0.19973     0.564758 3.580594e+05     0.305510            9            2 
 2061.478304  3028.913106            1     0.794876   -152.09453 000077@Extract/job038/Average/stack_0501_cor2.mrcs Average/stack_0501_cor2.mrc            1     3.922405     0.111206 14885.173828 12488.160156     -5.49918     0.000000     1.000000     0.000000            3   116.594373    95.856614     -0.19973     -0.19973     0.557876 3.580732e+05     0.210258           20            2 
 5008.304452  1420.913073            1     0.748194   173.706662 000078@Extract/job038/Average/stack_0501_cor2.mrcs Average/stack_0501_cor2.mrc            1     3.922405     0.111206 14885.173828 12488.160156     -5.49918     0.000000     1.000000     0.000000            3    -45.84314    87.206152     -0.19973     -1.16973     0.557760 3.581841e+05     0.164028           12            1 
 4978.782712  1204.217416            1     1.155544    -63.95749 000079@Extract/job038/Average/stack_0501_cor2.mrcs Average/stack_0501_cor2.mrc            1     3.922405     0.111206 14885.173828 12488.160156     -5.49918     0.000000     1.000000     0.000000            3   109.548106    92.296773     -1.16973     -0.19973     0.563845 3.581196e+05     0.155893           12            1 
 4984.826190  3175.782675            1     0.558397    -87.39911 000080@Extract/job038/Average/stack_0501_cor2.mrcs Average/stack_0501_cor2.mrc            1     3.922405     0.111206 14885.173828 12488.160156     -5.49918     0.000000     1.000000     0.000000            3   113.798791    99.483799     0.770269     -0.19973     0.557272 3.581030e+05     0.089742            9            1 
 3992.304431  2794.695710            1     0.860131     6.252860 000081@Extract/job038/Average/stack_0501_cor2.mrcs Average/stack_0501_cor2.mrc            1     3.922405     0.111206 14885.173828 12488.160156     -5.49918     0.000000     1.000000     0.000000            3   145.414721    96.352719     -0.19973     -0.19973     0.562775 3.581280e+05     0.166132            8            1 
 3634.695727   364.217399            1     0.890356    -25.32899 000082@Extract/job038/Average/stack_0501_cor2.mrcs Average/stack_0501_cor2.mrc            1     3.922405     0.111206 14885.173828 12488.160156     -5.49918     0.000000     1.000000     0.000000            3    -35.86063   173.643026     -0.19973     -1.16973     0.558858 3.581257e+05     0.567012            5            2 
 1067.565240   259.478266            1     1.009524   129.809334 000083@Extract/job038/Average/stack_0501_cor2.mrcs Average/stack_0501_cor2.mrc            1     3.922405     0.111206 14885.173828 12488.160156     -5.49918     0.000000     1.000000     0.000000            3    -23.48168     6.834464     -1.16973     -1.16973     0.560784 3.581158e+05     0.476127            5            1 
 1365.956550   389.478269            1     1.372959    -68.07992 000084@Extract/job038/Average/stack_0501_cor2.mrcs Average/stack_0501_cor2.mrc            1     3.922405     0.111206 14885.173828 12488.160156     -5.49918     0.000000     1.000000     0.000000            3    -25.48896   173.667817     -0.19973     -0.19562     0.564206 3.581160e+05     0.356533            3            1 
 1428.565247   492.260880            1     0.964469    -34.48989 000085@Extract/job038/Average/stack_0501_cor2.mrcs Average/stack_0501_cor2.mrc            1     3.922405     0.111206 14885.173828 12488.160156     -5.49918     0.000000     1.000000     0.000000            3   125.226835   174.728132     -1.16973     -1.16973     0.565420 3.581568e+05     0.416472            5            1 
 1607.739164   251.434788            1     1.125690     3.699243 000086@Extract/job038/Average/stack_0501_cor2.mrcs Average/stack_0501_cor2.mrc            1     3.922405     0.111206 14885.173828 12488.160156     -5.49918     0.000000     1.000000     0.000000            3    -96.82561   173.389197     0.770269     -0.19562     0.550682 3.580540e+05     0.924272            4            1 
 4550.347920   398.521747            1     1.177614    -34.05809 000087@Extract/job038/Average/stack_0501_cor2.mrcs Average/stack_0501_cor2.mrc            1     3.922405     0.111206 14885.173828 12488.160156     -5.49918     0.000000     1.000000     0.000000            3    -33.29762   175.114211     -0.19562     -0.19973     0.563305 3.581816e+05     0.543276            5            1 
 1813.434820   636.913057            1     0.729164    -57.64323 000088@Extract/job038/Average/stack_0501_cor2.mrcs Average/stack_0501_cor2.mrc            1     3.922405     0.111206 14885.173828 12488.160156     -5.49918     0.000000     1.000000     0.000000            3   -154.30489   176.096718     -0.19562     1.744382     0.559831 3.581355e+05     0.408157            6            1 
 5286.826197   642.956535            1     1.153376    -59.74649 000089@Extract/job038/Average/stack_0501_cor2.mrcs Average/stack_0501_cor2.mrc            1     3.922405     0.111206 14885.173828 12488.160156     -5.49918     0.000000     1.000000     0.000000            3    21.722975   172.210775     0.770269     -0.19973     0.559709 3.581607e+05     0.632383            4            1 
  700.521754   734.434798            1     0.747360   121.683788 000090@Extract/job038/Average/stack_0501_cor2.mrcs Average/stack_0501_cor2.mrc            1     3.922405     0.111206 14885.173828 12488.160156     -5.49918     0.000000     1.000000     0.000000            3    63.414959     6.702652     -0.19973     -1.16973     0.560042 3.581486e+05     0.804354            2            1 
 3569.304422   940.347846            1     0.936257    -14.37059 000091@Extract/job038/Average/stack_0501_cor2.mrcs Average/stack_0501_cor2.mrc            1     3.922405     0.111206 14885.173828 12488.160156     -5.49918     0.000000     1.000000     0.000000            3    -33.29762   175.114211     -1.16973     -0.19973     0.557224 3.581101e+05     0.878803            4            1 
 3080.260933   951.347846            1     0.826805    -14.56050 000092@Extract/job038/Average/stack_0501_cor2.mrcs Average/stack_0501_cor2.mrc            1     3.922405     0.111206 14885.173828 12488.160156     -5.49918     0.000000     1.000000     0.000000            3   121.265958   176.209857     0.778495     1.744382     0.564944 3.581616e+05     0.518841            6            2 
 3196.869632   999.739151            1     0.710309    -26.09186 000093@Extract/job038/Average/stack_0501_cor2.mrcs Average/stack_0501_cor2.mrc            1     3.922405     0.111206 14885.173828 12488.160156     -5.49918     0.000000     1.000000     0.000000            3   149.968058   174.644704     -0.19973     0.770269     0.558034 3.580845e+05     0.729443            1            1 
 4860.391405  1489.739161            1     1.076758    84.986043 000094@Extract/job038/Average/stack_0501_cor2.mrcs Average/stack_0501_cor2.mrc            1     3.922405     0.111206 14885.173828 12488.160156     -5.49918     0.000000     1.000000     0.000000            3   123.548740     6.426559     0.770269     1.740269     0.560475 3.580355e+05     0.748306            7            2 
 3230.565284  1813.260907            1     1.065898   125.860144 000095@Extract/job038/Average/stack_0501_cor2.mrcs Average/stack_0501_cor2.mrc            1     3.922405     0.111206 14885.173828 12488.160156     -5.49918     0.000000     1.000000     0.000000            3   159.401322     7.788262     0.770269     -1.16973     0.564178 3.580477e+05     0.644245            3            1 
 3378.652244  1932.608736            1     1.011831    -33.59186 000096@Extract/job038/Average/stack_0501_cor2.mrcs Average/stack_0501_cor2.mrc            1     3.922405     0.111206 14885.173828 12488.160156     -5.49918     0.000000     1.000000     0.000000            3   149.968058   174.644704     -0.19973     1.744382     0.558249 3.581540e+05     0.745220            4            2 
  328.086963  1876.043517            1     0.868426     4.493956 000097@Extract/job038/Average/stack_0501_cor2.mrcs Average/stack_0501_cor2.mrc            1     3.922405     0.111206 14885.173828 12488.160156     -5.49918     0.000000     1.000000     0.000000            3   -163.78884     6.315974     -0.19973     -0.19973     0.554869 3.580095e+05     0.716288            8            2 
 1937.652214  1941.478301            1     1.069778    -23.78608 000098@Extract/job038/Average/stack_0501_cor2.mrcs Average/stack_0501_cor2.mrc            1     3.922405     0.111206 14885.173828 12488.160156     -5.49918     0.000000     1.000000     0.000000            3    -59.98599   175.024323     0.774382     1.744382     0.566693 3.580666e+05     0.644963            4            1 
 1688.608731  1992.652215            1     1.114484   -163.48417 000099@Extract/job038/Average/stack_0501_cor2.mrcs Average/stack_0501_cor2.mrc            1     3.922405     0.111206 14885.173828 12488.160156     -5.49918     0.000000     1.000000     0.000000            3   -132.69283     6.390731     0.774382     -1.16973     0.560441 3.581012e+05     0.551102            2            2 
 5290.043588  1971.782650            1     0.928231    -21.51850 000100@Extract/job038/Average/stack_0501_cor2.mrcs Average/stack_0501_cor2.mrc            1     3.922405     0.111206 14885.173828 12488.160156     -5.49918     0.000000     1.000000     0.000000            3    -12.14038   172.223040     -1.16973     -0.19562     0.558767 3.580646e+05     0.449261            4            2 
 2942.217452  2158.782653            1     0.761885   165.191212 000101@Extract/job038/Average/stack_0501_cor2.mrcs Average/stack_0501_cor2.mrc            1     3.922405     0.111206 14885.173828 12488.160156     -5.49918     0.000000     1.000000     0.000000            3   -116.58504   173.297348     0.774382     -2.13973     0.563934 3.581363e+05     0.926438            5            1 
 2899.869625  2458.000051            1     1.210796    -47.56372 000102@Extract/job038/Average/stack_0501_cor2.mrcs Average/stack_0501_cor2.mrc            1     3.922405     0.111206 14885.173828 12488.160156     -5.49918     0.000000     1.000000     0.000000            3    81.800817   170.531174     -0.19973     0.770269     0.562329 3.581219e+05     0.555417            5            1 
 3011.826149  2392.956571            1     1.185976   158.703961 000103@Extract/job038/Average/stack_0501_cor2.mrcs Average/stack_0501_cor2.mrc            1     3.922405     0.111206 14885.173828 12488.160156     -5.49918     0.000000     1.000000     0.000000            3    33.569095     0.946181     -0.19973     -0.19973     0.560665 3.580801e+05     0.506822            4            2 
 3808.304427  2689.782665            1     0.875209    81.123525 000104@Extract/job038/Average/stack_0501_cor2.mrcs Average/stack_0501_cor2.mrc            1     3.922405     0.111206 14885.173828 12488.160156     -5.49918     0.000000     1.000000     0.000000            3   150.958652     7.804996     -1.16973     0.770269     0.559071 3.581706e+05     0.359816            4            2 
 5398.782721  3278.521807            1     1.537133    -15.57992 000105@Extract/job038/Average/stack_0501_cor2.mrcs Average/stack_0501_cor2.mrc            1     3.922405     0.111206 14885.173828 12488.160156     -5.49918     0.000000     1.000000     0.000000            3    -25.48896   173.667817     0.770269     -0.19973     0.533859 3.583539e+05     0.789119            2            1 
 5231.434891  3683.260946            1     1.437891    -25.81102 000106@Extract/job038/Average/stack_0501_cor2.mrcs Average/stack_0501_cor2.mrc            1     3.922405     0.111206 14885.173828 12488.160156     -5.49918     0.000000     1.000000     0.000000            3    -29.04135   172.195004     -0.19973     -0.19973     0.544815 3.583003e+05     0.443136            3            2 
 5280.391414  3392.913114            1     1.270940    -63.31102 000107@Extract/job038/Average/stack_0501_cor2.mrcs Average/stack_0501_cor2.mrc            1     3.922405     0.111206 14885.173828 12488.160156     -5.49918     0.000000     1.000000     0.000000            3    -29.04135   172.195004     -1.16973     -0.19973     0.556897 3.581031e+05     0.344737            2            2 
 5375.130546  2899.652234            1     1.124141    44.501475 000108@Extract/job038/Average/stack_0501_cor2.mrcs Average/stack_0501_cor2.mrc            1     3.922405     0.111206 14885.173828 12488.160156     -5.49918     0.000000     1.000000     0.000000            3    -29.04135   172.195004     -0.19973     -0.19973     0.562344 3.580054e+05     0.844538            4            2 
 5320.521849  3011.826149            1     1.101336    -90.62941 000109@Extract/job038/Average/stack_0501_cor2.mrcs Average/stack_0501_cor2.mrc            1     3.922405     0.111206 14885.173828 12488.160156     -5.49918     0.000000     1.000000     0.000000            3   146.702376     4.885789     -0.19973     -0.19973     0.557548 3.581647e+05     0.973966            2            1 
  424.608704  2760.782666            1     0.968727    -40.76823 000110@Extract/job038/Average/stack_0501_cor2.mrcs Average/stack_0501_cor2.mrc            1     3.922405     0.111206 14885.173828 12488.160156     -5.49918     0.000000     1.000000     0.000000            3   -154.30489   176.096718     -1.16973     0.774382     0.562860 3.581211e+05     0.830558            2            2 
 3542.391378  2798.913101            1     1.029392   157.196221 000111@Extract/job038/Average/stack_0501_cor2.mrcs Average/stack_0501_cor2.mrc            1     3.922405     0.111206 14885.173828 12488.160156     -5.49918     0.000000     1.000000     0.000000            3   -119.77622   171.817817     -0.19973     -0.19973     0.560164 3.580439e+05     0.723458            2            2 
  633.086970  3207.087023            1     1.267535   -164.31564 000112@Extract/job038/Average/stack_0501_cor2.mrcs Average/stack_0501_cor2.mrc            1     3.922405     0.111206 14885.173828 12488.160156     -5.49918     0.000000     1.000000     0.000000            3   151.466415     3.410723     0.770269     0.774382     0.553201 3.580453e+05     0.515089            2            1 
 2625.565272  3409.565288            1     1.350562   -168.94121 000113@Extract/job038/Average/stack_0501_cor2.mrcs Average/stack_0501_cor2.mrc            1     3.922405     0.111206 14885.173828 12488.160156     -5.49918     0.000000     1.000000     0.000000            3    63.414959     6.702652     -0.19973     1.740269     0.562526 3.581293e+05     0.661894            3            1 
 3093.695716  3524.347899            1     0.916988   156.640544 000114@Extract/job038/Average/stack_0501_cor2.mrcs Average/stack_0501_cor2.mrc            1     3.922405     0.111206 14885.173828 12488.160156     -5.49918     0.000000     1.000000     0.000000            3    -33.12780     6.811404     -0.19973     -1.16973     0.560485 3.581892e+05     0.509367            4            1 
 4194.391391  3716.000077            1     1.332852   -148.16333 000115@Extract/job038/Average/stack_0501_cor2.mrcs Average/stack_0501_cor2.mrc            1     3.922405     0.111206 14885.173828 12488.160156     -5.49918     0.000000     1.000000     0.000000            3    65.669721   179.428767     0.770269     -1.16973     0.569591 3.580951e+05     0.480630            1            1 
 5561.521854   474.173923            1     0.453682    -99.53314 000116@Extract/job038/Average/stack_0501_cor2.mrcs Average/stack_0501_cor2.mrc            1     3.922405     0.111206 14885.173828 12488.160156     -5.49918     0.000000     1.000000     0.000000            3    -30.03194     5.355296     -1.16973     0.770269     0.554252 3.581446e+05     0.346151           11            2 
 3246.608763  3083.087021            1     0.670882   140.820276 000117@Extract/job038/Average/stack_0501_cor2.mrcs Average/stack_0501_cor2.mrc            1     3.922405     0.111206 14885.173828 12488.160156     -5.49918     0.000000     1.000000     0.000000            3    -81.01809    91.832659     -1.16973     0.774382     0.561062 3.580944e+05     0.119793           11            1 
  657.000014  1220.434808            1     0.586111    -10.62018 000118@Extract/job038/Average/stack_0501_cor2.mrcs Average/stack_0501_cor2.mrc            1     3.922405     0.111206 14885.173828 12488.160156     -5.49918     0.000000     1.000000     0.000000            3   144.686650    87.387102     -0.19562     1.744382     0.559581 3.580711e+05     0.370700            5            2 
  425.434792  2156.565262            1     0.358525   161.953508 000119@Extract/job038/Average/stack_0501_cor2.mrcs Average/stack_0501_cor2.mrc            1     3.922405     0.111206 14885.173828 12488.160156     -5.49918     0.000000     1.000000     0.000000            3   122.198269    91.047541     -1.16973     0.770269     0.562389 3.580314e+05     0.138722            6            2 
 5231.043587   283.956528            1     0.677657   -135.27902 000120@Extract/job038/Average/stack_0501_cor2.mrcs Average/stack_0501_cor2.mrc            1     3.922405     0.111206 14885.173828 12488.160156     -5.49918     0.000000     1.000000     0.000000            3   136.956993    89.201971     0.774382     -0.19973     0.558823 3.580289e+05     0.109092            4            2 
  301.000006  1221.478286            1     1.232652   175.596533 000121@Extract/job038/Average/stack_0501_cor2.mrcs Average/stack_0501_cor2.mrc            1     3.922405     0.111206 14885.173828 12488.160156     -5.49918     0.000000     1.000000     0.000000            3    -41.63285    89.608947     -0.19973     0.774382     0.563547 3.582036e+05     0.211869            8            2 
  431.826096  3725.391381            1     0.810928   -150.62801 000122@Extract/job038/Average/stack_0501_cor2.mrcs Average/stack_0501_cor2.mrc            1     3.922405     0.111206 14885.173828 12488.160156     -5.49918     0.000000     1.000000     0.000000            3    -34.62176    96.806417     0.774382     0.770269     0.560057 3.580630e+05     0.093409            4            2 
 3065.434846  2188.304393            1     0.717282   -109.92485 000123@Extract/job038/Average/stack_0501_cor2.mrcs Average/stack_0501_cor2.mrc            1     3.922405     0.111206 14885.173828 12488.160156     -5.49918     0.000000     1.000000     0.000000            3   124.271408    82.062611     -0.19562     -0.19973     0.559623 3.581518e+05     0.151022           10            1 
 1636.043512  2520.782661            1     0.756854    53.756970 000124@Extract/job038/Average/stack_0501_cor2.mrcs Average/stack_0501_cor2.mrc            1     3.922405     0.111206 14885.173828 12488.160156     -5.49918     0.000000     1.000000     0.000000            3    -31.81743   100.434219     -0.19562     -0.19973     0.562427 3.580991e+05     0.105876            6            2 
 5594.826203   316.652180            1     0.637081    -74.77028 000125@Extract/job038/Average/stack_0501_cor2.mrcs Average/stack_0501_cor2.mrc            1     3.922405     0.111206 14885.173828 12488.160156     -5.49918     0.000000     1.000000     0.000000            3    -54.91944    71.947729     -0.19562     0.774382     0.552617 3.581732e+05     0.159547            5            1 
 1149.043502   197.043482            1     0.813075   143.685339 000126@Extract/job038/Average/stack_0501_cor2.mrcs Average/stack_0501_cor2.mrc            1     3.922405     0.111206 14885.173828 12488.160156     -5.49918     0.000000     1.000000     0.000000            3    -52.15403    82.987797     -0.19973     0.774382     0.561554 3.581911e+05     0.176630            5            1 
 4981.391408   466.565227            1     0.762349   158.085137 000127@Extract/job038/Average/stack_0501_cor2.mrcs Average/stack_0501_cor2.mrc            1     3.922405     0.111206 14885.173828 12488.160156     -5.49918     0.000000     1.000000     0.000000            3   155.967675   101.772714     -1.16973     0.774382     0.557125 3.580870e+05     0.145189            9            1 
 2464.391355   685.478275            1     0.833121    84.756976 000128@Extract/job038/Average/stack_0501_cor2.mrcs Average/stack_0501_cor2.mrc            1     3.922405     0.111206 14885.173828 12488.160156     -5.49918     0.000000     1.000000     0.000000            3    -17.71303    80.063078     0.770269     0.774382     0.562972 3.581180e+05     0.082275           12            1 
 1030.652195  1062.956544            1     0.248882    40.136631 000129@Extract/job038/Average/stack_0501_cor2.mrcs Average/stack_0501_cor2.mrc            1     3.922405     0.111206 14885.173828 12488.160156     -5.49918     0.000000     1.000000     0.000000            3    98.183607    69.219331     0.774382     -0.19973     0.563891 3.580930e+05     0.109797           17            1 
 3020.478324  1271.826113            1     0.541997   124.448480 000130@Extract/job038/Average/stack_0501_cor2.mrcs Average/stack_0501_cor2.mrc            1     3.922405     0.111206 14885.173828 12488.160156     -5.49918     0.000000     1.000000     0.000000            3   125.754455   101.254753     0.770269     -0.19973     0.563582 3.580323e+05     0.232475            8            1 
  265.478266  1572.217424            1     0.653275    31.201587 000131@Extract/job038/Average/stack_0501_cor2.mrcs Average/stack_0501_cor2.mrc            1     3.922405     0.111206 14885.173828 12488.160156     -5.49918     0.000000     1.000000     0.000000            3    -46.59077    99.783187     -0.19973     -1.16973     0.561044 3.581327e+05     0.356771            7            2 
 5414.434895  2559.913096            1     0.549414    35.282321 000132@Extract/job038/Average/stack_0501_cor2.mrcs Average/stack_0501_cor2.mrc            1     3.922405     0.111206 14885.173828 12488.160156     -5.49918     0.000000     1.000000     0.000000            3   153.861615   102.387998     -1.16973     -1.16973     0.562789 3.581332e+05     0.116158            9            1 
  755.304363  2627.130489            1     0.550970    29.677659 000133@Extract/job038/Average/stack_0501_cor2.mrcs Average/stack_0501_cor2.mrc            1     3.922405     0.111206 14885.173828 12488.160156     -5.49918     0.000000     1.000000     0.000000            3   148.939583   100.570769     1.744382     0.770269     0.557798 3.580931e+05     0.175058            7            1 
 2550.739184  3034.087019            1     0.117303    -11.51550 000134@Extract/job038/Average/stack_0501_cor2.mrcs Average/stack_0501_cor2.mrc            1     3.922405     0.111206 14885.173828 12488.160156     -5.49918     0.000000     1.000000     0.000000            3   141.073982    59.093969     -0.19562     0.774382     0.563092 3.581289e+05     0.071196           11            1 
 3981.260952   239.608701            1     0.873074    -14.25449 000135@Extract/job038/Average/stack_0501_cor2.mrcs Average/stack_0501_cor2.mrc            1     3.922405     0.111206 14885.173828 12488.160156     -5.49918     0.000000     1.000000     0.000000            3    98.327696    98.346905     0.770269     1.740269     0.562455 3.580216e+05     0.061050           18            1 
 2335.173961  1364.739159            1     0.877487   -126.31617 000136@Extract/job038/Average/stack_0501_cor2.mrcs Average/stack_0501_cor2.mrc            1     3.922405     0.111206 14885.173828 12488.160156     -5.49918     0.000000     1.000000     0.000000            3    -51.42987    77.535645     -1.16973     -1.16562     0.558034 3.580567e+05     0.136683            6            1 
 3448.478332  2510.173965            1     0.893401   120.621012 000137@Extract/job038/Average/stack_0501_cor2.mrcs Average/stack_0501_cor2.mrc            1     3.922405     0.111206 14885.173828 12488.160156     -5.49918     0.000000     1.000000     0.000000            3   147.534423   100.574370     0.774382     -0.19973     0.566148 3.581450e+05     0.237122            5            1 
 5139.913150  3198.260936            1     0.579808    -17.98206 000138@Extract/job038/Average/stack_0501_cor2.mrcs Average/stack_0501_cor2.mrc            1     3.922405     0.111206 14885.173828 12488.160156     -5.49918     0.000000     1.000000     0.000000            3    96.762671    66.650522     -0.19973     1.744382     0.564069 3.582847e+05     0.057565           16            2 
 3367.217461   261.869571            1     0.659317    -64.68819 000139@Extract/job038/Average/stack_0501_cor2.mrcs Average/stack_0501_cor2.mrc            1     3.922405     0.111206 14885.173828 12488.160156     -5.49918     0.000000     1.000000     0.000000            3    -29.24429   163.368043     0.770269     -0.19973     0.562393 3.581695e+05     0.579226            2            2 
 3289.956590   162.347829            1     0.490242    -65.50667 000140@Extract/job038/Average/stack_0501_cor2.mrcs Average/stack_0501_cor2.mrc            1     3.922405     0.111206 14885.173828 12488.160156     -5.49918     0.000000     1.000000     0.000000            3    -21.30425   163.384322     0.770269     -0.19973     0.557317 3.580824e+05     0.562946            8            1 
 1433.173943   620.260882            1     1.105215    -60.76151 000141@Extract/job038/Average/stack_0501_cor2.mrcs Average/stack_0501_cor2.mrc            1     3.922405     0.111206 14885.173828 12488.160156     -5.49918     0.000000     1.000000     0.000000            3    -57.65498   169.168001     -0.19973     -1.16973     0.561235 3.581400e+05     0.515187            4            1 
 3951.173995   501.869576            1     0.945740   122.240937 000142@Extract/job038/Average/stack_0501_cor2.mrcs Average/stack_0501_cor2.mrc            1     3.922405     0.111206 14885.173828 12488.160156     -5.49918     0.000000     1.000000     0.000000            3   119.101838    16.738104     -0.19973     1.744382     0.565046 3.580319e+05     0.860551            1            2 
  182.608699   359.391312            1     0.803807    -10.52180 000143@Extract/job038/Average/stack_0501_cor2.mrcs Average/stack_0501_cor2.mrc            1     3.922405     0.111206 14885.173828 12488.160156     -5.49918     0.000000     1.000000     0.000000            3    -45.09614   163.322255     0.770269     -0.19973     0.560272 3.581179e+05     0.387073            5            1 
 5522.826202   591.565230            1     0.467065   177.287110 000144@Extract/job038/Average/stack_0501_cor2.mrcs Average/stack_0501_cor2.mrc            1     3.922405     0.111206 14885.173828 12488.160156     -5.49918     0.000000     1.000000     0.000000            3   131.919810    21.136103     -0.19562     -0.19150     0.554225 3.581583e+05     0.232218           11            2 
 2306.869613   361.000007            1     0.921845   111.046029 000145@Extract/job038/Average/stack_0501_cor2.mrcs Average/stack_0501_cor2.mrc            1     3.922405     0.111206 14885.173828 12488.160156     -5.49918     0.000000     1.000000     0.000000            3   111.223089    16.772341     -0.19973     -1.16973     0.565926 3.581340e+05     0.192555           10            2 
 2258.913090   471.956531            1     0.846387   119.389742 000146@Extract/job038/Average/stack_0501_cor2.mrcs Average/stack_0501_cor2.mrc            1     3.922405     0.111206 14885.173828 12488.160156     -5.49918     0.000000     1.000000     0.000000            3    47.033302    14.847360     0.774382     -1.16973     0.564114 3.581858e+05     0.189748            7            2 
 1234.304373   480.000010            1     0.744021     9.438681 000147@Extract/job038/Average/stack_0501_cor2.mrcs Average/stack_0501_cor2.mrc            1     3.922405     0.111206 14885.173828 12488.160156     -5.49918     0.000000     1.000000     0.000000            3   -161.31288   167.287026     -1.16973     -0.19562     0.560613 3.580103e+05     0.267516            4            1 
 1784.347863   744.478276            1     0.239798   137.599610 000148@Extract/job038/Average/stack_0501_cor2.mrcs Average/stack_0501_cor2.mrc            1     3.922405     0.111206 14885.173828 12488.160156     -5.49918     0.000000     1.000000     0.000000            3   161.978839    19.572246     -0.19973     -1.16562     0.565737 3.580767e+05     0.247097            6            2 
  227.956526   626.086970            1     0.785214    70.955379 000149@Extract/job038/Average/stack_0501_cor2.mrcs Average/stack_0501_cor2.mrc            1     3.922405     0.111206 14885.173828 12488.160156     -5.49918     0.000000     1.000000     0.000000            3    60.350203    12.586588     -1.16973     -1.16973     0.557986 3.580791e+05     0.263182            3            1 
 3515.695725   670.434797            1     0.698167    -28.78390 000150@Extract/job038/Average/stack_0501_cor2.mrcs Average/stack_0501_cor2.mrc            1     3.922405     0.111206 14885.173828 12488.160156     -5.49918     0.000000     1.000000     0.000000            3    -12.22756   161.917562     0.770269     -1.16973     0.564219 3.580578e+05     0.365538            6            2 
 2069.304391   688.086971            1     1.055943    13.579628 000151@Extract/job038/Average/stack_0501_cor2.mrcs Average/stack_0501_cor2.mrc            1     3.922405     0.111206 14885.173828 12488.160156     -5.49918     0.000000     1.000000     0.000000            3   112.165808    16.029424     -0.19973     0.774382     0.562056 3.580639e+05     0.460720            6            1 
 1333.043506   828.347843            1     0.978734    -60.20845 000152@Extract/job038/Average/stack_0501_cor2.mrcs Average/stack_0501_cor2.mrc            1     3.922405     0.111206 14885.173828 12488.160156     -5.49918     0.000000     1.000000     0.000000            3   165.803849   164.335836     0.770269     -1.16973     0.562682 3.580398e+05     0.336403            6            2 
 5460.000113   780.608712            1     0.500350   119.691559 000153@Extract/job038/Average/stack_0501_cor2.mrcs Average/stack_0501_cor2.mrc            1     3.922405     0.111206 14885.173828 12488.160156     -5.49918     0.000000     1.000000     0.000000            3    -47.98369    15.579312     -0.19562     0.774382     0.556676 3.581380e+05     0.493536            4            1 
 1745.826123   909.826106            1     0.896176    -48.37369 000154@Extract/job038/Average/stack_0501_cor2.mrcs Average/stack_0501_cor2.mrc            1     3.922405     0.111206 14885.173828 12488.160156     -5.49918     0.000000     1.000000     0.000000            3   129.620284   165.166949     -0.19973     -0.19562     0.559267 3.580430e+05     0.253729            7            1 
  680.260884   898.782627            1     0.399444   -121.94617 000155@Extract/job038/Average/stack_0501_cor2.mrcs Average/stack_0501_cor2.mrc            1     3.922405     0.111206 14885.173828 12488.160156     -5.49918     0.000000     1.000000     0.000000            3    -44.95025   158.874813     -0.19973     -1.16973     0.564034 3.580716e+05     0.210721           13            1 
 3941.130516   975.434803            1     1.118708   139.699851 000156@Extract/job038/Average/stack_0501_cor2.mrcs Average/stack_0501_cor2.mrc            1     3.922405     0.111206 14885.173828 12488.160156     -5.49918     0.000000     1.000000     0.000000            3   -148.41346    18.115701     -1.16973     -0.19973     0.566082 3.580841e+05     0.209678           14            1 
 1399.260899  1342.086984            1     0.884544   137.383267 000157@Extract/job038/Average/stack_0501_cor2.mrcs Average/stack_0501_cor2.mrc            1     3.922405     0.111206 14885.173828 12488.160156     -5.49918     0.000000     1.000000     0.000000            3    49.893457    12.628309     0.774382     0.774382     0.563214 3.581227e+05     0.263641            4            1 
 1491.565248  1219.043503            1     0.647171   104.881947 000158@Extract/job038/Average/stack_0501_cor2.mrcs Average/stack_0501_cor2.mrc            1     3.922405     0.111206 14885.173828 12488.160156     -5.49918     0.000000     1.000000     0.000000            3    28.728320    22.307825     -0.19973     0.770269     0.557695 3.581686e+05     0.208899            9            2 
 1290.086983  1600.130468            1     0.758437    -10.30117 000159@Extract/job038/Average/stack_0501_cor2.mrcs Average/stack_0501_cor2.mrc            1     3.922405     0.111206 14885.173828 12488.160156     -5.49918     0.000000     1.000000     0.000000            3   -105.81616   168.945238     1.744382     -1.16973     0.564280 3.579903e+05     0.758308            2            1 
 4865.000101  1268.434809            1     0.708713    18.998040 000160@Extract/job038/Average/stack_0501_cor2.mrcs Average/stack_0501_cor2.mrc            1     3.922405     0.111206 14885.173828 12488.160156     -5.49918     0.000000     1.000000     0.000000            3   134.195825   163.674881     0.770269     0.770269     0.558475 3.581322e+05     0.318099            8            2 
  335.521746  1654.913078            1     1.070728   -142.16915 000161@Extract/job038/Average/stack_0501_cor2.mrcs Average/stack_0501_cor2.mrc            1     3.922405     0.111206 14885.173828 12488.160156     -5.49918     0.000000     1.000000     0.000000            3   114.711740   161.534778     0.770269     -1.16973     0.561333 3.581718e+05     0.277190            8            2 
 1454.043508  1836.130473            1     0.764927    -60.66300 000162@Extract/job038/Average/stack_0501_cor2.mrcs Average/stack_0501_cor2.mrc            1     3.922405     0.111206 14885.173828 12488.160156     -5.49918     0.000000     1.000000     0.000000            3    35.690904   167.775477     0.770269     -0.19973     0.559123 3.580048e+05     0.309349            9            1 
 4883.869666  1878.260909            1     0.575468    71.582274 000163@Extract/job038/Average/stack_0501_cor2.mrcs Average/stack_0501_cor2.mrc            1     3.922405     0.111206 14885.173828 12488.160156     -5.49918     0.000000     1.000000     0.000000            3   141.629032   167.334308     0.770269     0.774382     0.560022 3.580087e+05     0.376126            5            2 
 3483.000072  1861.000039            1     0.803443   171.444537 000164@Extract/job038/Average/stack_0501_cor2.mrcs Average/stack_0501_cor2.mrc            1     3.922405     0.111206 14885.173828 12488.160156     -5.49918     0.000000     1.000000     0.000000            3   -141.71125    16.654414     0.770269     -0.19973     0.558235 3.579789e+05     0.724149            1            2 
 3817.913123  2539.652226            1     0.850360   118.188521 000165@Extract/job038/Average/stack_0501_cor2.mrcs Average/stack_0501_cor2.mrc            1     3.922405     0.111206 14885.173828 12488.160156     -5.49918     0.000000     1.000000     0.000000            3    -20.36963    14.181010     -0.19973     0.774382     0.558681 3.581852e+05     0.530202            3            1 
 4255.782697  2730.304404            1     0.605893   129.334042 000166@Extract/job038/Average/stack_0501_cor2.mrcs Average/stack_0501_cor2.mrc            1     3.922405     0.111206 14885.173828 12488.160156     -5.49918     0.000000     1.000000     0.000000            3    -40.10304   159.633942     -0.19973     0.770269     0.563532 3.580884e+05     0.230391            2            2 
 2004.478302  2922.347887            1     1.120841    -87.38436 000167@Extract/job038/Average/stack_0501_cor2.mrcs Average/stack_0501_cor2.mrc            1     3.922405     0.111206 14885.173828 12488.160156     -5.49918     0.000000     1.000000     0.000000            3    94.230519   166.797300     -0.19973     0.774382     0.558252 3.581083e+05     0.439926            5            2 
 1180.739155  3088.304412            1     0.680855    56.536208 000168@Extract/job038/Average/stack_0501_cor2.mrcs Average/stack_0501_cor2.mrc            1     3.922405     0.111206 14885.173828 12488.160156     -5.49918     0.000000     1.000000     0.000000            3    -19.64797    31.340070     -0.19973     1.744382     0.559276 3.582109e+05     0.159936            5            1 
 1582.869598  3235.173980            1     0.476238    -39.92881 000169@Extract/job038/Average/stack_0501_cor2.mrcs Average/stack_0501_cor2.mrc            1     3.922405     0.111206 14885.173828 12488.160156     -5.49918     0.000000     1.000000     0.000000            3   116.803316   163.005141     0.770269     -1.16973     0.559274 3.580412e+05     0.245535            3            1 
 1656.130469  3510.913116            1     0.448591    -66.42816 000170@Extract/job038/Average/stack_0501_cor2.mrcs Average/stack_0501_cor2.mrc            1     3.922405     0.111206 14885.173828 12488.160156     -5.49918     0.000000     1.000000     0.000000            3    31.928200   166.313559     -1.16973     -0.19973     0.560469 3.582526e+05     0.428630            3            1 
 4133.565303  3468.956594            1     1.012288    -41.98615 000171@Extract/job038/Average/stack_0501_cor2.mrcs Average/stack_0501_cor2.mrc            1     3.922405     0.111206 14885.173828 12488.160156     -5.49918     0.000000     1.000000     0.000000            3   -123.62949   168.866827     0.770269     -0.19973     0.563109 3.580780e+05     0.411083            3            1 
 3372.826157  3823.130514            1     0.802539   126.850972 000172@Extract/job038/Average/stack_0501_cor2.mrcs Average/stack_0501_cor2.mrc            1     3.922405     0.111206 14885.173828 12488.160156     -5.49918     0.000000     1.000000     0.000000            3    63.876210    19.214742     -0.19973     0.770269     0.564827 3.581447e+05     0.172147            5            2 
 5137.521846  1025.000021            1     0.258589    -72.08743 000173@Extract/job038/Average/stack_0501_cor2.mrcs Average/stack_0501_cor2.mrc            1     3.922405     0.111206 14885.173828 12488.160156     -5.49918     0.000000     1.000000     0.000000            3   -151.78009    20.332776     1.744382     -0.19562     0.558689 3.580793e+05     0.361890            4            2 
 2280.608743  2057.869608            1     0.229057   -101.14858 000174@Extract/job038/Average/stack_0501_cor2.mrcs Average/stack_0501_cor2.mrc            1     3.922405     0.111206 14885.173828 12488.160156     -5.49918     0.000000     1.000000     0.000000            3   -117.29809    41.730201     -0.19973     -0.19562     0.557393 3.581277e+05     0.234143            6            2 
 2310.913091  2178.652219            1     0.277247   135.316859 000175@Extract/job038/Average/stack_0501_cor2.mrcs Average/stack_0501_cor2.mrc            1     3.922405     0.111206 14885.173828 12488.160156     -5.49918     0.000000     1.000000     0.000000            3    -31.75144    75.139599     -0.19973     -1.16973     0.562472 3.580957e+05     0.214569            9            1 
 4809.217491  1087.434805            1     0.443074    -67.86392 000176@Extract/job038/Average/stack_0501_cor2.mrcs Average/stack_0501_cor2.mrc            1     3.922405     0.111206 14885.173828 12488.160156     -5.49918     0.000000     1.000000     0.000000            3   159.423047    69.636047     -0.19973     -0.19973     0.561698 3.581309e+05     0.167422            5            1 
 3021.478324  3335.913113            1     0.569754   103.753485 000177@Extract/job038/Average/stack_0501_cor2.mrcs Average/stack_0501_cor2.mrc            1     3.922405     0.111206 14885.173828 12488.160156     -5.49918     0.000000     1.000000     0.000000            3   146.063011    76.523262     1.744382     -0.19973     0.558751 3.580501e+05     0.160221           13            1 
 4346.304438   231.565222            1     0.383592    90.590384 000178@Extract/job038/Average/stack_0501_cor2.mrcs Average/stack_0501_cor2.mrc            1     3.922405     0.111206 14885.173828 12488.160156     -5.49918     0.000000     1.000000     0.000000            3   155.986506   110.490376     0.774382     -0.19973     0.560166 3.581126e+05     0.239866            5            1 
  606.217404   398.304356            1     0.504866    36.235700 000179@Extract/job038/Average/stack_0501_cor2.mrcs Average/stack_0501_cor2.mrc            1     3.922405     0.111206 14885.173828 12488.160156     -5.49918     0.000000     1.000000     0.000000            3   150.978637    72.176018     -0.19562     -0.19973     0.560810 3.579510e+05     0.267015            9            1 
 5276.391414  1089.217414            1     0.185035    15.182569 000180@Extract/job038/Average/stack_0501_cor2.mrcs Average/stack_0501_cor2.mrc            1     3.922405     0.111206 14885.173828 12488.160156     -5.49918     0.000000     1.000000     0.000000            3    -72.46184    67.412192     -1.16973     -1.16973     0.557226 3.580338e+05     0.104302            9            1 
 4274.826175  1300.739157            1     0.283583    -32.58651 000181@Extract/job038/Average/stack_0501_cor2.mrcs Average/stack_0501_cor2.mrc            1     3.922405     0.111206 14885.173828 12488.160156     -5.49918     0.000000     1.000000     0.000000            3    -54.90816    69.415329     0.770269     -1.16973     0.558847 3.580511e+05     0.254625           10            2 
 2404.217441  3118.000065            1     0.272965    18.075887 000182@Extract/job038/Average/stack_0501_cor2.mrcs Average/stack_0501_cor2.mrc            1     3.922405     0.111206 14885.173828 12488.160156     -5.49918     0.000000     1.000000     0.000000            3    -44.38097    71.357183     -0.19973     0.774382     0.558418 3.581804e+05     0.257557            6            1 
 4399.043569  3283.347894            1     0.783049    -57.43906 000183@Extract/job038/Average/stack_0501_cor2.mrcs Average/stack_0501_cor2.mrc            1     3.922405     0.111206 14885.173828 12488.160156     -5.49918     0.000000     1.000000     0.000000            3   128.519216    89.231985     -0.19973     -0.19973     0.562289 3.581133e+05     0.266564            7            2 
 3774.391383  3522.739203            1     0.212604    -15.72837 000184@Extract/job038/Average/stack_0501_cor2.mrcs Average/stack_0501_cor2.mrc            1     3.922405     0.111206 14885.173828 12488.160156     -5.49918     0.000000     1.000000     0.000000            3    -56.28139    62.872540     -0.19973     -1.16973     0.559066 3.580161e+05     0.100871           10            2 
 1885.478300   731.652189            1     0.257696   173.707418 000185@Extract/job038/Average/stack_0501_cor2.mrcs Average/stack_0501_cor2.mrc            1     3.922405     0.111206 14885.173828 12488.160156     -5.49918     0.000000     1.000000     0.000000            3    -42.40418   109.674616     -0.19973     0.770269     0.557543 3.581000e+05     0.294549           10            2 
 3731.043556   669.043492            1     0.229021   -139.47480 000186@Extract/job038/Average/stack_0501_cor2.mrcs Average/stack_0501_cor2.mrc            1     3.922405     0.111206 14885.173828 12488.160156     -5.49918     0.000000     1.000000     0.000000            3    -60.53375    70.663463     -0.19973     0.774382     0.563889 3.580867e+05     0.113884            5            2 
 1658.739165  1091.826110            1     0.611883    -39.56311 000187@Extract/job038/Average/stack_0501_cor2.mrcs Average/stack_0501_cor2.mrc            1     3.922405     0.111206 14885.173828 12488.160156     -5.49918     0.000000     1.000000     0.000000            3    96.122441    78.556544     -0.19973     -1.16973     0.560371 3.580377e+05     0.155356           10            2 
 2225.826133  1605.956555            1     0.759836    39.679372 000188@Extract/job038/Average/stack_0501_cor2.mrcs Average/stack_0501_cor2.mrc            1     3.922405     0.111206 14885.173828 12488.160156     -5.49918     0.000000     1.000000     0.000000            3    -35.27239    78.200241     -0.19973     0.774382     0.559321 3.581339e+05     0.209296            5            2 
 4704.260967  2058.652217            1     0.539430    89.743622 000189@Extract/job038/Average/stack_0501_cor2.mrcs Average/stack_0501_cor2.mrc            1     3.922405     0.111206 14885.173828 12488.160156     -5.49918     0.000000     1.000000     0.000000            3   132.799950   106.148026     0.770269     0.770269     0.559623 3.580861e+05     0.191608            8            1 
 2678.739186  3585.173988            1     0.105349   -155.39638 000001@Extract/job038/Average/stack_0502_cor2.mrcs Average/stack_0502_cor2.mrc            1     3.758115     0.070380 11803.111328  9447.409180     -4.30212     0.000000     1.000000     0.000000            4    -52.97732   112.835227     -0.19973     -0.19973     0.558211 3.580881e+05     0.144776           11            1 
  813.869582  3692.087033            1     0.050813    28.562195 000002@Extract/job038/Average/stack_0502_cor2.mrcs Average/stack_0502_cor2.mrc            1     3.758115     0.070380 11803.111328  9447.409180     -4.30212     0.000000     1.000000     0.000000            4     -5.09009   125.229184     -0.19973     -1.16973     0.561572 3.579993e+05     0.120208           12            1 
 5404.391416  3545.826161            1     0.318217    -56.59166 000003@Extract/job038/Average/stack_0502_cor2.mrcs Average/stack_0502_cor2.mrc            1     3.758115     0.070380 11803.111328  9447.409180     -4.30212     0.000000     1.000000     0.000000            4   153.146794    96.934671     -0.19973     1.744382     0.556222 3.579838e+05     0.158110           11            2 
 3586.739205  2894.434843            1     0.149135    79.909096 000004@Extract/job038/Average/stack_0502_cor2.mrcs Average/stack_0502_cor2.mrc            1     3.758115     0.070380 11803.111328  9447.409180     -4.30212     0.000000     1.000000     0.000000            4    -60.67060   102.159094     -1.16973     -0.19562     0.562155 3.581229e+05     0.064017           19            1 
 5152.956628  3515.913116            1     0.438302   116.931336 000005@Extract/job038/Average/stack_0502_cor2.mrcs Average/stack_0502_cor2.mrc            1     3.758115     0.070380 11803.111328  9447.409180     -4.30212     0.000000     1.000000     0.000000            4   131.376047   101.233454     0.770269     -1.16973     0.554788 3.579942e+05     0.075002           12            1 
  668.608709   649.956535            1     0.318031    80.007708 000006@Extract/job038/Average/stack_0502_cor2.mrcs Average/stack_0502_cor2.mrc            1     3.758115     0.070380 11803.111328  9447.409180     -4.30212     0.000000     1.000000     0.000000            4    -31.76779    81.245066     0.774382     0.774382     0.557271 3.581018e+05     0.097287            9            1 
  337.695659  1993.434824            1     0.169611     3.500603 000007@Extract/job038/Average/stack_0502_cor2.mrcs Average/stack_0502_cor2.mrc            1     3.758115     0.070380 11803.111328  9447.409180     -4.30212     0.000000     1.000000     0.000000            4   132.660248    68.431510     -0.19973     1.744382     0.558347 3.581558e+05     0.144883           13            1 
 3436.043549  3465.347898            1     0.340708    -71.51485 000008@Extract/job038/Average/stack_0502_cor2.mrcs Average/stack_0502_cor2.mrc            1     3.758115     0.070380 11803.111328  9447.409180     -4.30212     0.000000     1.000000     0.000000            4   135.614315   107.386197     -1.16973     -2.13973     0.555235 3.580486e+05     0.199331           18            2 
 2803.173971  1374.782637            1     0.120999   -105.33702 000009@Extract/job038/Average/stack_0502_cor2.mrcs Average/stack_0502_cor2.mrc            1     3.758115     0.070380 11803.111328  9447.409180     -4.30212     0.000000     1.000000     0.000000            4   153.169328   106.711654     0.774382     -0.19973     0.558934 3.580592e+05     0.103084            5            2 
 3562.087030  1787.956559            1     0.097241    -61.69294 000010@Extract/job038/Average/stack_0502_cor2.mrcs Average/stack_0502_cor2.mrc            1     3.758115     0.070380 11803.111328  9447.409180     -4.30212     0.000000     1.000000     0.000000            4    -71.04943    66.118791     0.770269     -0.19562     0.554719 3.580908e+05     0.085635           15            2 
 1374.000029  1684.608731            1     0.550612    76.566626 000011@Extract/job038/Average/stack_0502_cor2.mrcs Average/stack_0502_cor2.mrc            1     3.758115     0.070380 11803.111328  9447.409180     -4.30212     0.000000     1.000000     0.000000            4   148.274156   113.735064     -0.19973     -0.19562     0.556459 3.581009e+05     0.079456           12            1 
 1312.565245  1043.869587            1     0.238951    64.866271 000012@Extract/job038/Average/stack_0502_cor2.mrcs Average/stack_0502_cor2.mrc            1     3.758115     0.070380 11803.111328  9447.409180     -4.30212     0.000000     1.000000     0.000000            4    -79.70299   110.153863     -0.19973     -1.16973     0.561673 3.580672e+05     0.143217           14            1 
 4543.130529  2173.652219            1     0.337673   135.841368 000013@Extract/job038/Average/stack_0502_cor2.mrcs Average/stack_0502_cor2.mrc            1     3.758115     0.070380 11803.111328  9447.409180     -4.30212     0.000000     1.000000     0.000000            4   138.603620    29.358488     -0.19562     -0.19562     0.556938 3.580356e+05     0.126234           14            2 
 1837.130473  3642.521815            1     0.390518    86.661577 000014@Extract/job038/Average/stack_0502_cor2.mrcs Average/stack_0502_cor2.mrc            1     3.758115     0.070380 11803.111328  9447.409180     -4.30212     0.000000     1.000000     0.000000            4   148.530687     9.277221     -1.16973     0.774382     0.555705 3.580998e+05     0.157219            4            2 
 3450.695724   449.086966            1     0.134041    -56.28591 000015@Extract/job038/Average/stack_0502_cor2.mrcs Average/stack_0502_cor2.mrc            1     3.758115     0.070380 11803.111328  9447.409180     -4.30212     0.000000     1.000000     0.000000            4   -149.24962   163.627762     0.774382     -0.19973     0.559660 3.581507e+05     0.160442           11            2 
 5389.174025  1215.826112            1     0.084203   105.168098 000016@Extract/job038/Average/stack_0502_cor2.mrcs Average/stack_0502_cor2.mrc            1     3.758115     0.070380 11803.111328  9447.409180     -4.30212     0.000000     1.000000     0.000000            4   -137.73901    37.764340     -0.19973     -0.19973     0.557072 3.580924e+05     0.068442           18            1 
 3126.608760  3454.304419            1     0.134808    47.065140 000017@Extract/job038/Average/stack_0502_cor2.mrcs Average/stack_0502_cor2.mrc            1     3.758115     0.070380 11803.111328  9447.409180     -4.30212     0.000000     1.000000     0.000000            4    -60.47980    60.134797     -0.19973     -0.19973     0.560609 3.580469e+05     0.055822           37            2 
 5597.260986   625.478274            1     0.168418   152.822966 000018@Extract/job038/Average/stack_0502_cor2.mrcs Average/stack_0502_cor2.mrc            1     3.758115     0.070380 11803.111328  9447.409180     -4.30212     0.000000     1.000000     0.000000            4   -138.24527    23.348617     -0.19562     -1.16973     0.555297 3.581158e+05     0.311688            8            1 
 5266.130544  2085.739174            1     0.127260   160.960821 000019@Extract/job038/Average/stack_0502_cor2.mrcs Average/stack_0502_cor2.mrc            1     3.758115     0.070380 11803.111328  9447.409180     -4.30212     0.000000     1.000000     0.000000            4   146.898143   121.859163     0.774382     -1.16973     0.559186 3.580257e+05     0.077647           16            1 
 3398.130505  2561.130488            1     0.086970    -87.42901 000020@Extract/job038/Average/stack_0502_cor2.mrcs Average/stack_0502_cor2.mrc            1     3.758115     0.070380 11803.111328  9447.409180     -4.30212     0.000000     1.000000     0.000000            4   131.942413    65.191679     1.744382     -1.16973     0.563858 3.581139e+05     0.053010           30            2 
 3062.826151   747.304363            1     0.234107    74.754468 000021@Extract/job038/Average/stack_0502_cor2.mrcs Average/stack_0502_cor2.mrc            1     3.758115     0.070380 11803.111328  9447.409180     -4.30212     0.000000     1.000000     0.000000            4   129.285056   105.539918     -0.19562     -0.19973     0.557863 3.581091e+05     0.122014           10            1 
  260.869571   720.782624            1     0.530690   110.957727 000022@Extract/job038/Average/stack_0502_cor2.mrcs Average/stack_0502_cor2.mrc            1     3.758115     0.070380 11803.111328  9447.409180     -4.30212     0.000000     1.000000     0.000000            4   146.765942    10.749674     -0.19973     0.770269     0.553715 3.581151e+05     0.847267            3            1 
 4418.913135   282.130441            1     0.924676   137.861893 000023@Extract/job038/Average/stack_0502_cor2.mrcs Average/stack_0502_cor2.mrc            1     3.758115     0.070380 11803.111328  9447.409180     -4.30212     0.000000     1.000000     0.000000            4    -43.10378     8.245992     0.770269     -0.19973     0.561730 3.582056e+05     0.456760            2            1 
 5394.782721   746.695668            1     0.958843    -82.44904 000024@Extract/job038/Average/stack_0502_cor2.mrcs Average/stack_0502_cor2.mrc            1     3.758115     0.070380 11803.111328  9447.409180     -4.30212     0.000000     1.000000     0.000000            4    18.373503   170.749752     -1.16562     0.774382     0.564200 3.580194e+05     0.612108            4            1 
 2015.304390   696.304362            1     0.974557     -5.18602 000025@Extract/job038/Average/stack_0502_cor2.mrcs Average/stack_0502_cor2.mrc            1     3.758115     0.070380 11803.111328  9447.409180     -4.30212     0.000000     1.000000     0.000000            4    -29.04135   172.195004     -0.19562     -0.19562     0.563034 3.581008e+05     0.224851            4            2 
  443.478270  1320.608723            1     0.890796    -63.61021 000026@Extract/job038/Average/stack_0502_cor2.mrcs Average/stack_0502_cor2.mrc            1     3.758115     0.070380 11803.111328  9447.409180     -4.30212     0.000000     1.000000     0.000000            4    19.904677   171.480768     0.770269     0.774382     0.557668 3.580806e+05     0.173447            6            2 
 2837.260928  1876.043517            1     0.905823   104.581473 000027@Extract/job038/Average/stack_0502_cor2.mrcs Average/stack_0502_cor2.mrc            1     3.758115     0.070380 11803.111328  9447.409180     -4.30212     0.000000     1.000000     0.000000            4    -67.18582     8.149199     -1.16973     -1.16973     0.559796 3.580970e+05     0.334142            4            2 
 4246.347914  2029.347868            1     1.223372   111.023477 000028@Extract/job038/Average/stack_0502_cor2.mrcs Average/stack_0502_cor2.mrc            1     3.758115     0.070380 11803.111328  9447.409180     -4.30212     0.000000     1.000000     0.000000            4    -99.79343     7.994308     -0.19973     -0.19973     0.562076 3.581159e+05     0.655837            7            2 
 4635.043574  2491.087008            1     0.524618    -29.62199 000029@Extract/job038/Average/stack_0502_cor2.mrcs Average/stack_0502_cor2.mrc            1     3.758115     0.070380 11803.111328  9447.409180     -4.30212     0.000000     1.000000     0.000000            4    -95.48419   171.929681     -1.16973     0.774382     0.565212 3.580591e+05     0.181722            4            1 
 5000.869669  2523.000052            1     0.657716   166.436025 000030@Extract/job038/Average/stack_0502_cor2.mrcs Average/stack_0502_cor2.mrc            1     3.758115     0.070380 11803.111328  9447.409180     -4.30212     0.000000     1.000000     0.000000            4   150.958652     7.804996     -0.19973     -0.19562     0.556742 3.580878e+05     0.396694            4            2 
 4242.565305  3084.087021            1     0.508462    -22.12199 000031@Extract/job038/Average/stack_0502_cor2.mrcs Average/stack_0502_cor2.mrc            1     3.758115     0.070380 11803.111328  9447.409180     -4.30212     0.000000     1.000000     0.000000            4    -95.48419   171.929681     -1.16973     -0.19973     0.560487 3.580709e+05     0.523310            9            2 
  968.608716  3317.652243            1     0.953274   -165.52592 000032@Extract/job038/Average/stack_0502_cor2.mrcs Average/stack_0502_cor2.mrc            1     3.758115     0.070380 11803.111328  9447.409180     -4.30212     0.000000     1.000000     0.000000            4   148.530687     9.277221     0.774382     -0.19973     0.562931 3.580980e+05     0.436401            8            1 
  702.130449  3311.826156            1     0.738701   149.860206 000033@Extract/job038/Average/stack_0502_cor2.mrcs Average/stack_0502_cor2.mrc            1     3.758115     0.070380 11803.111328  9447.409180     -4.30212     0.000000     1.000000     0.000000            4   -160.09532     8.519232     -0.19973     0.770269     0.560777 3.581132e+05     0.292662            8            2 
  954.173933   201.260874            1     0.482875   101.710144 000034@Extract/job038/Average/stack_0502_cor2.mrcs Average/stack_0502_cor2.mrc            1     3.758115     0.070380 11803.111328  9447.409180     -4.30212     0.000000     1.000000     0.000000            4    -51.02611    13.357619     0.774382     -1.16973     0.554683 3.580546e+05     0.392395            5            2 
 2370.695701   231.565222            1     0.731700   139.258267 000035@Extract/job038/Average/stack_0502_cor2.mrcs Average/stack_0502_cor2.mrc            1     3.758115     0.070380 11803.111328  9447.409180     -4.30212     0.000000     1.000000     0.000000            4    49.893457    12.628309     -0.19973     -1.16973     0.561366 3.580715e+05     0.131064            5            1 
  342.130442   326.695659            1     0.799860    27.063680 000036@Extract/job038/Average/stack_0502_cor2.mrcs Average/stack_0502_cor2.mrc            1     3.758115     0.070380 11803.111328  9447.409180     -4.30212     0.000000     1.000000     0.000000            4    89.158285   167.557516     -0.19973     -0.19973     0.561285 3.580565e+05     0.413169           13            2 
 1892.304387  1070.347848            1     0.514959   135.599028 000037@Extract/job038/Average/stack_0502_cor2.mrcs Average/stack_0502_cor2.mrc            1     3.758115     0.070380 11803.111328  9447.409180     -4.30212     0.000000     1.000000     0.000000            4   123.921839    12.295597     0.770269     -0.19973     0.560459 3.580316e+05     0.538177            3            2 
 4800.000100  1210.434808            1     0.813854   145.443240 000038@Extract/job038/Average/stack_0502_cor2.mrcs Average/stack_0502_cor2.mrc            1     3.758115     0.070380 11803.111328  9447.409180     -4.30212     0.000000     1.000000     0.000000            4    -61.19507    11.110699     -0.19973     -1.16973     0.556300 3.579972e+05     0.360699            6            2 
 1842.739169  1380.782637            1     0.602809   108.241161 000039@Extract/job038/Average/stack_0502_cor2.mrcs Average/stack_0502_cor2.mrc            1     3.758115     0.070380 11803.111328  9447.409180     -4.30212     0.000000     1.000000     0.000000            4    44.677078    12.646992     0.770269     -0.19973     0.558695 3.580695e+05     0.382848            6            2 
 5274.174022  1355.913072            1     0.559628    -30.34405 000040@Extract/job038/Average/stack_0502_cor2.mrcs Average/stack_0502_cor2.mrc            1     3.758115     0.070380 11803.111328  9447.409180     -4.30212     0.000000     1.000000     0.000000            4   119.086972   166.682458     0.774382     -1.16562     0.561299 3.580729e+05     0.073770           10            2 
  866.869583  1464.869596            1     0.758137   154.933482 000041@Extract/job038/Average/stack_0502_cor2.mrcs Average/stack_0502_cor2.mrc            1     3.758115     0.070380 11803.111328  9447.409180     -4.30212     0.000000     1.000000     0.000000            4    -64.49069    12.566312     0.770269     -1.16973     0.560728 3.580386e+05     0.803517            3            1 
 2934.391365  1615.391338            1     1.072682    -31.48234 000042@Extract/job038/Average/stack_0502_cor2.mrcs Average/stack_0502_cor2.mrc            1     3.758115     0.070380 11803.111328  9447.409180     -4.30212     0.000000     1.000000     0.000000            4   -135.44165   168.822421     -1.16973     -0.19973     0.560706 3.580589e+05     0.280391            3            2 
 1511.043510  1708.478296            1     0.784426    -58.37851 000043@Extract/job038/Average/stack_0502_cor2.mrcs Average/stack_0502_cor2.mrc            1     3.758115     0.070380 11803.111328  9447.409180     -4.30212     0.000000     1.000000     0.000000            4   -158.27702     7.789225     -0.19973     0.774382     0.560958 3.580300e+05     0.694387            3            2 
 1134.782632  2095.391348            1     0.608961   -118.81860 000044@Extract/job038/Average/stack_0502_cor2.mrcs Average/stack_0502_cor2.mrc            1     3.758115     0.070380 11803.111328  9447.409180     -4.30212     0.000000     1.000000     0.000000            4    25.486933   170.737430     0.774382     0.770269     0.555018 3.580872e+05     0.263923            5            2 
  947.739150  1885.086996            1     0.651006   -163.72576 000045@Extract/job038/Average/stack_0502_cor2.mrcs Average/stack_0502_cor2.mrc            1     3.758115     0.070380 11803.111328  9447.409180     -4.30212     0.000000     1.000000     0.000000            4    44.771561    14.118505     -1.16562     -0.19973     0.557991 3.580760e+05     0.411827            2            1 
 2780.869623  2333.565266            1     0.579360    -56.23797 000046@Extract/job038/Average/stack_0502_cor2.mrcs Average/stack_0502_cor2.mrc            1     3.758115     0.070380 11803.111328  9447.409180     -4.30212     0.000000     1.000000     0.000000            4   114.448473   169.642669     -0.19973     0.770269     0.565836 3.580992e+05     0.308075            7            1 
  332.695659  2390.565267            1     0.422326    51.298310 000047@Extract/job038/Average/stack_0502_cor2.mrcs Average/stack_0502_cor2.mrc            1     3.758115     0.070380 11803.111328  9447.409180     -4.30212     0.000000     1.000000     0.000000            4    -34.57473   167.777013     -0.19973     1.744382     0.554758 3.581253e+05     0.159729           10            1 
 1444.217421  2469.217442            1     0.700450   105.400873 000048@Extract/job038/Average/stack_0502_cor2.mrcs Average/stack_0502_cor2.mrc            1     3.758115     0.070380 11803.111328  9447.409180     -4.30212     0.000000     1.000000     0.000000            4    49.446146    14.101836     0.770269     -0.19973     0.557495 3.580539e+05     0.181129            7            2 
 1711.913079  2554.521792            1     1.028508   164.788457 000049@Extract/job038/Average/stack_0502_cor2.mrcs Average/stack_0502_cor2.mrc            1     3.758115     0.070380 11803.111328  9447.409180     -4.30212     0.000000     1.000000     0.000000            4   -151.77883    10.736247     0.770269     -0.19562     0.557011 3.580641e+05     0.172049            9            1 
 1810.043516  2473.043530            1     0.642621   149.642382 000050@Extract/job038/Average/stack_0502_cor2.mrcs Average/stack_0502_cor2.mrc            1     3.758115     0.070380 11803.111328  9447.409180     -4.30212     0.000000     1.000000     0.000000            4    55.117628    12.608119     0.774382     -0.19973     0.562460 3.580249e+05     0.247969            5            1 
 3664.000076  2680.521795            1     0.634452    -15.33273 000051@Extract/job038/Average/stack_0502_cor2.mrcs Average/stack_0502_cor2.mrc            1     3.758115     0.070380 11803.111328  9447.409180     -4.30212     0.000000     1.000000     0.000000            4    -33.23406   169.250326     -0.19973     0.770269     0.554702 3.580187e+05     0.357766            4            1 
 4301.130524  2975.695714            1     0.799120    -46.48389 000052@Extract/job038/Average/stack_0502_cor2.mrcs Average/stack_0502_cor2.mrc            1     3.758115     0.070380 11803.111328  9447.409180     -4.30212     0.000000     1.000000     0.000000            4   -142.37088   170.268170     -1.16973     1.744382     0.563110 3.580754e+05     0.384752            5            1 
 4227.478348  3206.869632            1     0.640303   159.075123 000053@Extract/job038/Average/stack_0502_cor2.mrcs Average/stack_0502_cor2.mrc            1     3.758115     0.070380 11803.111328  9447.409180     -4.30212     0.000000     1.000000     0.000000            4    -31.69269    11.214909     -0.19973     -1.16973     0.567534 3.581620e+05     0.347239            2            2 
 1301.130462  3106.130499            1     0.775582    -55.44907 000054@Extract/job038/Average/stack_0502_cor2.mrcs Average/stack_0502_cor2.mrc            1     3.758115     0.070380 11803.111328  9447.409180     -4.30212     0.000000     1.000000     0.000000            4   111.483569   168.186914     -0.19973     0.770269     0.561286 3.582195e+05     0.238667           11            1 
 4664.739227  3251.434850            1     0.996114    -16.27027 000055@Extract/job038/Average/stack_0502_cor2.mrcs Average/stack_0502_cor2.mrc            1     3.758115     0.070380 11803.111328  9447.409180     -4.30212     0.000000     1.000000     0.000000            4   -143.66896   168.061702     -0.19973     -1.16973     0.559800 3.580884e+05     0.166931            6            2 
 3734.043556  3571.695726            1     0.559270   174.707727 000056@Extract/job038/Average/stack_0502_cor2.mrcs Average/stack_0502_cor2.mrc            1     3.758115     0.070380 11803.111328  9447.409180     -4.30212     0.000000     1.000000     0.000000            4   146.765942    10.749674     -1.16562     0.774382     0.559288 3.580688e+05     0.275312            3            1 
 4033.043562  3686.869642            1     0.696993   116.184384 000057@Extract/job038/Average/stack_0502_cor2.mrcs Average/stack_0502_cor2.mrc            1     3.758115     0.070380 11803.111328  9447.409180     -4.30212     0.000000     1.000000     0.000000            4   -155.10137    12.198994     -1.16973     0.770269     0.565630 3.581516e+05     0.565847            8            2 
 5481.478375  3774.782687            1     1.186939   150.696229 000058@Extract/job038/Average/stack_0502_cor2.mrcs Average/stack_0502_cor2.mrc            1     3.758115     0.070380 11803.111328  9447.409180     -4.30212     0.000000     1.000000     0.000000            4    44.404425     9.710037     0.770269     -0.19973     0.560137 3.581589e+05     0.342547            3            1 
 4902.739232  3764.347904            1     0.670769    -61.10320 000059@Extract/job038/Average/stack_0502_cor2.mrcs Average/stack_0502_cor2.mrc            1     3.758115     0.070380 11803.111328  9447.409180     -4.30212     0.000000     1.000000     0.000000            4   104.999567   167.481646     1.744382     -0.19973     0.560634 3.580864e+05     0.325093            4            2 
 3010.043541  2888.826147            1     0.385309     7.892662 000060@Extract/job038/Average/stack_0502_cor2.mrcs Average/stack_0502_cor2.mrc            1     3.758115     0.070380 11803.111328  9447.409180     -4.30212     0.000000     1.000000     0.000000            4   -135.44165   168.822421     0.770269     -0.19973     0.562280 3.580246e+05     0.162627            5            2 
 3864.478341   377.043486            1     1.053619    70.137991 000061@Extract/job038/Average/stack_0502_cor2.mrcs Average/stack_0502_cor2.mrc            1     3.758115     0.070380 11803.111328  9447.409180     -4.30212     0.000000     1.000000     0.000000            4    -70.58043     9.600606     -0.19973     -0.19973     0.559145 3.581611e+05     0.673481           10            2 
 4485.347919  2937.000061            1     1.120367    -55.82439 000062@Extract/job038/Average/stack_0502_cor2.mrcs Average/stack_0502_cor2.mrc            1     3.758115     0.070380 11803.111328  9447.409180     -4.30212     0.000000     1.000000     0.000000            4    32.589264   170.721363     1.740269     0.770269     0.558023 3.581095e+05     0.097691            6            2 
 1085.608718  3350.956591            1     0.722720     2.559819 000063@Extract/job038/Average/stack_0502_cor2.mrcs Average/stack_0502_cor2.mrc            1     3.758115     0.070380 11803.111328  9447.409180     -4.30212     0.000000     1.000000     0.000000            4   136.690427   170.288114     -0.19973     -1.16973     0.564073 3.581116e+05     0.244437            6            1 
 1599.739164  3326.087025            1     0.506854   145.238603 000064@Extract/job038/Average/stack_0502_cor2.mrcs Average/stack_0502_cor2.mrc            1     3.758115     0.070380 11803.111328  9447.409180     -4.30212     0.000000     1.000000     0.000000            4    -71.91916    10.328379     -0.19973     0.766156     0.554942 3.581260e+05     0.105883           11            2 
 2824.000058   173.565221            1     0.654727     -4.88831 000065@Extract/job038/Average/stack_0502_cor2.mrcs Average/stack_0502_cor2.mrc            1     3.758115     0.070380 11803.111328  9447.409180     -4.30212     0.000000     1.000000     0.000000            4   110.259347   167.457267     1.744382     0.770269     0.564072 3.580984e+05     0.138232           10            1 
  870.304366   297.782615            1     0.441040    -64.95169 000066@Extract/job038/Average/stack_0502_cor2.mrcs Average/stack_0502_cor2.mrc            1     3.758115     0.070380 11803.111328  9447.409180     -4.30212     0.000000     1.000000     0.000000            4    -34.57473   167.777013     -0.19973     -1.16973     0.554720 3.580808e+05     0.430956            7            1 
 1432.956551  3235.782676            1     0.439732    -26.63001 000067@Extract/job038/Average/stack_0502_cor2.mrcs Average/stack_0502_cor2.mrc            1     3.758115     0.070380 11803.111328  9447.409180     -4.30212     0.000000     1.000000     0.000000            4    96.588307   171.927027     0.770269     -1.16973     0.553664 3.580543e+05     0.330046            4            1 
 2442.739181  3673.652250            1     0.324396   178.268829 000068@Extract/job038/Average/stack_0502_cor2.mrcs Average/stack_0502_cor2.mrc            1     3.758115     0.070380 11803.111328  9447.409180     -4.30212     0.000000     1.000000     0.000000            4   -144.28902    29.339857     0.774382     -0.19973     0.561399 3.580925e+05     0.140958            8            2 
 3404.347897  1145.608719            1     0.278880   -167.10191 000069@Extract/job038/Average/stack_0502_cor2.mrcs Average/stack_0502_cor2.mrc            1     3.758115     0.070380 11803.111328  9447.409180     -4.30212     0.000000     1.000000     0.000000            4   119.370817    87.477502     -1.16973     -0.19973     0.556814 3.580657e+05     0.107020           16            2 
 2427.087007  1036.434804            1     0.596058   -175.09352 000070@Extract/job038/Average/stack_0502_cor2.mrcs Average/stack_0502_cor2.mrc            1     3.758115     0.070380 11803.111328  9447.409180     -4.30212     0.000000     1.000000     0.000000            4    -64.14772    93.104913     -0.19973     0.770269     0.557843 3.580891e+05     0.076800            7            2 
 3653.173989  3042.130498            1     0.518464   -153.09152 000071@Extract/job038/Average/stack_0502_cor2.mrcs Average/stack_0502_cor2.mrc            1     3.758115     0.070380 11803.111328  9447.409180     -4.30212     0.000000     1.000000     0.000000            4   136.956993    89.201971     -0.19973     0.770269     0.561095 3.582039e+05     0.212616           11            1 
  841.391322   462.130444            1     0.581871    77.109227 000072@Extract/job038/Average/stack_0502_cor2.mrcs Average/stack_0502_cor2.mrc            1     3.758115     0.070380 11803.111328  9447.409180     -4.30212     0.000000     1.000000     0.000000            4    -57.13037    96.728605     -1.16973     -0.19973     0.555600 3.580333e+05     0.201904           12            2 
 3528.565291   775.565233            1     0.491563    -33.18879 000073@Extract/job038/Average/stack_0502_cor2.mrcs Average/stack_0502_cor2.mrc            1     3.758115     0.070380 11803.111328  9447.409180     -4.30212     0.000000     1.000000     0.000000            4   160.875938    96.318776     0.770269     -0.19973     0.561309 3.580516e+05     0.077703           30            1 
 3519.347899  2977.304409            1     0.485358   143.011851 000074@Extract/job038/Average/stack_0502_cor2.mrcs Average/stack_0502_cor2.mrc            1     3.758115     0.070380 11803.111328  9447.409180     -4.30212     0.000000     1.000000     0.000000            4   171.406040    81.341240     0.774382     -0.19973     0.562749 3.581048e+05     0.047317           12            2 
 5562.130550   909.434801            1     0.746093   115.121714 000075@Extract/job038/Average/stack_0502_cor2.mrcs Average/stack_0502_cor2.mrc            1     3.758115     0.070380 11803.111328  9447.409180     -4.30212     0.000000     1.000000     0.000000            4    93.333667    83.405583     -1.16973     0.774382     0.558597 3.581084e+05     0.073720           15            2 
 1250.391330  3558.260943            1     0.419010    78.074534 000076@Extract/job038/Average/stack_0502_cor2.mrcs Average/stack_0502_cor2.mrc            1     3.758115     0.070380 11803.111328  9447.409180     -4.30212     0.000000     1.000000     0.000000            4    -47.97582    93.767471     1.744382     -0.19973     0.559220 3.580692e+05     0.241416            4            1 
 1472.086987   249.826092            1     0.607284    -77.57118 000077@Extract/job038/Average/stack_0502_cor2.mrcs Average/stack_0502_cor2.mrc            1     3.758115     0.070380 11803.111328  9447.409180     -4.30212     0.000000     1.000000     0.000000            4    -54.98466    87.769541     -1.16973     0.774382     0.562256 3.579726e+05     0.115611           18            1 
 4833.913144   399.347834            1     0.762424   146.485144 000078@Extract/job038/Average/stack_0502_cor2.mrcs Average/stack_0502_cor2.mrc            1     3.758115     0.070380 11803.111328  9447.409180     -4.30212     0.000000     1.000000     0.000000            4   159.401322     7.788262     0.770269     -1.16973     0.561572 3.581226e+05     0.485553            4            2 
 3769.173991   612.826100            1     0.590536    20.783138 000079@Extract/job038/Average/stack_0502_cor2.mrcs Average/stack_0502_cor2.mrc            1     3.758115     0.070380 11803.111328  9447.409180     -4.30212     0.000000     1.000000     0.000000            4   149.968058   174.644704     0.770269     0.774382     0.559639 3.580960e+05     0.484473            7            2 
 5351.652285   622.260882            1     0.710856    94.712262 000080@Extract/job038/Average/stack_0502_cor2.mrcs Average/stack_0502_cor2.mrc            1     3.758115     0.070380 11803.111328  9447.409180     -4.30212     0.000000     1.000000     0.000000            4   -166.73446     7.777547     1.744382     -0.19973     0.561924 3.580420e+05     0.310104            6            1 
 2783.260927   817.304365            1     0.614322    -24.17788 000081@Extract/job038/Average/stack_0502_cor2.mrcs Average/stack_0502_cor2.mrc            1     3.758115     0.070380 11803.111328  9447.409180     -4.30212     0.000000     1.000000     0.000000            4    -37.46268   172.173211     0.770269     -1.16973     0.558529 3.580356e+05     0.511293            6            2 
 2475.260921   870.086974            1     0.965611   -146.65193 000082@Extract/job038/Average/stack_0502_cor2.mrcs Average/stack_0502_cor2.mrc            1     3.758115     0.070380 11803.111328  9447.409180     -4.30212     0.000000     1.000000     0.000000            4   100.902941     7.991682     -1.16973     -0.19562     0.562234 3.581044e+05     0.634964            4            2 
 1756.434819   976.652194            1     0.688022   -176.85166 000083@Extract/job038/Average/stack_0502_cor2.mrcs Average/stack_0502_cor2.mrc            1     3.758115     0.070380 11803.111328  9447.409180     -4.30212     0.000000     1.000000     0.000000            4   -153.38333     6.333356     -1.16973     0.774382     0.562374 3.580908e+05     0.497541            7            2 
 4711.695750  1299.521766            1     0.792861    51.348548 000084@Extract/job038/Average/stack_0502_cor2.mrcs Average/stack_0502_cor2.mrc            1     3.758115     0.070380 11803.111328  9447.409180     -4.30212     0.000000     1.000000     0.000000            4    29.678807   176.587978     -1.16973     -1.16973     0.556735 3.581276e+05     0.865552            2            1 
 2474.434834  1193.173938            1     0.862501    39.776925 000085@Extract/job038/Average/stack_0502_cor2.mrcs Average/stack_0502_cor2.mrc            1     3.758115     0.070380 11803.111328  9447.409180     -4.30212     0.000000     1.000000     0.000000            4    -79.09706   172.008318     -1.16973     -0.19973     0.555708 3.581399e+05     0.592683            6            2 
 4065.739215  1200.608721            1     0.709526    35.244990 000086@Extract/job038/Average/stack_0502_cor2.mrcs Average/stack_0502_cor2.mrc            1     3.758115     0.070380 11803.111328  9447.409180     -4.30212     0.000000     1.000000     0.000000            4    96.588307   171.927027     -1.16973     -0.19562     0.560938 3.580359e+05     0.675610            8            1 
  734.043493  1260.391330            1     0.684941    42.495594 000087@Extract/job038/Average/stack_0502_cor2.mrcs Average/stack_0502_cor2.mrc            1     3.758115     0.070380 11803.111328  9447.409180     -4.30212     0.000000     1.000000     0.000000            4   146.702376     4.885789     -0.19973     -1.16973     0.557673 3.580005e+05     0.246459            4            2 
 4670.174010  1563.217424            1     0.922686   169.995594 000088@Extract/job038/Average/stack_0502_cor2.mrcs Average/stack_0502_cor2.mrc            1     3.758115     0.070380 11803.111328  9447.409180     -4.30212     0.000000     1.000000     0.000000            4   146.702376     4.885789     0.774382     1.744382     0.560789 3.581206e+05     0.420788            2            1 
 1299.739157  1986.826128            1     0.835649   156.404362 000089@Extract/job038/Average/stack_0502_cor2.mrcs Average/stack_0502_cor2.mrc            1     3.758115     0.070380 11803.111328  9447.409180     -4.30212     0.000000     1.000000     0.000000            4    -30.03194     5.355296     0.770269     -0.19973     0.560255 3.580870e+05     0.467474            7            1 
 2323.739179  2351.826136            1     1.172668    -45.57833 000090@Extract/job038/Average/stack_0502_cor2.mrcs Average/stack_0502_cor2.mrc            1     3.758115     0.070380 11803.111328  9447.409180     -4.30212     0.000000     1.000000     0.000000            4    47.307173   173.609269     -1.16973     -0.19973     0.556252 3.581273e+05     0.563355            8            1 
 1846.130473  2665.478316            1     1.110481   158.041182 000091@Extract/job038/Average/stack_0502_cor2.mrcs Average/stack_0502_cor2.mrc            1     3.758115     0.070380 11803.111328  9447.409180     -4.30212     0.000000     1.000000     0.000000            4    -83.91556     8.803883     0.770269     -0.19562     0.557498 3.580957e+05     0.246989            6            1 
 4363.130525  2446.956572            1     0.950442    72.495594 000092@Extract/job038/Average/stack_0502_cor2.mrcs Average/stack_0502_cor2.mrc            1     3.758115     0.070380 11803.111328  9447.409180     -4.30212     0.000000     1.000000     0.000000            4   146.702376     4.885789     -1.16973     1.744382     0.561463 3.579945e+05     0.312764            3            1 
  506.695663  3014.434845            1     0.779660   -117.14917 000093@Extract/job038/Average/stack_0502_cor2.mrcs Average/stack_0502_cor2.mrc            1     3.758115     0.070380 11803.111328  9447.409180     -4.30212     0.000000     1.000000     0.000000            4   -114.33028     0.571233     -1.16973     -1.16973     0.560312 3.580693e+05     0.437980            8            2 
 2809.565276  2650.043533            1     0.507960   138.931685 000094@Extract/job038/Average/stack_0502_cor2.mrcs Average/stack_0502_cor2.mrc            1     3.758115     0.070380 11803.111328  9447.409180     -4.30212     0.000000     1.000000     0.000000            4   -141.41593     7.828433     1.744382     1.744382     0.553287 3.579707e+05     0.196018            8            1 
 5465.826200  2786.869623            1     1.382994   129.143042 000095@Extract/job038/Average/stack_0502_cor2.mrcs Average/stack_0502_cor2.mrc            1     3.758115     0.070380 11803.111328  9447.409180     -4.30212     0.000000     1.000000     0.000000            4   113.574103     3.537258     -0.19562     -0.19562     0.559694 3.580268e+05     0.226836           12            2 
 3936.304429  2780.260927            1     1.002141   150.016489 000096@Extract/job038/Average/stack_0502_cor2.mrcs Average/stack_0502_cor2.mrc            1     3.758115     0.070380 11803.111328  9447.409180     -4.30212     0.000000     1.000000     0.000000            4   144.139370     6.356974     0.774382     -1.16562     0.560395 3.580641e+05     0.262600            3            2 
 5231.434891  2822.217450            1     0.953344    -18.17008 000097@Extract/job038/Average/stack_0502_cor2.mrcs Average/stack_0502_cor2.mrc            1     3.758115     0.070380 11803.111328  9447.409180     -4.30212     0.000000     1.000000     0.000000            4   154.511036     6.332183     0.770269     0.770269     0.570558 3.580717e+05     0.429923            8            1 
 1442.000030  3363.826157            1     0.535042    92.776096 000098@Extract/job038/Average/stack_0502_cor2.mrcs Average/stack_0502_cor2.mrc            1     3.758115     0.070380 11803.111328  9447.409180     -4.30212     0.000000     1.000000     0.000000            4    73.261087     6.657941     0.774382     -1.16973     0.560599 3.581158e+05     0.321213            5            2 
 3181.000066  3168.739196            1     0.606965   -107.50441 000099@Extract/job038/Average/stack_0502_cor2.mrcs Average/stack_0502_cor2.mrc            1     3.758115     0.070380 11803.111328  9447.409180     -4.30212     0.000000     1.000000     0.000000            4   146.702376     4.885789     0.770269     0.770269     0.562029 3.580745e+05     0.738712            8            2 
 5239.869674  3231.173980            1     0.341416   -129.15490 000100@Extract/job038/Average/stack_0502_cor2.mrcs Average/stack_0502_cor2.mrc            1     3.758115     0.070380 11803.111328  9447.409180     -4.30212     0.000000     1.000000     0.000000            4    -51.35679    60.858209     -0.19973     0.770269     0.561304 3.580363e+05     0.134963           15            1 
 4890.913145  3456.521811            1     1.146484     -5.64149 000101@Extract/job038/Average/stack_0502_cor2.mrcs Average/stack_0502_cor2.mrc            1     3.758115     0.070380 11803.111328  9447.409180     -4.30212     0.000000     1.000000     0.000000            4    -35.86063   173.643026     -0.19973     -1.16973     0.565950 3.581636e+05     0.456132            3            2 
 3224.347893  3353.565287            1     0.970469   105.016489 000102@Extract/job038/Average/stack_0502_cor2.mrcs Average/stack_0502_cor2.mrc            1     3.758115     0.070380 11803.111328  9447.409180     -4.30212     0.000000     1.000000     0.000000            4   144.139370     6.356974     0.770269     -1.16973     0.560490 3.580891e+05     0.211138            8            2 
 2953.217452  3492.434855            1     1.048400   158.750975 000103@Extract/job038/Average/stack_0502_cor2.mrcs Average/stack_0502_cor2.mrc            1     3.758115     0.070380 11803.111328  9447.409180     -4.30212     0.000000     1.000000     0.000000            4   -122.42974     6.428798     0.770269     -1.16562     0.562719 3.580516e+05     0.504171           17            2 
  181.391308  3601.608770            1     1.022864    50.569101 000104@Extract/job038/Average/stack_0502_cor2.mrcs Average/stack_0502_cor2.mrc            1     3.758115     0.070380 11803.111328  9447.409180     -4.30212     0.000000     1.000000     0.000000            4    47.832123   175.072218     0.770269     0.774382     0.563310 3.579941e+05     0.229414            6            2 
 4183.956609  3634.521815            1     0.614771   169.473548 000105@Extract/job038/Average/stack_0502_cor2.mrcs Average/stack_0502_cor2.mrc            1     3.758115     0.070380 11803.111328  9447.409180     -4.30212     0.000000     1.000000     0.000000            4    29.678807   176.587978     0.770269     -0.19973     0.560433 3.580381e+05     0.769128            2            2 
 1097.652197  2427.304398            1     0.197595   -167.10427 000106@Extract/job038/Average/stack_0502_cor2.mrcs Average/stack_0502_cor2.mrc            1     3.758115     0.070380 11803.111328  9447.409180     -4.30212     0.000000     1.000000     0.000000            4   120.812081    95.838712     -0.19973     0.774382     0.558746 3.581003e+05     0.087950           18            1 
 2437.739181  1939.869605            1     0.516023   -122.61610 000107@Extract/job038/Average/stack_0502_cor2.mrcs Average/stack_0502_cor2.mrc            1     3.758115     0.070380 11803.111328  9447.409180     -4.30212     0.000000     1.000000     0.000000            4    -79.59480    88.257825     0.770269     1.744382     0.564911 3.580426e+05     0.144041           13            1 
 1682.000035  2356.652223            1     0.544725    58.612854 000108@Extract/job038/Average/stack_0502_cor2.mrcs Average/stack_0502_cor2.mrc            1     3.758115     0.070380 11803.111328  9447.409180     -4.30212     0.000000     1.000000     0.000000            4   176.332466    84.344749     -0.19973     -1.16973     0.559383 3.580453e+05     0.086607           37            2 
  368.434790  3765.956600            1     0.331274    69.699272 000109@Extract/job038/Average/stack_0502_cor2.mrcs Average/stack_0502_cor2.mrc            1     3.758115     0.070380 11803.111328  9447.409180     -4.30212     0.000000     1.000000     0.000000            4    -31.09991    95.016296     1.744382     -0.19973     0.560436 3.580426e+05     0.091308           10            2 
 3466.347898  1398.043507            1     0.688320    18.074949 000110@Extract/job038/Average/stack_0502_cor2.mrcs Average/stack_0502_cor2.mrc            1     3.758115     0.070380 11803.111328  9447.409180     -4.30212     0.000000     1.000000     0.000000            4    -47.95861    88.990432     -0.19973     -0.19973     0.562775 3.581161e+05     0.147867            8            2 
 4890.695754  1086.434805            1     0.425035     1.131973 000111@Extract/job038/Average/stack_0502_cor2.mrcs Average/stack_0502_cor2.mrc            1     3.758115     0.070380 11803.111328  9447.409180     -4.30212     0.000000     1.000000     0.000000            4    -78.15422    81.066058     -0.19973     0.774382     0.562438 3.580009e+05     0.090060           18            2 
 1454.826117   559.869577            1     0.600986    -60.19188 000112@Extract/job038/Average/stack_0502_cor2.mrcs Average/stack_0502_cor2.mrc            1     3.758115     0.070380 11803.111328  9447.409180     -4.30212     0.000000     1.000000     0.000000            4    96.209709    96.551085     -1.16973     -0.19973     0.563900 3.580464e+05     0.070146           46            2 
 2846.913103  1718.913079            1     0.234141   114.565996 000113@Extract/job038/Average/stack_0502_cor2.mrcs Average/stack_0502_cor2.mrc            1     3.758115     0.070380 11803.111328  9447.409180     -4.30212     0.000000     1.000000     0.000000            4    -78.95806   102.076489     -0.19562     0.774382     0.553626 3.580273e+05     0.118534           12            2 
 3052.173976  3722.391381            1     0.601787    30.264087 000114@Extract/job038/Average/stack_0502_cor2.mrcs Average/stack_0502_cor2.mrc            1     3.758115     0.070380 11803.111328  9447.409180     -4.30212     0.000000     1.000000     0.000000            4    -46.59077    99.783187     -1.16973     -1.16973     0.559015 3.580632e+05     0.101068           10            1 
 5526.826202  2587.000053            1     0.471851     -9.70464 000115@Extract/job038/Average/stack_0502_cor2.mrcs Average/stack_0502_cor2.mrc            1     3.758115     0.070380 11803.111328  9447.409180     -4.30212     0.000000     1.000000     0.000000            4   150.335777    96.941155     -0.19973     0.770269     0.556874 3.580879e+05     0.180299           13            2 
 4021.217475  3178.782675            1     0.445244    -69.62047 000116@Extract/job038/Average/stack_0502_cor2.mrcs Average/stack_0502_cor2.mrc            1     3.758115     0.070380 11803.111328  9447.409180     -4.30212     0.000000     1.000000     0.000000            4   127.145468    97.616860     0.774382     0.770269     0.556802 3.580302e+05     0.175675           10            1 
  523.956533  3216.130502            1     0.492895    81.333603 000117@Extract/job038/Average/stack_0502_cor2.mrcs Average/stack_0502_cor2.mrc            1     3.758115     0.070380 11803.111328  9447.409180     -4.30212     0.000000     1.000000     0.000000            4   123.664582   105.561817     1.744382     0.774382     0.558590 3.580385e+05     0.115883            5            1 
 2843.695711  3751.304426            1     0.557959    -96.89899 000118@Extract/job038/Average/stack_0502_cor2.mrcs Average/stack_0502_cor2.mrc            1     3.758115     0.070380 11803.111328  9447.409180     -4.30212     0.000000     1.000000     0.000000            4   152.456708   102.391092     -1.16973     -0.19973     0.560072 3.580134e+05     0.161908            9            1 
 3910.043559  1567.000032            1     0.174938    -24.97323 000119@Extract/job038/Average/stack_0502_cor2.mrcs Average/stack_0502_cor2.mrc            1     3.758115     0.070380 11803.111328  9447.409180     -4.30212     0.000000     1.000000     0.000000            4    -26.83942    76.998085     0.770269     -1.16973     0.561404 3.580118e+05     0.079673           22            2 
 1434.956551  2653.260925            1     0.115100    -56.00742 000120@Extract/job038/Average/stack_0502_cor2.mrcs Average/stack_0502_cor2.mrc            1     3.758115     0.070380 11803.111328  9447.409180     -4.30212     0.000000     1.000000     0.000000            4    -50.70472    71.964005     0.770269     -0.19973     0.557276 3.580802e+05     0.265842            6            2 
 4179.913130  3482.217464            1     0.481498   143.669980 000121@Extract/job038/Average/stack_0502_cor2.mrcs Average/stack_0502_cor2.mrc            1     3.758115     0.070380 11803.111328  9447.409180     -4.30212     0.000000     1.000000     0.000000            4    -55.05812   105.871272     -0.19562     0.774382     0.556410 3.580214e+05     0.082689           10            2 
 1257.565243  3805.695731            1     0.545008    -43.78205 000122@Extract/job038/Average/stack_0502_cor2.mrcs Average/stack_0502_cor2.mrc            1     3.758115     0.070380 11803.111328  9447.409180     -4.30212     0.000000     1.000000     0.000000            4    -41.59751    78.790688     0.770269     -0.19973     0.559181 3.580041e+05     0.158497           16            2 
 3516.739203  3835.782688            1     0.451594   -103.31608 000123@Extract/job038/Average/stack_0502_cor2.mrcs Average/stack_0502_cor2.mrc            1     3.758115     0.070380 11803.111328  9447.409180     -4.30212     0.000000     1.000000     0.000000            4   103.142632    76.076318     0.774382     -0.19973     0.558825 3.581251e+05     0.079161           15            2 
  750.086972   277.130441            1     0.564896    41.583044 000124@Extract/job038/Average/stack_0502_cor2.mrcs Average/stack_0502_cor2.mrc            1     3.758115     0.070380 11803.111328  9447.409180     -4.30212     0.000000     1.000000     0.000000            4    50.612117   164.781377     -1.16973     -0.19973     0.555681 3.581422e+05     0.350926            6            1 
 2911.695712   547.826098            1     0.202383   128.748047 000125@Extract/job038/Average/stack_0502_cor2.mrcs Average/stack_0502_cor2.mrc            1     3.758115     0.070380 11803.111328  9447.409180     -4.30212     0.000000     1.000000     0.000000            4    62.813661    18.478443     0.774382     -0.19562     0.561208 3.580643e+05     0.159191            4            2 
 2875.173973   719.391319            1     0.663028    -33.51186 000126@Extract/job038/Average/stack_0502_cor2.mrcs Average/stack_0502_cor2.mrc            1     3.758115     0.070380 11803.111328  9447.409180     -4.30212     0.000000     1.000000     0.000000            4   146.831250   167.319278     1.744382     -0.19562     0.563836 3.580097e+05     0.599594            3            1 
  172.782612   803.086973            1     0.273649   152.439160 000127@Extract/job038/Average/stack_0502_cor2.mrcs Average/stack_0502_cor2.mrc            1     3.758115     0.070380 11803.111328  9447.409180     -4.30212     0.000000     1.000000     0.000000            4     6.269060   162.662599     -0.19973     0.770269     0.560285 3.581025e+05     0.391503           11            1 
 4535.304442   897.391323            1     0.407809    -29.39924 000128@Extract/job038/Average/stack_0502_cor2.mrcs Average/stack_0502_cor2.mrc            1     3.758115     0.070380 11803.111328  9447.409180     -4.30212     0.000000     1.000000     0.000000            4   -135.22844   165.881495     -1.16973     -0.19973     0.559603 3.580369e+05     0.113529           11            2 
 1044.478283  1034.434804            1     0.371825   139.973394 000129@Extract/job038/Average/stack_0502_cor2.mrcs Average/stack_0502_cor2.mrc            1     3.758115     0.070380 11803.111328  9447.409180     -4.30212     0.000000     1.000000     0.000000            4    52.657302    17.040533     -1.16973     -1.16973     0.558909 3.580652e+05     0.202249            4            2 
 4206.826174  1356.521767            1     0.594077   149.475249 000130@Extract/job038/Average/stack_0502_cor2.mrcs Average/stack_0502_cor2.mrc            1     3.758115     0.070380 11803.111328  9447.409180     -4.30212     0.000000     1.000000     0.000000            4    -86.44715    16.148009     0.770269     -0.19973     0.564027 3.580709e+05     0.202699            7            2 
 3650.956597  2029.956564            1     0.528299    -56.67335 000131@Extract/job038/Average/stack_0502_cor2.mrcs Average/stack_0502_cor2.mrc            1     3.758115     0.070380 11803.111328  9447.409180     -4.30212     0.000000     1.000000     0.000000            4    -77.17238   162.449656     -0.19562     -0.19562     0.561032 3.580583e+05     0.230061            7            2 
 2738.521796  2214.173959            1     0.741903   122.349008 000132@Extract/job038/Average/stack_0502_cor2.mrcs Average/stack_0502_cor2.mrc            1     3.758115     0.070380 11803.111328  9447.409180     -4.30212     0.000000     1.000000     0.000000            4   125.163989    13.762601     -1.16973     -0.19973     0.561428 3.581038e+05     0.472504            3            1 
 2496.521791  2229.217437            1     0.475231    -96.00234 000133@Extract/job038/Average/stack_0502_cor2.mrcs Average/stack_0502_cor2.mrc            1     3.758115     0.070380 11803.111328  9447.409180     -4.30212     0.000000     1.000000     0.000000            4   174.770894   162.851652     1.744382     -0.19562     0.562643 3.580780e+05     0.173513            5            1 
 3373.434852  2291.826134            1     0.676418   119.827044 000134@Extract/job038/Average/stack_0502_cor2.mrcs Average/stack_0502_cor2.mrc            1     3.758115     0.070380 11803.111328  9447.409180     -4.30212     0.000000     1.000000     0.000000            4   -149.70240    12.210717     0.770269     -0.19973     0.562460 3.580338e+05     0.114704            8            2 
 5139.130541  2875.782668            1     0.342008    -24.77587 000135@Extract/job038/Average/stack_0502_cor2.mrcs Average/stack_0502_cor2.mrc            1     3.758115     0.070380 11803.111328  9447.409180     -4.30212     0.000000     1.000000     0.000000            4   -130.55385   165.898164     0.770269     -0.19973     0.557435 3.581549e+05     0.651824            5            1 
 2167.217436  2902.478321            1     0.272384   140.880958 000136@Extract/job038/Average/stack_0502_cor2.mrcs Average/stack_0502_cor2.mrc            1     3.758115     0.070380 11803.111328  9447.409180     -4.30212     0.000000     1.000000     0.000000            4   100.381304    22.014959     -0.19973     -0.19973     0.561820 3.580834e+05     0.273802            9            2 
 4126.347912  3124.000065            1     0.299112   130.303718 000137@Extract/job038/Average/stack_0502_cor2.mrcs Average/stack_0502_cor2.mrc            1     3.758115     0.070380 11803.111328  9447.409180     -4.30212     0.000000     1.000000     0.000000            4   -149.64186    16.633283     -1.16973     -0.19973     0.561627 3.580728e+05     0.378695            4            2 
 1367.565246  3145.478326            1     0.539733    -49.14793 000138@Extract/job038/Average/stack_0502_cor2.mrcs Average/stack_0502_cor2.mrc            1     3.758115     0.070380 11803.111328  9447.409180     -4.30212     0.000000     1.000000     0.000000            4     5.440841   159.697965     -0.19973     -1.16973     0.561602 3.580949e+05     0.114589            5            1 
 1204.608721  3382.869635            1     0.421326   127.140890 000139@Extract/job038/Average/stack_0502_cor2.mrcs Average/stack_0502_cor2.mrc            1     3.758115     0.070380 11803.111328  9447.409180     -4.30212     0.000000     1.000000     0.000000            4   -133.64307    13.729368     -0.19562     -0.19562     0.559019 3.580881e+05     0.149469            7            1 
 3578.521813  3562.260943            1     0.653638   100.118363 000140@Extract/job038/Average/stack_0502_cor2.mrcs Average/stack_0502_cor2.mrc            1     3.758115     0.070380 11803.111328  9447.409180     -4.30212     0.000000     1.000000     0.000000            4    -43.81293    17.070670     0.770269     -1.16973     0.561530 3.580620e+05     0.197975            5            2 
 4743.000098  3889.956602            1     0.242117   140.366108 000141@Extract/job038/Average/stack_0502_cor2.mrcs Average/stack_0502_cor2.mrc            1     3.758115     0.070380 11803.111328  9447.409180     -4.30212     0.000000     1.000000     0.000000            4    -39.00416    14.135545     0.774382     0.774382     0.557065 3.579951e+05     0.264121            6            2 
  551.434794  3937.130516            1     0.434501    30.407063 000142@Extract/job038/Average/stack_0502_cor2.mrcs Average/stack_0502_cor2.mrc            1     3.758115     0.070380 11803.111328  9447.409180     -4.30212     0.000000     1.000000     0.000000            4    85.984376   161.670197     -1.16973     -1.16973     0.562661 3.579936e+05     0.143399           11            1 
 3670.826163  3844.608775            1     0.481497     -8.99869 000143@Extract/job038/Average/stack_0502_cor2.mrcs Average/stack_0502_cor2.mrc            1     3.758115     0.070380 11803.111328  9447.409180     -4.30212     0.000000     1.000000     0.000000            4   129.620284   165.166949     0.770269     -1.16973     0.559295 3.581136e+05     0.130259           11            1 
 4611.782704   457.304357            1     0.228506     -5.91918 000144@Extract/job038/Average/stack_0502_cor2.mrcs Average/stack_0502_cor2.mrc            1     3.758115     0.070380 11803.111328  9447.409180     -4.30212     0.000000     1.000000     0.000000            4    -64.20663   161.027359     -1.16973     -0.19562     0.560526 3.581014e+05     0.105161            6            1 
  952.391324   792.434799            1     0.137806    88.807963 000145@Extract/job038/Average/stack_0502_cor2.mrcs Average/stack_0502_cor2.mrc            1     3.758115     0.070380 11803.111328  9447.409180     -4.30212     0.000000     1.000000     0.000000            4   132.675510    72.230649     0.774382     0.774382     0.558222 3.580865e+05     0.051322           17            1 
  708.173928  1667.130469            1     0.398356   128.664731 000146@Extract/job038/Average/stack_0502_cor2.mrcs Average/stack_0502_cor2.mrc            1     3.758115     0.070380 11803.111328  9447.409180     -4.30212     0.000000     1.000000     0.000000            4    -52.28228   114.792625     -0.19973     -0.19973     0.560278 3.580092e+05     0.055797           18            2 
 1170.695676  1857.000039            1     0.533885   176.997784 000147@Extract/job038/Average/stack_0502_cor2.mrcs Average/stack_0502_cor2.mrc            1     3.758115     0.070380 11803.111328  9447.409180     -4.30212     0.000000     1.000000     0.000000            4   100.335649    77.315930     0.770269     2.714382     0.557767 3.580626e+05     0.061511           27            2 
 4434.565309  2754.565274            1     0.101218    98.152780 000148@Extract/job038/Average/stack_0502_cor2.mrcs Average/stack_0502_cor2.mrc            1     3.758115     0.070380 11803.111328  9447.409180     -4.30212     0.000000     1.000000     0.000000            4   141.237153   108.624713     -0.19973     0.774382     0.561024 3.580630e+05     0.083259           12            2 
 2571.391358  3101.130499            1     0.216375    -33.91620 000149@Extract/job038/Average/stack_0502_cor2.mrcs Average/stack_0502_cor2.mrc            1     3.758115     0.070380 11803.111328  9447.409180     -4.30212     0.000000     1.000000     0.000000            4    89.023905    66.036266     0.770269     -1.16973     0.561159 3.580746e+05     0.046883           30            1 
 3204.087023  3900.391385            1     0.232302   139.833738 000150@Extract/job038/Average/stack_0502_cor2.mrcs Average/stack_0502_cor2.mrc            1     3.758115     0.070380 11803.111328  9447.409180     -4.30212     0.000000     1.000000     0.000000            4    -84.35716    58.637292     0.774382     -0.19973     0.561179 3.580776e+05     0.074036           25            1 
 1112.695675   283.739136            1     0.238416    -62.53628 000151@Extract/job038/Average/stack_0502_cor2.mrcs Average/stack_0502_cor2.mrc            1     3.758115     0.070380 11803.111328  9447.409180     -4.30212     0.000000     1.000000     0.000000            4    -38.74005    64.932124     -1.16973     0.770269     0.557665 3.580588e+05     0.059826           16            1 
 3975.260952  1456.434813            1     0.441917   143.758516 000152@Extract/job038/Average/stack_0502_cor2.mrcs Average/stack_0502_cor2.mrc            1     3.758115     0.070380 11803.111328  9447.409180     -4.30212     0.000000     1.000000     0.000000            4    -30.34011    72.655147     -0.19973     0.774382     0.559049 3.580848e+05     0.117215           15            2 
 3095.913108  3006.434845            1     0.374630    -14.44904 000153@Extract/job038/Average/stack_0502_cor2.mrcs Average/stack_0502_cor2.mrc            1     3.758115     0.070380 11803.111328  9447.409180     -4.30212     0.000000     1.000000     0.000000            4   163.700990   106.069803     -1.16973     0.770269     0.558257 3.579264e+05     0.082561           22            2 
 1483.130465  3741.478338            1     0.302860    -86.93415 000154@Extract/job038/Average/stack_0502_cor2.mrcs Average/stack_0502_cor2.mrc            1     3.758115     0.070380 11803.111328  9447.409180     -4.30212     0.000000     1.000000     0.000000            4    -46.48037    69.446934     -1.16973     -0.19973     0.556393 3.579757e+05     0.095076           15            2 
 3105.130499  3785.434861            1     0.050168   -176.51175 000155@Extract/job038/Average/stack_0502_cor2.mrcs Average/stack_0502_cor2.mrc            1     3.758115     0.070380 11803.111328  9447.409180     -4.30212     0.000000     1.000000     0.000000            4   136.333469   111.825335     1.744382     0.770269     0.566602 3.580456e+05     0.069714           25            2 
 1129.956545  3506.087029            1     0.456995   -107.15685 000156@Extract/job038/Average/stack_0502_cor2.mrcs Average/stack_0502_cor2.mrc            1     3.758115     0.070380 11803.111328  9447.409180     -4.30212     0.000000     1.000000     0.000000            4    42.068909    99.800287     -0.19973     -0.19973     0.560236 3.580383e+05     0.065116           42            1 
 5630.087073   191.434787            1     0.098692   161.077044 000157@Extract/job038/Average/stack_0502_cor2.mrcs Average/stack_0502_cor2.mrc            1     3.758115     0.070380 11803.111328  9447.409180     -4.30212     0.000000     1.000000     0.000000            4   -149.70240    12.210717     -1.16973     -1.16973     0.544262 3.581433e+05     0.150518            4            2 
 3768.956600  1139.217415            1     0.313972   174.110740 000001@Extract/job038/Average/stack_0503_cor2.mrcs Average/stack_0503_cor2.mrc            1     7.887913     0.019621  8272.733398  7760.696777     8.546223     0.000000     1.000000     0.000000            5   132.755131    93.994812     -0.19973     0.770269     0.555161 3.581252e+05     0.058850           23            2 
 3619.652249  1957.521780            1     0.200406    92.074433 000002@Extract/job038/Average/stack_0503_cor2.mrcs Average/stack_0503_cor2.mrc            1     7.887913     0.019621  8272.733398  7760.696777     8.546223     0.000000     1.000000     0.000000            5    -69.82980   105.189042     -0.19973     -0.19973     0.555117 3.581506e+05     0.054937           14            2 
  701.347841  1210.434808            1     0.136190    -99.59539 000003@Extract/job038/Average/stack_0503_cor2.mrcs Average/stack_0503_cor2.mrc            1     7.887913     0.019621  8272.733398  7760.696777     8.546223     0.000000     1.000000     0.000000            5   120.148691   104.957193     0.770269     0.770269     0.563883 3.581201e+05     0.063369           23            1 
 4664.130531  2650.217446            1     0.076038    54.152655 000004@Extract/job038/Average/stack_0503_cor2.mrcs Average/stack_0503_cor2.mrc            1     7.887913     0.019621  8272.733398  7760.696777     8.546223     0.000000     1.000000     0.000000            5   117.274099    90.471317     -1.16973     -1.16973     0.559235 3.581182e+05     0.206386            9            1 
 1709.478296   543.000011            1     0.055079   149.259945 000005@Extract/job038/Average/stack_0503_cor2.mrcs Average/stack_0503_cor2.mrc            1     7.887913     0.019621  8272.733398  7760.696777     8.546223     0.000000     1.000000     0.000000            5    -70.53626   105.804911     -1.16973     -0.19562     0.552791 3.580476e+05     0.045852           38            2 
 2561.739184  2100.782652            1     0.390100   141.120021 000006@Extract/job038/Average/stack_0503_cor2.mrcs Average/stack_0503_cor2.mrc            1     7.887913     0.019621  8272.733398  7760.696777     8.546223     0.000000     1.000000     0.000000            5   174.933190   101.139834     1.744382     2.714382     0.557821 3.580856e+05     0.011785          147            2 
 5571.347941  2002.869607            1     0.200693   -100.62250 000007@Extract/job038/Average/stack_0503_cor2.mrcs Average/stack_0503_cor2.mrc            1     7.887913     0.019621  8272.733398  7760.696777     8.546223     0.000000     1.000000     0.000000            5   146.847394   106.104102     -1.16562     -1.16973     0.554159 3.581618e+05     0.045873           54            2 
 1314.565245  1719.304383            1     0.181409    -84.57645 000008@Extract/job038/Average/stack_0503_cor2.mrcs Average/stack_0503_cor2.mrc            1     7.887913     0.019621  8272.733398  7760.696777     8.546223     0.000000     1.000000     0.000000            5   113.133561   107.475543     0.770269     -1.16973     0.559260 3.581258e+05     0.054799           35            1 
 5289.217501  1862.000039            1     0.441950   161.022861 000009@Extract/job038/Average/stack_0503_cor2.mrcs Average/stack_0503_cor2.mrc            1     7.887913     0.019621  8272.733398  7760.696777     8.546223     0.000000     1.000000     0.000000            5   119.380894    89.865496     0.774382     -0.19973     0.558977 3.580626e+05     0.074107           16            2 
 3056.565281  2806.956580            1     0.060868   -153.17847 000010@Extract/job038/Average/stack_0503_cor2.mrcs Average/stack_0503_cor2.mrc            1     7.887913     0.019621  8272.733398  7760.696777     8.546223     0.000000     1.000000     0.000000            5    87.407271    15.407989     -1.16973     -0.19973     0.555847 3.580878e+05     0.163992            9            1 
 4281.652263  1654.913078            1     0.529115   176.237712 000011@Extract/job038/Average/stack_0503_cor2.mrcs Average/stack_0503_cor2.mrc            1     7.887913     0.019621  8272.733398  7760.696777     8.546223     0.000000     1.000000     0.000000            5   -142.03199    20.357969     -1.16973     -0.19973     0.555461 3.581417e+05     0.074664           39            2 
 5249.913152  2096.173956            1     0.185827    -49.59346 000012@Extract/job038/Average/stack_0503_cor2.mrcs Average/stack_0503_cor2.mrc            1     7.887913     0.019621  8272.733398  7760.696777     8.546223     0.000000     1.000000     0.000000            5   114.806240   153.334584     -1.16973     0.774382     0.552181 3.580287e+05     0.034187           60            2 
 3614.434857  2355.869614            1     0.190372    82.398670 000013@Extract/job038/Average/stack_0503_cor2.mrcs Average/stack_0503_cor2.mrc            1     7.887913     0.019621  8272.733398  7760.696777     8.546223     0.000000     1.000000     0.000000            5    -83.17827    28.840547     -0.19973     -0.19150     0.560742 3.581734e+05     0.042897           79            2 
 2937.391365  2705.217447            1     0.275444    -66.36178 000014@Extract/job038/Average/stack_0503_cor2.mrcs Average/stack_0503_cor2.mrc            1     7.887913     0.019621  8272.733398  7760.696777     8.546223     0.000000     1.000000     0.000000            5    -95.77313    13.154506     -2.13973     -1.16150     0.553917 3.581517e+05     0.041897           99            1 
 4070.956606   383.695660            1     0.168689    63.652205 000015@Extract/job038/Average/stack_0503_cor2.mrcs Average/stack_0503_cor2.mrc            1     7.887913     0.019621  8272.733398  7760.696777     8.546223     0.000000     1.000000     0.000000            5    -63.73307     9.631442     -1.16973     0.770269     0.556921 3.581333e+05     0.164079            9            1 
 4246.956610  3917.043559            1     0.309244   113.691012 000016@Extract/job038/Average/stack_0503_cor2.mrcs Average/stack_0503_cor2.mrc            1     7.887913     0.019621  8272.733398  7760.696777     8.546223     0.000000     1.000000     0.000000            5    21.722975   172.210775     -0.19973     -1.16973     0.548031 3.581388e+05     0.131512           17            2 
 3716.782686   961.608716            1     0.401853     -4.61288 000017@Extract/job038/Average/stack_0503_cor2.mrcs Average/stack_0503_cor2.mrc            1     7.887913     0.019621  8272.733398  7760.696777     8.546223     0.000000     1.000000     0.000000            5   -121.90663   143.425595     1.744382     -0.19973     0.562794 3.580948e+05     0.110055           11            1 
 2128.478305  3639.347902            1     0.314817     1.874510 000018@Extract/job038/Average/stack_0503_cor2.mrcs Average/stack_0503_cor2.mrc            1     7.887913     0.019621  8272.733398  7760.696777     8.546223     0.000000     1.000000     0.000000            5    61.223723    31.213665     -0.19973     -0.19973     0.553829 3.581612e+05     0.038210           61            2 
 5398.000112  1424.565247            1     0.141148    92.231227 000019@Extract/job038/Average/stack_0503_cor2.mrcs Average/stack_0503_cor2.mrc            1     7.887913     0.019621  8272.733398  7760.696777     8.546223     0.000000     1.000000     0.000000            5   -168.68963    27.784703     -0.19973     0.774382     0.555015 3.581260e+05     0.091740           19            2 
 3885.347907  1829.478299            1     0.070594    34.909155 000020@Extract/job038/Average/stack_0503_cor2.mrcs Average/stack_0503_cor2.mrc            1     7.887913     0.019621  8272.733398  7760.696777     8.546223     0.000000     1.000000     0.000000            5    -62.74648    94.307009     -1.16562     -0.19973     0.556736 3.581140e+05     0.044435           52            1 
 5198.521847  1859.782647            1     0.213090   126.899236 000021@Extract/job038/Average/stack_0503_cor2.mrcs Average/stack_0503_cor2.mrc            1     7.887913     0.019621  8272.733398  7760.696777     8.546223     0.000000     1.000000     0.000000            5    44.771561    14.118505     -1.16562     -0.19150     0.554487 3.580996e+05     0.074543           21            1 
 5582.391420   610.434795            1     0.336316   -134.74649 000022@Extract/job038/Average/stack_0503_cor2.mrcs Average/stack_0503_cor2.mrc            1     7.887913     0.019621  8272.733398  7760.696777     8.546223     0.000000     1.000000     0.000000            5    21.722975   172.210775     0.770269     0.770269     0.553690 3.582160e+05     0.241971            6            1 
 2124.695696  1274.434809            1     0.377683   -162.72700 000023@Extract/job038/Average/stack_0503_cor2.mrcs Average/stack_0503_cor2.mrc            1     7.887913     0.019621  8272.733398  7760.696777     8.546223     0.000000     1.000000     0.000000            5    85.019993     8.801227     0.774382     -0.19973     0.556574 3.581776e+05     0.110479           11            1 
 2235.652220  1889.086996            1     0.454125    -21.79136 000024@Extract/job038/Average/stack_0503_cor2.mrcs Average/stack_0503_cor2.mrc            1     7.887913     0.019621  8272.733398  7760.696777     8.546223     0.000000     1.000000     0.000000            5    -24.36599   170.738555     -1.16973     -0.19562     0.556229 3.581337e+05     0.155763            8            1 
 3484.000072  2359.652223            1     0.437380    -45.57833 000025@Extract/job038/Average/stack_0503_cor2.mrcs Average/stack_0503_cor2.mrc            1     7.887913     0.019621  8272.733398  7760.696777     8.546223     0.000000     1.000000     0.000000            5    47.307173   173.609269     -0.19973     -0.19973     0.559228 3.581407e+05     0.199068            7            1 
 3097.304412   881.130453            1     0.345119     -3.07711 000026@Extract/job038/Average/stack_0503_cor2.mrcs Average/stack_0503_cor2.mrc            1     7.887913     0.019621  8272.733398  7760.696777     8.546223     0.000000     1.000000     0.000000            5    -47.19721   164.053662     1.744382     -0.19973     0.559683 3.581572e+05     0.178243           10            2 
 2974.521801  1665.347861            1     0.503608    50.868904 000027@Extract/job038/Average/stack_0503_cor2.mrcs Average/stack_0503_cor2.mrc            1     7.887913     0.019621  8272.733398  7760.696777     8.546223     0.000000     1.000000     0.000000            5    25.486933   170.737430     -0.19973     0.770269     0.562091 3.581317e+05     0.250754           22            2 
 4584.869660  2002.869607            1     0.507075    -87.55221 000028@Extract/job038/Average/stack_0503_cor2.mrcs Average/stack_0503_cor2.mrc            1     7.887913     0.019621  8272.733398  7760.696777     8.546223     0.000000     1.000000     0.000000            5   125.981554   167.389706     1.744382     -0.19562     0.559890 3.580188e+05     0.070630           18            2 
 3836.565297  3457.130506            1     0.331781    82.019757 000029@Extract/job038/Average/stack_0503_cor2.mrcs Average/stack_0503_cor2.mrc            1     7.887913     0.019621  8272.733398  7760.696777     8.546223     0.000000     1.000000     0.000000            5   140.643670    10.766920     -1.16973     0.774382     0.556579 3.581939e+05     0.359143            4            1 
  897.000019  3720.000077            1     0.294773     -7.01044 000030@Extract/job038/Average/stack_0503_cor2.mrcs Average/stack_0503_cor2.mrc            1     7.887913     0.019621  8272.733398  7760.696777     8.546223     0.000000     1.000000     0.000000            5    -45.34242   167.744052     0.774382     -0.19562     0.555225 3.581935e+05     0.173238           12            2 
 3878.521819  3753.304426            1     0.167050   163.244947 000031@Extract/job038/Average/stack_0503_cor2.mrcs Average/stack_0503_cor2.mrc            1     7.887913     0.019621  8272.733398  7760.696777     8.546223     0.000000     1.000000     0.000000            5   154.663859    11.465897     -1.16973     -0.19973     0.557623 3.581778e+05     0.120054           10            1 
 1859.391343  2361.043527            1     0.093963   163.479991 000032@Extract/job038/Average/stack_0503_cor2.mrcs Average/stack_0503_cor2.mrc            1     7.887913     0.019621  8272.733398  7760.696777     8.546223     0.000000     1.000000     0.000000            5     -9.18653    23.829186     -0.19973     1.744382     0.557143 3.581144e+05     0.065665           36            1 
 3867.087037  2427.304398            1     0.102641    -86.53378 000033@Extract/job038/Average/stack_0503_cor2.mrcs Average/stack_0503_cor2.mrc            1     7.887913     0.019621  8272.733398  7760.696777     8.546223     0.000000     1.000000     0.000000            5   -120.76091   161.506400     -0.19973     1.744382     0.559993 3.581509e+05     0.088429           16            1 
 4586.695747   538.782620            1     0.225208    39.561533 000034@Extract/job038/Average/stack_0503_cor2.mrcs Average/stack_0503_cor2.mrc            1     7.887913     0.019621  8272.733398  7760.696777     8.546223     0.000000     1.000000     0.000000            5    48.531428    18.535497     -0.19562     -0.19973     0.555571 3.581787e+05     0.066860           13            2 
 4400.260961  2544.260922            1     0.800931   -149.38444 000035@Extract/job038/Average/stack_0503_cor2.mrcs Average/stack_0503_cor2.mrc            1     7.887913     0.019621  8272.733398  7760.696777     8.546223     0.000000     1.000000     0.000000            5   148.210532    90.362505     -0.19973     -0.19562     0.564834 3.580639e+05     0.056464           15            1 
 4503.391398   405.347834            1     1.046510    -74.31564 000036@Extract/job038/Average/stack_0503_cor2.mrcs Average/stack_0503_cor2.mrc            1     7.887913     0.019621  8272.733398  7760.696777     8.546223     0.000000     1.000000     0.000000            5   151.466415     3.410723     -0.19973     -0.19973     0.560952 3.581239e+05     0.784576            4            2 
 4506.434876   272.304353            1     0.553668     -4.16475 000037@Extract/job038/Average/stack_0503_cor2.mrcs Average/stack_0503_cor2.mrc            1     7.887913     0.019621  8272.733398  7760.696777     8.546223     0.000000     1.000000     0.000000            5   112.693620   174.782455     0.774382     -1.16973     0.551742 3.581170e+05     0.367331           10            1 
 3057.173976   510.695663            1     0.372312   -106.45647 000038@Extract/job038/Average/stack_0503_cor2.mrcs Average/stack_0503_cor2.mrc            1     7.887913     0.019621  8272.733398  7760.696777     8.546223     0.000000     1.000000     0.000000            5   112.814183   171.850801     0.770269     -0.19973     0.559397 3.580831e+05     0.130553           18            2 
 2083.347869   701.347841            1     0.504498    -78.53671 000039@Extract/job038/Average/stack_0503_cor2.mrcs Average/stack_0503_cor2.mrc            1     7.887913     0.019621  8272.733398  7760.696777     8.546223     0.000000     1.000000     0.000000            5    55.338785   172.114300     -0.19562     -1.16973     0.558897 3.580579e+05     0.194267           10            2 
 2955.434844   791.826103            1     0.439679     9.026416 000040@Extract/job038/Average/stack_0503_cor2.mrcs Average/stack_0503_cor2.mrc            1     7.887913     0.019621  8272.733398  7760.696777     8.546223     0.000000     1.000000     0.000000            5    -59.98599   175.024323     -0.19973     -0.19562     0.560139 3.580319e+05     0.376104           11            2 
 4873.043579  1317.000027            1     0.539512     9.336671 000041@Extract/job038/Average/stack_0503_cor2.mrcs Average/stack_0503_cor2.mrc            1     7.887913     0.019621  8272.733398  7760.696777     8.546223     0.000000     1.000000     0.000000            5    65.669721   179.428767     -1.16973     -0.19562     0.554747 3.580791e+05     0.493555            2            1 
  372.043486  1400.478290            1     0.430724    -99.01742 000042@Extract/job038/Average/stack_0503_cor2.mrcs Average/stack_0503_cor2.mrc            1     7.887913     0.019621  8272.733398  7760.696777     8.546223     0.000000     1.000000     0.000000            5    -25.48896   173.667817     -0.19973     -2.13973     0.555231 3.580930e+05     0.146555           20            2 
 1022.000021  1598.913077            1     0.682969     -6.57899 000043@Extract/job038/Average/stack_0503_cor2.mrcs Average/stack_0503_cor2.mrc            1     7.887913     0.019621  8272.733398  7760.696777     8.546223     0.000000     1.000000     0.000000            5    -35.86063   173.643026     -2.13973     -0.19973     0.554919 3.580295e+05     0.172356            6            1 
 4990.652277  1615.173946            1     0.558049    21.254406 000044@Extract/job038/Average/stack_0503_cor2.mrcs Average/stack_0503_cor2.mrc            1     7.887913     0.019621  8272.733398  7760.696777     8.546223     0.000000     1.000000     0.000000            5    -33.29762   175.114211     -0.19973     -1.16973     0.556137 3.580506e+05     0.760523            8            2 
 2565.130488  1692.260905            1     0.468356   128.184356 000045@Extract/job038/Average/stack_0503_cor2.mrcs Average/stack_0503_cor2.mrc            1     7.887913     0.019621  8272.733398  7760.696777     8.546223     0.000000     1.000000     0.000000            5   151.466415     3.410723     0.774382     -0.19562     0.558415 3.581001e+05     0.658726            4            2 
 4568.043573  2139.739175            1     0.601023    -57.20399 000046@Extract/job038/Average/stack_0503_cor2.mrcs Average/stack_0503_cor2.mrc            1     7.887913     0.019621  8272.733398  7760.696777     8.546223     0.000000     1.000000     0.000000            5    -35.86063   173.643026     -1.16973     0.770269     0.558596 3.581596e+05     0.239804            4            1 
 1605.347859  2233.826133            1     0.422126   -151.19064 000047@Extract/job038/Average/stack_0503_cor2.mrcs Average/stack_0503_cor2.mrc            1     7.887913     0.019621  8272.733398  7760.696777     8.546223     0.000000     1.000000     0.000000            5   151.466415     3.410723     -0.19973     0.774382     0.554334 3.580991e+05     0.326028           10            1 
 4136.391390  2310.304396            1     0.343287   148.528682 000048@Extract/job038/Average/stack_0503_cor2.mrcs Average/stack_0503_cor2.mrc            1     7.887913     0.019621  8272.733398  7760.696777     8.546223     0.000000     1.000000     0.000000            5   -111.59854   174.784928     0.770269     1.744382     0.553747 3.581045e+05     0.554861            7            1 
 4410.304439  2319.304396            1     0.263160   -109.94064 000049@Extract/job038/Average/stack_0503_cor2.mrcs Average/stack_0503_cor2.mrc            1     7.887913     0.019621  8272.733398  7760.696777     8.546223     0.000000     1.000000     0.000000            5   151.466415     3.410723     -0.19973     0.774382     0.559142 3.580720e+05     0.798061            2            2 
 4055.130519  2524.000052            1     0.298356   -153.73351 000050@Extract/job038/Average/stack_0503_cor2.mrcs Average/stack_0503_cor2.mrc            1     7.887913     0.019621  8272.733398  7760.696777     8.546223     0.000000     1.000000     0.000000            5   144.139370     6.356974     -1.16973     0.770269     0.558527 3.581150e+05     0.473768           11            2 
 5362.869676  2739.739187            1     0.412714    73.411700 000051@Extract/job038/Average/stack_0503_cor2.mrcs Average/stack_0503_cor2.mrc            1     7.887913     0.019621  8272.733398  7760.696777     8.546223     0.000000     1.000000     0.000000            5    10.307080   176.617168     1.744382     0.774382     0.556039 3.582388e+05     0.706700           13            1 
 2294.043526  2959.652235            1     0.646137    -88.75441 000052@Extract/job038/Average/stack_0503_cor2.mrcs Average/stack_0503_cor2.mrc            1     7.887913     0.019621  8272.733398  7760.696777     8.546223     0.000000     1.000000     0.000000            5   146.702376     4.885789     -0.19973     -2.13973     0.560276 3.581341e+05     0.228545            5            2 
 2318.913091  2761.000057            1     0.636619    -89.78495 000053@Extract/job038/Average/stack_0503_cor2.mrcs Average/stack_0503_cor2.mrc            1     7.887913     0.019621  8272.733398  7760.696777     8.546223     0.000000     1.000000     0.000000            5   -112.45113     3.539715     -2.13973     1.744382     0.560306 3.580999e+05     0.278431           19            1 
 4644.695749  3016.260932            1     0.495675   165.235144 000054@Extract/job038/Average/stack_0503_cor2.mrcs Average/stack_0503_cor2.mrc            1     7.887913     0.019621  8272.733398  7760.696777     8.546223     0.000000     1.000000     0.000000            5   159.401322     7.788262     -0.19973     -0.19973     0.560124 3.581480e+05     0.543150            4            1 
 4518.260963  3066.434846            1     0.553637   104.574388 000055@Extract/job038/Average/stack_0503_cor2.mrcs Average/stack_0503_cor2.mrc            1     7.887913     0.019621  8272.733398  7760.696777     8.546223     0.000000     1.000000     0.000000            5   -147.41074     9.278637     -1.16973     -0.19973     0.556063 3.581286e+05     0.427865            9            2 
 5296.260979  3164.956587            1     0.505075   120.518835 000056@Extract/job038/Average/stack_0503_cor2.mrcs Average/stack_0503_cor2.mrc            1     7.887913     0.019621  8272.733398  7760.696777     8.546223     0.000000     1.000000     0.000000            5    18.855321     5.379822     0.770269     -1.16973     0.556072 3.581252e+05     0.200233           19            1 
 5270.174022  3292.391373            1     0.337044    -98.18436 000057@Extract/job038/Average/stack_0503_cor2.mrcs Average/stack_0503_cor2.mrc            1     7.887913     0.019621  8272.733398  7760.696777     8.546223     0.000000     1.000000     0.000000            5    -28.53359   176.589277     -0.19973     -1.16973     0.556482 3.581183e+05     0.335008            4            2 
 3457.913115  3595.391379            1     0.619697     -6.81564 000058@Extract/job038/Average/stack_0503_cor2.mrcs Average/stack_0503_cor2.mrc            1     7.887913     0.019621  8272.733398  7760.696777     8.546223     0.000000     1.000000     0.000000            5   151.466415     3.410723     0.770269     0.774382     0.553132 3.581529e+05     0.440074            3            1 
 3143.695717  3794.043557            1     0.404303    28.818507 000059@Extract/job038/Average/stack_0503_cor2.mrcs Average/stack_0503_cor2.mrc            1     7.887913     0.019621  8272.733398  7760.696777     8.546223     0.000000     1.000000     0.000000            5   137.644112   174.681511     -1.16973     -0.19973     0.555907 3.580663e+05     0.242773           17            1 
 5498.521853  3882.130515            1     0.807441    -19.05809 000060@Extract/job038/Average/stack_0503_cor2.mrcs Average/stack_0503_cor2.mrc            1     7.887913     0.019621  8272.733398  7760.696777     8.546223     0.000000     1.000000     0.000000            5    -33.29762   175.114211     -0.19973     -1.16973     0.558882 3.580848e+05     0.266016            7            2 
 4070.173997  3885.347907            1     0.341832   -100.35083 000061@Extract/job038/Average/stack_0503_cor2.mrcs Average/stack_0503_cor2.mrc            1     7.887913     0.019621  8272.733398  7760.696777     8.546223     0.000000     1.000000     0.000000            5    65.669721   179.428767     -1.16973     -0.19973     0.558896 3.581487e+05     0.135749            9            2 
 3096.739195  3501.260942            1     0.310035   157.157410 000062@Extract/job038/Average/stack_0503_cor2.mrcs Average/stack_0503_cor2.mrc            1     7.887913     0.019621  8272.733398  7760.696777     8.546223     0.000000     1.000000     0.000000            5   160.207703     4.857849     -0.19973     1.744382     0.554704 3.581583e+05     0.367324            9            1 
 5150.956628  3866.869645            1     0.249130     7.492033 000063@Extract/job038/Average/stack_0503_cor2.mrcs Average/stack_0503_cor2.mrc            1     7.887913     0.019621  8272.733398  7760.696777     8.546223     0.000000     1.000000     0.000000            5    -76.78333   173.485108     -1.16973     -0.19973     0.552269 3.581512e+05     0.223870           10            2 
 4590.695747   965.826107            1     0.555860    -99.01742 000064@Extract/job038/Average/stack_0503_cor2.mrcs Average/stack_0503_cor2.mrc            1     7.887913     0.019621  8272.733398  7760.696777     8.546223     0.000000     1.000000     0.000000            5    -25.48896   173.667817     -1.16973     1.744382     0.556195 3.581391e+05     0.182378           11            1 
 5331.782719  1567.217424            1     0.428654   -116.50351 000065@Extract/job038/Average/stack_0503_cor2.mrcs Average/stack_0503_cor2.mrc            1     7.887913     0.019621  8272.733398  7760.696777     8.546223     0.000000     1.000000     0.000000            5   -158.27702     7.789225     -1.16973     -0.19973     0.553344 3.581297e+05     0.215714           13            2 
 3904.000081   634.521752            1     0.357177     -9.18191 000066@Extract/job038/Average/stack_0503_cor2.mrcs Average/stack_0503_cor2.mrc            1     7.887913     0.019621  8272.733398  7760.696777     8.546223     0.000000     1.000000     0.000000            5    -83.14187    94.811942     -0.19973     0.770269     0.560708 3.580580e+05     0.085399           16            1 
  302.826093   775.782625            1     0.636420   104.713478 000067@Extract/job038/Average/stack_0503_cor2.mrcs Average/stack_0503_cor2.mrc            1     7.887913     0.019621  8272.733398  7760.696777     8.546223     0.000000     1.000000     0.000000            5   139.064550    88.598220     -2.13973     -0.19973     0.552705 3.580878e+05     0.094647           24            2 
 3150.913109  1845.739169            1     0.464075    -22.30778 000068@Extract/job038/Average/stack_0503_cor2.mrcs Average/stack_0503_cor2.mrc            1     7.887913     0.019621  8272.733398  7760.696777     8.546223     0.000000     1.000000     0.000000            5    -95.09781    95.353541     -1.16973     -2.13973     0.559447 3.581571e+05     0.028480           93            2 
 3533.782682  3923.087038            1     0.405408    29.739235 000069@Extract/job038/Average/stack_0503_cor2.mrcs Average/stack_0503_cor2.mrc            1     7.887913     0.019621  8272.733398  7760.696777     8.546223     0.000000     1.000000     0.000000            5   132.011098    82.635118     0.770269     -0.19562     0.556435 3.580766e+05     0.080607           17            2 
 1909.782648  1828.086994            1     0.584713    -73.32089 000070@Extract/job038/Average/stack_0503_cor2.mrcs Average/stack_0503_cor2.mrc            1     7.887913     0.019621  8272.733398  7760.696777     8.546223     0.000000     1.000000     0.000000            5    99.687885    88.761020     -2.13973     1.740269     0.556100 3.581448e+05     0.045979           71            2 
 2596.043532  2511.565269            1     0.632318    -94.49479 000071@Extract/job038/Average/stack_0503_cor2.mrcs Average/stack_0503_cor2.mrc            1     7.887913     0.019621  8272.733398  7760.696777     8.546223     0.000000     1.000000     0.000000            5    -85.21387    87.036202     -0.19973     -1.16973     0.557471 3.581042e+05     0.071832           30            1 
 4557.000095  3768.956600            1     0.729796    -63.93628 000072@Extract/job038/Average/stack_0503_cor2.mrcs Average/stack_0503_cor2.mrc            1     7.887913     0.019621  8272.733398  7760.696777     8.546223     0.000000     1.000000     0.000000            5    84.160265    76.781293     0.770269     -3.10973     0.565541 3.580646e+05     0.066794           55            2 
 4132.173999   259.869571            1     0.273178    51.837000 000073@Extract/job038/Average/stack_0503_cor2.mrcs Average/stack_0503_cor2.mrc            1     7.887913     0.019621  8272.733398  7760.696777     8.546223     0.000000     1.000000     0.000000            5    35.690904   167.775477     -1.16973     -0.19562     0.555965 3.581199e+05     0.161000            5            1 
 3337.521808   572.695664            1     0.402054   -119.68735 000074@Extract/job038/Average/stack_0503_cor2.mrcs Average/stack_0503_cor2.mrc            1     7.887913     0.019621  8272.733398  7760.696777     8.546223     0.000000     1.000000     0.000000            5    -71.80672    14.005210     0.770269     0.770269     0.560356 3.581049e+05     0.185401           19            1 
 1568.217424  1394.434811            1     0.144354   -169.11925 000075@Extract/job038/Average/stack_0503_cor2.mrcs Average/stack_0503_cor2.mrc            1     7.887913     0.019621  8272.733398  7760.696777     8.546223     0.000000     1.000000     0.000000            5    -97.30880    19.054937     0.774382     -0.19973     0.559964 3.580470e+05     0.086046           32            1 
 1198.391329  1505.217423            1     0.210646    84.037514 000076@Extract/job038/Average/stack_0503_cor2.mrcs Average/stack_0503_cor2.mrc            1     7.887913     0.019621  8272.733398  7760.696777     8.546223     0.000000     1.000000     0.000000            5     7.176141    14.933753     0.774382     -0.19973     0.557822 3.580857e+05     0.104062           19            2 
 3217.913110  3128.217456            1     0.373638   136.505645 000077@Extract/job038/Average/stack_0503_cor2.mrcs Average/stack_0503_cor2.mrc            1     7.887913     0.019621  8272.733398  7760.696777     8.546223     0.000000     1.000000     0.000000            5   -138.92234    12.240286     -1.16973     -0.19973     0.560342 3.580998e+05     0.240563           11            2 
 3768.565296   203.086961            1     0.222932   -106.71252 000078@Extract/job038/Average/stack_0503_cor2.mrcs Average/stack_0503_cor2.mrc            1     7.887913     0.019621  8272.733398  7760.696777     8.546223     0.000000     1.000000     0.000000            5   126.926058    20.411245     -1.16973     -0.19973     0.558482 3.582017e+05     0.071383           10            1 
 1309.565245   776.782625            1     0.250712    89.123494 000079@Extract/job038/Average/stack_0503_cor2.mrcs Average/stack_0503_cor2.mrc            1     7.887913     0.019621  8272.733398  7760.696777     8.546223     0.000000     1.000000     0.000000            5   -152.05966    18.107150     -1.16973     -1.16973     0.560804 3.581013e+05     0.098530           13            2 
 3477.608768  1889.695691            1     0.156783   109.007700 000080@Extract/job038/Average/stack_0503_cor2.mrcs Average/stack_0503_cor2.mrc            1     7.887913     0.019621  8272.733398  7760.696777     8.546223     0.000000     1.000000     0.000000            5    -43.65622    65.574677     -1.16973     0.770269     0.559557 3.581837e+05     0.079693           29            1 
 3985.260952   245.217396            1     0.314572    -62.10110 000081@Extract/job038/Average/stack_0503_cor2.mrcs Average/stack_0503_cor2.mrc            1     7.887913     0.019621  8272.733398  7760.696777     8.546223     0.000000     1.000000     0.000000            5   120.741639    79.052779     -0.19562     -0.19973     0.558127 3.580344e+05     0.131424           10            1 
 4125.565303  3533.565291            1     0.725109    -42.89611 000082@Extract/job038/Average/stack_0503_cor2.mrcs Average/stack_0503_cor2.mrc            1     7.887913     0.019621  8272.733398  7760.696777     8.546223     0.000000     1.000000     0.000000            5    -57.75665    78.121600     -1.16973     0.774382     0.554178 3.580455e+05     0.062196           33            2 
 4315.565307   496.043488            1     0.091744    71.964779 000083@Extract/job038/Average/stack_0503_cor2.mrcs Average/stack_0503_cor2.mrc            1     7.887913     0.019621  8272.733398  7760.696777     8.546223     0.000000     1.000000     0.000000            5   120.030196    77.227029     -0.19973     -0.19973     0.557263 3.581401e+05     0.056488           31            1 
 1380.217420   552.434794            1     0.521294    23.686826 000001@Extract/job038/Average/stack_0504_cor2.mrcs Average/stack_0504_cor2.mrc            1     5.239416     0.067488 12952.532227 10655.738281     -5.38203     0.000000     1.000000     0.000000            6    -45.24640   116.138387     0.774382     1.744382     0.565728 3.581605e+05     0.062241           12            1 
 2297.043526  2182.478306            1     0.397373    -69.01035 000002@Extract/job038/Average/stack_0504_cor2.mrcs Average/stack_0504_cor2.mrc            1     5.239416     0.067488 12952.532227 10655.738281     -5.38203     0.000000     1.000000     0.000000            6    -21.22019    77.009255     -1.16973     0.774382     0.556423 3.580849e+05     0.138027            7            2 
 2688.956577  2268.739177            1     0.254791   -169.90174 000003@Extract/job038/Average/stack_0504_cor2.mrcs Average/stack_0504_cor2.mrc            1     5.239416     0.067488 12952.532227 10655.738281     -5.38203     0.000000     1.000000     0.000000            6   120.877276   110.601800     -0.19973     -0.19562     0.557893 3.579984e+05     0.130228           11            2 
 5481.087070  3158.130500            1     0.479736    93.040633 000004@Extract/job038/Average/stack_0504_cor2.mrcs Average/stack_0504_cor2.mrc            1     5.239416     0.067488 12952.532227 10655.738281     -5.38203     0.000000     1.000000     0.000000            6    -55.76994   107.737368     0.770269     -1.16973     0.556172 3.581048e+05     0.219755           12            1 
 3000.782671  2467.217442            1     0.095921    55.118667 000005@Extract/job038/Average/stack_0504_cor2.mrcs Average/stack_0504_cor2.mrc            1     5.239416     0.067488 12952.532227 10655.738281     -5.38203     0.000000     1.000000     0.000000            6   119.512625   118.496208     -2.13973     -0.19973     0.553932 3.580685e+05     0.060214           14            1 
 4678.174010  3075.043542            1     0.855325   113.188847 000006@Extract/job038/Average/stack_0504_cor2.mrcs Average/stack_0504_cor2.mrc            1     5.239416     0.067488 12952.532227 10655.738281     -5.38203     0.000000     1.000000     0.000000            6   130.695043   106.778590     -1.16973     0.770269     0.557318 3.580226e+05     0.185481            9            1 
 4942.869668  1039.869587            1     0.532825   140.384691 000007@Extract/job038/Average/stack_0504_cor2.mrcs Average/stack_0504_cor2.mrc            1     5.239416     0.067488 12952.532227 10655.738281     -5.38203     0.000000     1.000000     0.000000            6   125.029661    95.821572     -1.16973     0.770269     0.556471 3.580926e+05     0.052292           16            1 
 1837.347864   991.478281            1     0.724298    -61.18878 000008@Extract/job038/Average/stack_0504_cor2.mrcs Average/stack_0504_cor2.mrc            1     5.239416     0.067488 12952.532227 10655.738281     -5.38203     0.000000     1.000000     0.000000            6    21.422195   152.954735     -0.19150     -0.19150     0.559545 3.581209e+05     0.054446           42            1 
 1380.782637  1833.260907            1     0.329393   136.693949 000009@Extract/job038/Average/stack_0504_cor2.mrcs Average/stack_0504_cor2.mrc            1     5.239416     0.067488 12952.532227 10655.738281     -5.38203     0.000000     1.000000     0.000000            6    81.502435   108.252353     1.744382     -0.19973     0.561127 3.579709e+05     0.131449           18            2 
 1382.173941  3397.304418            1     0.218846    -30.17924 000010@Extract/job038/Average/stack_0504_cor2.mrcs Average/stack_0504_cor2.mrc            1     5.239416     0.067488 12952.532227 10655.738281     -5.38203     0.000000     1.000000     0.000000            6   122.024497    54.168814     -0.19973     -1.16973     0.559240 3.580445e+05     0.114655           14            2 
 4149.043564  2565.739184            1     0.673767   115.939391 000011@Extract/job038/Average/stack_0504_cor2.mrcs Average/stack_0504_cor2.mrc            1     5.239416     0.067488 12952.532227 10655.738281     -5.38203     0.000000     1.000000     0.000000            6   146.761563    74.674606     -0.19562     0.774382     0.565391 3.581213e+05     0.038377           48            2 
 1619.217425   774.782625            1     0.296556   136.682950 000012@Extract/job038/Average/stack_0504_cor2.mrcs Average/stack_0504_cor2.mrc            1     5.239416     0.067488 12952.532227 10655.738281     -5.38203     0.000000     1.000000     0.000000            6    -79.29937    24.352269     0.774382     0.774382     0.558818 3.580264e+05     0.049322           25            2 
 4968.174016   763.173929            1     0.178359   113.377197 000013@Extract/job038/Average/stack_0504_cor2.mrcs Average/stack_0504_cor2.mrc            1     5.239416     0.067488 12952.532227 10655.738281     -5.38203     0.000000     1.000000     0.000000            6    32.759068    21.553581     -0.19562     -0.19973     0.559857 3.580670e+05     0.151319           13            1 
  298.782615  1170.695676            1     0.223550    78.954612 000014@Extract/job038/Average/stack_0504_cor2.mrcs Average/stack_0504_cor2.mrc            1     5.239416     0.067488 12952.532227 10655.738281     -5.38203     0.000000     1.000000     0.000000            6    42.861089    16.337049     -0.19562     1.740269     0.560193 3.580896e+05     0.091772           12            2 
 1943.086997  2032.173955            1     0.313726    -61.77759 000015@Extract/job038/Average/stack_0504_cor2.mrcs Average/stack_0504_cor2.mrc            1     5.239416     0.067488 12952.532227 10655.738281     -5.38203     0.000000     1.000000     0.000000            6   -135.83608   148.721013     -0.19562     0.770269     0.557263 3.580971e+05     0.192085            9            2 
 3893.565298  2982.521801            1     0.248720   120.364129 000016@Extract/job038/Average/stack_0504_cor2.mrcs Average/stack_0504_cor2.mrc            1     5.239416     0.067488 12952.532227 10655.738281     -5.38203     0.000000     1.000000     0.000000            6    -17.78833   125.216806     -0.19973     -1.16973     0.560422 3.580535e+05     0.172652            8            1 
 3778.608774  1233.695678            1     0.228448   -109.76552 000017@Extract/job038/Average/stack_0504_cor2.mrcs Average/stack_0504_cor2.mrc            1     5.239416     0.067488 12952.532227 10655.738281     -5.38203     0.000000     1.000000     0.000000            6    92.526769    44.994596     -0.19973     -0.19562     0.561393 3.581584e+05     0.066736           10            2 
 3457.913115  1878.260909            1     0.649158    -10.41737 000018@Extract/job038/Average/stack_0504_cor2.mrcs Average/stack_0504_cor2.mrc            1     5.239416     0.067488 12952.532227 10655.738281     -5.38203     0.000000     1.000000     0.000000            6   -161.26365   170.957957     0.774382     -1.16562     0.564030 3.580937e+05     0.236957            4            1 
 4262.217480  2457.782660            1     0.727860    50.020227 000019@Extract/job038/Average/stack_0504_cor2.mrcs Average/stack_0504_cor2.mrc            1     5.239416     0.067488 12952.532227 10655.738281     -5.38203     0.000000     1.000000     0.000000            6   146.765942    10.749674     -0.19973     -1.16973     0.562813 3.581041e+05     0.533106            5            1 
 2003.869607  2579.391358            1     0.597735    -11.30076 000020@Extract/job038/Average/stack_0504_cor2.mrcs Average/stack_0504_cor2.mrc            1     5.239416     0.067488 12952.532227 10655.738281     -5.38203     0.000000     1.000000     0.000000            6    -96.82561   173.389197     -0.19562     0.774382     0.562838 3.580643e+05     0.402311            4            1 
 3484.608768  3389.087027            1     0.580152   -173.34231 000021@Extract/job038/Average/stack_0504_cor2.mrcs Average/stack_0504_cor2.mrc            1     5.239416     0.067488 12952.532227 10655.738281     -5.38203     0.000000     1.000000     0.000000            6   -115.15963    10.859711     -1.16973     0.770269     0.558890 3.580912e+05     0.346429            9            1 
 3573.521813  3527.565291            1     0.652854    -43.38919 000022@Extract/job038/Average/stack_0504_cor2.mrcs Average/stack_0504_cor2.mrc            1     5.239416     0.067488 12952.532227 10655.738281     -5.38203     0.000000     1.000000     0.000000            6    -34.57473   167.777013     0.774382     0.770269     0.555641 3.580608e+05     0.168049            8            2 
 5309.478371  3926.087038            1     0.854613   -173.57795 000023@Extract/job038/Average/stack_0504_cor2.mrcs Average/stack_0504_cor2.mrc            1     5.239416     0.067488 12952.532227 10655.738281     -5.38203     0.000000     1.000000     0.000000            6   -112.15204     9.404573     0.774382     -1.16973     0.559341 3.580720e+05     0.480732            3            2 
 3084.869629   498.869576            1     0.677512   -172.75351 000024@Extract/job038/Average/stack_0504_cor2.mrcs Average/stack_0504_cor2.mrc            1     5.239416     0.067488 12952.532227 10655.738281     -5.38203     0.000000     1.000000     0.000000            6   -158.27702     7.789225     -1.16973     -0.19973     0.558327 3.581396e+05     0.688228            4            2 
 4388.217482   814.695669            1     0.759563    91.561525 000025@Extract/job038/Average/stack_0504_cor2.mrcs Average/stack_0504_cor2.mrc            1     5.239416     0.067488 12952.532227 10655.738281     -5.38203     0.000000     1.000000     0.000000            6    57.570259   173.571202     1.744382     -0.19973     0.560344 3.580788e+05     0.116949            5            1 
  203.869569  1100.260892            1     0.641282    -76.82404 000026@Extract/job038/Average/stack_0504_cor2.mrcs Average/stack_0504_cor2.mrc            1     5.239416     0.067488 12952.532227 10655.738281     -5.38203     0.000000     1.000000     0.000000            6    18.373503   170.749752     -0.19973     -1.16973     0.554566 3.581030e+05     0.480318            6            2 
 5593.260986  1460.869596            1     0.976843   167.837262 000027@Extract/job038/Average/stack_0504_cor2.mrcs Average/stack_0504_cor2.mrc            1     5.239416     0.067488 12952.532227 10655.738281     -5.38203     0.000000     1.000000     0.000000            6   -166.73446     7.777547     0.774382     -1.16973     0.560314 3.581190e+05     0.535618            3            2 
 1219.652199  2323.130483            1     0.840622   163.682066 000028@Extract/job038/Average/stack_0504_cor2.mrcs Average/stack_0504_cor2.mrc            1     5.239416     0.067488 12952.532227 10655.738281     -5.38203     0.000000     1.000000     0.000000            6   145.788944     8.550865     0.770269     -0.19973     0.557062 3.581280e+05     0.243992            9            1 
 5600.869681  3272.087024            1     0.737418    -81.58726 000029@Extract/job038/Average/stack_0504_cor2.mrcs Average/stack_0504_cor2.mrc            1     5.239416     0.067488 12952.532227 10655.738281     -5.38203     0.000000     1.000000     0.000000            6    13.265542   172.222453     0.770269     -1.16973     0.558214 3.581549e+05     0.835775            4            2 
 1854.782647  3784.826165            1     0.578107   175.955689 000030@Extract/job038/Average/stack_0504_cor2.mrcs Average/stack_0504_cor2.mrc            1     5.239416     0.067488 12952.532227 10655.738281     -5.38203     0.000000     1.000000     0.000000            6    -59.12705     8.184487     -1.16973     -0.19973     0.561379 3.581256e+05     0.535175            5            1 
  171.565221   530.173924            1     0.424304   147.783843 000031@Extract/job038/Average/stack_0504_cor2.mrcs Average/stack_0504_cor2.mrc            1     5.239416     0.067488 12952.532227 10655.738281     -5.38203     0.000000     1.000000     0.000000            6    68.203686    14.024180     0.774382     -0.19973     0.559322 3.581287e+05     0.307782            9            1 
 2672.913099   506.869576            1     0.585912    -72.09187 000032@Extract/job038/Average/stack_0504_cor2.mrcs Average/stack_0504_cor2.mrc            1     5.239416     0.067488 12952.532227 10655.738281     -5.38203     0.000000     1.000000     0.000000            6   155.792928   168.033039     -0.19562     0.774382     0.559222 3.580600e+05     0.219926            8            2 
  398.130443   826.347843            1     0.460318    -75.64632 000033@Extract/job038/Average/stack_0504_cor2.mrcs Average/stack_0504_cor2.mrc            1     5.239416     0.067488 12952.532227 10655.738281     -5.38203     0.000000     1.000000     0.000000            6   -129.54128   168.843669     -0.19973     -0.19562     0.555432 3.580492e+05     0.194170            3            1 
 2730.695709  1020.000021            1     0.330235    -31.09950 000034@Extract/job038/Average/stack_0504_cor2.mrcs Average/stack_0504_cor2.mrc            1     5.239416     0.067488 12952.532227 10655.738281     -5.38203     0.000000     1.000000     0.000000            6    -29.18079   167.790607     0.770269     0.774382     0.556785 3.580572e+05     0.489487            4            1 
 1896.521778  1776.304385            1     0.529533    -53.07104 000035@Extract/job038/Average/stack_0504_cor2.mrcs Average/stack_0504_cor2.mrc            1     5.239416     0.067488 12952.532227 10655.738281     -5.38203     0.000000     1.000000     0.000000            6    -45.46804   169.213455     -1.16973     0.770269     0.556003 3.580637e+05     0.558482            3            1 
 1749.826123  2086.347869            1     0.354665   174.675782 000036@Extract/job038/Average/stack_0504_cor2.mrcs Average/stack_0504_cor2.mrc            1     5.239416     0.067488 12952.532227 10655.738281     -5.38203     0.000000     1.000000     0.000000            6    -59.25012    12.588895     -0.19973     -1.16973     0.560328 3.581130e+05     0.091776            5            1 
 4095.043563  2238.869612            1     0.694124    86.562653 000037@Extract/job038/Average/stack_0504_cor2.mrcs Average/stack_0504_cor2.mrc            1     5.239416     0.067488 12952.532227 10655.738281     -5.38203     0.000000     1.000000     0.000000            6    -71.80672    14.005210     0.770269     0.774382     0.551435 3.581064e+05     0.249438           10            1 
 5168.826194  2138.913088            1     0.784195   136.809384 000038@Extract/job038/Average/stack_0504_cor2.mrcs Average/stack_0504_cor2.mrc            1     5.239416     0.067488 12952.532227 10655.738281     -5.38203     0.000000     1.000000     0.000000            6   -155.10137    12.198994     -1.16973     -0.19973     0.566838 3.579701e+05     0.519170            4            1 
 4712.695750  2254.695699            1     0.455025   116.975957 000039@Extract/job038/Average/stack_0504_cor2.mrcs Average/stack_0504_cor2.mrc            1     5.239416     0.067488 12952.532227 10655.738281     -5.38203     0.000000     1.000000     0.000000            6   -151.77883    10.736247     0.770269     -0.19973     0.561651 3.580975e+05     0.651069            5            1 
 4985.217495  2311.695700            1     0.567807   -168.47319 000040@Extract/job038/Average/stack_0504_cor2.mrcs Average/stack_0504_cor2.mrc            1     5.239416     0.067488 12952.532227 10655.738281     -5.38203     0.000000     1.000000     0.000000            6    -61.43246   167.682502     1.744382     0.770269     0.557598 3.580490e+05     0.432227            7            2 
 1506.217423  2777.652231            1     0.806987    -69.63689 000041@Extract/job038/Average/stack_0504_cor2.mrcs Average/stack_0504_cor2.mrc            1     5.239416     0.067488 12952.532227 10655.738281     -5.38203     0.000000     1.000000     0.000000            6   -142.65800   166.593914     1.744382     -0.19973     0.554581 3.581087e+05     0.445524            4            2 
 4370.956612  2916.913104            1     0.595494    -18.04002 000042@Extract/job038/Average/stack_0504_cor2.mrcs Average/stack_0504_cor2.mrc            1     5.239416     0.067488 12952.532227 10655.738281     -5.38203     0.000000     1.000000     0.000000            6   120.336083    11.574929     -1.16973     -0.19973     0.565269 3.580063e+05     0.157431            6            1 
 3588.956596  3080.043542            1     0.504293    -11.29462 000043@Extract/job038/Average/stack_0504_cor2.mrcs Average/stack_0504_cor2.mrc            1     5.239416     0.067488 12952.532227 10655.738281     -5.38203     0.000000     1.000000     0.000000            6    89.073841   168.293169     -0.19973     -0.19562     0.561083 3.580260e+05     0.129151            8            2 
 3597.782683  3205.695719            1     0.502287    -68.89436 000044@Extract/job038/Average/stack_0504_cor2.mrcs Average/stack_0504_cor2.mrc            1     5.239416     0.067488 12952.532227 10655.738281     -5.38203     0.000000     1.000000     0.000000            6    -42.54111   168.488473     -0.19973     0.774382     0.559506 3.580214e+05     0.179736            2            1 
 2689.565273  3494.652246            1     0.821058    -77.21921 000045@Extract/job038/Average/stack_0504_cor2.mrcs Average/stack_0504_cor2.mrc            1     5.239416     0.067488 12952.532227 10655.738281     -5.38203     0.000000     1.000000     0.000000            6    39.677740   170.701803     -0.19973     0.770269     0.552616 3.581002e+05     0.540061            4            2 
 3407.739201  3753.304426            1     0.380817   -178.60236 000046@Extract/job038/Average/stack_0504_cor2.mrcs Average/stack_0504_cor2.mrc            1     5.239416     0.067488 12952.532227 10655.738281     -5.38203     0.000000     1.000000     0.000000            6    -51.02611    13.357619     -1.16150     1.744382     0.557028 3.580760e+05     0.252774           12            1 
 2122.260913  3804.260948            1     0.696159    -43.86639 000047@Extract/job038/Average/stack_0504_cor2.mrcs Average/stack_0504_cor2.mrc            1     5.239416     0.067488 12952.532227 10655.738281     -5.38203     0.000000     1.000000     0.000000            6    -93.12515   166.799964     0.770269     -0.19973     0.560777 3.580594e+05     0.533266            5            1 
 4814.043578   197.434787            1     0.645232    -46.66835 000048@Extract/job038/Average/stack_0504_cor2.mrcs Average/stack_0504_cor2.mrc            1     5.239416     0.067488 12952.532227 10655.738281     -5.38203     0.000000     1.000000     0.000000            6    74.836265   170.563842     0.774382     0.774382     0.558127 3.581161e+05     0.207137            8            1 
 1527.695684   859.869583            1     0.638254   159.397949 000049@Extract/job038/Average/stack_0504_cor2.mrcs Average/stack_0504_cor2.mrc            1     5.239416     0.067488 12952.532227 10655.738281     -5.38203     0.000000     1.000000     0.000000            6    80.150128    11.026572     -0.19973     0.770269     0.566068 3.580709e+05     0.730374            5            1 
 3440.652245  1185.739155            1     0.811696   109.011660 000050@Extract/job038/Average/stack_0504_cor2.mrcs Average/stack_0504_cor2.mrc            1     5.239416     0.067488 12952.532227 10655.738281     -5.38203     0.000000     1.000000     0.000000            6    -35.13212     8.271032     1.744382     -1.16973     0.558760 3.580611e+05     0.213940            7            1 
 1825.086994  2181.652219            1     0.270857    -54.57385 000051@Extract/job038/Average/stack_0504_cor2.mrcs Average/stack_0504_cor2.mrc            1     5.239416     0.067488 12952.532227 10655.738281     -5.38203     0.000000     1.000000     0.000000            6    -27.10260   169.264992     -0.19973     -1.16973     0.558498 3.581078e+05     0.498592            4            2 
  781.000016  2308.478309            1     0.845608    -27.52023 000052@Extract/job038/Average/stack_0504_cor2.mrcs Average/stack_0504_cor2.mrc            1     5.239416     0.067488 12952.532227 10655.738281     -5.38203     0.000000     1.000000     0.000000            6    -33.23406   169.250326     -0.19562     -0.19973     0.561558 3.579936e+05     0.269097            3            1 
 2511.565269  3159.739196            1     1.044996    -93.69904 000053@Extract/job038/Average/stack_0504_cor2.mrcs Average/stack_0504_cor2.mrc            1     5.239416     0.067488 12952.532227 10655.738281     -5.38203     0.000000     1.000000     0.000000            6    18.373503   170.749752     -0.19562     -0.19973     0.556274 3.581178e+05     0.601602            3            2 
 3593.565292   575.304360            1     0.513453    38.482248 000054@Extract/job038/Average/stack_0504_cor2.mrcs Average/stack_0504_cor2.mrc            1     5.239416     0.067488 12952.532227 10655.738281     -5.38203     0.000000     1.000000     0.000000            6   -144.55368    21.838479     0.774382     0.770269     0.556144 3.580263e+05     0.138831            7            1 
  170.956525  1874.043517            1     0.518245    21.595748 000055@Extract/job038/Average/stack_0504_cor2.mrcs Average/stack_0504_cor2.mrc            1     5.239416     0.067488 12952.532227 10655.738281     -5.38203     0.000000     1.000000     0.000000            6   160.045643   168.759658     -0.19562     -0.19973     0.556435 3.580879e+05     0.330850            4            2 
  306.434789  1940.260910            1     0.306740   163.205945 000056@Extract/job038/Average/stack_0504_cor2.mrcs Average/stack_0504_cor2.mrc            1     5.239416     0.067488 12952.532227 10655.738281     -5.38203     0.000000     1.000000     0.000000            6    -38.54418   153.664254     -0.19562     0.774382     0.563677 3.581040e+05     0.098087           13            2 
 2073.913086  2111.043522            1     0.521527   125.969210 000057@Extract/job038/Average/stack_0504_cor2.mrcs Average/stack_0504_cor2.mrc            1     5.239416     0.067488 12952.532227 10655.738281     -5.38203     0.000000     1.000000     0.000000            6   -140.32226     9.298197     -1.16973     0.770269     0.557789 3.580647e+05     0.199997            4            2 
 1970.956563  3888.347907            1     0.634025    -65.26146 000058@Extract/job038/Average/stack_0504_cor2.mrcs Average/stack_0504_cor2.mrc            1     5.239416     0.067488 12952.532227 10655.738281     -5.38203     0.000000     1.000000     0.000000            6    27.625864   171.466351     -1.16973     -1.16973     0.560907 3.580823e+05     0.330206           21            1 
 5577.608811  1038.260891            1     1.011378   -102.93421 000059@Extract/job038/Average/stack_0504_cor2.mrcs Average/stack_0504_cor2.mrc            1     5.239416     0.067488 12952.532227 10655.738281     -5.38203     0.000000     1.000000     0.000000            6    -86.66633    96.594417     1.744382     0.774382     0.555710 3.580463e+05     0.079441           15            1 
 3367.434852   649.565231            1     1.146980    77.596148 000060@Extract/job038/Average/stack_0504_cor2.mrcs Average/stack_0504_cor2.mrc            1     5.239416     0.067488 12952.532227 10655.738281     -5.38203     0.000000     1.000000     0.000000            6   114.451166    88.095954     -0.19973     0.774382     0.562472 3.580382e+05     0.109318           19            2 
 1500.173944   289.565223            1     0.690287    -76.25349 000061@Extract/job038/Average/stack_0504_cor2.mrcs Average/stack_0504_cor2.mrc            1     5.239416     0.067488 12952.532227 10655.738281     -5.38203     0.000000     1.000000     0.000000            6   146.794789    86.783843     0.770269     -0.19973     0.556920 3.581796e+05     0.141814            7            2 
 4259.000088  2204.565263            1     1.237840   -163.86879 000062@Extract/job038/Average/stack_0504_cor2.mrcs Average/stack_0504_cor2.mrc            1     5.239416     0.067488 12952.532227 10655.738281     -5.38203     0.000000     1.000000     0.000000            6    -95.78073    91.164582     -0.19973     -1.16973     0.553016 3.581485e+05     0.078638           15            1 
 1677.565252  2417.043528            1     0.822712    76.224076 000063@Extract/job038/Average/stack_0504_cor2.mrcs Average/stack_0504_cor2.mrc            1     5.239416     0.067488 12952.532227 10655.738281     -5.38203     0.000000     1.000000     0.000000            6    -40.93165    90.208037     1.744382     0.774382     0.561916 3.580456e+05     0.090558           12            1 
 3374.434852  3081.869629            1     0.471818    -73.81093 000064@Extract/job038/Average/stack_0504_cor2.mrcs Average/stack_0504_cor2.mrc            1     5.239416     0.067488 12952.532227 10655.738281     -5.38203     0.000000     1.000000     0.000000            6    -51.47626    89.574340     -1.16973     -0.19973     0.562796 3.580491e+05     0.136572           13            2 
 4947.087059  3799.869644            1     1.336212    -21.27462 000065@Extract/job038/Average/stack_0504_cor2.mrcs Average/stack_0504_cor2.mrc            1     5.239416     0.067488 12952.532227 10655.738281     -5.38203     0.000000     1.000000     0.000000            6    -40.24925    96.789818     -1.16973     2.714382     0.561807 3.581310e+05     0.077434            9            1 
  444.695661  1868.826126            1     1.078980    -78.50690 000066@Extract/job038/Average/stack_0504_cor2.mrcs Average/stack_0504_cor2.mrc            1     5.239416     0.067488 12952.532227 10655.738281     -5.38203     0.000000     1.000000     0.000000            6    -53.55498    81.777593     0.770269     -1.16973     0.557342 3.580190e+05     0.139384            8            1 
 3607.043553   303.217398            1     1.373399    67.735940 000067@Extract/job038/Average/stack_0504_cor2.mrcs Average/stack_0504_cor2.mrc            1     5.239416     0.067488 12952.532227 10655.738281     -5.38203     0.000000     1.000000     0.000000            6    -56.37128    82.971216     -0.19973     -1.16973     0.564384 3.580324e+05     0.107340           14            2 
 2880.000060   739.043493            1     1.100279   -160.06850 000068@Extract/job038/Average/stack_0504_cor2.mrcs Average/stack_0504_cor2.mrc            1     5.239416     0.067488 12952.532227 10655.738281     -5.38203     0.000000     1.000000     0.000000            6    -52.84497    79.965955     -0.19562     -1.16973     0.561556 3.580697e+05     0.128409            8            1 
 1290.086983   322.869572            1     0.658840   -170.21356 000069@Extract/job038/Average/stack_0504_cor2.mrcs Average/stack_0504_cor2.mrc            1     5.239416     0.067488 12952.532227 10655.738281     -5.38203     0.000000     1.000000     0.000000            6   129.989084     2.006011     -0.19973     -1.16973     0.558845 3.580517e+05     0.418868            3            2 
  293.173919   504.869576            1     0.572980    -96.19879 000070@Extract/job038/Average/stack_0504_cor2.mrcs Average/stack_0504_cor2.mrc            1     5.239416     0.067488 12952.532227 10655.738281     -5.38203     0.000000     1.000000     0.000000            6    61.107162   175.021999     -1.16973     -0.19562     0.556595 3.581603e+05     0.698655            2            1 
 2227.217437   479.173923            1     0.435770   115.059356 000071@Extract/job038/Average/stack_0504_cor2.mrcs Average/stack_0504_cor2.mrc            1     5.239416     0.067488 12952.532227 10655.738281     -5.38203     0.000000     1.000000     0.000000            6   151.466415     3.410723     0.770269     1.744382     0.560577 3.581302e+05     0.688386            3            1 
  236.391309   706.173928            1     0.743908   134.315644 000072@Extract/job038/Average/stack_0504_cor2.mrcs Average/stack_0504_cor2.mrc            1     5.239416     0.067488 12952.532227 10655.738281     -5.38203     0.000000     1.000000     0.000000            6    -28.53359   176.589277     0.774382     0.774382     0.567143 3.580752e+05     0.584925            3            1 
 4258.000088   813.695669            1     0.917622    -83.97307 000073@Extract/job038/Average/stack_0504_cor2.mrcs Average/stack_0504_cor2.mrc            1     5.239416     0.067488 12952.532227 10655.738281     -5.38203     0.000000     1.000000     0.000000            6    -79.09706   172.008318     -0.19973     -1.16973     0.563637 3.580852e+05     0.587183            3            1 
 5174.869673  1065.347848            1     0.808747    -37.98683 000074@Extract/job038/Average/stack_0504_cor2.mrcs Average/stack_0504_cor2.mrc            1     5.239416     0.067488 12952.532227 10655.738281     -5.38203     0.000000     1.000000     0.000000            6   -139.14877   177.604315     0.774382     -1.16973     0.559527 3.581416e+05     0.275184           16            2 
 4232.695740  1039.043500            1     1.238301    83.184356 000075@Extract/job038/Average/stack_0504_cor2.mrcs Average/stack_0504_cor2.mrc            1     5.239416     0.067488 12952.532227 10655.738281     -5.38203     0.000000     1.000000     0.000000            6   151.466415     3.410723     -0.19562     0.770269     0.562476 3.580882e+05     0.621980            2            1 
 4479.521832  1062.521761            1     0.964088   119.431570 000076@Extract/job038/Average/stack_0504_cor2.mrcs Average/stack_0504_cor2.mrc            1     5.239416     0.067488 12952.532227 10655.738281     -5.38203     0.000000     1.000000     0.000000            6    -91.58258     8.033549     -0.19562     -1.16973     0.561074 3.580735e+05     0.288203            8            2 
 3926.695734  1226.086982            1     0.966498    66.920084 000077@Extract/job038/Average/stack_0504_cor2.mrcs Average/stack_0504_cor2.mrc            1     5.239416     0.067488 12952.532227 10655.738281     -5.38203     0.000000     1.000000     0.000000            6    -25.48896   173.667817     0.770269     -0.19973     0.557650 3.580702e+05     0.374862            3            2 
 3232.782676  1475.521770            1     0.748734   105.579916 000078@Extract/job038/Average/stack_0504_cor2.mrcs Average/stack_0504_cor2.mrc            1     5.239416     0.067488 12952.532227 10655.738281     -5.38203     0.000000     1.000000     0.000000            6   154.511036     6.332183     0.770269     -0.19973     0.556859 3.581280e+05     0.501705            7            1 
 1700.652209  1970.173954            1     0.970261    88.283138 000079@Extract/job038/Average/stack_0504_cor2.mrcs Average/stack_0504_cor2.mrc            1     5.239416     0.067488 12952.532227 10655.738281     -5.38203     0.000000     1.000000     0.000000            6   149.968058   174.644704     -1.16973     -0.19562     0.560452 3.580867e+05     0.173660            6            1 
 3027.087019  2059.652217            1     0.878542    39.032410 000080@Extract/job038/Average/stack_0504_cor2.mrcs Average/stack_0504_cor2.mrc            1     5.239416     0.067488 12952.532227 10655.738281     -5.38203     0.000000     1.000000     0.000000            6   160.207703     4.857849     -0.19973     -1.16973     0.562039 3.581184e+05     0.922363            4            2 
 4063.739215  2117.434826            1     0.679015   -105.57992 000081@Extract/job038/Average/stack_0504_cor2.mrcs Average/stack_0504_cor2.mrc            1     5.239416     0.067488 12952.532227 10655.738281     -5.38203     0.000000     1.000000     0.000000            6    -25.48896   173.667817     -0.19973     0.770269     0.561570 3.580925e+05     0.230686            8            2 
 1131.173937  2133.521783            1     0.962173   160.789865 000082@Extract/job038/Average/stack_0504_cor2.mrcs Average/stack_0504_cor2.mrc            1     5.239416     0.067488 12952.532227 10655.738281     -5.38203     0.000000     1.000000     0.000000            6   -120.18045   176.212151     -0.19973     -0.19973     0.556728 3.580635e+05     0.390780            8            2 
  490.826097  2246.869612            1     0.683689   108.122104 000083@Extract/job038/Average/stack_0504_cor2.mrcs Average/stack_0504_cor2.mrc            1     5.239416     0.067488 12952.532227 10655.738281     -5.38203     0.000000     1.000000     0.000000            6    -73.12123   174.967395     -0.19973     -2.13973     0.560093 3.580705e+05     0.550244            9            2 
 3849.826167  2325.739179            1     0.658654   117.073866 000084@Extract/job038/Average/stack_0504_cor2.mrcs Average/stack_0504_cor2.mrc            1     5.239416     0.067488 12952.532227 10655.738281     -5.38203     0.000000     1.000000     0.000000            6    -43.26686   161.108023     -2.13973     -1.16150     0.557140 3.580350e+05     0.135747           19            1 
 3433.043549  2484.260921            1     0.910442    -57.79854 000085@Extract/job038/Average/stack_0504_cor2.mrcs Average/stack_0504_cor2.mrc            1     5.239416     0.067488 12952.532227 10655.738281     -5.38203     0.000000     1.000000     0.000000            6    -56.45126   173.573441     1.744382     0.774382     0.562263 3.580925e+05     0.341006            2            2 
 3311.043547  2450.956572            1     0.676415   100.848075 000086@Extract/job038/Average/stack_0504_cor2.mrcs Average/stack_0504_cor2.mrc            1     5.239416     0.067488 12952.532227 10655.738281     -5.38203     0.000000     1.000000     0.000000            6   100.902941     7.991682     -1.16973     -0.19973     0.559540 3.581342e+05     0.722365            6            1 
 2420.652224  2480.478312            1     0.789661    35.982584 000087@Extract/job038/Average/stack_0504_cor2.mrcs Average/stack_0504_cor2.mrc            1     5.239416     0.067488 12952.532227 10655.738281     -5.38203     0.000000     1.000000     0.000000            6    -25.48896   173.667817     -0.19973     1.744382     0.559044 3.580276e+05     0.507075            3            1 
 3232.782676  2966.478322            1     0.327442    58.698787 000088@Extract/job038/Average/stack_0504_cor2.mrcs Average/stack_0504_cor2.mrc            1     5.239416     0.067488 12952.532227 10655.738281     -5.38203     0.000000     1.000000     0.000000            6   -118.89284     4.978001     0.774382     -1.16973     0.563320 3.580923e+05     0.885144            4            1 
 5179.869673  3028.913106            1     0.925762    57.412532 000089@Extract/job038/Average/stack_0504_cor2.mrcs Average/stack_0504_cor2.mrc            1     5.239416     0.067488 12952.532227 10655.738281     -5.38203     0.000000     1.000000     0.000000            6    -79.97443     5.158046     0.770269     -1.16973     0.563377 3.581265e+05     0.492806            6            2 
 4266.000088  3349.956591            1     0.994321   -166.85851 000090@Extract/job038/Average/stack_0504_cor2.mrcs Average/stack_0504_cor2.mrc            1     5.239416     0.067488 12952.532227 10655.738281     -5.38203     0.000000     1.000000     0.000000            6   144.139370     6.356974     -0.19973     -0.19562     0.556806 3.580038e+05     0.277036            5            1 
  758.347842  3526.347899            1     0.499630    -22.68276 000091@Extract/job038/Average/stack_0504_cor2.mrcs Average/stack_0504_cor2.mrc            1     5.239416     0.067488 12952.532227 10655.738281     -5.38203     0.000000     1.000000     0.000000            6   -148.88648   174.646062     -1.16973     -0.19973     0.558623 3.580319e+05     0.689239            7            2 
  279.521745  3843.391384            1     0.652718    -44.02610 000092@Extract/job038/Average/stack_0504_cor2.mrcs Average/stack_0504_cor2.mrc            1     5.239416     0.067488 12952.532227 10655.738281     -5.38203     0.000000     1.000000     0.000000            6   -106.73891   173.342059     -1.16973     0.770269     0.559784 3.580912e+05     0.472617            7            1 
 3084.260933  3611.434857            1     0.952567    71.934356 000093@Extract/job038/Average/stack_0504_cor2.mrcs Average/stack_0504_cor2.mrc            1     5.239416     0.067488 12952.532227 10655.738281     -5.38203     0.000000     1.000000     0.000000            6   151.466415     3.410723     -0.19562     -1.16973     0.558172 3.580232e+05     0.498373            3            1 
 2858.130494  3698.739207            1     0.702538   -153.98514 000094@Extract/job038/Average/stack_0504_cor2.mrcs Average/stack_0504_cor2.mrc            1     5.239416     0.067488 12952.532227 10655.738281     -5.38203     0.000000     1.000000     0.000000            6    -20.59868   172.211738     -0.19562     0.770269     0.558518 3.580466e+05     0.258569            5            1 
 1397.043507  3794.434861            1     0.817151   148.074042 000095@Extract/job038/Average/stack_0504_cor2.mrcs Average/stack_0504_cor2.mrc            1     5.239416     0.067488 12952.532227 10655.738281     -5.38203     0.000000     1.000000     0.000000            6   -161.62650     9.250248     0.770269     0.770269     0.563855 3.579970e+05     0.683802            4            2 
 1370.347854  1364.347854            1     0.682897     0.533792 000096@Extract/job038/Average/stack_0504_cor2.mrcs Average/stack_0504_cor2.mrc            1     5.239416     0.067488 12952.532227 10655.738281     -5.38203     0.000000     1.000000     0.000000            6   143.464566   170.266561     0.774382     -0.19562     0.561486 3.581007e+05     0.317659            6            2 
  929.304367  2087.347869            1     0.866149    -48.52711 000097@Extract/job038/Average/stack_0504_cor2.mrcs Average/stack_0504_cor2.mrc            1     5.239416     0.067488 12952.532227 10655.738281     -5.38203     0.000000     1.000000     0.000000            6    -60.57301    79.327678     0.770269     -1.16973     0.560431 3.580655e+05     0.079837           11            1 
 4750.043577  3819.304427            1     0.641910    -24.60560 000098@Extract/job038/Average/stack_0504_cor2.mrcs Average/stack_0504_cor2.mrc            1     5.239416     0.067488 12952.532227 10655.738281     -5.38203     0.000000     1.000000     0.000000            6   122.153686    80.259816     -0.19973     -0.19973     0.558049 3.580699e+05     0.050966           15            1 
 2168.217436   584.565230            1     1.207859   154.494798 000099@Extract/job038/Average/stack_0504_cor2.mrcs Average/stack_0504_cor2.mrc            1     5.239416     0.067488 12952.532227 10655.738281     -5.38203     0.000000     1.000000     0.000000            6    84.907986    85.844296     -0.19973     0.770269     0.558275 3.581087e+05     0.035736           10            2 
 3959.000082  2820.217450            1     1.022445    10.654997 000100@Extract/job038/Average/stack_0504_cor2.mrcs Average/stack_0504_cor2.mrc            1     5.239416     0.067488 12952.532227 10655.738281     -5.38203     0.000000     1.000000     0.000000            6    -26.86383    87.858058     -0.19973     0.766156     0.554856 3.580657e+05     0.115602           18            2 
 2279.782656  2941.608757            1     1.019111    -50.81606 000101@Extract/job038/Average/stack_0504_cor2.mrcs Average/stack_0504_cor2.mrc            1     5.239416     0.067488 12952.532227 10655.738281     -5.38203     0.000000     1.000000     0.000000            6    86.302530    83.439495     -1.16973     0.774382     0.560218 3.580546e+05     0.061643           11            1 
 4183.347913  3077.260933            1     0.857165    70.090251 000102@Extract/job038/Average/stack_0504_cor2.mrcs Average/stack_0504_cor2.mrc            1     5.239416     0.067488 12952.532227 10655.738281     -5.38203     0.000000     1.000000     0.000000            6   117.279236    91.665248     1.744382     -0.19973     0.557892 3.581293e+05     0.157640            7            2 
 2274.173960  3175.173979            1     1.122446   -146.50104 000103@Extract/job038/Average/stack_0504_cor2.mrcs Average/stack_0504_cor2.mrc            1     5.239416     0.067488 12952.532227 10655.738281     -5.38203     0.000000     1.000000     0.000000            6   128.537353    94.010321     -0.19973     -1.16973     0.561458 3.580206e+05     0.239633           11            1 
 2067.086999  2230.608742            1     0.955571    11.470782 000104@Extract/job038/Average/stack_0504_cor2.mrcs Average/stack_0504_cor2.mrc            1     5.239416     0.067488 12952.532227 10655.738281     -5.38203     0.000000     1.000000     0.000000            6    -62.70005    83.545988     -0.19973     0.770269     0.555425 3.580514e+05     0.100880           17            1 
 1417.739160  2898.869625            1     1.217077    56.032144 000105@Extract/job038/Average/stack_0504_cor2.mrcs Average/stack_0504_cor2.mrc            1     5.239416     0.067488 12952.532227 10655.738281     -5.38203     0.000000     1.000000     0.000000            6   115.167400    91.077372     -0.19973     -0.19973     0.560672 3.581545e+05     0.056305           16            1 
 5309.913154  3014.652236            1     1.240874   -100.10623 000106@Extract/job038/Average/stack_0504_cor2.mrcs Average/stack_0504_cor2.mrc            1     5.239416     0.067488 12952.532227 10655.738281     -5.38203     0.000000     1.000000     0.000000            6    -69.10029    99.691566     -0.19562     -0.19973     0.566017 3.581241e+05     0.170189           13            1 
  355.173920  3201.087023            1     1.087649    -15.38276 000107@Extract/job038/Average/stack_0504_cor2.mrcs Average/stack_0504_cor2.mrc            1     5.239416     0.067488 12952.532227 10655.738281     -5.38203     0.000000     1.000000     0.000000            6   162.281460    96.316601     -0.19973     -0.19562     0.560053 3.580782e+05     0.059211           13            1 
 2570.391358   426.217400            1     0.374249    -55.81859 000108@Extract/job038/Average/stack_0504_cor2.mrcs Average/stack_0504_cor2.mrc            1     5.239416     0.067488 12952.532227 10655.738281     -5.38203     0.000000     1.000000     0.000000            6     -7.19152   105.988045     -1.16973     -2.13973     0.564895 3.580109e+05     0.028159           51            2 
 5228.043587   960.391324            1     0.799759   116.477359 000109@Extract/job038/Average/stack_0504_cor2.mrcs Average/stack_0504_cor2.mrc            1     5.239416     0.067488 12952.532227 10655.738281     -5.38203     0.000000     1.000000     0.000000            6    -58.55752   101.558365     0.770269     -1.16973     0.560581 3.580787e+05     0.129174           15            2 
  901.782627  3130.608760            1     0.454318   -134.74225 000110@Extract/job038/Average/stack_0504_cor2.mrcs Average/stack_0504_cor2.mrc            1     5.239416     0.067488 12952.532227 10655.738281     -5.38203     0.000000     1.000000     0.000000            6    -48.63306    81.192388     1.744382     0.770269     0.563539 3.581289e+05     0.124313           12            1 
 4054.521823  3471.347898            1     1.823607     0.269280 000111@Extract/job038/Average/stack_0504_cor2.mrcs Average/stack_0504_cor2.mrc            1     5.239416     0.067488 12952.532227 10655.738281     -5.38203     0.000000     1.000000     0.000000            6    -45.85976    91.982414     0.774382     -0.19973     0.557295 3.580977e+05     0.120868           14            1 
 1632.826121  2924.739191            1     0.443667    92.096596 000112@Extract/job038/Average/stack_0504_cor2.mrcs Average/stack_0504_cor2.mrc            1     5.239416     0.067488 12952.532227 10655.738281     -5.38203     0.000000     1.000000     0.000000            6    -60.67060   102.159094     -1.16562     -0.19973     0.556600 3.580898e+05     0.036260           29            1 
 1337.260897   433.260879            1     0.397942    28.460072 000113@Extract/job038/Average/stack_0504_cor2.mrcs Average/stack_0504_cor2.mrc            1     5.239416     0.067488 12952.532227 10655.738281     -5.38203     0.000000     1.000000     0.000000            6    -28.29485    98.628413     -0.19973     -1.16973     0.560469 3.581726e+05     0.154765           13            2 
  781.217408  1043.869587            1     0.641818   101.045411 000114@Extract/job038/Average/stack_0504_cor2.mrcs Average/stack_0504_cor2.mrc            1     5.239416     0.067488 12952.532227 10655.738281     -5.38203     0.000000     1.000000     0.000000            6   110.193560    79.705774     -0.19973     -0.19973     0.564305 3.580448e+05     0.062089           15            2 
 3301.391373  3632.913119            1     0.804679   167.124648 000115@Extract/job038/Average/stack_0504_cor2.mrcs Average/stack_0504_cor2.mrc            1     5.239416     0.067488 12952.532227 10655.738281     -5.38203     0.000000     1.000000     0.000000            6    -49.42849   105.892807     0.774382     1.744382     0.559474 3.579967e+05     0.131769            4            1 
 3080.869629  2788.869623            1     0.706156    -19.44279 000116@Extract/job038/Average/stack_0504_cor2.mrcs Average/stack_0504_cor2.mrc            1     5.239416     0.067488 12952.532227 10655.738281     -5.38203     0.000000     1.000000     0.000000            6    -52.13497    78.143890     -0.19973     -0.19973     0.554456 3.580172e+05     0.245947            8            1 
  887.347844   849.826105            1     0.544492    -28.78800 000117@Extract/job038/Average/stack_0504_cor2.mrcs Average/stack_0504_cor2.mrc            1     5.239416     0.067488 12952.532227 10655.738281     -5.38203     0.000000     1.000000     0.000000            6    35.690904   167.775477     -1.16973     -0.19973     0.556748 3.581696e+05     0.388837            7            1 
 2674.130490  1168.304372            1     0.698765   -150.01411 000118@Extract/job038/Average/stack_0504_cor2.mrcs Average/stack_0504_cor2.mrc            1     5.239416     0.067488 12952.532227 10655.738281     -5.38203     0.000000     1.000000     0.000000            6    24.863463    14.910278     1.744382     0.770269     0.563910 3.581362e+05     0.168912            6            1 
 1776.739167  1610.173946            1     0.465869    -37.90087 000119@Extract/job038/Average/stack_0504_cor2.mrcs Average/stack_0504_cor2.mrc            1     5.239416     0.067488 12952.532227 10655.738281     -5.38203     0.000000     1.000000     0.000000            6   -130.55385   165.898164     -0.19973     -1.16973     0.559729 3.580375e+05     0.287973           13            1 
 3610.043553  1661.130469            1     0.461715    -54.88498 000120@Extract/job038/Average/stack_0504_cor2.mrcs Average/stack_0504_cor2.mrc            1     5.239416     0.067488 12952.532227 10655.738281     -5.38203     0.000000     1.000000     0.000000            6   125.169843   165.184263     -0.19973     1.744382     0.559740 3.580167e+05     0.146955            6            2 
 5080.130540  2532.826139            1     0.466699    37.132042 000121@Extract/job038/Average/stack_0504_cor2.mrcs Average/stack_0504_cor2.mrc            1     5.239416     0.067488 12952.532227 10655.738281     -5.38203     0.000000     1.000000     0.000000            6     8.146553   158.208881     -0.19562     0.770269     0.554574 3.580458e+05     0.153826            5            1 
 2775.434840  2710.043535            1     0.419682    -57.60227 000122@Extract/job038/Average/stack_0504_cor2.mrcs Average/stack_0504_cor2.mrc            1     5.239416     0.067488 12952.532227 10655.738281     -5.38203     0.000000     1.000000     0.000000            6    85.369180   163.891442     0.774382     -1.16973     0.561097 3.581581e+05     0.327464            5            1 
 4529.695746  2709.826143            1     0.792933   179.224133 000123@Extract/job038/Average/stack_0504_cor2.mrcs Average/stack_0504_cor2.mrc            1     5.239416     0.067488 12952.532227 10655.738281     -5.38203     0.000000     1.000000     0.000000            6   -163.39965    14.393685     -1.16973     0.770269     0.564773 3.580465e+05     0.182465            7            2 
 2635.000055  3088.695716            1     0.540482    -17.96242 000124@Extract/job038/Average/stack_0504_cor2.mrcs Average/stack_0504_cor2.mrc            1     5.239416     0.067488 12952.532227 10655.738281     -5.38203     0.000000     1.000000     0.000000            6    -46.76268   161.096152     -0.19973     -1.16973     0.559780 3.580499e+05     0.278384            5            2 
 2899.869625  3145.869630            1     0.765344   177.297716 000125@Extract/job038/Average/stack_0504_cor2.mrcs Average/stack_0504_cor2.mrc            1     5.239416     0.067488 12952.532227 10655.738281     -5.38203     0.000000     1.000000     0.000000            6   135.008099    19.639423     -0.19973     -0.19973     0.564954 3.580555e+05     0.249174            6            1 
  899.565236  3267.652241            1     0.621279    -11.51122 000126@Extract/job038/Average/stack_0504_cor2.mrcs Average/stack_0504_cor2.mrc            1     5.239416     0.067488 12952.532227 10655.738281     -5.38203     0.000000     1.000000     0.000000            6    -55.94010   161.802654     -0.19973     -2.13973     0.557997 3.580518e+05     0.189086            4            1 
 3997.130518  3157.521805            1     0.251377   153.214229 000127@Extract/job038/Average/stack_0504_cor2.mrcs Average/stack_0504_cor2.mrc            1     5.239416     0.067488 12952.532227 10655.738281     -5.38203     0.000000     1.000000     0.000000            6   -128.17160    12.277102     0.774382     0.770269     0.565222 3.580166e+05     0.184493            3            1 
 1719.130470  3605.000075            1     0.591480   111.846276 000128@Extract/job038/Average/stack_0504_cor2.mrcs Average/stack_0504_cor2.mrc            1     5.239416     0.067488 12952.532227 10655.738281     -5.38203     0.000000     1.000000     0.000000            6    59.239093    18.493600     -1.16973     -0.19973     0.555220 3.580011e+05     0.381910            5            1 
 1733.782645  3765.739208            1     0.619788   154.481546 000129@Extract/job038/Average/stack_0504_cor2.mrcs Average/stack_0504_cor2.mrc            1     5.239416     0.067488 12952.532227 10655.738281     -5.38203     0.000000     1.000000     0.000000            6    12.797327    13.456283     -0.19973     -0.19973     0.561414 3.581305e+05     0.295509            5            1 
  389.086965  3614.043553            1     0.439350    -12.51402 000130@Extract/job038/Average/stack_0504_cor2.mrcs Average/stack_0504_cor2.mrc            1     5.239416     0.067488 12952.532227 10655.738281     -5.38203     0.000000     1.000000     0.000000            6    -49.49972   164.783423     -0.19973     -0.19562     0.553748 3.580873e+05     0.378016            5            2 
  875.521757  3843.000080            1     0.341363   -177.80796 000131@Extract/job038/Average/stack_0504_cor2.mrcs Average/stack_0504_cor2.mrc            1     5.239416     0.067488 12952.532227 10655.738281     -5.38203     0.000000     1.000000     0.000000            6   116.806963    18.227372     -0.19973     1.744382     0.562147 3.580460e+05     0.350818            6            1 
 4122.521824  3896.391385            1     0.559993   -141.24748 000132@Extract/job038/Average/stack_0504_cor2.mrcs Average/stack_0504_cor2.mrc            1     5.239416     0.067488 12952.532227 10655.738281     -5.38203     0.000000     1.000000     0.000000            6    49.083451    15.577312     -0.19973     0.770269     0.562653 3.580225e+05     0.231332           11            2 
  357.000007  2934.000061            1     0.420531    -88.05485 000133@Extract/job038/Average/stack_0504_cor2.mrcs Average/stack_0504_cor2.mrc            1     5.239416     0.067488 12952.532227 10655.738281     -5.38203     0.000000     1.000000     0.000000            6   -149.28411   159.184591     -1.16973     -0.19973     0.563094 3.580818e+05     0.233375           11            2 
 3885.304428  3210.739197            1     0.562580   133.571221 000134@Extract/job038/Average/stack_0504_cor2.mrcs Average/stack_0504_cor2.mrc            1     5.239416     0.067488 12952.532227 10655.738281     -5.38203     0.000000     1.000000     0.000000            6   123.417555    14.506299     -0.19562     1.744382     0.562812 3.580378e+05     0.339196            5            1 
 4733.956620  3350.173983            1     0.426929   150.675412 000135@Extract/job038/Average/stack_0504_cor2.mrcs Average/stack_0504_cor2.mrc            1     5.239416     0.067488 12952.532227 10655.738281     -5.38203     0.000000     1.000000     0.000000            6   134.092651    74.713666     -0.19973     0.770269     0.562521 3.580343e+05     0.239440            7            2 
 1198.391329   686.695666            1     0.135579   -175.54156 000136@Extract/job038/Average/stack_0504_cor2.mrcs Average/stack_0504_cor2.mrc            1     5.239416     0.067488 12952.532227 10655.738281     -5.38203     0.000000     1.000000     0.000000            6   125.791381   109.945033     -0.19562     0.770269     0.557940 3.580979e+05     0.100761            7            2 
  324.652180  2780.869623            1     0.484193    93.025457 000137@Extract/job038/Average/stack_0504_cor2.mrcs Average/stack_0504_cor2.mrc            1     5.239416     0.067488 12952.532227 10655.738281     -5.38203     0.000000     1.000000     0.000000            6    -61.95074    73.170930     -0.19562     -0.19973     0.566796 3.580361e+05     0.085852           15            1 
 4516.826180   359.391312            1     1.184790    82.830518 000138@Extract/job038/Average/stack_0504_cor2.mrcs Average/stack_0504_cor2.mrc            1     5.239416     0.067488 12952.532227 10655.738281     -5.38203     0.000000     1.000000     0.000000            6    -29.68737    92.627589     1.744382     0.774382     0.556908 3.580620e+05     0.080163            6            2 
 4676.000097  1057.304370            1     0.358537   131.038496 000139@Extract/job038/Average/stack_0504_cor2.mrcs Average/stack_0504_cor2.mrc            1     5.239416     0.067488 12952.532227 10655.738281     -5.38203     0.000000     1.000000     0.000000            6   120.690669    67.835495     0.770269     0.774382     0.558916 3.580442e+05     0.167516           12            2 
 5221.000108  1674.565252            1     0.275913    -47.14882 000140@Extract/job038/Average/stack_0504_cor2.mrcs Average/stack_0504_cor2.mrc            1     5.239416     0.067488 12952.532227 10655.738281     -5.38203     0.000000     1.000000     0.000000            6   138.428167   108.633517     -1.16973     1.744382     0.561632 3.581276e+05     0.248498            5            2 
  719.608711  2686.347882            1     1.447535   138.484783 000141@Extract/job038/Average/stack_0504_cor2.mrcs Average/stack_0504_cor2.mrc            1     5.239416     0.067488 12952.532227 10655.738281     -5.38203     0.000000     1.000000     0.000000            6    19.485326   153.709559     -1.16973     -0.19973     0.560349 3.580445e+05     0.148959           21            2 
 1756.434819  1125.956545            1     0.267209   157.260950 000142@Extract/job038/Average/stack_0504_cor2.mrcs Average/stack_0504_cor2.mrc            1     5.239416     0.067488 12952.532227 10655.738281     -5.38203     0.000000     1.000000     0.000000            6   129.305954   110.568398     -0.19973     0.770269     0.560918 3.580727e+05     0.177389           11            2 
 4402.869656  2038.608738            1     0.856960   -161.50521 000143@Extract/job038/Average/stack_0504_cor2.mrcs Average/stack_0504_cor2.mrc            1     5.239416     0.067488 12952.532227 10655.738281     -5.38203     0.000000     1.000000     0.000000            6   131.380684   102.453913     -0.19973     -0.19973     0.566052 3.581217e+05     0.117293            7            2 
 3198.869632   843.391322            1     0.060255    -33.44590 000001@Extract/job038/Average/stack_0505_cor2.mrcs Average/stack_0505_cor2.mrc            1     9.322079     0.015009 10588.300781  9987.992188    -26.39617     0.000000     1.000000     0.000000            7    -35.34094   102.249543     0.770269     -0.19973     0.555763 3.580696e+05     0.082075           26            1 
 1341.260897  3429.043549            1     0.306668     -5.82405 000002@Extract/job038/Average/stack_0505_cor2.mrcs Average/stack_0505_cor2.mrc            1     9.322079     0.015009 10588.300781  9987.992188    -26.39617     0.000000     1.000000     0.000000            7   103.889800    85.154670     -0.19973     1.744382     0.555554 3.581210e+05     0.035900           26            2 
 4683.608793  3557.260943            1     0.114495   -100.92898 000003@Extract/job038/Average/stack_0505_cor2.mrcs Average/stack_0505_cor2.mrc            1     9.322079     0.015009 10588.300781  9987.992188    -26.39617     0.000000     1.000000     0.000000            7    -30.34011    72.655147     -1.16973     -0.19973     0.556906 3.581441e+05     0.039278           54            1 
 3859.087037  3637.913119            1     0.088927    -48.55901 000004@Extract/job038/Average/stack_0505_cor2.mrcs Average/stack_0505_cor2.mrc            1     9.322079     0.015009 10588.300781  9987.992188    -26.39617     0.000000     1.000000     0.000000            7    -79.65829   101.463617     -0.19562     -0.19973     0.558725 3.581548e+05     0.034802           30            1 
 4758.652273  3351.347895            1     0.241750   -168.43557 000005@Extract/job038/Average/stack_0505_cor2.mrcs Average/stack_0505_cor2.mrc            1     9.322079     0.015009 10588.300781  9987.992188    -26.39617     0.000000     1.000000     0.000000            7    -33.17314    81.241394     -0.19973     -0.19973     0.559354 3.581197e+05     0.118396           24            2 
  425.217400  2705.434839            1     0.744200    -93.51013 000006@Extract/job038/Average/stack_0505_cor2.mrcs Average/stack_0505_cor2.mrc            1     9.322079     0.015009 10588.300781  9987.992188    -26.39617     0.000000     1.000000     0.000000            7   148.921398    11.478839     -0.19562     -1.16973     0.556126 3.580504e+05     0.062218           18            1 
 2444.347877  1130.565241            1     0.514444    -44.94904 000007@Extract/job038/Average/stack_0505_cor2.mrcs Average/stack_0505_cor2.mrc            1     9.322079     0.015009 10588.300781  9987.992188    -26.39617     0.000000     1.000000     0.000000            7    18.373503   170.749752     -1.16973     -1.16973     0.553748 3.581639e+05     0.237800           14            2 
 4074.173997  2556.521792            1     0.399590   -142.66655 000008@Extract/job038/Average/stack_0505_cor2.mrcs Average/stack_0505_cor2.mrc            1     9.322079     0.015009 10588.300781  9987.992188    -26.39617     0.000000     1.000000     0.000000            7   169.870272     9.241372     0.770269     0.770269     0.556346 3.581453e+05     0.136512           25            1 
 2141.956566   193.043482            1     0.520758   158.189151 000009@Extract/job038/Average/stack_0505_cor2.mrcs Average/stack_0505_cor2.mrc            1     9.322079     0.015009 10588.300781  9987.992188    -26.39617     0.000000     1.000000     0.000000            7    74.974859     7.382762     2.714382     1.740269     0.560062 3.581417e+05     0.071066           43            2 
 4280.260958  2333.782657            1     0.203372    96.920084 000010@Extract/job038/Average/stack_0505_cor2.mrcs Average/stack_0505_cor2.mrc            1     9.322079     0.015009 10588.300781  9987.992188    -26.39617     0.000000     1.000000     0.000000            7    -25.48896   173.667817     -0.19973     2.714382     0.558621 3.580976e+05     0.441822            5            2 
 2689.565273  3058.782672            1     0.291319    37.536785 000011@Extract/job038/Average/stack_0505_cor2.mrcs Average/stack_0505_cor2.mrc            1     9.322079     0.015009 10588.300781  9987.992188    -26.39617     0.000000     1.000000     0.000000            7    57.266303    27.453080     -0.19562     -1.16973     0.557878 3.581581e+05     0.046003           26            2 
 3681.869642   779.391320            1     0.835298     -5.55938 000012@Extract/job038/Average/stack_0505_cor2.mrcs Average/stack_0505_cor2.mrc            1     9.322079     0.015009 10588.300781  9987.992188    -26.39617     0.000000     1.000000     0.000000            7    24.898634   167.801006     0.774382     -2.13973     0.554389 3.581846e+05     0.147977           14            1 
  841.608713  1209.434808            1     0.992025   175.100957 000013@Extract/job038/Average/stack_0505_cor2.mrcs Average/stack_0505_cor2.mrc            1     9.322079     0.015009 10588.300781  9987.992188    -26.39617     0.000000     1.000000     0.000000            7   -151.77883    10.736247     1.744382     0.774382     0.558947 3.581164e+05     0.102486           11            2 
 3577.913118  2549.478314            1     0.978967   127.268651 000014@Extract/job038/Average/stack_0505_cor2.mrcs Average/stack_0505_cor2.mrc            1     9.322079     0.015009 10588.300781  9987.992188    -26.39617     0.000000     1.000000     0.000000            7   131.182270    10.063989     -0.19973     -0.19973     0.562061 3.582417e+05     0.207268           18            2 
 4505.608789  2270.565264            1     0.466311   -155.40914 000015@Extract/job038/Average/stack_0505_cor2.mrcs Average/stack_0505_cor2.mrc            1     9.322079     0.015009 10588.300781  9987.992188    -26.39617     0.000000     1.000000     0.000000            7   -152.22595   149.432741     -3.10973     -1.16150     0.554749 3.581616e+05     0.100517           71            1 
  774.782625  3098.130499            1     0.332226    -87.25460 000016@Extract/job038/Average/stack_0505_cor2.mrcs Average/stack_0505_cor2.mrc            1     9.322079     0.015009 10588.300781  9987.992188    -26.39617     0.000000     1.000000     0.000000            7   120.799132   169.615125     -0.19973     -0.19973     0.557026 3.582108e+05     0.166607           14            2 
 4905.956623  1309.173940            1     0.694239   -178.66615 000017@Extract/job038/Average/stack_0505_cor2.mrcs Average/stack_0505_cor2.mrc            1     9.322079     0.015009 10588.300781  9987.992188    -26.39617     0.000000     1.000000     0.000000            7    -40.23920    10.455838     -0.19562     -1.16973     0.558112 3.582507e+05     0.199848           11            2 
 4136.173999  1820.260907            1     0.512603    -27.37735 000018@Extract/job038/Average/stack_0505_cor2.mrcs Average/stack_0505_cor2.mrc            1     9.322079     0.015009 10588.300781  9987.992188    -26.39617     0.000000     1.000000     0.000000            7   138.100574     8.573299     -0.19973     -0.19973     0.559032 3.581268e+05     0.164680           15            2 
 4591.304443  1852.956560            1     0.305768   -176.54084 000019@Extract/job038/Average/stack_0505_cor2.mrcs Average/stack_0505_cor2.mrc            1     9.322079     0.015009 10588.300781  9987.992188    -26.39617     0.000000     1.000000     0.000000            7   140.493132    95.766683     -1.16973     -2.13973     0.557089 3.581992e+05     0.087445           23            2 
 1433.173943  2554.695705            1     0.155486   -151.15448 000020@Extract/job038/Average/stack_0505_cor2.mrcs Average/stack_0505_cor2.mrc            1     9.322079     0.015009 10588.300781  9987.992188    -26.39617     0.000000     1.000000     0.000000            7   115.141192    85.103489     -0.19973     -1.16973     0.558989 3.581804e+05     0.047597           58            1 
 2355.043527  2955.869627            1     0.148864     -7.77324 000021@Extract/job038/Average/stack_0505_cor2.mrcs Average/stack_0505_cor2.mrc            1     9.322079     0.015009 10588.300781  9987.992188    -26.39617     0.000000     1.000000     0.000000            7   135.534390    84.424177     -0.19973     -0.19973     0.557412 3.581329e+05     0.111442           24            1 
 5353.826198  1125.956545            1     0.300674   116.993734 000022@Extract/job038/Average/stack_0505_cor2.mrcs Average/stack_0505_cor2.mrc            1     9.322079     0.015009 10588.300781  9987.992188    -26.39617     0.000000     1.000000     0.000000            7    99.659197    82.774081     -1.16973     -0.19973     0.554185 3.581693e+05     0.077880           25            2 
 1415.304377   186.826091            1     0.644832     -9.32424 000023@Extract/job038/Average/stack_0505_cor2.mrcs Average/stack_0505_cor2.mrc            1     9.322079     0.015009 10588.300781  9987.992188    -26.39617     0.000000     1.000000     0.000000            7    83.174393     6.610803     0.770269     -0.19562     0.556185 3.581481e+05     0.237716           22            1 
 3921.260951   197.869569            1     1.038136    42.203989 000024@Extract/job038/Average/stack_0505_cor2.mrcs Average/stack_0505_cor2.mrc            1     9.322079     0.015009 10588.300781  9987.992188    -26.39617     0.000000     1.000000     0.000000            7   144.139370     6.356974     -1.16973     -0.19973     0.559914 3.581440e+05     0.254393            9            1 
 3782.608774   319.043485            1     0.376041    -71.56304 000025@Extract/job038/Average/stack_0505_cor2.mrcs Average/stack_0505_cor2.mrc            1     9.322079     0.015009 10588.300781  9987.992188    -26.39617     0.000000     1.000000     0.000000            7    20.927836   175.141223     1.744382     -1.16973     0.559280 3.582094e+05     0.502820           13            1 
  977.652194   481.608706            1     0.958252    37.913845 000026@Extract/job038/Average/stack_0505_cor2.mrcs Average/stack_0505_cor2.mrc            1     9.322079     0.015009 10588.300781  9987.992188    -26.39617     0.000000     1.000000     0.000000            7   -155.43256   173.166622     -0.19973     -1.16973     0.553512 3.581276e+05     0.225044            8            2 
 3769.956600   867.695670            1     0.555679   -154.73528 000027@Extract/job038/Average/stack_0505_cor2.mrcs Average/stack_0505_cor2.mrc            1     9.322079     0.015009 10588.300781  9987.992188    -26.39617     0.000000     1.000000     0.000000            7    -82.07125     6.613450     -0.19562     0.774382     0.554211 3.581271e+05     0.130509           35            2 
 3622.478336  1260.782635            1     1.158268    38.747104 000028@Extract/job038/Average/stack_0505_cor2.mrcs Average/stack_0505_cor2.mrc            1     9.322079     0.015009 10588.300781  9987.992188    -26.39617     0.000000     1.000000     0.000000            7    -73.12123   174.967395     -1.16973     0.774382     0.553639 3.581436e+05     0.480190            5            2 
 4614.174009  1445.826117            1     1.395404   -104.79836 000029@Extract/job038/Average/stack_0505_cor2.mrcs Average/stack_0505_cor2.mrc            1     9.322079     0.015009 10588.300781  9987.992188    -26.39617     0.000000     1.000000     0.000000            7    -62.31922     6.705028     0.774382     0.770269     0.560265 3.581537e+05     0.194815            5            2 
 4262.608784  1561.217424            1     0.310932   -160.44363 000030@Extract/job038/Average/stack_0505_cor2.mrcs Average/stack_0505_cor2.mrc            1     9.322079     0.015009 10588.300781  9987.992188    -26.39617     0.000000     1.000000     0.000000            7    -32.59831     0.947638     -1.16973     -0.19562     0.561541 3.581954e+05     0.386900            7            1 
 5200.130543  1602.913077            1     0.749466    -17.45492 000031@Extract/job038/Average/stack_0505_cor2.mrcs Average/stack_0505_cor2.mrc            1     9.322079     0.015009 10588.300781  9987.992188    -26.39617     0.000000     1.000000     0.000000            7    -25.48896   173.667817     0.770269     -0.19973     0.558516 3.581029e+05     0.448845            4            2 
 4126.347912  1655.695686            1     1.266782   163.809356 000032@Extract/job038/Average/stack_0505_cor2.mrcs Average/stack_0505_cor2.mrc            1     9.322079     0.015009 10588.300781  9987.992188    -26.39617     0.000000     1.000000     0.000000            7   151.466415     3.410723     0.774382     -1.16973     0.551838 3.581488e+05     0.583184            4            2 
 4193.782696  1980.173954            1     0.853981    -60.46013 000033@Extract/job038/Average/stack_0505_cor2.mrcs Average/stack_0505_cor2.mrc            1     9.322079     0.015009 10588.300781  9987.992188    -26.39617     0.000000     1.000000     0.000000            7   -120.18045   176.212151     -0.19973     0.774382     0.558516 3.581391e+05     0.178360           18            2 
 2859.130494  2082.739174            1     0.594075   154.475957 000034@Extract/job038/Average/stack_0505_cor2.mrcs Average/stack_0505_cor2.mrc            1     9.322079     0.015009 10588.300781  9987.992188    -26.39617     0.000000     1.000000     0.000000            7   -151.77883    10.736247     -1.16150     -1.16973     0.557797 3.580439e+05     0.252958           18            2 
 5183.087064  2130.087001            1     0.895405    91.218353 000035@Extract/job038/Average/stack_0505_cor2.mrcs Average/stack_0505_cor2.mrc            1     9.322079     0.015009 10588.300781  9987.992188    -26.39617     0.000000     1.000000     0.000000            7   -174.76052     7.039095     0.774382     -1.16973     0.555629 3.581561e+05     0.108434           38            1 
 2631.782663  2370.695701            1     0.461366   -116.19924 000036@Extract/job038/Average/stack_0505_cor2.mrcs Average/stack_0505_cor2.mrc            1     9.322079     0.015009 10588.300781  9987.992188    -26.39617     0.000000     1.000000     0.000000            7    83.174393     6.610803     -0.19973     0.774382     0.557966 3.582093e+05     0.148405           37            1 
 4149.217477  2459.391355            1     0.425806    43.682490 000037@Extract/job038/Average/stack_0505_cor2.mrcs Average/stack_0505_cor2.mrc            1     9.322079     0.015009 10588.300781  9987.992188    -26.39617     0.000000     1.000000     0.000000            7    96.588307   171.927027     -0.19562     1.744382     0.557861 3.580800e+05     0.154413            9            2 
 2452.782660  2491.304399            1     0.713831    -52.14242 000038@Extract/job038/Average/stack_0505_cor2.mrcs Average/stack_0505_cor2.mrc            1     9.322079     0.015009 10588.300781  9987.992188    -26.39617     0.000000     1.000000     0.000000            7    -25.48896   173.667817     0.770269     -0.19973     0.557285 3.581893e+05     0.358110            7            2 
 1348.521767  2476.043530            1     0.518565   103.137765 000039@Extract/job038/Average/stack_0505_cor2.mrcs Average/stack_0505_cor2.mrc            1     9.322079     0.015009 10588.300781  9987.992188    -26.39617     0.000000     1.000000     0.000000            7    -54.17565    29.725551     -0.19973     1.744382     0.559623 3.581721e+05     0.039789           32            1 
 3879.347907  2610.695706            1     0.428120   168.987264 000040@Extract/job038/Average/stack_0505_cor2.mrcs Average/stack_0505_cor2.mrc            1     9.322079     0.015009 10588.300781  9987.992188    -26.39617     0.000000     1.000000     0.000000            7   -174.21692     6.307007     0.770269     0.770269     0.556178 3.581342e+05     0.345620           18            1 
 3194.652240  2885.608755            1     0.922719    92.086543 000041@Extract/job038/Average/stack_0505_cor2.mrcs Average/stack_0505_cor2.mrc            1     9.322079     0.015009 10588.300781  9987.992188    -26.39617     0.000000     1.000000     0.000000            7    28.221166   169.263753     -0.19973     1.744382     0.554773 3.581697e+05     0.069106           13            1 
 5563.130550  3423.391375            1     0.745553    -39.54991 000042@Extract/job038/Average/stack_0505_cor2.mrcs Average/stack_0505_cor2.mrc            1     9.322079     0.015009 10588.300781  9987.992188    -26.39617     0.000000     1.000000     0.000000            7    53.335930   174.320084     -0.19973     -0.19973     0.558507 3.581382e+05     0.141944           12            2 
 3646.565293  3470.565289            1     0.369378     -9.12149 000043@Extract/job038/Average/stack_0505_cor2.mrcs Average/stack_0505_cor2.mrc            1     9.322079     0.015009 10588.300781  9987.992188    -26.39617     0.000000     1.000000     0.000000            7    21.722975   172.210775     0.774382     -0.19973     0.556730 3.581154e+05     0.211923            7            1 
 4892.087058  3639.913119            1     0.714513    -55.34765 000044@Extract/job038/Average/stack_0505_cor2.mrcs Average/stack_0505_cor2.mrc            1     9.322079     0.015009 10588.300781  9987.992188    -26.39617     0.000000     1.000000     0.000000            7    -17.25180   170.750569     2.714382     -0.19973     0.556828 3.581951e+05     0.104710            8            2 
 1005.565238  3711.173990            1     1.381851   -176.95236 000045@Extract/job038/Average/stack_0505_cor2.mrcs Average/stack_0505_cor2.mrc            1     9.322079     0.015009 10588.300781  9987.992188    -26.39617     0.000000     1.000000     0.000000            7   159.401322     7.788262     0.774382     0.770269     0.557160 3.581466e+05     0.432984            5            1 
 5224.826195  3786.608774            1     1.107858   -165.31304 000046@Extract/job038/Average/stack_0505_cor2.mrcs Average/stack_0505_cor2.mrc            1     9.322079     0.015009 10588.300781  9987.992188    -26.39617     0.000000     1.000000     0.000000            7    20.927836   175.141223     -0.19562     -1.16973     0.558398 3.581303e+05     0.454132            9            1 
 2174.434828  3877.913124            1     1.088768   -167.61086 000047@Extract/job038/Average/stack_0505_cor2.mrcs Average/stack_0505_cor2.mrc            1     9.322079     0.015009 10588.300781  9987.992188    -26.39617     0.000000     1.000000     0.000000            7    -62.31922     6.705028     -1.16973     0.774382     0.556976 3.581831e+05     0.212582            9            1 
 3268.913111  3834.782688            1     0.711226    -35.69558 000048@Extract/job038/Average/stack_0505_cor2.mrcs Average/stack_0505_cor2.mrc            1     9.322079     0.015009 10588.300781  9987.992188    -26.39617     0.000000     1.000000     0.000000            7   127.312350     9.344385     -0.19562     0.774382     0.556649 3.580766e+05     0.182929            8            1 
 3298.000068  1317.391332            1     0.450033   126.598904 000049@Extract/job038/Average/stack_0505_cor2.mrcs Average/stack_0505_cor2.mrc            1     9.322079     0.015009 10588.300781  9987.992188    -26.39617     0.000000     1.000000     0.000000            7   -106.73891   173.342059     -1.16973     -0.19973     0.557981 3.581769e+05     0.368728           11            1 
  943.130454  1367.347854            1     0.558809     1.877640 000050@Extract/job038/Average/stack_0505_cor2.mrcs Average/stack_0505_cor2.mrc            1     9.322079     0.015009 10588.300781  9987.992188    -26.39617     0.000000     1.000000     0.000000            7   103.765734   176.289938     -0.19973     0.770269     0.552572 3.581220e+05     0.340187           14            1 
 4066.565302  1464.086987            1     0.636179    -62.61896 000051@Extract/job038/Average/stack_0505_cor2.mrcs Average/stack_0505_cor2.mrc            1     9.322079     0.015009 10588.300781  9987.992188    -26.39617     0.000000     1.000000     0.000000            7    16.211157   173.684026     -1.16973     -0.19973     0.557125 3.580784e+05     0.348156            7            1 
 2419.043528  1712.304383            1     0.653363    -17.39775 000052@Extract/job038/Average/stack_0505_cor2.mrcs Average/stack_0505_cor2.mrc            1     9.322079     0.015009 10588.300781  9987.992188    -26.39617     0.000000     1.000000     0.000000            7    -67.30638     5.217545     -0.19973     -1.16973     0.558111 3.582380e+05     0.186128           28            1 
 3740.652251  1818.043516            1     0.725339    -60.62941 000053@Extract/job038/Average/stack_0505_cor2.mrcs Average/stack_0505_cor2.mrc            1     9.322079     0.015009 10588.300781  9987.992188    -26.39617     0.000000     1.000000     0.000000            7   146.702376     4.885789     -0.19562     0.774382     0.559803 3.580605e+05     0.137710           10            2 
 4466.695745  2143.130479            1     0.499556     4.434356 000054@Extract/job038/Average/stack_0505_cor2.mrcs Average/stack_0505_cor2.mrc            1     9.322079     0.015009 10588.300781  9987.992188    -26.39617     0.000000     1.000000     0.000000            7   151.466415     3.410723     -0.19973     -1.16973     0.558986 3.581371e+05     0.593286            3            1 
 5499.913157  3261.260937            1     0.848091   142.096318 000055@Extract/job038/Average/stack_0505_cor2.mrcs Average/stack_0505_cor2.mrc            1     9.322079     0.015009 10588.300781  9987.992188    -26.39617     0.000000     1.000000     0.000000            7    68.401457     5.215072     -0.19973     -1.16973     0.558226 3.581075e+05     0.207230           17            1 
 3885.739211  3410.173984            1     0.572339    74.508189 000056@Extract/job038/Average/stack_0505_cor2.mrcs Average/stack_0505_cor2.mrc            1     9.322079     0.015009 10588.300781  9987.992188    -26.39617     0.000000     1.000000     0.000000            7    -17.77613     5.380660     1.744382     1.744382     0.555280 3.580221e+05     0.217065           24            2 
 3507.087029  3543.826161            1     0.400231    -73.36014 000057@Extract/job038/Average/stack_0505_cor2.mrcs Average/stack_0505_cor2.mrc            1     9.322079     0.015009 10588.300781  9987.992188    -26.39617     0.000000     1.000000     0.000000            7    -20.59868   172.211738     0.770269     -0.19973     0.559329 3.580537e+05     0.191116            8            1 
 3970.434865  2576.391358            1     0.060792    20.827128 000058@Extract/job038/Average/stack_0505_cor2.mrcs Average/stack_0505_cor2.mrc            1     9.322079     0.015009 10588.300781  9987.992188    -26.39617     0.000000     1.000000     0.000000            7    -73.24748    84.099206     0.770269     0.770269     0.556725 3.581618e+05     0.052281           52            2 
 2000.478302  1632.434816            1     0.252881   110.998089 000059@Extract/job038/Average/stack_0505_cor2.mrcs Average/stack_0505_cor2.mrc            1     9.322079     0.015009 10588.300781  9987.992188    -26.39617     0.000000     1.000000     0.000000            7    -19.84775    96.238809     -0.19973     0.774382     0.554192 3.580752e+05     0.079599           35            2 
 3589.565292  1940.260910            1     0.471129     0.224899 000060@Extract/job038/Average/stack_0505_cor2.mrcs Average/stack_0505_cor2.mrc            1     9.322079     0.015009 10588.300781  9987.992188    -26.39617     0.000000     1.000000     0.000000            7    -61.30445    85.950038     -0.19973     -2.13973     0.553380 3.581328e+05     0.057403           53            2 
 4763.087055  2804.956580            1     0.231736    46.267144 000061@Extract/job038/Average/stack_0505_cor2.mrcs Average/stack_0505_cor2.mrc            1     9.322079     0.015009 10588.300781  9987.992188    -26.39617     0.000000     1.000000     0.000000            7    -29.66422    83.058845     0.770269     -0.19973     0.560139 3.580839e+05     0.034013           25            1 
 2793.521797  3108.739195            1     0.250503   145.546868 000062@Extract/job038/Average/stack_0505_cor2.mrcs Average/stack_0505_cor2.mrc            1     9.322079     0.015009 10588.300781  9987.992188    -26.39617     0.000000     1.000000     0.000000            7    -57.07664    83.569528     -0.19562     -0.19973     0.556912 3.581924e+05     0.043312           37            1 
 5023.130539  3323.478330            1     0.076233    -85.98965 000063@Extract/job038/Average/stack_0505_cor2.mrcs Average/stack_0505_cor2.mrc            1     9.322079     0.015009 10588.300781  9987.992188    -26.39617     0.000000     1.000000     0.000000            7    -47.93251    81.798689     0.770269     -0.19973     0.556923 3.581408e+05     0.090455           64            1 
 2768.043536  2726.478317            1     0.074443   107.559958 000064@Extract/job038/Average/stack_0505_cor2.mrcs Average/stack_0505_cor2.mrc            1     9.322079     0.015009 10588.300781  9987.992188    -26.39617     0.000000     1.000000     0.000000            7   129.966012   100.023391     0.774382     -0.19973     0.554997 3.581538e+05     0.066660           28            2 
 4632.434879   810.086973            1     0.189089    -94.89466 000065@Extract/job038/Average/stack_0505_cor2.mrcs Average/stack_0505_cor2.mrc            1     9.322079     0.015009 10588.300781  9987.992188    -26.39617     0.000000     1.000000     0.000000            7   110.905308    81.516951     -1.16973     0.774382     0.557338 3.581444e+05     0.073066           21            2 
 2690.956577  2518.782661            1     0.328068    -31.41769 000066@Extract/job038/Average/stack_0505_cor2.mrcs Average/stack_0505_cor2.mrc            1     9.322079     0.015009 10588.300781  9987.992188    -26.39617     0.000000     1.000000     0.000000            7   117.517094    15.268074     -2.13973     -0.19973     0.557110 3.581403e+05     0.194627           11            1 
 2802.739189  3781.608774            1     0.651077     1.551509 000067@Extract/job038/Average/stack_0505_cor2.mrcs Average/stack_0505_cor2.mrc            1     9.322079     0.015009 10588.300781  9987.992188    -26.39617     0.000000     1.000000     0.000000            7   -123.46565   162.974804     -1.16973     -0.19973     0.561251 3.581294e+05     0.103637           17            1 
  538.782620  1391.434811            1     0.357015   -171.81762 000068@Extract/job038/Average/stack_0505_cor2.mrcs Average/stack_0505_cor2.mrc            1     9.322079     0.015009 10588.300781  9987.992188    -26.39617     0.000000     1.000000     0.000000            7    -43.74939    15.594224     0.774382     0.770269     0.558189 3.582087e+05     0.044653           25            1 
 1777.913080  1408.086986            1     0.499783   179.553078 000069@Extract/job038/Average/stack_0505_cor2.mrcs Average/stack_0505_cor2.mrc            1     9.322079     0.015009 10588.300781  9987.992188    -26.39617     0.000000     1.000000     0.000000            7   113.199336    15.286803     -1.16973     -0.19562     0.558374 3.581171e+05     0.057270           42            2 
 3490.826159  1930.043518            1     0.730562    88.532638 000070@Extract/job038/Average/stack_0505_cor2.mrcs Average/stack_0505_cor2.mrc            1     9.322079     0.015009 10588.300781  9987.992188    -26.39617     0.000000     1.000000     0.000000            7    57.565559    15.544284     0.770269     -1.16973     0.559187 3.581707e+05     0.161712           22            1 
 3384.478331  2060.478304            1     0.807048    -34.26153 000071@Extract/job038/Average/stack_0505_cor2.mrcs Average/stack_0505_cor2.mrc            1     9.322079     0.015009 10588.300781  9987.992188    -26.39617     0.000000     1.000000     0.000000            7     -1.85692   166.353761     0.774382     1.744382     0.552607 3.581119e+05     0.049564           18            2 
 1057.913065  2359.043527            1     0.191527   103.419935 000072@Extract/job038/Average/stack_0505_cor2.mrcs Average/stack_0505_cor2.mrc            1     9.322079     0.015009 10588.300781  9987.992188    -26.39617     0.000000     1.000000     0.000000            7   126.995834    16.706370     -0.19973     0.774382     0.556567 3.581674e+05     0.093706           26            2 
 3426.608767  3450.695724            1     0.658182    38.448832 000073@Extract/job038/Average/stack_0505_cor2.mrcs Average/stack_0505_cor2.mrc            1     9.322079     0.015009 10588.300781  9987.992188    -26.39617     0.000000     1.000000     0.000000            7   -105.81616   168.945238     0.774382     0.770269     0.558354 3.580938e+05     0.119846           18            1 
 3817.521818  2253.304395            1     0.575206    19.707225 000074@Extract/job038/Average/stack_0505_cor2.mrcs Average/stack_0505_cor2.mrc            1     9.322079     0.015009 10588.300781  9987.992188    -26.39617     0.000000     1.000000     0.000000            7   -162.93347     9.982126     -0.19150     -0.19150     0.556487 3.581251e+05     0.043526           61            2 
 4544.130529  2577.173966            1     0.168544    56.998965 000075@Extract/job038/Average/stack_0505_cor2.mrcs Average/stack_0505_cor2.mrc            1     9.322079     0.015009 10588.300781  9987.992188    -26.39617     0.000000     1.000000     0.000000            7    92.615698    80.394533     -0.19973     0.770269     0.552634 3.581586e+05     0.018540           99            1 
 3112.391369   428.826096            1     0.416760    97.868401 000001@Extract/job038/Average/stack_0506_cor2.mrcs Average/stack_0506_cor2.mrc            1     4.486250     0.113749 14070.892578 11606.551758     -3.99571     0.000000     1.000000     0.000000            8    -20.56078   101.673615     -0.19973     -1.16973     0.561818 3.580391e+05     0.298384            7            1 
 2377.130484   839.565235            1     0.799624     -5.83529 000002@Extract/job038/Average/stack_0506_cor2.mrcs Average/stack_0506_cor2.mrc            1     4.486250     0.113749 14070.892578 11606.551758     -3.99571     0.000000     1.000000     0.000000            8   115.797985    74.785924     -0.19562     0.774382     0.560643 3.580628e+05     0.097814            9            1 
 4084.434867   702.913058            1     0.497982    -37.22560 000003@Extract/job038/Average/stack_0506_cor2.mrcs Average/stack_0506_cor2.mrc            1     4.486250     0.113749 14070.892578 11606.551758     -3.99571     0.000000     1.000000     0.000000            8    -40.15362    67.540765     -0.19973     0.770269     0.557667 3.580295e+05     0.171344            9            2 
 4274.434871  1641.086991            1     0.269293   143.288367 000004@Extract/job038/Average/stack_0506_cor2.mrcs Average/stack_0506_cor2.mrc            1     4.486250     0.113749 14070.892578 11606.551758     -3.99571     0.000000     1.000000     0.000000            8   111.836348   126.322383     -1.16973     -0.19973     0.562383 3.581286e+05     0.183183            8            1 
 5330.347936  3667.434859            1     0.359543    -59.65663 000005@Extract/job038/Average/stack_0506_cor2.mrcs Average/stack_0506_cor2.mrc            1     4.486250     0.113749 14070.892578 11606.551758     -3.99571     0.000000     1.000000     0.000000            8    -25.42626    73.291364     -0.19973     0.770269     0.563360 3.581711e+05     0.282476            6            1 
  849.043496   754.913059            1     0.748464    93.452020 000006@Extract/job038/Average/stack_0506_cor2.mrcs Average/stack_0506_cor2.mrc            1     4.486250     0.113749 14070.892578 11606.551758     -3.99571     0.000000     1.000000     0.000000            8   143.326242   103.027083     0.770269     0.774382     0.565866 3.580807e+05     0.238479            7            2 
 4944.087059   664.000014            1     0.399018    -36.62254 000007@Extract/job038/Average/stack_0506_cor2.mrcs Average/stack_0506_cor2.mrc            1     4.486250     0.113749 14070.892578 11606.551758     -3.99571     0.000000     1.000000     0.000000            8    37.744049   155.916361     -0.19973     0.774382     0.560567 3.580836e+05     0.263702            4            2 
 2383.608745   146.521742            1     0.314641    -21.66321 000008@Extract/job038/Average/stack_0506_cor2.mrcs Average/stack_0506_cor2.mrc            1     4.486250     0.113749 14070.892578 11606.551758     -3.99571     0.000000     1.000000     0.000000            8   156.528598   162.134790     1.744382     -0.19973     0.536768 3.579800e+05     0.253412            4            1 
 5496.130549   403.173922            1     0.172890   157.741756 000009@Extract/job038/Average/stack_0506_cor2.mrcs Average/stack_0506_cor2.mrc            1     4.486250     0.113749 14070.892578 11606.551758     -3.99571     0.000000     1.000000     0.000000            8    -42.46559   124.432161     -0.19973     -1.16973     0.564252 3.580535e+05     0.122560            5            1 
 3568.304422   769.565233            1     0.658325    -10.23179 000010@Extract/job038/Average/stack_0506_cor2.mrcs Average/stack_0506_cor2.mrc            1     4.486250     0.113749 14070.892578 11606.551758     -3.99571     0.000000     1.000000     0.000000            8   -139.65630   152.485572     0.770269     0.770269     0.563239 3.580339e+05     0.313594            4            2 
 4994.869669  1456.652204            1     0.930606   164.446072 000011@Extract/job038/Average/stack_0506_cor2.mrcs Average/stack_0506_cor2.mrc            1     4.486250     0.113749 14070.892578 11606.551758     -3.99571     0.000000     1.000000     0.000000            8   -170.17053    32.327756     -0.19973     1.744382     0.559273 3.580317e+05     0.323983            5            2 
 5483.478375  1447.391334            1     0.465577    -45.82404 000012@Extract/job038/Average/stack_0506_cor2.mrcs Average/stack_0506_cor2.mrc            1     4.486250     0.113749 14070.892578 11606.551758     -3.99571     0.000000     1.000000     0.000000            8   -140.38065   150.221055     -0.19973     0.770269     0.561394 3.580295e+05     0.232752            8            1 
 4082.652259  2454.826138            1     0.144515   143.704196 000013@Extract/job038/Average/stack_0506_cor2.mrcs Average/stack_0506_cor2.mrc            1     4.486250     0.113749 14070.892578 11606.551758     -3.99571     0.000000     1.000000     0.000000            8   -153.50763   142.553943     1.744382     1.744382     0.559638 3.580900e+05     0.150822            6            2 
 1091.826110  3533.173986            1     0.434279   156.265586 000014@Extract/job038/Average/stack_0506_cor2.mrcs Average/stack_0506_cor2.mrc            1     4.486250     0.113749 14070.892578 11606.551758     -3.99571     0.000000     1.000000     0.000000            8   164.149162    26.285969     -0.19973     -0.19973     0.558734 3.580736e+05     0.272249           15            1 
 2245.304395   643.956535            1     0.347215    57.608754 000015@Extract/job038/Average/stack_0506_cor2.mrcs Average/stack_0506_cor2.mrc            1     4.486250     0.113749 14070.892578 11606.551758     -3.99571     0.000000     1.000000     0.000000            8     -8.60845   116.217696     -0.19973     0.774382     0.561298 3.580384e+05     0.168597           10            2 
 4178.913130  3040.347889            1     0.483987   145.512052 000016@Extract/job038/Average/stack_0506_cor2.mrcs Average/stack_0506_cor2.mrc            1     4.486250     0.113749 14070.892578 11606.551758     -3.99571     0.000000     1.000000     0.000000            8    -71.92510   102.109354     -0.19562     0.770269     0.562147 3.579515e+05     0.220761           14            1 
 2087.565261   354.782616            1     1.355710   106.483888 000017@Extract/job038/Average/stack_0506_cor2.mrcs Average/stack_0506_cor2.mrc            1     4.486250     0.113749 14070.892578 11606.551758     -3.99571     0.000000     1.000000     0.000000            8    37.629118     9.731830     -0.19973     1.744382     0.560072 3.580364e+05     0.794987            3            1 
 1560.000032  2022.521781            1     1.544534    -70.98532 000018@Extract/job038/Average/stack_0506_cor2.mrcs Average/stack_0506_cor2.mrc            1     4.486250     0.113749 14070.892578 11606.551758     -3.99571     0.000000     1.000000     0.000000            8    -51.56795   169.191679     0.774382     1.744382     0.562274 3.580213e+05     0.492152            1            2 
 2707.826143  3755.913121            1     1.096879   154.443596 000019@Extract/job038/Average/stack_0506_cor2.mrcs Average/stack_0506_cor2.mrc            1     4.486250     0.113749 14070.892578 11606.551758     -3.99571     0.000000     1.000000     0.000000            8   -154.51307     9.262570     1.744382     -0.19562     0.563515 3.580366e+05     0.939940            1            2 
 1586.869598  1201.391329            1     1.659520    -41.94360 000020@Extract/job038/Average/stack_0506_cor2.mrcs Average/stack_0506_cor2.mrc            1     4.486250     0.113749 14070.892578 11606.551758     -3.99571     0.000000     1.000000     0.000000            8    25.486933   170.737430     1.744382     0.770269     0.559045 3.579646e+05     0.497877            2            1 
 3824.956601  1282.086983            1     1.309071   142.998525 000021@Extract/job038/Average/stack_0506_cor2.mrcs Average/stack_0506_cor2.mrc            1     4.486250     0.113749 14070.892578 11606.551758     -3.99571     0.000000     1.000000     0.000000            8   150.958652     7.804996     -0.19973     0.770269     0.558857 3.579729e+05     0.289524            5            1 
 4008.565301  1489.347857            1     1.565538    -56.66158 000022@Extract/job038/Average/stack_0506_cor2.mrcs Average/stack_0506_cor2.mrc            1     4.486250     0.113749 14070.892578 11606.551758     -3.99571     0.000000     1.000000     0.000000            8    -31.46931   170.722779     -1.16973     0.774382     0.564249 3.582693e+05     0.747318            1            2 
 1907.956561  1840.521777            1     1.830270   -103.24247 000023@Extract/job038/Average/stack_0506_cor2.mrcs Average/stack_0506_cor2.mrc            1     4.486250     0.113749 14070.892578 11606.551758     -3.99571     0.000000     1.000000     0.000000            8   129.900714   170.312528     -1.16973     0.770269     0.563333 3.580698e+05     0.690666            2            1 
 3917.652255  2519.391357            1     1.503943   145.541365 000024@Extract/job038/Average/stack_0506_cor2.mrcs Average/stack_0506_cor2.mrc            1     4.486250     0.113749 14070.892578 11606.551758     -3.99571     0.000000     1.000000     0.000000            8   155.634009     9.261445     1.744382     -0.19973     0.556386 3.581514e+05     0.677831            3            1 
 3098.521803   164.130438            1     1.192268   131.745368 000025@Extract/job038/Average/stack_0506_cor2.mrcs Average/stack_0506_cor2.mrc            1     4.486250     0.113749 14070.892578 11606.551758     -3.99571     0.000000     1.000000     0.000000            8    -60.71189    15.528823     -0.19973     -0.19562     0.561129 3.580582e+05     0.280573            5            2 
 4488.956615   788.608712            1     1.518101    82.070767 000026@Extract/job038/Average/stack_0506_cor2.mrcs Average/stack_0506_cor2.mrc            1     4.486250     0.113749 14070.892578 11606.551758     -3.99571     0.000000     1.000000     0.000000            8    49.893457    12.628309     0.770269     -0.19973     0.557292 3.580634e+05     0.477245            4            1 
 5089.956627   400.521747            1     1.372213   129.536469 000027@Extract/job038/Average/stack_0506_cor2.mrcs Average/stack_0506_cor2.mrc            1     4.486250     0.113749 14070.892578 11606.551758     -3.99571     0.000000     1.000000     0.000000            8   138.862675    16.664773     0.770269     -1.16973     0.563661 3.580516e+05     0.333712            2            2 
 4808.826187   582.521751            1     1.246128    -62.94324 000028@Extract/job038/Average/stack_0506_cor2.mrcs Average/stack_0506_cor2.mrc            1     4.486250     0.113749 14070.892578 11606.551758     -3.99571     0.000000     1.000000     0.000000            8   118.804934   168.889301     0.770269     -0.19973     0.559622 3.582232e+05     0.825868            2            1 
  433.434792   465.739140            1     1.766065   131.975957 000029@Extract/job038/Average/stack_0506_cor2.mrcs Average/stack_0506_cor2.mrc            1     4.486250     0.113749 14070.892578 11606.551758     -3.99571     0.000000     1.000000     0.000000            8   -151.77883    10.736247     -0.19973     -1.16973     0.554814 3.580131e+05     0.178120            3            1 
  936.521759   593.782621            1     1.112808    -63.24116 000030@Extract/job038/Average/stack_0506_cor2.mrcs Average/stack_0506_cor2.mrc            1     4.486250     0.113749 14070.892578 11606.551758     -3.99571     0.000000     1.000000     0.000000            8   -135.32292   167.353008     -0.19973     -0.19973     0.564984 3.580620e+05     0.378552            5            2 
  804.478278  1032.043500            1     1.235695    -53.56912 000031@Extract/job038/Average/stack_0506_cor2.mrcs Average/stack_0506_cor2.mrc            1     4.486250     0.113749 14070.892578 11606.551758     -3.99571     0.000000     1.000000     0.000000            8    83.856611   167.583003     0.770269     -0.19973     0.562977 3.581003e+05     0.605305            5            2 
 1866.217430   989.478281            1     1.063927    -60.38512 000032@Extract/job038/Average/stack_0506_cor2.mrcs Average/stack_0506_cor2.mrc            1     4.486250     0.113749 14070.892578 11606.551758     -3.99571     0.000000     1.000000     0.000000            8   117.596546   165.952632     -0.19973     0.774382     0.560961 3.580217e+05     0.540898            2            2 
 5611.695768  1095.434805            1     1.269516   116.829882 000033@Extract/job038/Average/stack_0506_cor2.mrcs Average/stack_0506_cor2.mrc            1     4.486250     0.113749 14070.892578 11606.551758     -3.99571     0.000000     1.000000     0.000000            8    55.117628    12.608119     -1.16973     -0.19973     0.555178 3.579966e+05     0.745677            2            2 
 2554.913096  1442.000030            1     1.280190   139.329882 000034@Extract/job038/Average/stack_0506_cor2.mrcs Average/stack_0506_cor2.mrc            1     4.486250     0.113749 14070.892578 11606.551758     -3.99571     0.000000     1.000000     0.000000            8    55.117628    12.608119     -1.16973     -0.19973     0.561903 3.580911e+05     0.875907            3            1 
 1820.043516  1473.304378            1     0.731186   176.494878 000035@Extract/job038/Average/stack_0506_cor2.mrcs Average/stack_0506_cor2.mrc            1     4.486250     0.113749 14070.892578 11606.551758     -3.99571     0.000000     1.000000     0.000000            8    48.783518    17.055091     -0.19973     -1.16973     0.556976 3.580085e+05     0.451015            4            2 
 1849.347864  1734.565253            1     0.616984    -41.51732 000036@Extract/job038/Average/stack_0506_cor2.mrcs Average/stack_0506_cor2.mrc            1     4.486250     0.113749 14070.892578 11606.551758     -3.99571     0.000000     1.000000     0.000000            8   -139.89791   165.866155     0.770269     -0.19973     0.560582 3.580331e+05     0.435854            8            2 
 1407.695681  1798.391342            1     0.863635   -135.40371 000037@Extract/job038/Average/stack_0506_cor2.mrcs Average/stack_0506_cor2.mrc            1     4.486250     0.113749 14070.892578 11606.551758     -3.99571     0.000000     1.000000     0.000000            8   143.464566   170.266561     -0.19973     -1.16973     0.567033 3.580547e+05     0.492838            4            2 
 3267.695720  2011.304390            1     1.612418   137.765081 000038@Extract/job038/Average/stack_0506_cor2.mrcs Average/stack_0506_cor2.mrc            1     4.486250     0.113749 14070.892578 11606.551758     -3.99571     0.000000     1.000000     0.000000            8    86.410066    11.731295     -0.19562     -1.16973     0.559243 3.580627e+05     0.258895            4            1 
 5209.565325  2075.521782            1     1.139897    -37.15538 000039@Extract/job038/Average/stack_0506_cor2.mrcs Average/stack_0506_cor2.mrc            1     4.486250     0.113749 14070.892578 11606.551758     -3.99571     0.000000     1.000000     0.000000            8    34.351840   169.248841     -0.19562     0.770269     0.563412 3.580196e+05     0.748522            4            2 
 4434.565309  2325.956570            1     1.531919   -128.42225 000040@Extract/job038/Average/stack_0506_cor2.mrcs Average/stack_0506_cor2.mrc            1     4.486250     0.113749 14070.892578 11606.551758     -3.99571     0.000000     1.000000     0.000000            8    -73.08159    11.057323     -0.19973     -1.16973     0.559572 3.580633e+05     0.516657            4            2 
 1736.173949  2827.434841            1     1.124889    92.571695 000041@Extract/job038/Average/stack_0506_cor2.mrcs Average/stack_0506_cor2.mrc            1     4.486250     0.113749 14070.892578 11606.551758     -3.99571     0.000000     1.000000     0.000000            8    65.591734    12.563892     0.770269     -1.16973     0.559079 3.580320e+05     0.466099            3            1 
 1386.826116  2852.695711            1     1.340715    96.133267 000042@Extract/job038/Average/stack_0506_cor2.mrcs Average/stack_0506_cor2.mrc            1     4.486250     0.113749 14070.892578 11606.551758     -3.99571     0.000000     1.000000     0.000000            8    49.893457    12.628309     -0.19973     -1.16973     0.563302 3.580910e+05     0.392915            1            1 
 5493.304462  2838.043537            1     1.436754   128.945767 000043@Extract/job038/Average/stack_0506_cor2.mrcs Average/stack_0506_cor2.mrc            1     4.486250     0.113749 14070.892578 11606.551758     -3.99571     0.000000     1.000000     0.000000            8    49.893457    12.628309     0.774382     1.744382     0.556984 3.581263e+05     0.397461            4            2 
  694.913058  3035.695715            1     0.976377   120.553810 000044@Extract/job038/Average/stack_0506_cor2.mrcs Average/stack_0506_cor2.mrc            1     4.486250     0.113749 14070.892578 11606.551758     -3.99571     0.000000     1.000000     0.000000            8    -63.19668    16.994859     -0.19973     -0.19973     0.561836 3.580047e+05     0.299147            6            2 
  262.478266  3204.260936            1     1.029117    -90.34534 000045@Extract/job038/Average/stack_0506_cor2.mrcs Average/stack_0506_cor2.mrc            1     4.486250     0.113749 14070.892578 11606.551758     -3.99571     0.000000     1.000000     0.000000            8   112.898350   165.973351     -0.19973     0.770269     0.561743 3.581178e+05     0.130758            4            2 
 3456.521811  3526.565291            1     1.451058    -39.19901 000046@Extract/job038/Average/stack_0506_cor2.mrcs Average/stack_0506_cor2.mrc            1     4.486250     0.113749 14070.892578 11606.551758     -3.99571     0.000000     1.000000     0.000000            8    -57.65498   169.168001     0.770269     -0.19973     0.559643 3.580741e+05     0.628163            5            1 
 4523.869659  3607.217466            1     1.284342   138.948851 000047@Extract/job038/Average/stack_0506_cor2.mrcs Average/stack_0506_cor2.mrc            1     4.486250     0.113749 14070.892578 11606.551758     -3.99571     0.000000     1.000000     0.000000            8   152.897402    10.735008     -0.19562     -1.16973     0.559532 3.581056e+05     0.804071            2            1 
 4183.521826  3577.521813            1     1.218091   136.366161 000048@Extract/job038/Average/stack_0506_cor2.mrcs Average/stack_0506_cor2.mrc            1     4.486250     0.113749 14070.892578 11606.551758     -3.99571     0.000000     1.000000     0.000000            8    44.677078    12.646992     0.770269     -0.19973     0.558631 3.581244e+05     0.437907            5            2 
  498.869576  2812.782667            1     1.324800   134.630886 000049@Extract/job038/Average/stack_0506_cor2.mrcs Average/stack_0506_cor2.mrc            1     4.486250     0.113749 14070.892578 11606.551758     -3.99571     0.000000     1.000000     0.000000            8    -29.77474     9.751836     -1.16973     -1.16973     0.563332 3.581242e+05     0.566848            3            2 
 2093.565261  2747.565274            1     1.449039   -101.50268 000050@Extract/job038/Average/stack_0506_cor2.mrcs Average/stack_0506_cor2.mrc            1     4.486250     0.113749 14070.892578 11606.551758     -3.99571     0.000000     1.000000     0.000000            8   136.690427   170.288114     -1.16973     -0.19973     0.561513 3.580485e+05     0.579123            3            2 
 1215.434808  2157.391349            1     0.778367   122.287567 000051@Extract/job038/Average/stack_0506_cor2.mrcs Average/stack_0506_cor2.mrc            1     4.486250     0.113749 14070.892578 11606.551758     -3.99571     0.000000     1.000000     0.000000            8    -11.40489    95.050993     -0.19973     0.774382     0.561116 3.580499e+05     0.059066            9            2 
 1559.608728  2594.652228            1     1.301770    57.773405 000052@Extract/job038/Average/stack_0506_cor2.mrcs Average/stack_0506_cor2.mrc            1     4.486250     0.113749 14070.892578 11606.551758     -3.99571     0.000000     1.000000     0.000000            8   155.246399    92.734955     -0.19973     0.774382     0.560981 3.580440e+05     0.165148            5            2 
  865.695670   282.521745            1     1.753916    -98.47583 000053@Extract/job038/Average/stack_0506_cor2.mrcs Average/stack_0506_cor2.mrc            1     4.486250     0.113749 14070.892578 11606.551758     -3.99571     0.000000     1.000000     0.000000            8    65.669721   179.428767     -0.19973     -1.16973     0.563562 3.580492e+05     0.426945            2            1 
 5405.217503   623.652187            1     1.631503    -84.42576 000054@Extract/job038/Average/stack_0506_cor2.mrcs Average/stack_0506_cor2.mrc            1     4.486250     0.113749 14070.892578 11606.551758     -3.99571     0.000000     1.000000     0.000000            8    -96.82561   173.389197     -0.19973     0.770269     0.561116 3.579730e+05     0.979172            3            2 
  178.782612   935.304367            1     1.765780   162.212262 000055@Extract/job038/Average/stack_0506_cor2.mrcs Average/stack_0506_cor2.mrc            1     4.486250     0.113749 14070.892578 11606.551758     -3.99571     0.000000     1.000000     0.000000            8   -166.73446     7.777547     -0.19562     0.774382     0.561202 3.580362e+05     0.448763            4            1 
 4136.000086  1583.260902            1     0.811106    63.392972 000056@Extract/job038/Average/stack_0506_cor2.mrcs Average/stack_0506_cor2.mrc            1     4.486250     0.113749 14070.892578 11606.551758     -3.99571     0.000000     1.000000     0.000000            8   141.441009     9.296513     0.770269     0.774382     0.562429 3.582260e+05     0.470806            1            2 
 4347.478351  1274.652200            1     1.534275    -62.55936 000057@Extract/job038/Average/stack_0506_cor2.mrcs Average/stack_0506_cor2.mrc            1     4.486250     0.113749 14070.892578 11606.551758     -3.99571     0.000000     1.000000     0.000000            8    -28.53359   176.589277     0.774382     -0.19973     0.565684 3.580749e+05     0.536846            2            1 
 1333.434810  1966.739171            1     1.571627   126.046887 000058@Extract/job038/Average/stack_0506_cor2.mrcs Average/stack_0506_cor2.mrc            1     4.486250     0.113749 14070.892578 11606.551758     -3.99571     0.000000     1.000000     0.000000            8   -149.83562     7.806314     -0.19562     -1.16973     0.559784 3.581472e+05     0.476025            2            2 
 3542.217465  1991.043520            1     1.664418   131.736834 000059@Extract/job038/Average/stack_0506_cor2.mrcs Average/stack_0506_cor2.mrc            1     4.486250     0.113749 14070.892578 11606.551758     -3.99571     0.000000     1.000000     0.000000            8    40.851230     2.395685     0.770269     -0.19973     0.559397 3.580701e+05     0.832370            5            1 
 5104.217497  2562.956575            1     1.954574   131.091862 000060@Extract/job038/Average/stack_0506_cor2.mrcs Average/stack_0506_cor2.mrc            1     4.486250     0.113749 14070.892578 11606.551758     -3.99571     0.000000     1.000000     0.000000            8    -30.03194     5.355296     0.770269     -1.16973     0.559469 3.580669e+05     0.869023            3            1 
 2078.347869  2039.608738            1     0.536998    -90.62995 000061@Extract/job038/Average/stack_0506_cor2.mrcs Average/stack_0506_cor2.mrc            1     4.486250     0.113749 14070.892578 11606.551758     -3.99571     0.000000     1.000000     0.000000            8    -34.57161    78.811736     0.770269     -0.19973     0.565870 3.580483e+05     0.325280           14            1 
 5246.695761  1128.173937            1     1.329184    26.536390 000062@Extract/job038/Average/stack_0506_cor2.mrcs Average/stack_0506_cor2.mrc            1     4.486250     0.113749 14070.892578 11606.551758     -3.99571     0.000000     1.000000     0.000000            8    -40.93925    92.596041     -0.19973     -0.19973     0.564682 3.580666e+05     0.236978            6            2 
 1478.739161  1573.043511            1     1.033761    85.534406 000063@Extract/job038/Average/stack_0506_cor2.mrcs Average/stack_0506_cor2.mrc            1     4.486250     0.113749 14070.892578 11606.551758     -3.99571     0.000000     1.000000     0.000000            8    -62.05620    97.309224     0.770269     -0.19973     0.560017 3.580915e+05     0.112344           11            2 
 2624.565272  2184.652219            1     1.146816   145.504905 000064@Extract/job038/Average/stack_0506_cor2.mrcs Average/stack_0506_cor2.mrc            1     4.486250     0.113749 14070.892578 11606.551758     -3.99571     0.000000     1.000000     0.000000            8    -87.33184    88.817777     -0.19973     -0.19973     0.562249 3.581496e+05     0.232969           10            2 
 2926.565278  2739.739187            1     1.444209   -138.44216 000065@Extract/job038/Average/stack_0506_cor2.mrcs Average/stack_0506_cor2.mrc            1     4.486250     0.113749 14070.892578 11606.551758     -3.99571     0.000000     1.000000     0.000000            8    -35.30664    90.224892     -1.16973     -1.16973     0.565282 3.580376e+05     0.187426            5            2 
 4143.217477  1344.695680            1     0.756481   179.708325 000066@Extract/job038/Average/stack_0506_cor2.mrcs Average/stack_0506_cor2.mrc            1     4.486250     0.113749 14070.892578 11606.551758     -3.99571     0.000000     1.000000     0.000000            8   141.209083    99.985269     -0.19973     0.770269     0.554173 3.579987e+05     0.287664            9            2 
  583.130447  2334.565266            1     1.454781    48.967376 000067@Extract/job038/Average/stack_0506_cor2.mrcs Average/stack_0506_cor2.mrc            1     4.486250     0.113749 14070.892578 11606.551758     -3.99571     0.000000     1.000000     0.000000            8    -64.85354    93.699653     -1.16973     -0.19973     0.560394 3.580562e+05     0.132614           11            1 
 2233.695699  3163.304413            1     0.250467   107.115089 000068@Extract/job038/Average/stack_0506_cor2.mrcs Average/stack_0506_cor2.mrc            1     4.486250     0.113749 14070.892578 11606.551758     -3.99571     0.000000     1.000000     0.000000            8   -151.49316    34.648215     1.740269     -0.19562     0.567490 3.580782e+05     0.213829            7            1 
 1422.130464  3366.000070            1     0.662828   -138.49859 000069@Extract/job038/Average/stack_0506_cor2.mrcs Average/stack_0506_cor2.mrc            1     4.486250     0.113749 14070.892578 11606.551758     -3.99571     0.000000     1.000000     0.000000            8    -50.11529   101.591533     -1.16973     -0.19562     0.565328 3.580658e+05     0.111253            5            2 
 1291.695679   158.130438            1     1.058212    -62.64055 000070@Extract/job038/Average/stack_0506_cor2.mrcs Average/stack_0506_cor2.mrc            1     4.486250     0.113749 14070.892578 11606.551758     -3.99571     0.000000     1.000000     0.000000            8    -15.48426   165.607053     1.744382     0.774382     0.561392 3.579753e+05     0.296442            3            1 
 2847.087016   556.869577            1     1.464054    -82.14089 000071@Extract/job038/Average/stack_0506_cor2.mrcs Average/stack_0506_cor2.mrc            1     4.486250     0.113749 14070.892578 11606.551758     -3.99571     0.000000     1.000000     0.000000            8    46.356928   166.270632     -1.16973     -1.16973     0.559414 3.579788e+05     0.198951            4            2 
 5567.565333   562.086968            1     0.845740   137.858575 000072@Extract/job038/Average/stack_0506_cor2.mrcs Average/stack_0506_cor2.mrc            1     4.486250     0.113749 14070.892578 11606.551758     -3.99571     0.000000     1.000000     0.000000            8    21.047876    11.239407     -0.19562     -0.19562     0.556635 3.580591e+05     0.250720            5            2 
 1690.043513   482.608706            1     1.371346   159.937441 000073@Extract/job038/Average/stack_0506_cor2.mrcs Average/stack_0506_cor2.mrc            1     4.486250     0.113749 14070.892578 11606.551758     -3.99571     0.000000     1.000000     0.000000            8    -53.83222   164.767141     0.774382     0.774382     0.562989 3.580280e+05     0.232464            4            1 
 1887.086996   325.478268            1     1.455022   121.345138 000074@Extract/job038/Average/stack_0506_cor2.mrcs Average/stack_0506_cor2.mrc            1     4.486250     0.113749 14070.892578 11606.551758     -3.99571     0.000000     1.000000     0.000000            8    57.565559    15.544284     -1.16973     -1.16973     0.563513 3.580531e+05     0.518927            1            2 
 1573.826119   611.434795            1     0.460462    -47.62415 000075@Extract/job038/Average/stack_0506_cor2.mrcs Average/stack_0506_cor2.mrc            1     4.486250     0.113749 14070.892578 11606.551758     -3.99571     0.000000     1.000000     0.000000            8    -20.60254   159.681141     -0.19973     -1.16973     0.561588 3.581092e+05     0.264571            5            2 
 4512.434876   644.347839            1     0.955237   113.470125 000076@Extract/job038/Average/stack_0506_cor2.mrcs Average/stack_0506_cor2.mrc            1     4.486250     0.113749 14070.892578 11606.551758     -3.99571     0.000000     1.000000     0.000000            8   -147.36973    19.600845     1.744382     -0.19973     0.561799 3.580889e+05     0.442521            3            2 
 4974.565320   498.043488            1     0.679546   135.126302 000077@Extract/job038/Average/stack_0506_cor2.mrcs Average/stack_0506_cor2.mrc            1     4.486250     0.113749 14070.892578 11606.551758     -3.99571     0.000000     1.000000     0.000000            8    65.945320   155.063202     -0.19973     -1.16973     0.560260 3.581774e+05     0.141568            9            2 
 4675.174010   555.260881            1     0.777785    -77.59006 000078@Extract/job038/Average/stack_0506_cor2.mrcs Average/stack_0506_cor2.mrc            1     4.486250     0.113749 14070.892578 11606.551758     -3.99571     0.000000     1.000000     0.000000            8   -160.17500   157.674526     -0.19973     -1.16973     0.562117 3.580829e+05     0.279341            8            2 
 3336.739200   567.086968            1     1.063380    -71.16914 000079@Extract/job038/Average/stack_0506_cor2.mrcs Average/stack_0506_cor2.mrc            1     4.486250     0.113749 14070.892578 11606.551758     -3.99571     0.000000     1.000000     0.000000            8    -28.14544   160.408642     -1.16973     0.774382     0.567771 3.581858e+05     0.376975            4            2 
 2494.087008   619.043491            1     1.218632   147.215667 000080@Extract/job038/Average/stack_0506_cor2.mrcs Average/stack_0506_cor2.mrc            1     4.486250     0.113749 14070.892578 11606.551758     -3.99571     0.000000     1.000000     0.000000            8   -150.90173    17.369679     -0.19973     0.770269     0.567391 3.580970e+05     0.439045            6            2 
 2975.087018   730.000015            1     0.752590   137.873754 000081@Extract/job038/Average/stack_0506_cor2.mrcs Average/stack_0506_cor2.mrc            1     4.486250     0.113749 14070.892578 11606.551758     -3.99571     0.000000     1.000000     0.000000            8   -148.52944    20.340431     -0.19973     0.774382     0.562027 3.580928e+05     0.323935            4            1 
 1962.130475   854.434800            1     1.240676   103.402121 000082@Extract/job038/Average/stack_0506_cor2.mrcs Average/stack_0506_cor2.mrc            1     4.486250     0.113749 14070.892578 11606.551758     -3.99571     0.000000     1.000000     0.000000            8    78.996283    21.373255     0.770269     -0.19973     0.558020 3.581265e+05     0.360490            5            1 
 1624.608729   850.434800            1     0.798033    70.558409 000083@Extract/job038/Average/stack_0506_cor2.mrcs Average/stack_0506_cor2.mrc            1     4.486250     0.113749 14070.892578 11606.551758     -3.99571     0.000000     1.000000     0.000000            8    61.547735    19.966468     -0.19973     -0.19562     0.558455 3.580399e+05     0.212329            7            1 
 1123.739154  1002.130455            1     1.197737    -56.37382 000084@Extract/job038/Average/stack_0506_cor2.mrcs Average/stack_0506_cor2.mrc            1     4.486250     0.113749 14070.892578 11606.551758     -3.99571     0.000000     1.000000     0.000000            8    89.158285   167.557516     -1.16973     -1.16973     0.564222 3.580090e+05     0.807264            3            1 
 3056.782672   985.478281            1     1.396106    90.578390 000085@Extract/job038/Average/stack_0506_cor2.mrcs Average/stack_0506_cor2.mrc            1     4.486250     0.113749 14070.892578 11606.551758     -3.99571     0.000000     1.000000     0.000000            8   -133.64307    13.729368     -0.19973     1.744382     0.560243 3.580857e+05     0.281447            4            1 
 5207.347934   999.521760            1     1.152289    -33.87382 000086@Extract/job038/Average/stack_0506_cor2.mrcs Average/stack_0506_cor2.mrc            1     4.486250     0.113749 14070.892578 11606.551758     -3.99571     0.000000     1.000000     0.000000            8    89.158285   167.557516     0.774382     -1.16973     0.562311 3.580654e+05     0.519647            5            1 
 5135.521846   900.608714            1     0.979839    -43.11539 000087@Extract/job038/Average/stack_0506_cor2.mrcs Average/stack_0506_cor2.mrc            1     4.486250     0.113749 14070.892578 11606.551758     -3.99571     0.000000     1.000000     0.000000            8    23.519046   167.068061     0.770269     0.774382     0.557879 3.581530e+05     0.385616            4            1 
 3900.391385  1031.826108            1     0.879067    -44.86908 000088@Extract/job038/Average/stack_0506_cor2.mrcs Average/stack_0506_cor2.mrc            1     4.486250     0.113749 14070.892578 11606.551758     -3.99571     0.000000     1.000000     0.000000            8    52.318906   158.850341     -1.16973     -0.19973     0.559714 3.580928e+05     0.349549            6            1 
 2156.391349  1042.478283            1     0.762544    -10.65500 000089@Extract/job038/Average/stack_0506_cor2.mrcs Average/stack_0506_cor2.mrc            1     4.486250     0.113749 14070.892578 11606.551758     -3.99571     0.000000     1.000000     0.000000            8    -95.21001   160.140420     0.774382     -0.19973     0.564836 3.580711e+05     0.329809            5            1 
  368.217399  1073.782631            1     0.929367   134.608127 000090@Extract/job038/Average/stack_0506_cor2.mrcs Average/stack_0506_cor2.mrc            1     4.486250     0.113749 14070.892578 11606.551758     -3.99571     0.000000     1.000000     0.000000            8   -101.22996    18.295407     -0.19973     -1.16973     0.563939 3.580838e+05     0.377883            5            1 
 4085.608780  1211.826112            1     1.200775    -45.32652 000091@Extract/job038/Average/stack_0506_cor2.mrcs Average/stack_0506_cor2.mrc            1     4.486250     0.113749 14070.892578 11606.551758     -3.99571     0.000000     1.000000     0.000000            8    -49.49972   164.783423     0.770269     -1.16973     0.565572 3.581016e+05     0.481104            3            1 
 4631.826183  1806.434820            1     1.227035   120.087154 000092@Extract/job038/Average/stack_0506_cor2.mrcs Average/stack_0506_cor2.mrc            1     4.486250     0.113749 14070.892578 11606.551758     -3.99571     0.000000     1.000000     0.000000            8   -149.60842    21.081176     0.770269     -0.19973     0.562156 3.581658e+05     0.316266            4            1 
 4845.739231  1657.913078            1     0.758783   132.181406 000093@Extract/job038/Average/stack_0506_cor2.mrcs Average/stack_0506_cor2.mrc            1     4.486250     0.113749 14070.892578 11606.551758     -3.99571     0.000000     1.000000     0.000000            8    -26.84656    15.642177     -0.19973     -0.19973     0.560767 3.581656e+05     0.196491            6            2 
  943.347846  1366.739159            1     0.768448    -40.65275 000094@Extract/job038/Average/stack_0506_cor2.mrcs Average/stack_0506_cor2.mrc            1     4.486250     0.113749 14070.892578 11606.551758     -3.99571     0.000000     1.000000     0.000000            8    -66.81504   161.756848     -0.19973     0.770269     0.559792 3.580339e+05     0.752153            3            1 
 3305.391373  1388.217420            1     0.856061    -28.28069 000095@Extract/job038/Average/stack_0506_cor2.mrcs Average/stack_0506_cor2.mrc            1     4.486250     0.113749 14070.892578 11606.551758     -3.99571     0.000000     1.000000     0.000000            8    -45.03997   161.842968     -0.19973     -1.16973     0.558735 3.580496e+05     0.197462            3            1 
 1578.652207  1728.956558            1     0.875467   -168.63584 000096@Extract/job038/Average/stack_0506_cor2.mrcs Average/stack_0506_cor2.mrc            1     4.486250     0.113749 14070.892578 11606.551758     -3.99571     0.000000     1.000000     0.000000            8   -159.81915    15.136276     -0.19973     -1.16973     0.567009 3.581779e+05     0.319242            3            1 
 2810.956580  1984.217432            1     1.033898   176.703588 000097@Extract/job038/Average/stack_0506_cor2.mrcs Average/stack_0506_cor2.mrc            1     4.486250     0.113749 14070.892578 11606.551758     -3.99571     0.000000     1.000000     0.000000            8    -90.49180    16.867210     1.744382     -0.19973     0.560179 3.580116e+05     0.451202            3            2 
 4647.087053  2110.826131            1     1.267737   146.075757 000098@Extract/job038/Average/stack_0506_cor2.mrcs Average/stack_0506_cor2.mrc            1     4.486250     0.113749 14070.892578 11606.551758     -3.99571     0.000000     1.000000     0.000000            8   -106.58802    24.222088     -0.19973     -1.16973     0.562998 3.581668e+05     0.156075            7            1 
 4731.174011  2001.478302            1     1.203163   139.888138 000099@Extract/job038/Average/stack_0506_cor2.mrcs Average/stack_0506_cor2.mrc            1     4.486250     0.113749 14070.892578 11606.551758     -3.99571     0.000000     1.000000     0.000000            8    44.912813    17.068804     -0.19973     -0.19973     0.565118 3.580011e+05     0.370322            5            1 
 4756.260968  2206.956567            1     1.375694     -9.88658 000100@Extract/job038/Average/stack_0506_cor2.mrcs Average/stack_0506_cor2.mrc            1     4.486250     0.113749 14070.892578 11606.551758     -3.99571     0.000000     1.000000     0.000000            8   -121.18766   165.935043     -0.19973     -1.16973     0.562324 3.580929e+05     0.336725            5            1 
  427.826096  2013.695694            1     1.374182    -90.60009 000101@Extract/job038/Average/stack_0506_cor2.mrcs Average/stack_0506_cor2.mrc            1     4.486250     0.113749 14070.892578 11606.551758     -3.99571     0.000000     1.000000     0.000000            8   -101.73086   165.285647     -0.19973     -1.16973     0.560931 3.581369e+05     0.657131            3            1 
 4295.304437  2068.086999            1     1.268405   121.887188 000102@Extract/job038/Average/stack_0506_cor2.mrcs Average/stack_0506_cor2.mrc            1     4.486250     0.113749 14070.892578 11606.551758     -3.99571     0.000000     1.000000     0.000000            8    -28.35815    17.115319     0.770269     0.770269     0.560815 3.580127e+05     0.756232            2            2 
 3963.608778  2341.217440            1     1.205555   116.802210 000103@Extract/job038/Average/stack_0506_cor2.mrcs Average/stack_0506_cor2.mrc            1     4.486250     0.113749 14070.892578 11606.551758     -3.99571     0.000000     1.000000     0.000000            8    78.854570    15.448997     -0.19973     -0.19562     0.564682 3.580414e+05     0.325342            4            1 
 4020.000083  2101.608739            1     1.062018    -35.09514 000104@Extract/job038/Average/stack_0506_cor2.mrcs Average/stack_0506_cor2.mrc            1     4.486250     0.113749 14070.892578 11606.551758     -3.99571     0.000000     1.000000     0.000000            8   -122.43444   164.455716     0.770269     -0.19973     0.559922 3.581363e+05     0.751349            2            2 
 3861.652254  2414.434833            1     0.661768    -30.20064 000105@Extract/job038/Average/stack_0506_cor2.mrcs Average/stack_0506_cor2.mrc            1     4.486250     0.113749 14070.892578 11606.551758     -3.99571     0.000000     1.000000     0.000000            8   -135.08719   162.931196     0.770269     -1.16973     0.562949 3.581146e+05     0.250826            8            1 
 2421.260920  2103.608739            1     0.542851    -50.59662 000106@Extract/job038/Average/stack_0506_cor2.mrcs Average/stack_0506_cor2.mrc            1     4.486250     0.113749 14070.892578 11606.551758     -3.99571     0.000000     1.000000     0.000000            8   142.687036   159.946595     -0.19562     0.774382     0.559407 3.579782e+05     0.208694            6            2 
 1283.086983  2303.695700            1     0.989129   113.142588 000107@Extract/job038/Average/stack_0506_cor2.mrcs Average/stack_0506_cor2.mrc            1     4.486250     0.113749 14070.892578 11606.551758     -3.99571     0.000000     1.000000     0.000000            8   -119.32184    18.214397     0.770269     -0.19973     0.561469 3.580047e+05     0.522504            4            1 
  172.956525  2150.956566            1     0.881565     -8.91151 000108@Extract/job038/Average/stack_0506_cor2.mrcs Average/stack_0506_cor2.mrc            1     4.486250     0.113749 14070.892578 11606.551758     -3.99571     0.000000     1.000000     0.000000            8    -54.83601   166.237399     1.744382     0.770269     0.556909 3.581138e+05     0.432927            6            1 
  899.391323  2304.260917            1     1.209084   134.234165 000109@Extract/job038/Average/stack_0506_cor2.mrcs Average/stack_0506_cor2.mrc            1     4.486250     0.113749 14070.892578 11606.551758     -3.99571     0.000000     1.000000     0.000000            8   -161.55376    16.610166     0.774382     -1.16973     0.555565 3.580506e+05     0.134056            8            1 
 3105.565282  2355.652223            1     0.979117   -137.73156 000110@Extract/job038/Average/stack_0506_cor2.mrcs Average/stack_0506_cor2.mrc            1     4.486250     0.113749 14070.892578 11606.551758     -3.99571     0.000000     1.000000     0.000000            8    -38.54418   153.664254     -1.16973     0.770269     0.564505 3.580196e+05     0.392949            4            2 
 3241.391371  2469.608747            1     0.936631    -22.51235 000111@Extract/job038/Average/stack_0506_cor2.mrcs Average/stack_0506_cor2.mrc            1     4.486250     0.113749 14070.892578 11606.551758     -3.99571     0.000000     1.000000     0.000000            8    31.586535   161.884299     -1.16973     -0.19973     0.562890 3.580846e+05     0.257934            4            2 
 2104.608739  2408.217441            1     0.973984    -54.80642 000112@Extract/job038/Average/stack_0506_cor2.mrcs Average/stack_0506_cor2.mrc            1     4.486250     0.113749 14070.892578 11606.551758     -3.99571     0.000000     1.000000     0.000000            8    -99.67982   162.341789     -0.19973     -1.16973     0.562099 3.580281e+05     0.483359            3            1
[truncated: 21,001,011 more chars]
