# Supplementary material for: Functionalized graphene grids with various charges for single-particle cryo-EM
Source: Nat Commun. 2022 Nov 7;13:6718. doi: 10.1038/s41467-022-34579-w (PMC9640669; doi:10.1038/s41467-022-34579-w)
Supplement: Supplementary file 3 — Source Data [file 41467_2022_34579_MOESM3_ESM.zip › Source Data/source-datas.xlsx]

## Sheet: figure1c
x (m)	y (m)
0	-3.24001e-10
1.178e-09	-3.05094e-10
2.356e-09	-2.95509e-10
3.534e-09	-4.53788e-10
4.711e-09	-2.87051e-10
5.889e-09	-3.09979e-10
7.067e-09	-3.72342e-10
8.245e-09	-2.78868e-10
9.423e-09	-2.28819e-10
1.0601e-08	-1.47695e-10
1.1778e-08	1.79169e-11
1.2956e-08	-9.429e-11
1.4134e-08	-1.07711e-10
1.5312e-08	-8.08875e-11
1.649e-08	-1.61252e-10
1.7667e-08	-2.66375e-11
1.8845e-08	3.64804e-11
2.0023e-08	4.11489e-11
2.1201e-08	-2.57462e-11
2.2379e-08	1.28904e-11
2.3556e-08	-2.36969e-11
2.4734e-08	-3.45467e-11
2.5912e-08	-8.55663e-11
2.709e-08	-5.87267e-11
2.8268e-08	-1.93209e-11
2.9445e-08	-3.45881e-11
3.0623e-08	-6.12215e-11
3.1801e-08	-9.46593e-11
3.2979e-08	-1.37549e-10
3.4157e-08	-2.20779e-10
3.5335e-08	-2.13279e-10
3.6512e-08	-1.87636e-10
3.769e-08	-2.20663e-10
3.8868e-08	-3.26892e-10
4.0046e-08	-3.38309e-10
4.1224e-08	-4.34394e-10
4.2401e-08	-5.64774e-10
4.3579e-08	-4.82859e-10
4.4757e-08	-3.8561e-10
4.5935e-08	-3.15926e-10
4.7113e-08	-3.4056e-10
4.829e-08	-3.11067e-10
4.9468e-08	-2.60174e-10
5.0646e-08	-2.59134e-10
5.1824e-08	-2.33317e-10
5.3002e-08	-9.30163e-11
5.4179e-08	-6.92927e-12
5.5357e-08	-3.61872e-11
5.6535e-08	-1.45911e-10
5.7713e-08	-1.3601e-10
5.8891e-08	-1.14882e-10
6.0069e-08	-9.25051e-11
6.1246e-08	-4.39326e-11
6.2424e-08	-4.66317e-11
6.3602e-08	-1.49922e-10
6.478e-08	-2.00193e-10
6.5958e-08	-1.91753e-10
6.7135e-08	-1.76561e-10
6.8313e-08	-2.21649e-10
6.9491e-08	-2.06349e-10
7.0669e-08	-2.55395e-10
7.1847e-08	-2.84974e-10
7.3024e-08	-2.42819e-10
7.4202e-08	-1.92909e-10
7.538e-08	-2.96713e-10
7.6558e-08	-3.20543e-10
7.7736e-08	-1.62838e-10
7.8914e-08	-1.25813e-10
8.0091e-08	-1.47725e-10
8.1269e-08	-2.62913e-10
8.2447e-08	-2.59208e-10
8.3625e-08	-1.62401e-10
8.4803e-08	-1.91154e-10
8.5981e-08	-3.55584e-10
8.7158e-08	-3.14308e-10
8.8336e-08	-2.6911e-10
8.9514e-08	-2.72293e-10
9.0692e-08	-2.85769e-10
9.187e-08	-3.33682e-10
9.3047e-08	-3.29344e-10
9.4225e-08	-3.45306e-10
9.5403e-08	-4.34304e-10
9.6581e-08	-5.29706e-10
9.7759e-08	-5.58424e-10
9.8937e-08	-4.76882e-10
1.00114e-07	-4.14899e-10
1.01292e-07	-3.3371e-10
1.0247e-07	-3.46723e-10
1.03648e-07	-3.20099e-10
1.04826e-07	-3.60318e-10
1.06004e-07	-3.45491e-10
1.07181e-07	-3.24777e-10
1.08359e-07	-2.48216e-10
1.09537e-07	-1.66606e-10
1.10715e-07	-1.84066e-10
1.11893e-07	-2.46319e-10
1.1307e-07	-2.35699e-10
1.14248e-07	-2.05012e-10
1.15426e-07	-2.84818e-10
1.16604e-07	-3.90769e-10
1.17782e-07	-1.39049e-10
1.1896e-07	-2.28361e-10
1.20137e-07	-3.90574e-10
1.21315e-07	-2.7424e-10
1.22493e-07	-2.30504e-10
1.23671e-07	-3.24431e-10
1.24849e-07	-4.82568e-10
1.26027e-07	-2.67063e-10
1.27204e-07	-3.28016e-10
1.28382e-07	-3.61618e-10
1.2956e-07	-3.20768e-10
1.30738e-07	-3.83325e-10
1.31916e-07	-2.97163e-10
1.33093e-07	-2.13596e-10
1.34271e-07	-2.25812e-10
1.35449e-07	-3.64361e-10
1.36627e-07	-3.8343e-10
1.37805e-07	-2.76488e-10
1.38983e-07	-3.44001e-10
1.4016e-07	-3.60579e-10
1.41338e-07	-2.96813e-10
1.42516e-07	-1.97696e-10
1.43694e-07	-3.61565e-11
1.44872e-07	-1.03272e-10
1.4605e-07	-1.97228e-10
1.47227e-07	-4.11183e-11
1.48405e-07	-1.10794e-11
1.49583e-07	-7.45008e-11
1.50761e-07	-1.70612e-10
1.51939e-07	-1.84842e-10
1.53116e-07	-1.72309e-10
1.54294e-07	-8.62368e-11
1.55472e-07	9.81881e-11
1.5665e-07	2.96597e-11
1.57828e-07	-1.5341e-10
1.59006e-07	-2.03921e-10

## Sheet: figure2d
electron dose (e-/Å2)	0	6142.8	12285.6	18428.4	24571.2	30714	36856.8
relative intensity (1/Imax) of graphene	0.171015	0.162828	0.156117	0.158359	0.156152	0.153888	0.156608
relative intensity (1/Imax) of functionalized graphene	0.159036	0.156453	0.156496	0.150896	0.149026	0.150488	0.144611

## Sheet: figure2e
XPS of N1 signal						XPS of S 2p signal
Binding Energy (E)				Backgnd.		Binding Energy (E)				Backgnd.
eV		Counts / s		Counts / s		eV		Counts / s		Counts / s
410		4228.11		0		175		706.902		0
409.9		4218.34		0		174.9		709.911		0
409.8		4173.13		0		174.8		713.667		0
409.7		4166.37		0		174.7		707.813		0
409.6		4208.39		0		174.6		718.736		0
409.5		4186.97		0		174.5		702.829		0
409.4		4200.94		0		174.4		710.857		0
409.3		4187.38		0		174.3		712.898		0
409.2		4136.87		0		174.2		690.373		0
409.1		4215.88		0		174.1		697.283		0
409		4210.19		0		174		708.65		0
408.9		4203.67		0		173.9		704.215		0
408.8		4177.59		0		173.8		693.065		0
408.7		4191.32		0		173.7		702.398		0
408.6		4169.87		0		173.6		718.633		0
408.5		4203.76		0		173.5		701.251		0
408.4		4228.39		0		173.4		702.029		0
408.3		4229.33		0		173.3		707.521		0
408.2		4181.13		0		173.2		709.317		0
408.1		4203.29		0		173.1		702.638		0
408		4172.33		0		173		701.9		0
407.9		4233.55		0		172.9		717.13		0
407.8		4225.85		0		172.8		703.497		0
407.7		4264.28		0		172.7		704.499		0
407.6		4238.93		0		172.6		718.92		0
407.5		4244.23		0		172.5		694.285		0
407.4		4261.7		0		172.4		694.002		0
407.3		4269.21		0		172.3		687.158		0
407.2		4222.68		0		172.2		695.8		0
407.1		4163.53		0		172.1		691.167		0
407		4162.98		0		172		703.145		0
406.9		4124.78		0		171.9		714.34		0
406.8		4168.43		0		171.8		700.927		0
406.7		4257.12		0		171.7		690.168		0
406.6		4207.51		0		171.6		710.097		0
406.5		4185.28		0		171.5		704.189		0
406.4		4201.78		0		171.4		702.366		0
406.3		4224.02		0		171.3		700.076		0
406.2		4207.48		0		171.2		688.622		0
406.1		4160.04		0		171.1		687.768		0
406		4158.11		0		171		702.883		0
405.9		4175.89		0		170.9		701.129		0
405.8		4212.43		0		170.8		700.2		0
405.7		4221.45		0		170.7		705.903		0
405.6		4186.8		0		170.6		709.636		0
405.5		4264.48		0		170.5		695.259		0
405.4		4237.39		0		170.4		697.951		0
405.3		4211.66		0		170.3		703.316		0
405.2		4226.68		0		170.2		710.629		0
405.1		4229.66		0		170.1		685		0
405		4178.48		0		170		683.725		0
404.9		4172.37		0		169.9		686.922		0
404.8		4152.12		0		169.8		683.486		0
404.7		4140.18		0		169.7		677.76		0
404.6		4166.49		0		169.6		704.342		0
404.5		4186.88		0		169.5		689.435		0
404.4		4130.46		0		169.4		696.963		0
404.3		4108.58		0		169.3		685.648		0
404.2		4175.04		0		169.2		681.59		0
404.1		4144.52		0		169.1		679.893		682.846
404		4153.72		0		169		686.298		680.915
403.9		4132.58		0		168.9		680.799		680.898
403.8		4138.26		0		168.8		676.672		680.853
403.7		4203.43		0		168.7		692.586		680.737
403.6		4206.44		0		168.6		712.19		680.588
403.5		4172.21		0		168.5		700.208		680.43
403.4		4161.03		0		168.4		683.771		680.256
403.3		4201.05		0		168.3		683.28		680.093
403.2		4237.24		0		168.2		686.392		679.967
403.1		4169.24		0		168.1		694.302		679.851
403		4215.3		0		168		695.19		679.719
402.9		4196.72		0		167.9		690.196		679.552
402.8		4132.85		0		167.8		697.849		679.356
402.7		4168.6		0		167.7		699.005		679.127
402.6		4187.96		0		167.6		707.958		678.866
402.5		4117.49		0		167.5		708.542		678.578
402.4		4158.88		4179.74		167.4		700.552		678.274
402.3		4229.54		4179.69		167.3		704.11		677.943
402.2		4204.86		4179.64		167.2		709.323		677.6
402.1		4205.79		4179.59		167.1		711.591		677.185
402		4171.4		4179.54		167		739.55		676.675
401.9		4181.05		4179.5		166.9		741.625		676.094
401.8		4207.17		4179.43		166.8		733.637		675.444
401.7		4249.07		4179.37		166.7		737.273		674.731
401.6		4212.54		4179.28		166.6		737.337		673.998
401.5		4208.55		4179.18		166.5		745.516		673.223
401.4		4217.6		4179.09		166.4		756.977		672.363
401.3		4183.44		4179.01		166.3		768.136		671.391
401.2		4226.67		4178.92		166.2		784.206		670.356
401.1		4225.06		4178.85		166.1		761.291		669.29
401		4179.09		4178.81		166		755.157		668.219
400.9		4142.14		4178.78		165.9		753.587		667.161
400.8		4165.03		4178.75		165.8		758.129		666.151
400.7		4234.84		4178.73		165.7		757.122		665.158
400.6		4189.09		4178.71		165.6		748.972		664.175
400.5		4174.33		4178.67		165.5		746.177		663.155
400.4		4199.38		4178.6		165.4		765.952		662.076
400.3		4204.46		4178.56		165.3		779.982		660.964
400.2		4205.72		4178.49		165.2		767.115		659.849
400.1		4239.5		4178.39		165.1		745.43		658.731
400		4224.08		4178.26		165		742.572		657.662
399.9		4286.21		4178.08		164.9		738.856		656.715
399.8		4318.76		4177.85		164.8		719.524		655.895
399.7		4295.73		4177.59		164.7		705.968		655.198
399.6		4317.25		4177.27		164.6		685.471		654.622
399.5		4355		4176.94		164.5		685.047		654.184
399.4		4315.06		4176.6		164.4		673.314		653.861
399.3		4329.46		4176.21		164.3		666.04		653.618
399.2		4394.21		4175.75		164.2		667.795		653.389
399.1		4486.61		4175.23		164.1		678.637		653.184
399		4492.15		4174.62		164		672.419		652.956
398.9		4506.42		4173.91		163.9		683.164		652.762
398.8		4535.08		4173.15		163.8		649.68		652.605
398.7		4526.07		4172.32		163.7		650.167		652.503
398.6		4628.81		4171.4		163.6		652.887		652.437
398.5		4680.26		4170.37		163.5		655.732		652.406
398.4		4771.27		4169.16		163.4		666.955		652.324
398.3		4909.18		4167.74		163.3		672.976		652.208
398.2		4985.26		4166.1		163.2		664.858		652.058
398.1		5128.77		4164.19		163.1		667.877		651.904
398		5263.28		4162.03		163		656.742		651.763
397.9		5338.07		4159.65		162.9		660.22		651.673
397.8		5355.54		4157.04		162.8		649.784		651.595
397.7		5514.13		4154.2		162.7		657.267		651.55
397.6		5612.62		4151.18		162.6		652.652		0
397.5		5664.22		4147.99		162.5		637.827		0
397.4		5699.96		4144.66		162.4		642.729		0
397.3		5647.33		4141.29		162.3		645.882		0
397.2		5593.02		4137.93		162.2		655.579		0
397.1		5573.94		4134.65		162.1		651.12		0
397		5473.67		4131.48		162		632.073		0
396.9		5435.67		4128.41		161.9		641.704		0
396.8		5420.95		4125.47		161.8		636.436		0
396.7		5275.17		4122.75		161.7		640.344		0
396.6		5080.39		4120.23		161.6		653.163		0
396.5		4997.43		4117.93		161.5		666.901		0
396.4		4955.4		4115.88		161.4		647.757		0
396.3		4849.47		4114.08		161.3		657.464		0
396.2		4688.58		4112.49		161.2		654.684		0
396.1		4624.29		4111.08		161.1		643.9		0
396		4580.95		4109.88		161		633.512		0
395.9		4494.52		4108.85		160.9		640.332		0
395.8		4451.54		4107.97		160.8		644.96		0
395.7		4350.02		4107.23		160.7		630.517		0
395.6		4316.42		4106.62		160.6		615.061		0
395.5		4271.3		4106.13		160.5		633.935		0
395.4		4230.26		4105.77		160.4		631.566		0
395.3		4169.95		4105.5		160.3		620.617		0
395.2		4134.1		4105.29		160.2		625.779		0
395.1		4192.06		4105.12		160.1		627.688		0
395		4176.74		4104.99		160		617.473		0
394.9		4135.12		4104.88		159.9		618.813		0
394.8		4134.2		4104.78		159.8		629.117		0
394.7		4107.29		4104.71		159.7		641.658		0
394.6		4138.01		4104.68		159.6		637.114		0
394.5		4081.91		4104.65		159.5		614.387		0
394.4		4112.16		4104.64		159.4		629.678		0
394.3		4117.7		4104.62		159.3		637.67		0
394.2		4111.68		4104.62		159.2		635.444		0
394.1		4047.95		4104.6		159.1		635.501		0
394		4117.67		0		159		619.399		0
393.9		4127.98		0		158.9		634.438		0
393.8		4094.93		0		158.8		617.792		0
393.7		4161.35		0		158.7		619.308		0
393.6		4134.65		0		158.6		618.296		0
393.5		4090.01		0		158.5		640.093		0
393.4		4089.14		0		158.4		637.43		0
393.3		4095.98		0		158.3		617.74		0
393.2		4122.56		0		158.2		612.726		0
393.1		4143.79		0		158.1		622.776		0
393		4125.42		0		158		622.962		0
392.9		4108.58		0		157.9		619.301		0
392.8		4115.84		0		157.8		615.247		0
392.7		4114.82		0		157.7		605.617		0
392.6		4156.34		0		157.6		606.29		0
392.5		4115.06		0		157.5		607.211		0
392.4		4120.52		0		157.4		613.288		0
392.3		4127.66		0		157.3		622.223		0
392.2		4119.26		0		157.2		638.197		0
392.1		4092.2		0		157.1		629.028		0
392		4106.61		0		157		635.753		0
391.9		4092.68		0		156.9		628.603		0
391.8		4072.97		0		156.8		623.38		0
391.7		4073.56		0		156.7		619.642		0
391.6		4085.26		0		156.6		628.336		0
391.5		4148.92		0		156.5		627.378		0
391.4		4098.79		0		156.4		619.275		0
391.3		4091.25		0		156.3		614.226		0
391.2		4118.25		0		156.2		631.163		0
391.1		4105.91		0		156.1		630.712		0
391		4054.41		0		156		621.381		0
390.9		4144.22		0		155.9		617.293		0
390.8		4166.39		0		155.8		614.3		0
390.7		4152.34		0		155.7		612.422		0
390.6		4111.73		0		155.6		620.607		0
390.5		4097.68		0		155.5		612.762		0
390.4		4120.04		0		155.4		618.005		0
390.3		4139.23		0		155.3		635.865		0
390.2		4140.29		0		155.2		611.545		0
390.1		4100.79		0		155.1		655.06		0
390		4156.95		0		155		641.103		0

## Sheet: figure2f
	Graphene	NFG	SFG
water contact angle 1	90.7	61.9	64.1
water contact angle 2	90.8	56.5	59.5
water contact angle 3	91	78.1	71.4
water contact angle 4		70.2	68.4
averaged water contact angle	90.8333	66.675	65.85
standard deviation	0.152753	9.47431	5.1862

## Sheet: figure3a
x (nm)	z (nm)
319	1
289	1
337	1
302	2
323	2
332	2
293	2
276	2
290	2
305	2
292	2
308	2
296	2
314	2
333	2
333	2
333	2
335	2
325	2
330	2
301	2
287	2
281	2
265	2
274	2
264	2
252	2
249	2
237	2
227	2
210	2
192	2
195	2
192	2
196	2
177	2
199	2
206	2
211	2
216	2
233	2
237	2
237	2
249	2
265	2
157	2
150	2
137	2
165	2
151	2
211	2
233	2
192	2
180	2
238	2
253	2
269	2
269	2
276	2
273	2
263	2
273	2
325	2
334	2
338	2
320	2
328	2
297	2
282	2
317	2
284	2
273	2
278	2
281	2
266	2
273	2
270	2
261	2
257	2
249	2
246	2
284	2
291	2
307	2
319	2
323	2
318	2
325	2
301	2
280	2
324	2
214	2
200	2
201	2
199	2
187	2
188	2
189	2
152	2
143	2
114	2
128	2
137	2
152	2
48	2
72	2
92	2
103	2
80	2
89	2
89	2
139	2
129	2
152	2
128	2
157	2
143	2
227	3
253	3
262	3
285	3
136	3
153	3
148	3
147	3
157	3
150	3
164	3
166	3
151	3
190	3
174	3
175	3
163	3
152	3
142	3
126	3
109	3
107	3
119	3
126	3
113	3
97	3
88	3
85	3
62	3
66	3
48	3
47	3
65	3
32	3
63	3
76	3
81	3
76	3
89	3
89	3
95	3
109	3
106	3
104	3
79	3
67	3
83	3
66	3
96	3
81	3
92	3
54	3
115	3
105	3
121	3
125	3
149	3
148	3
143	3
138	3
201	3
182	3
158	3
215	3
257	3
261	3
246	3
236	3
197	3
197	3
257	3
279	3
282	3
272	3
267	3
288	3
320	3
311	3
294	3
330	3
328	3
301	3
301	3
302	3
281	3
288	3
275	3
256	3
243	3
233	3
232	3
242	3
216	3
136	3
295	3
221	3
104	4
106	4
92	4
73	4
48	4
32	4
28	4
25	4
51	4
38	4
31	4
31	4
17	4
14	4
13	4
47	4
36	4
133	4
138	4
60	4
58	4
50	4
164	4
183	4
158	4
90	4
68	4
65	4
54	4
201	4
164	4
178	4
216	4
148	4
193	4
200	4
216	4
214	4
199	4
193	4
190	4
251	4
243	4
237	4
305	4
227	4
212	4
203	4
186	4
75	4
77	4
43	4
28	4
39	4
15	4
29	4
14	4
58	4
54	4
74	4
83	4
73	4
131	4
123	4
115	4
96	4
81	4
129	4
134	4
136	4
90	4
120	4
108	4
79	4
44	5
45	5
14	5

## Sheet: figure3d
x (nm)	z (nm)
91	3
88	3
141	3
52	3
56	3
45	3
36	3
106	3
102	3
108	3
81	3
72	3
66	3
65	3
42	3
35	3
90	3
62	3
99	3
142	3
122	3
78	3
43	3
36	3
30	3
21	3
29	3
65	3
75	3
62	3
76	3
84	3
66	3
35	3
23	3
16	3
41	3
58	3
105	3
105	3
96	3
86	3
72	3
22	3
15	3
117	3
113	3
97	3
135	3
141	3
145	3
150	3
173	3
155	3
149	3
153	3
139	3
162	3
198	3
167	3
218	3
198	3
188	3
182	3
168	3
208	3
113	3
45	3
15	3
10	3
34	3
64	3
58	3
57	3
81	3
108	3
116	3
108	3
123	3
120	3
170	3
141	3
133	3
206	3
45	3
81	3
50	3
17	3
166	3
155	3
142	3
134	3
166	3
175	3
175	3
188	3
185	3
127	3
117	3
66	3
42	3
28	3
65	3
192	4
231	4
221	4
216	4
229	4
224	4
250	4
258	4
264	4
276	4
311	4
287	4
262	4
254	4
234	4
223	4
227	4
212	4
214	4
217	4
226	4
201	4
200	4
213	4
188	4
216	4
239	4
230	4
233	4
218	4
209	4
195	4
14	4
23	4
17	4
112	4
131	4
148	4
164	4
157	4
189	4
236	4
156	4
124	4
106	4
77	4
46	4
55	4
77	4
50	4
134	4
175	4
53	4
45	4
32	4
65	4
74	4
41	4
234	4
157	4
87	4
109	4
42	4
194	4
109	5
110	5
81	5
71	5
95	5
141	5
165	5
142	5
150	5
158	5
163	5
157	5
185	5
185	5
75	5
69	5
235	5
183	5
182	5
184	5
175	5
176	5
197	5
183	5
209	5
201	5
187	5
160	5
137	5
129	5
275	5
277	5
241	5
231	5
235	5
212	5
205	5
260	5
268	5
261	5
262	5
246	5
216	5
194	5
210	5
185	5
254	5
272	5
271	5
288	5
299	5
311	5
259	5
246	5
219	5
206	5
240	5
251	5
231	5
262	5
268	5
285	5
274	5
281	5
275	5
238	5
289	5
278	5
282	5
285	5
280	5
284	5
294	5
286	5
292	5
279	5
279	5
259	5
249	5
236	5
229	5
218	5
312	5
290	5
295	5
224	5
264	5
239	5
229	5
204	5
203	5
315	5
301	5
241	5
234	5
164	5
197	5
173	5
292	5
246	5
273	6
281	6
282	6
289	6
272	6
254	6
261	6
261	6
280	6
278	6
298	6
286	6
284	6
281	6
285	6
274	6
303	6
310	6
275	6
277	6
284	6
296	6
253	6
267	6
264	6
310	6
292	6
324	6
305	6
286	6
269	6
282	6
297	6
270	6
287	6
269	6
288	6
294	6
290	6
281	6
271	6
311	6
215	6
202	6

## Sheet: supplementaryFig11
Frequency (1/resolution)	FSC
0.001001	1
0.004027	0.999998
0.008054	0.999996
0.012081	0.999986
0.016108	0.99998
0.020135	0.99997
0.024162	0.999962
0.028189	0.999953
0.032216	0.99994
0.036244	0.999922
0.040271	0.999886
0.044298	0.99978
0.048325	0.999582
0.052352	0.999383
0.056379	0.999061
0.060406	0.998727
0.064433	0.998466
0.06846	0.998537
0.072487	0.998363
0.076514	0.9982
0.080541	0.998001
0.084568	0.997575
0.088595	0.997102
0.092622	0.99641
0.096649	0.995197
0.100677	0.994209
0.104704	0.992792
0.108731	0.99135
0.112758	0.990077
0.116785	0.989231
0.120812	0.988104
0.124839	0.986656
0.128866	0.984654
0.132893	0.981393
0.13692	0.979096
0.140947	0.978613
0.144974	0.975827
0.149001	0.971372
0.153028	0.969132
0.157055	0.9645
0.161082	0.96081
0.16511	0.961277
0.169137	0.960684
0.173164	0.959392
0.177191	0.958162
0.181218	0.954384
0.185245	0.950287
0.189272	0.945808
0.193299	0.941334
0.197326	0.934071
0.201353	0.923814
0.20538	0.915559
0.209407	0.908661
0.213434	0.895773
0.217461	0.882602
0.221488	0.863566
0.225515	0.843923
0.229543	0.829623
0.23357	0.819814
0.237597	0.788535
0.241624	0.769902
0.245651	0.732173
0.249678	0.687288
0.253705	0.655366
0.257732	0.598711
0.261759	0.561821
0.265786	0.513753
0.269813	0.452497
0.27384	0.430357
0.277867	0.448174
0.281894	0.34206
0.285921	0.313584
0.289948	0.274039
0.293976	0.263044
0.298003	0.265882
0.30203	0.232735
0.306057	0.147497
0.310084	0.154165
0.314111	0.115713
0.318138	0.128815
0.322165	0.004808
0.326192	0.093578
0.330219	0.05551
0.334246	0.01135
0.338273	0.011685
0.3423	0.018904
0.346327	0.045179
0.350354	-0.04728
0.354381	-0.0368
0.358408	-0.03163
0.362436	0.024118
0.366463	-0.03626
0.37049	0.041102
0.374517	0.028702
0.378544	0.052747
0.382571	0.040858
0.386598	0.035264
0.390625	-0.03641
0.394652	-0.03291
0.398679	-0.03207
0.402706	0.026459
0.406733	-0.05139
0.41076	0.016527
0.414787	-0.04069
0.418814	0.041429
0.422841	-0.02692
0.426869	0.022315
0.430896	-0.01582
0.434923	-0.04471
0.43895	-0.00914
0.442977	-0.04311
0.447004	-0.11421
0.451031	-0.005
0.455058	0.06062
0.459085	0.063589
0.463112	0.035418
0.467139	-0.01419
0.471166	0.037521
0.475193	-0.01916
0.47922	0.000437339
0.483247	0.048045
0.487274	-0.02728
0.491302	-0.05742
0.495329	0.017124
0.499356	0.035536
0.503383	-0.03166
0.50741	0.004885
0.511437	-0.03652
0.515464	0.001101
